# Supplementary material for: Functional and genomic adaptations of blood monocytes to pregravid obesity during pregnancy
Source: iScience. 2021 Jun 4;24(6):102690. doi: 10.1016/j.isci.2021.102690 (PMC8233196; doi:10.1016/j.isci.2021.102690)
Supplement: Table S1. Markers for identification of single cell clusters and markers differentially expressed with obesity at T3, related to Figure 3 [file mmc2.xlsx]

## Sheet: Classical Mo - cluster I
	leans_p_val	leans_avg_logFC	leans_pct.1	leans_pct.2	leans_p_val_adj	obese_p_val	obese_avg_logFC	obese_pct.1	obese_pct.2	obese_p_val_adj	max_pval	minimump_p_val
S100A12	1.48249e-43	36.4212	0.989	0.324	2.90954e-39	2.83406e-55	122.803	1	0.584	5.56212e-51	1.48249e-43	5.66812e-55
S100A8	1.54398e-33	109.735	1	0.747	3.03022e-29	7.98589e-46	272.804	1	0.877	1.56731e-41	1.54398e-33	1.59718e-45
AC020656.1	1.04623e-43	4.58171	0.967	0.431	2.05333e-39	3.57358e-15	0.412669	0.985	0.775	7.0135e-11	3.57358e-15	2.09246e-43
MNDA	4.50551e-09	-10.035	0.967	0.837	8.84251e-05	4.29032e-38	7.76335	0.975	0.825	8.42018e-34	4.50551e-09	8.58064e-38
RPS19	8.79716e-28	-136.259	1	0.998	1.72653e-23	1.74942e-31	-121.196	1	1	3.4334e-27	8.79716e-28	3.49883e-31
MT-ND2	1.49534e-08	-87.2676	1	0.994	0.000293476	4.4188e-30	-72.1546	1	0.998	8.67234e-26	1.49534e-08	8.83761e-30
FCGR3A	2.41064e-28	-77.0233	0.267	0.806	4.73113e-24	4.57442e-16	-46.196	0.325	0.568	8.97776e-12	4.57442e-16	4.82129e-28
MT-CO2	3.51715e-17	-281.265	1	0.998	6.90276e-13	4.28935e-28	-100.196	1	0.998	8.41829e-24	3.51715e-17	8.57871e-28
MS4A7	1.10744e-27	-29.0244	0.489	0.882	2.17345e-23	1.7518e-11	-15.9244	0.569	0.75	3.43809e-07	1.7518e-11	2.21487e-27
CLEC4E	2.36296e-12	-0.483213	0.622	0.245	4.63754e-08	1.59723e-27	1.97726	0.766	0.361	3.13472e-23	2.36296e-12	3.19446e-27
VCAN	1.09089e-26	-14.1166	1	0.467	2.14098e-22	1.792e-23	8.48987	0.995	0.695	3.51698e-19	1.792e-23	2.18178e-26
MTSS1	4.89011e-18	-5.21945	0.2	0.663	9.59733e-14	1.95267e-26	-5.77057	0.198	0.627	3.83232e-22	4.89011e-18	3.90535e-26
LST1	2.59098e-25	-70.6961	0.978	1	5.08506e-21	2.86327e-14	-62.8373	0.995	0.995	5.61945e-10	2.86327e-14	5.18196e-25
HLA-DPB1	9.66051e-18	-144.217	0.767	0.947	1.89597e-13	4.14523e-25	-130.883	0.69	0.9	8.13542e-21	9.66051e-18	8.29046e-25
NRIP3	5.83889e-25	2.06123	0.456	0.069	1.14594e-20	0.027633	0.331838	0.218	0.295	1	0.027633	1.16778e-24
NCF1	1.33528e-21	3.74124	0.978	0.649	2.62062e-17	1.24741e-24	-4.77153	0.985	0.798	2.44817e-20	1.33528e-21	2.49482e-24
CD52	4.28037e-10	-17.2531	0.9	0.914	8.40065e-06	1.51791e-24	-41.1945	0.838	0.973	2.97904e-20	4.28037e-10	3.03581e-24
CXCL8	2.12509e-24	17.7531	0.867	0.396	4.17069e-20	7.19087e-20	26.8036	0.817	0.58	1.41128e-15	7.19087e-20	4.25017e-24
PTP4A2	1.66718e-06	-6.21392	0.889	0.963	0.0327202	3.74931e-24	-7.59855	0.924	0.977	7.3584e-20	1.66718e-06	7.49862e-24
HSPA8	4.71006e-24	-13.92	0.678	0.947	9.24396e-20	1.80552e-08	-15.9118	0.832	0.905	0.000354351	1.80552e-08	9.42011e-24
MT-ND3	4.03733e-11	-196.265	1	0.996	7.92367e-07	6.43344e-24	-122.196	1	0.998	1.26263e-19	4.03733e-11	1.28669e-23
RHOC	7.23929e-24	-12.6594	0.056	0.673	1.42078e-19	2.39104e-22	-9.08534	0.076	0.457	4.69266e-18	2.39104e-22	1.44786e-23
EVL	8.05876e-24	-5.03065	0.133	0.729	1.58161e-19	2.71137e-18	-3.74221	0.208	0.555	5.32133e-14	2.71137e-18	1.61175e-23
MT-ATP6	1.41946e-13	-276.265	1	0.998	2.78583e-09	1.05308e-23	-66.1989	1	1	2.06678e-19	1.41946e-13	2.10617e-23
HLA-DPA1	2.13829e-22	-171.265	0.844	0.969	4.19661e-18	4.22408e-23	-66.1784	0.731	0.911	8.29018e-19	2.13829e-22	8.44816e-23
CEBPB	2.05744e-10	-16.6422	0.811	0.943	4.03792e-06	8.31761e-23	-7.17538	0.914	0.98	1.63241e-18	2.05744e-10	1.66352e-22
ALOX5AP	6.50103e-09	0.30578	0.5	0.216	0.000127589	1.0239e-22	2.5671	0.69	0.289	2.00951e-18	6.50103e-09	2.04781e-22
SELL	7.70543e-13	-2.22054	0.8	0.376	1.51227e-08	1.34611e-22	3.0488	0.832	0.502	2.64188e-18	7.70543e-13	2.69223e-22
CD14	4.78067e-22	-14.2075	0.956	0.504	9.38254e-18	1.34994e-22	-1.16711	0.995	0.732	2.64939e-18	4.78067e-22	2.69988e-22
NAP1L1	1.46808e-22	-20.2527	0.622	0.914	2.88126e-18	6.42311e-21	-30.1919	0.848	0.948	1.2606e-16	6.42311e-21	2.93617e-22
HSP90AA1	1.48483e-22	-28.2654	0.922	0.988	2.91412e-18	4.00409e-13	-20.0274	0.939	0.977	7.85843e-09	4.00409e-13	2.96966e-22
FCER1G	2.73571e-22	-44.5099	0.956	0.994	5.3691e-18	0.34656	-45.161	0.995	0.995	1	0.34656	5.47142e-22
HES4	7.88984e-17	-16.6249	0.089	0.561	1.54846e-12	3.91459e-22	-14.7253	0.056	0.434	7.68278e-18	7.88984e-17	7.82919e-22
YBX1	4.28116e-22	-21.2398	0.867	0.98	8.4022e-18	4.99258e-16	-16.3841	0.949	0.993	9.79843e-12	4.99258e-16	8.56232e-22
CDKN1C	5.9833e-22	-32.35	0.078	0.641	1.17428e-17	4.74187e-20	-43.0762	0.071	0.423	9.30639e-16	4.74187e-20	1.19666e-21
LY6E	2.16728e-21	-9.51889	0.656	0.935	4.2535e-17	2.18452e-16	-9.86967	0.629	0.85	4.28735e-12	2.18452e-16	4.33456e-21
COTL1	6.52826e-21	-46.7106	1	1	1.28124e-16	6.37171e-19	-73.0644	1	0.995	1.25051e-14	6.37171e-19	1.30565e-20
PTMA	1.03602e-20	-13.2842	0.989	1	2.03329e-16	3.26064e-12	-15.245	1	0.995	6.39934e-08	3.26064e-12	2.07204e-20
MTRNR2L8	5.75964e-13	-3.46515	0.978	0.878	1.13039e-08	2.68449e-20	16.6703	0.98	0.905	5.26857e-16	5.75964e-13	5.36897e-20
RHOB	2.95228e-20	-33.3248	0.656	0.902	5.79415e-16	0.08546	-13.2341	0.665	0.641	1	0.08546	5.90457e-20
RPL12	1.35855e-16	-23.3923	0.978	0.994	2.66629e-12	3.40508e-20	-23.337	1	0.995	6.68282e-16	1.35855e-16	6.81017e-20
CSF1R	4.13065e-20	-15.4555	0.489	0.827	8.10682e-16	6.04507e-09	-6.7501	0.492	0.625	0.00011864	6.04507e-09	8.2613e-20
RRAS	5.1417e-20	-6.5715	0.211	0.7	1.00911e-15	1.7784e-18	-6.30908	0.244	0.582	3.49029e-14	1.7784e-18	1.02834e-19
CCL3L1	5.65764e-20	-1.2654	0.589	0.159	1.11037e-15	0.003121	31.3941	0.315	0.211	1	0.003121	1.13153e-19
MAP3K8	0.00515799	0.329859	0.667	0.508	1	5.7165e-20	-8.72885	0.594	0.845	1.12192e-15	0.00515799	1.1433e-19
CSF3R	8.32752e-20	-1.50172	0.9	0.453	1.63436e-15	7.03154e-12	-0.862414	0.959	0.736	1.38001e-07	7.03154e-12	1.6655e-19
AIF1	1.10018e-19	-61.2502	0.989	0.998	2.15921e-15	1.39911e-11	-66.877	1	0.995	2.7459e-07	1.39911e-11	2.20035e-19
PADI4	1.20704e-19	1.77635	0.422	0.078	2.36894e-15	3.36478e-13	1.61851	0.411	0.15	6.60372e-09	3.36478e-13	2.41408e-19
AC245128.3	1.24855e-19	1.20842	0.622	0.19	2.4504e-15	0.066956	-0.661211	0.599	0.507	1	0.066956	2.4971e-19
LINC00937	3.21377e-08	1.15068	0.389	0.145	0.000630735	1.74209e-19	1.02686	0.503	0.166	3.41902e-15	3.21377e-08	3.48417e-19
JUN	0.0145855	-1.2654	0.911	0.878	1	2.16504e-19	3.66064	0.904	0.655	4.24911e-15	0.0145855	4.33008e-19
ABI3	3.65856e-19	-4.93393	0.156	0.665	7.18028e-15	4.52871e-08	-3.68277	0.254	0.445	0.000888804	4.52871e-08	7.31711e-19
FTH1	4.54478e-19	-255.265	1	1	8.91958e-15	2.22868e-18	-193.196	1	1	4.37401e-14	2.22868e-18	9.08956e-19
CTSL	4.87451e-11	-4.09756	0.122	0.494	9.5667e-07	7.7402e-19	-3.29395	0.117	0.475	1.51909e-14	4.87451e-11	1.54804e-18
MT-ND1	0.000249395	-46.2168	1	0.996	1	8.22943e-19	-81.1955	1	0.998	1.61511e-14	0.000249395	1.64589e-18
MAFB	0.000262086	-2.20831	0.733	0.882	1	8.74284e-19	-17.1888	0.827	0.975	1.71587e-14	0.000262086	1.74857e-18
FCN1	4.59823e-06	34.6	0.989	0.973	0.0902448	8.96876e-19	0.787944	0.995	0.968	1.76021e-14	4.59823e-06	1.79375e-18
IFITM2	4.74009e-18	-16.1662	0.789	0.902	9.3029e-14	1.1648e-18	-20.607	0.858	0.911	2.28604e-14	4.74009e-18	2.3296e-18
TCF7L2	1.48251e-18	-6.7191	0.2	0.684	2.90958e-14	1.3623e-12	-3.76981	0.305	0.543	2.67365e-08	1.3623e-12	2.96503e-18
LYN	1.7703e-18	-10.462	0.811	0.941	3.47439e-14	3.40852e-10	-7.52171	0.888	0.934	6.68956e-06	3.40852e-10	3.5406e-18
TUBA1B	2.49924e-17	-30.3157	0.622	0.861	4.90502e-13	2.54351e-18	-39.502	0.721	0.861	4.9919e-14	2.49924e-17	5.08702e-18
SPN	4.25411e-18	-8.35754	0.289	0.733	8.34911e-14	2.03406e-10	-3.92675	0.305	0.548	3.99205e-06	2.03406e-10	8.50821e-18
POU2F2	5.11894e-18	-4.43606	0.611	0.916	1.00464e-13	0.0660091	-2.92952	0.787	0.775	1	0.0660091	1.02379e-17
LILRB1	5.56383e-18	-3.33025	0.311	0.763	1.09196e-13	0.00068503	-2.20042	0.543	0.648	1	0.00068503	1.11277e-17
CYP27A1	2.97119e-09	0.82871	0.378	0.127	5.83126e-05	5.68236e-18	1.19304	0.462	0.148	1.11522e-13	2.97119e-09	1.13647e-17
MT-CO3	7.77662e-06	-103.265	1	0.996	0.152624	6.06534e-18	-81.1964	1	0.998	1.19038e-13	7.77662e-06	1.21307e-17
CX3CR1	6.4397e-18	-5.89265	0.167	0.657	1.26385e-13	0.0749914	-0.883082	0.259	0.316	1	0.0749914	1.28794e-17
CTSC	7.8825e-18	-15.1568	0.6	0.869	1.54702e-13	0.00557975	-6.98934	0.711	0.748	1	0.00557975	1.5765e-17
PPDPF	8.55339e-18	-7.55211	0.678	0.904	1.67869e-13	0.155486	-7.42418	0.802	0.814	1	0.155486	1.71068e-17
RPS27	1.03523e-17	-99.2654	0.989	1	2.03174e-13	1.36191e-17	-86.1968	1	1	2.67288e-13	1.36191e-17	2.07046e-17
TRIB1	1.03754e-17	3.38558	0.822	0.384	2.03627e-13	2.7997e-06	0.766106	0.817	0.698	0.054947	2.7997e-06	2.07508e-17
CALR	1.04191e-17	-9.34222	0.4	0.824	2.04486e-13	0.000626679	-3.45987	0.675	0.768	1	0.000626679	2.08383e-17
LRRC25	1.27672e-17	-7.08527	0.667	0.88	2.5057e-13	1.6769e-06	-4.07748	0.665	0.741	0.0329109	1.6769e-06	2.55345e-17
RBP7	1.51631e-17	4.15055	0.789	0.392	2.97591e-13	1.52207e-17	1.97971	0.832	0.566	2.98722e-13	1.52207e-17	3.03262e-17
HMOX1	1.9325e-17	-21.3122	0.289	0.7	3.79272e-13	2.75388e-07	-7.98701	0.426	0.611	0.00540476	2.75388e-07	3.865e-17
RPSA	5.82152e-14	-18.2655	0.878	0.994	1.14253e-09	2.18483e-17	-27.34	0.944	0.98	4.28796e-13	5.82152e-14	4.36967e-17
QPCT	2.66276e-17	1.83708	0.5	0.131	5.22593e-13	5.15454e-06	2.05689	0.477	0.277	0.101163	5.15454e-06	5.32552e-17
IER5	2.84617e-17	-0.870824	0.556	0.845	5.5859e-13	5.36806e-17	-1.32876	0.548	0.836	1.05354e-12	5.36806e-17	5.69235e-17
ANKRD28	4.78942e-17	3.19547	0.556	0.167	9.39972e-13	0.0085744	-4.1707	0.579	0.461	1	0.0085744	9.57884e-17
LYZ	6.91747e-12	-249.247	1	0.984	1.35762e-07	6.64587e-17	-99.0627	1	0.986	1.30432e-12	6.91747e-12	1.32917e-16
PTGES3	7.85247e-17	-6.62681	0.678	0.867	1.54113e-12	9.61423e-06	-4.77888	0.711	0.809	0.188689	9.61423e-06	1.57049e-16
EMP3	4.88301e-13	-40.8855	0.922	0.982	9.5834e-09	8.02382e-17	-11.1968	0.98	0.991	1.57475e-12	4.88301e-13	1.60476e-16
EREG	8.17551e-17	-18.2652	0.511	0.135	1.60453e-12	0.70891	-19.1964	0.376	0.391	1	0.70891	1.6351e-16
HLA-DQA1	3.05616e-08	-69.9585	0.2	0.486	0.000599801	8.28696e-17	-21.739	0.152	0.491	1.6264e-12	3.05616e-08	1.65739e-16
CRISPLD2	9.32514e-17	0.60918	0.511	0.131	1.83015e-12	1.06568e-08	0.946486	0.477	0.25	0.000209151	1.06568e-08	1.86503e-16
MYL6	3.12508e-15	-13.5704	0.989	0.994	6.13328e-11	1.19277e-16	-20.9771	1	0.998	2.34094e-12	3.12508e-15	2.38555e-16
DRAP1	1.31675e-16	-7.84913	0.744	0.894	2.58424e-12	3.62971e-16	-7.20482	0.751	0.877	7.12367e-12	3.62971e-16	2.63349e-16
B2M	1.92191e-16	-141.265	1	1	3.77194e-12	2.06581e-06	-125.196	1	1	0.0405435	2.06581e-06	3.84382e-16
MGST1	2.33528e-16	2.59159	0.556	0.176	4.58322e-12	5.60178e-12	0.859627	0.645	0.341	1.09941e-07	5.60178e-12	4.67056e-16
TNFRSF1B	2.40845e-16	-9.00212	0.833	0.943	4.72682e-12	1.00446e-07	-7.63918	0.878	0.941	0.00197136	1.00446e-07	4.8169e-16
MT-ND4	3.77313e-05	-105.265	1	0.994	0.740514	2.4168e-16	-10.2538	1	0.998	4.74321e-12	3.77313e-05	4.8336e-16
TMSB4X	3.10052e-16	-247.265	1	1	6.08508e-12	1.48173e-08	-171.19	1	1	0.000290805	1.48173e-08	6.20104e-16
CLEC4D	3.97344e-09	0.449401	0.378	0.124	7.79827e-05	3.13998e-16	0.637609	0.442	0.148	6.16252e-12	3.97344e-09	6.27995e-16
RPL21	7.46082e-13	-55.2472	1	0.998	1.46426e-08	4.23027e-16	-32.1964	1	1	8.30234e-12	7.46082e-13	8.46055e-16
LILRB2	4.46389e-16	-3.47425	0.656	0.896	8.76084e-12	8.89579e-09	-2.29796	0.787	0.841	0.000174589	8.89579e-09	8.92779e-16
FOS	0.153702	-33.2654	1	0.98	1	5.05004e-16	38.4155	1	0.989	9.9112e-12	0.153702	1.01001e-15
SARAF	5.06651e-16	-7.68457	0.733	0.922	9.94353e-12	0.00920242	-4.99224	0.868	0.911	1	0.00920242	1.0133e-15
SAT1	4.87295e-13	-100.503	0.978	0.986	9.56365e-09	7.03747e-16	-67.1964	1	0.995	1.38117e-11	4.87295e-13	1.40749e-15
ARPC2	7.60755e-16	-10.8442	0.956	0.992	1.49306e-11	3.05564e-11	-11.6521	1	0.991	5.997e-07	3.05564e-11	1.52151e-15
RPL27A	4.6574e-11	-22.2657	0.956	0.996	9.1406e-07	7.6663e-16	-23.2724	0.99	0.995	1.50459e-11	4.6574e-11	1.53326e-15
RPS29	4.81017e-14	-55.2663	1	1	9.44045e-10	9.48719e-16	-74.1964	1	0.998	1.86196e-11	4.81017e-14	1.89744e-15
C5AR1	0.00109515	-6.58639	0.667	0.763	1	9.52639e-16	-9.58083	0.817	0.898	1.86965e-11	0.00109515	1.90528e-15
CD36	1.29041e-15	-2.66849	0.822	0.378	2.53257e-11	2.68995e-13	0.791363	0.878	0.645	5.27929e-09	2.68995e-13	2.58083e-15
SOD1	1.43999e-15	-5.83229	0.422	0.767	2.82612e-11	2.34503e-06	-8.15785	0.574	0.698	0.0460235	2.34503e-06	2.87998e-15
UTRN	1.66651e-15	-3.65002	0.333	0.749	3.2707e-11	1.11159e-06	-1.78865	0.619	0.766	0.021816	1.11159e-06	3.33302e-15
TPM3	4.92434e-06	-3.86828	0.911	0.963	0.096645	1.81845e-15	-12.0792	0.959	0.993	3.56889e-11	4.92434e-06	3.6369e-15
ICAM2	1.85796e-15	-3.48215	0.256	0.69	3.64643e-11	1.84208e-05	-1.28315	0.305	0.48	0.361527	1.84208e-05	3.71592e-15
KLF2	2.03718e-15	-25.2581	0.856	0.951	3.99817e-11	0.0746855	-5.24654	0.914	0.93	1	0.0746855	4.07436e-15
MSRB1	5.58036e-05	3.98506	0.711	0.531	1	2.70641e-15	0.583659	0.807	0.532	5.3116e-11	5.58036e-05	5.41282e-15
MYO1G	0.0307438	-2.74846	0.711	0.847	1	2.82348e-15	-0.752073	0.792	0.918	5.54136e-11	0.0307438	5.64696e-15
NFE2	2.21505e-06	0.546468	0.367	0.159	0.0434725	2.86448e-15	0.593418	0.371	0.107	5.62182e-11	2.21505e-06	5.72895e-15
JUNB	3.11106e-15	-62.2581	0.922	0.975	6.10576e-11	0.944434	-51.1984	0.97	0.991	1	0.944434	6.22212e-15
RPS23	4.54347e-12	-57.2654	1	1	8.91702e-08	3.28687e-15	-49.1964	0.995	0.995	6.45081e-11	4.54347e-12	6.57374e-15
SGK1	3.37356e-15	8.37591	0.811	0.449	6.62096e-11	0.000768121	14.964	0.904	0.78	1	0.000768121	6.74713e-15
CD79B	3.39591e-15	-2.46761	0.022	0.488	6.6648e-11	9.78596e-15	-4.90585	0.061	0.343	1.92059e-10	9.78596e-15	6.79181e-15
EEF1B2	9.20618e-14	-25.2476	0.867	0.975	1.8068e-09	3.4422e-15	-11.2044	0.954	0.986	6.75567e-11	9.20618e-14	6.88441e-15
NOP53	2.3768e-12	-3.5734	0.756	0.912	4.66471e-08	3.53996e-15	-7.10194	0.838	0.934	6.94752e-11	2.3768e-12	7.07992e-15
RPL8	7.21328e-11	-20.8434	1	0.996	1.41568e-06	3.70169e-15	-42.7505	0.99	0.998	7.26494e-11	7.21328e-11	7.40338e-15
CD81	3.84474e-15	-6.68737	0.389	0.743	7.54569e-11	6.31177e-11	-5.17978	0.345	0.582	1.23875e-06	6.31177e-11	7.68948e-15
CRIP1	7.8378e-07	-8.72739	0.533	0.812	0.0153825	3.89478e-15	-70.1678	0.482	0.73	7.64389e-11	7.8378e-07	7.78956e-15
RPL41	4.40402e-15	-32.557	1	1	8.64333e-11	1.62088e-11	-52.1964	1	1	3.18114e-07	1.62088e-11	8.80804e-15
PLBD1	4.46473e-15	-1.51617	0.878	0.522	8.76248e-11	2.87736e-13	7.66958	0.843	0.65	5.64711e-09	2.87736e-13	8.92947e-15
EEF1A1	2.7003e-14	-61.2654	0.989	1	5.2996e-10	4.87048e-15	-68.5096	1	1	9.55881e-11	2.7003e-14	9.74097e-15
RPS5	1.35932e-11	-25.2644	0.889	0.98	2.66781e-07	5.00568e-15	-14.8945	0.959	0.98	9.82415e-11	1.35932e-11	1.00114e-14
RNASE6	1.00964e-07	-0.793998	0.544	0.235	0.00198152	5.56415e-15	1.34228	0.665	0.332	1.09202e-10	1.00964e-07	1.11283e-14
EML4	0.000250793	-1.33574	0.267	0.451	1	6.54736e-15	-1.65717	0.269	0.559	1.28498e-10	0.000250793	1.30947e-14
USP15	0.00309037	2.47918	0.822	0.761	1	7.10778e-15	3.73793	0.898	0.773	1.39497e-10	0.00309037	1.42156e-14
MIDN	0.0166503	-1.01353	0.744	0.825	1	7.75583e-15	-9.57504	0.812	0.932	1.52216e-10	0.0166503	1.55117e-14
IRS2	1.71748e-05	1.81851	0.711	0.531	0.337074	7.76099e-15	4.04856	0.858	0.7	1.52317e-10	1.71748e-05	1.5522e-14
ATP5F1E	0.141359	-6.04654	0.978	0.996	1	7.83945e-15	-8.23768	1	1	1.53857e-10	0.141359	1.56789e-14
C3AR1	1.03289e-14	-2.56526	0.033	0.478	2.02715e-10	1.94956e-11	-1.00374	0.061	0.298	3.82621e-07	1.94956e-11	2.06578e-14
APLP2	4.4997e-08	1.87806	0.911	0.835	0.000883111	1.29442e-14	3.98256	0.964	0.939	2.54043e-10	4.4997e-08	2.58884e-14
RAP1B	1.33365e-14	-15.8559	0.733	0.925	2.61743e-10	7.96602e-09	-3.06519	0.843	0.898	0.000156341	7.96602e-09	2.66731e-14
CKB	1.33984e-14	-8.80307	0.033	0.475	2.62958e-10	1.57253e-14	-8.87011	0.015	0.277	3.08625e-10	1.57253e-14	2.67969e-14
GCA	6.48087e-08	-4.17386	0.822	0.625	0.00127193	1.42405e-14	3.03735	0.766	0.557	2.79484e-10	6.48087e-08	2.8481e-14
HSP90AB1	1.45744e-14	-12.8697	0.667	0.9	2.86037e-10	7.82431e-08	1.66518	0.782	0.873	0.0015356	7.82431e-08	2.91488e-14
CREB5	1.22054e-11	3.98998	0.667	0.288	2.39544e-07	1.49923e-14	1.07117	0.65	0.357	2.94238e-10	1.22054e-11	2.99845e-14
APOBEC3A	0.425479	-13.5922	0.567	0.512	1	1.52419e-14	-33.6897	0.411	0.655	2.99137e-10	0.425479	3.04838e-14
SIGLEC10	1.74463e-14	-4.61993	0.111	0.547	3.42402e-10	1.9869e-14	-4.03118	0.193	0.484	3.8995e-10	1.9869e-14	3.48927e-14
RNASET2	2.10867e-14	-8.95298	0.833	0.955	4.13847e-10	2.43321e-09	-14.1847	0.934	0.945	4.77541e-05	2.43321e-09	4.21733e-14
KLF3	5.09119e-07	-1.72364	0.411	0.667	0.00999197	2.2883e-14	-2.48304	0.437	0.716	4.49102e-10	5.09119e-07	4.5766e-14
GAS7	2.29197e-14	1.92084	0.689	0.306	4.49823e-10	1.72292e-08	-0.543053	0.761	0.525	0.000338139	1.72292e-08	4.58395e-14
RABGAP1L	3.06364e-14	-3.94697	0.3	0.692	6.0127e-10	0.00299428	-1.20043	0.345	0.445	1	0.00299428	6.12728e-14
RPS2	3.17347e-14	-71.2654	1	1	6.22825e-10	1.18031e-09	-40.2136	0.995	1	2.31648e-05	1.18031e-09	6.34694e-14
CYTIP	3.28873e-14	-7.01761	0.433	0.743	6.45447e-10	9.31284e-11	-5.00895	0.553	0.73	1.82774e-06	9.31284e-11	6.57747e-14
NACA	3.66792e-14	-22.2657	0.978	0.996	7.19867e-10	6.61386e-09	-23.174	0.995	0.998	0.000129804	6.61386e-09	7.33585e-14
MEGF9	3.91324e-12	2.52684	0.778	0.451	7.68013e-08	3.74177e-14	5.49944	0.766	0.475	7.34359e-10	3.91324e-12	7.48353e-14
LRRK2	0.0437158	-2.49206	0.689	0.598	1	3.91236e-14	2.20674	0.787	0.55	7.6784e-10	0.0437158	7.82472e-14
RPL3	5.76445e-13	-50.2654	0.956	0.996	1.13133e-08	3.96297e-14	-37.1964	0.985	0.998	7.77772e-10	5.76445e-13	7.92594e-14
ARL6IP5	4.28838e-14	-6.59249	0.667	0.89	8.41638e-10	0.133612	-2.93634	0.843	0.834	1	0.133612	8.57677e-14
PSMB9	4.62223e-14	-7.33128	0.8	0.949	9.07159e-10	0.0473883	-2.85492	0.817	0.836	1	0.0473883	9.24446e-14
IFITM3	4.6245e-14	-15.6324	0.556	0.827	9.07604e-10	3.20411e-08	-22.5108	0.624	0.714	0.000628839	3.20411e-08	9.249e-14
GLRX	0.0697318	1.8343	0.911	0.888	1	4.85624e-14	1.98445	0.944	0.827	9.53085e-10	0.0697318	9.71248e-14
PTPN6	4.88744e-14	-5.31132	0.656	0.89	9.59209e-10	0.0016204	-3.51937	0.761	0.78	1	0.0016204	9.77488e-14
RUNX3	3.0474e-09	-1.73857	0.133	0.465	5.98083e-05	5.23453e-14	-1.66042	0.198	0.493	1.02733e-09	3.0474e-09	1.04691e-13
MARCKS	0.0145113	-6.31653	0.678	0.79	1	5.41152e-14	-9.50304	0.675	0.864	1.06206e-09	0.0145113	1.0823e-13
CD47	5.65846e-14	-2.73869	0.367	0.735	1.11053e-09	5.01693e-09	-1.4503	0.416	0.616	9.84623e-05	5.01693e-09	1.13169e-13
LUCAT1	5.98465e-14	1.12858	0.3	0.055	1.17455e-09	0.0137192	1.51204	0.289	0.2	1	0.0137192	1.19693e-13
ZNF703	6.8017e-14	-6.05618	0.156	0.59	1.3349e-09	2.68755e-13	-4.36704	0.147	0.43	5.27458e-09	2.68755e-13	1.36034e-13
RPL10	6.99224e-14	-104.265	1	1	1.3723e-09	2.15843e-10	-107.196	1	1	4.23614e-06	2.15843e-10	1.39845e-13
PFN1	7.33418e-14	-19.0974	0.933	0.984	1.43941e-09	5.38372e-12	-12.4891	0.99	0.993	1.05661e-07	5.38372e-12	1.46684e-13
RPL13A	1.00825e-09	-36.2638	0.989	0.998	1.97879e-05	7.46331e-14	-46.0645	1	0.998	1.46475e-09	1.00825e-09	1.49266e-13
CCDC12	1.37084e-10	-0.993568	0.356	0.702	2.69042e-06	7.88076e-14	-1.59411	0.365	0.63	1.54668e-09	1.37084e-10	1.57615e-13
CIRBP	3.0821e-13	-4.40344	0.567	0.851	6.04892e-09	8.9886e-14	-3.47892	0.736	0.884	1.7641e-09	3.0821e-13	1.79772e-13
RPS12	8.78237e-11	-129.952	1	1	1.72363e-06	1.19163e-13	-73.1964	1	0.998	2.33869e-09	8.78237e-11	2.38325e-13
MT-CYB	1.53056e-13	-187.265	1	1	3.00388e-09	3.81174e-10	37.7969	1	0.998	7.48093e-06	3.81174e-10	3.06113e-13
ARL4C	0.575744	-17.4124	0.367	0.375	1	1.78989e-13	-12.3195	0.173	0.468	3.51284e-09	0.575744	3.57978e-13
CKAP4	1.92848e-13	0.515494	0.611	0.245	3.78484e-09	0.0995676	-0.470275	0.553	0.473	1	0.0995676	3.85697e-13
MYL12B	1.94358e-13	-6.14996	0.878	0.957	3.81447e-09	6.65563e-08	-3.38408	0.964	0.961	0.00130623	6.65563e-08	3.88716e-13
MS4A4A	1.94555e-13	-4.35596	0.167	0.569	3.81833e-09	9.40286e-07	-1.52419	0.147	0.325	0.018454	9.40286e-07	3.89109e-13
TSC22D3	2.03656e-13	-16.2649	0.889	0.951	3.99696e-09	0.149217	-7.18479	0.959	0.948	1	0.149217	4.07312e-13
2021-09-09	2.11814e-13	-4.43486	0.556	0.843	4.15707e-09	1.40791e-08	-3.06261	0.675	0.814	0.000276316	1.40791e-08	4.23629e-13
ZNF706	2.29063e-13	-2.77499	0.478	0.831	4.49558e-09	0.17904	-0.743699	0.579	0.602	1	0.17904	4.58125e-13
TREM1	2.29114e-13	1.84834	0.7	0.341	4.49659e-09	0.000505615	-2.5574	0.716	0.557	1	0.000505615	4.58228e-13
EGR1	2.67631e-13	-5.2257	0.544	0.184	5.25252e-09	0.184846	3.52951	0.497	0.489	1	0.184846	5.35262e-13
MAPKAPK3	2.79927e-13	-2.24135	0.456	0.786	5.49385e-09	5.87414e-09	-1.50174	0.619	0.766	0.000115286	5.87414e-09	5.59854e-13
RPL10A	2.89975e-13	-25.2653	0.922	0.986	5.69105e-09	2.1704e-09	-11.2607	0.975	0.989	4.25963e-05	2.1704e-09	5.7995e-13
RPS25	2.00279e-12	-23.0787	0.933	0.994	3.93067e-08	3.13446e-13	-22.7518	0.995	0.995	6.15169e-09	2.00279e-12	6.26892e-13
ITGAX	2.87323e-06	-3.6386	0.467	0.718	0.05639	3.18672e-13	-3.92742	0.584	0.782	6.25426e-09	2.87323e-06	6.37344e-13
LMO2	3.45646e-13	-2.78561	0.533	0.857	6.78364e-09	0.0694384	-1.54443	0.716	0.716	1	0.0694384	6.91292e-13
HSPE1	4.65698e-13	-3.18233	0.289	0.675	9.13979e-09	4.17021e-06	-1.90848	0.376	0.543	0.0818444	4.17021e-06	9.31396e-13
FCGR1A	4.73312e-10	1.3391	0.667	0.329	9.28922e-06	4.8163e-13	-0.415542	0.67	0.384	9.45246e-09	4.73312e-10	9.63259e-13
ITGB1	0.000167611	-1.66109	0.622	0.747	1	4.94028e-13	-3.34561	0.629	0.818	9.69579e-09	0.000167611	9.88056e-13
PPIF	5.01551e-13	-2.69084	0.667	0.316	9.84344e-09	0.0408793	-9.01842	0.65	0.664	1	0.0408793	1.0031e-12
RPL18A	5.55766e-13	-56.2629	0.989	1	1.09075e-08	1.00051e-10	-35.6411	1	0.998	1.96359e-06	1.00051e-10	1.11153e-12
PAG1	3.54895e-09	-4.72255	0.322	0.62	6.96517e-05	6.16809e-13	-3.22064	0.183	0.455	1.21055e-08	3.54895e-09	1.23362e-12
PECAM1	6.26383e-13	-5.15547	0.689	0.888	1.22934e-08	5.27524e-06	-7.4343	0.822	0.895	0.103532	5.27524e-06	1.25277e-12
TALDO1	2.21017e-07	3.88241	0.944	0.896	0.00433768	6.34523e-13	0.838363	0.98	0.959	1.24532e-08	2.21017e-07	1.26905e-12
F5	6.39041e-13	0.777603	0.322	0.069	1.25418e-08	0.00136338	0.265823	0.208	0.111	1	0.00136338	1.27808e-12
ITGAL	6.46075e-13	-3.05188	0.444	0.786	1.26799e-08	4.68843e-10	-2.31502	0.508	0.73	9.20152e-06	4.68843e-10	1.29215e-12
REL	0.000374736	-4.01212	0.656	0.796	1	7.09163e-13	-3.03241	0.807	0.9	1.3918e-08	0.000374736	1.41833e-12
ISG15	7.18154e-13	-42.5047	0.611	0.873	1.40945e-08	0.000338162	5.80379	0.65	0.734	1	0.000338162	1.43631e-12
KLF10	7.60613e-13	0.298592	0.822	0.449	1.49278e-08	0.756875	-1.98879	0.797	0.793	1	0.756875	1.52123e-12
RPL14	7.8731e-13	-28.2623	0.978	0.998	1.54517e-08	7.62201e-11	-22.1965	0.985	0.995	1.4959e-06	7.62201e-11	1.57462e-12
PILRA	9.13035e-13	-5.24046	0.622	0.863	1.79192e-08	5.70137e-05	-4.16619	0.721	0.805	1	5.70137e-05	1.82607e-12
HMGN1	5.48255e-10	-2.61917	0.467	0.761	1.076e-05	1.24353e-12	-3.79949	0.497	0.732	2.44054e-08	5.48255e-10	2.48705e-12
HLA-E	1.25496e-12	-28.3895	0.989	0.988	2.46299e-08	7.4181e-12	-14.9931	0.995	1	1.45588e-07	7.4181e-12	2.50993e-12
RPS27A	1.6245e-12	-14.2685	0.989	1	3.18824e-08	8.28932e-10	-14.1967	1	0.998	1.62686e-05	8.28932e-10	3.249e-12
RPS16	1.74553e-12	-20.1449	0.978	1	3.42578e-08	3.88088e-07	-14.1991	1	0.998	0.00761661	3.88088e-07	3.49106e-12
OAS1	1.81314e-12	-3.90121	0.456	0.771	3.55848e-08	0.236498	0.277045	0.421	0.461	1	0.236498	3.62629e-12
TIMP1	1.85073e-12	-117.135	0.744	0.918	3.63225e-08	3.55572e-11	-26.0381	0.863	0.914	6.97845e-07	3.55572e-11	3.70146e-12
RPS6	4.94282e-11	-30.2654	0.967	0.992	9.70078e-07	1.9212e-12	-42.1955	0.995	0.995	3.77055e-08	4.94282e-11	3.8424e-12
ZBTB7A	8.04447e-05	-2.55248	0.589	0.755	1	2.18957e-12	-4.93962	0.701	0.85	4.29725e-08	8.04447e-05	4.37914e-12
ADA	2.42202e-12	-3.23965	0.056	0.453	4.75346e-08	9.49835e-11	-1.26443	0.046	0.266	1.86415e-06	9.49835e-11	4.84404e-12
MS4A6A	2.42336e-12	-4.77285	0.922	0.539	4.75609e-08	8.43985e-12	1.33011	0.949	0.743	1.65641e-07	8.43985e-12	4.84672e-12
RPS20	2.50366e-12	-11.5903	0.911	0.988	4.91369e-08	2.25774e-07	-6.94809	0.995	0.986	0.00443103	2.25774e-07	5.00732e-12
MARCKSL1	0.0356738	-4.54249	0.322	0.433	1	2.61569e-12	-6.14019	0.234	0.514	5.13355e-08	0.0356738	5.23137e-12
CDV3	0.0242202	-1.86937	0.733	0.8	1	2.84825e-12	-4.11927	0.787	0.914	5.58997e-08	0.0242202	5.6965e-12
PTPRC	3.08936e-12	-12.9078	0.922	0.98	6.06318e-08	0.000161132	-8.09206	0.98	0.995	1	0.000161132	6.17872e-12
PCGF5	2.0624e-07	-1.8306	0.244	0.543	0.00404767	3.50784e-12	-2.28319	0.284	0.559	6.88449e-08	2.0624e-07	7.01569e-12
PPM1N	3.6705e-12	-4.46544	0.056	0.445	7.20373e-08	5.39508e-08	-2.46508	0.061	0.236	0.00105884	5.39508e-08	7.34101e-12
ADGRE2	0.000107433	-0.667174	0.411	0.627	1	3.70539e-12	-0.273644	0.467	0.723	7.27219e-08	0.000107433	7.41077e-12
SRSF5	0.00198461	-8.26265	0.967	0.969	1	4.11518e-12	-11.1804	0.959	0.995	8.07646e-08	0.00198461	8.23037e-12
CXCL16	4.24873e-12	-2.68412	0.267	0.645	8.33857e-08	1.27438e-09	-2.30473	0.462	0.661	2.50111e-05	1.27438e-09	8.49747e-12
RPL26	4.56277e-12	-44.1182	0.978	0.998	8.95489e-08	4.82234e-07	-27.8882	0.995	0.995	0.00946432	4.82234e-07	9.12553e-12
GM2A	4.64869e-12	1.29705	0.633	0.284	9.12352e-08	0.000975335	0.906852	0.487	0.37	1	0.000975335	9.29738e-12
SPI1	2.21928e-08	-10.8032	0.889	0.955	0.000435557	5.02292e-12	-7.51865	0.909	0.955	9.85798e-08	2.21928e-08	1.00458e-11
MT-ND5	1.8948e-06	-21.9503	1	0.98	0.0371873	5.47238e-12	-15.2857	1	0.998	1.07401e-07	1.8948e-06	1.09448e-11
CALM2	5.98819e-12	-10.9515	0.778	0.937	1.17524e-07	6.14328e-07	-5.16875	0.832	0.914	0.0120568	6.14328e-07	1.19764e-11
METTL9	7.28282e-09	3.25223	0.733	0.535	0.000142933	6.2276e-12	-0.345985	0.878	0.739	1.22223e-07	7.28282e-09	1.24552e-11
VASP	6.67421e-12	-4.94406	0.8	0.955	1.30988e-07	4.12716e-08	-5.433	0.893	0.957	0.000809997	4.12716e-08	1.33484e-11
VMO1	7.40275e-12	-15.3266	0.011	0.386	1.45286e-07	7.79038e-07	-7.03767	0.02	0.152	0.0152894	7.79038e-07	1.48055e-11
DOK2	7.61176e-12	-6.49952	0.589	0.8	1.49388e-07	0.0269403	-3.51121	0.685	0.7	1	0.0269403	1.52235e-11
PRDX1	7.9396e-12	-4.71426	0.6	0.878	1.55823e-07	0.28118	-1.61447	0.807	0.789	1	0.28118	1.58792e-11
JAML	1.38748e-06	-1.5104	0.9	0.698	0.0272306	8.44697e-12	0.737417	0.939	0.82	1.6578e-07	1.38748e-06	1.68939e-11
BID	8.53465e-12	-5.44304	0.667	0.847	1.67501e-07	3.39748e-10	-7.03406	0.706	0.832	6.6679e-06	3.39748e-10	1.70693e-11
CORO1B	8.90505e-12	-3.59058	0.289	0.655	1.74771e-07	0.00344836	-1.62973	0.513	0.577	1	0.00344836	1.78101e-11
LTB	9.60958e-12	-12.3683	0.156	0.549	1.88598e-07	1.47123e-09	-83.0145	0.208	0.427	2.88744e-05	1.47123e-09	1.92192e-11
CAMK1	1.15133e-11	-2.07619	0.2	0.573	2.2596e-07	1.43002e-08	-2.72455	0.345	0.545	0.000280655	1.43002e-08	2.30266e-11
GIMAP4	5.44185e-08	-2.85868	0.489	0.741	0.00106802	1.17572e-11	-0.570269	0.614	0.339	2.30746e-07	5.44185e-08	2.35143e-11
HLA-DRB1	1.36403e-11	-173.263	0.944	0.98	2.67705e-07	0.0213519	-73.5015	0.97	0.977	1	0.0213519	2.72807e-11
RPL35	1.51947e-11	-21.137	0.933	0.998	2.98211e-07	2.10768e-10	-16.1929	0.985	0.993	4.13654e-06	2.10768e-10	3.03894e-11
SERPINA1	1.37867e-10	-12.2921	0.978	0.98	2.70577e-06	1.60076e-11	-8.24148	0.97	0.982	3.14164e-07	1.37867e-10	3.20151e-11
SLC2A3	1.61284e-11	-4.72851	0.667	0.31	3.16536e-07	0.0570226	-0.906646	0.756	0.634	1	0.0570226	3.22568e-11
LIMD2	1.64732e-11	-3.99114	0.744	0.912	3.23303e-07	0.0132401	-2.06927	0.868	0.893	1	0.0132401	3.29464e-11
CFL1	2.83616e-10	-12.9308	0.956	0.992	5.56626e-06	1.74558e-11	-15.1946	0.98	0.995	3.42587e-07	2.83616e-10	3.49116e-11
GRN	5.31127e-10	-9.34388	0.978	0.888	1.04239e-05	1.79476e-11	9.55951	0.99	0.955	3.52239e-07	5.31127e-10	3.58951e-11
UBC	1.52304e-07	-25.1289	0.978	0.992	0.00298912	1.95683e-11	-23.0694	0.995	1	3.84048e-07	1.52304e-07	3.91367e-11
ATP2B1	0.00768138	-1.82756	0.533	0.68	1	1.96769e-11	-9.21868	0.782	0.882	3.86178e-07	0.00768138	3.93537e-11
UBB	6.29838e-09	-6.1258	0.878	0.955	0.000123612	2.22642e-11	-7.27408	0.904	0.966	4.36956e-07	6.29838e-09	4.45283e-11
PPIA	2.2776e-11	-8.66833	0.767	0.935	4.47001e-07	6.56159e-05	-4.10557	0.883	0.952	1	6.56159e-05	4.5552e-11
ARPC3	2.29194e-11	-13.8613	0.967	0.998	4.49817e-07	2.20645e-07	-8.53923	0.99	0.995	0.00433039	2.20645e-07	4.58389e-11
C1QA	1.60261e-08	-78.2984	0.011	0.296	0.000314529	2.40738e-11	-77.7972	0.02	0.232	4.72471e-07	1.60261e-08	4.81475e-11
RPL23A	8.25539e-10	-30.2193	0.967	1	1.6202e-05	3.01714e-11	-43.865	0.995	0.998	5.92143e-07	8.25539e-10	6.03427e-11
RPS18	1.50815e-10	-93.2654	0.989	0.998	2.9599e-06	3.11606e-11	-98.1964	1	1	6.11559e-07	1.50815e-10	6.23213e-11
SMIM25	3.18043e-11	-8.86602	0.656	0.771	6.24191e-07	6.75145e-10	-6.92151	0.635	0.784	1.32504e-05	6.75145e-10	6.36086e-11
ANXA1	0.00225535	-12.2576	0.933	0.924	1	3.43858e-11	-47.4997	1	0.95	6.74856e-07	0.00225535	6.87716e-11
TKT	0.00802338	6.37676	0.978	0.982	1	3.48239e-11	3.89972	0.995	0.982	6.83454e-07	0.00802338	6.96478e-11
ARHGDIB	3.6578e-11	-4.63755	0.922	0.986	7.1788e-07	1.48266e-06	-10.5881	0.959	0.989	0.0290987	1.48266e-06	7.3156e-11
SNX9	3.06981e-06	-0.768176	0.1	0.357	0.0602481	3.78499e-11	-1.27975	0.127	0.377	7.42842e-07	3.06981e-06	7.56998e-11
STK10	9.02822e-05	-1.07202	0.556	0.737	1	3.96688e-11	-1.13035	0.538	0.761	7.78539e-07	9.02822e-05	7.93375e-11
SPCS2	4.65302e-11	-1.4391	0.433	0.737	9.13202e-07	0.0683337	-1.17536	0.604	0.645	1	0.0683337	9.30604e-11
SYNGR2	5.4155e-11	-1.49828	0.367	0.7	1.06285e-06	2.84903e-05	-2.30354	0.533	0.645	0.55915	2.84903e-05	1.0831e-10
INSIG1	0.000266665	-2.69823	0.222	0.406	1	5.59317e-11	-2.88055	0.203	0.477	1.09772e-06	0.000266665	1.11863e-10
UQCRB	6.1875e-11	-7.26676	0.856	0.98	1.21436e-06	2.11379e-05	-10.1692	0.98	0.982	0.414853	2.11379e-05	1.2375e-10
CYCS	6.34405e-11	-5.39891	0.511	0.761	1.24508e-06	0.113788	-0.5435	0.599	0.659	1	0.113788	1.26881e-10
DNAJA1	6.38682e-11	-5.9539	0.744	0.918	1.25348e-06	0.458532	-0.540133	0.797	0.757	1	0.458532	1.27736e-10
RPL38	6.73768e-11	-28.1802	0.956	0.996	1.32234e-06	2.49966e-10	-14.5374	0.995	0.995	4.90583e-06	2.49966e-10	1.34754e-10
MT-CO1	1.75372e-08	-202.138	1	0.996	0.000344184	6.99551e-11	51.4903	1	0.998	1.37294e-06	1.75372e-08	1.3991e-10
CHCHD2	7.15695e-11	-6.56656	0.9	0.965	1.40462e-06	5.71542e-05	-5.25852	0.954	0.977	1	5.71542e-05	1.43139e-10
GNAI2	7.62679e-11	2.63827	0.967	0.988	1.49683e-06	0.00123981	-5.86587	0.99	0.98	1	0.00123981	1.52536e-10
CD48	8.27813e-11	-6.22994	0.867	0.98	1.62467e-06	6.764e-05	-4.76383	0.959	0.973	1	6.764e-05	1.65563e-10
RAB27A	0.000109839	1.1934	0.589	0.402	1	9.28499e-11	1.35451	0.675	0.432	1.82227e-06	0.000109839	1.857e-10
SSBP4	9.55291e-11	-2.02902	0.3	0.635	1.87485e-06	9.29597e-10	-1.11895	0.371	0.607	1.82443e-05	9.29597e-10	1.91058e-10
CHCHD10	9.91327e-11	-3.52564	0.478	0.782	1.94558e-06	2.37953e-05	-4.0656	0.619	0.686	0.467007	2.37953e-05	1.98265e-10
ATP1B3	1.00524e-10	-4.75002	0.6	0.878	1.97289e-06	2.48094e-07	-6.1802	0.731	0.802	0.00486909	2.48094e-07	2.01049e-10
RPL9	2.41652e-05	-26.2653	1	1	0.474265	1.11376e-10	-40.5	0.995	0.998	2.18586e-06	2.41652e-05	2.22751e-10
KCTD12	0.000159178	0.459036	0.722	0.555	1	1.19101e-10	1.82195	0.807	0.595	2.33747e-06	0.000159178	2.38201e-10
PRELID1	1.26605e-10	-8.39231	0.9	0.973	2.48475e-06	1.53111e-08	-8.76913	0.949	0.986	0.000300496	1.53111e-08	2.5321e-10
CPD	1.31653e-10	1.43266	0.589	0.265	2.58382e-06	0.4573	-0.678079	0.447	0.452	1	0.4573	2.63306e-10
CKS1B	1.50269e-10	-0.857792	0.022	0.365	2.94918e-06	1.13903e-08	-0.753602	0.066	0.257	0.000223546	1.13903e-08	3.00538e-10
COX6C	1.52751e-10	-2.07813	0.756	0.922	2.99789e-06	3.9665e-07	-4.30464	0.914	0.961	0.00778465	3.9665e-07	3.05502e-10
M6PR	1.54936e-10	-2.12524	0.444	0.757	3.04078e-06	0.0588245	-1.44276	0.721	0.745	1	0.0588245	3.09872e-10
HOTAIRM1	0.155052	0.285984	0.411	0.498	1	1.58595e-10	-3.12997	0.431	0.664	3.11259e-06	0.155052	3.1719e-10
DUSP1	1.61668e-10	-44.2576	0.967	0.973	3.1729e-06	7.04556e-06	-19.1964	0.995	0.995	0.138276	7.04556e-06	3.23336e-10
SRRM1	0.00198885	-1.57815	0.733	0.859	1	1.653e-10	-2.09363	0.731	0.895	3.24418e-06	0.00198885	3.306e-10
WARS	1.6751e-10	-18.6615	0.722	0.92	3.28755e-06	3.78512e-07	-9.15512	0.797	0.889	0.00742868	3.78512e-07	3.35019e-10
JUP	1.73478e-10	-1.1155	0.022	0.369	3.40468e-06	0.0109763	-0.862328	0.406	0.28	1	0.0109763	3.46956e-10
TSTD1	1.82937e-10	-1.31334	0.033	0.376	3.59032e-06	7.78038e-09	-0.720653	0.061	0.255	0.000152698	7.78038e-09	3.65874e-10
PTGS2	1.90957e-10	22.7261	0.4	0.129	3.74771e-06	0.330827	4.61256	0.244	0.207	1	0.330827	3.81913e-10
HSPB1	1.28045e-08	-4.73876	0.044	0.341	0.000251301	1.92985e-10	-0.915347	0.036	0.243	3.78753e-06	1.28045e-08	3.8597e-10
IFI30	1.93406e-10	-18.316	0.556	0.776	3.79579e-06	0.106219	-16.0506	0.746	0.775	1	0.106219	3.86812e-10
SAP30	0.000147846	1.75731	0.378	0.212	1	1.99924e-10	0.7406	0.533	0.291	3.92371e-06	0.000147846	3.99848e-10
RNH1	2.01505e-10	-2.80939	0.778	0.933	3.95474e-06	7.76983e-06	-5.73756	0.858	0.907	0.152491	7.76983e-06	4.0301e-10
VPS53	8.66618e-08	-1.54872	0.144	0.431	0.00170082	2.04824e-10	-1.17409	0.228	0.468	4.01987e-06	8.66618e-08	4.09648e-10
RNASE2	2.06216e-10	2.66026	0.467	0.171	4.04719e-06	0.0171318	0.35474	0.31	0.216	1	0.0171318	4.12431e-10
PGD	4.78958e-10	2.04752	0.722	0.4	9.40003e-06	2.09731e-10	-1.09854	0.787	0.555	4.11618e-06	4.78958e-10	4.19462e-10
BATF3	1.43296e-09	-1.74892	0.056	0.38	2.81233e-05	2.25004e-10	-1.23154	0.051	0.264	4.41592e-06	1.43296e-09	4.50007e-10
PGK1	2.4274e-10	-5.82943	0.811	0.955	4.76401e-06	1.64448e-08	-3.45889	0.868	0.945	0.000322747	1.64448e-08	4.8548e-10
HLA-DRA	3.54873e-05	-254.265	0.944	0.984	0.696474	2.63501e-10	-159.196	0.975	0.989	5.17146e-06	3.54873e-05	5.27001e-10
ARF6	0.389428	-0.775736	0.667	0.718	1	2.63957e-10	-3.13831	0.655	0.832	5.18043e-06	0.389428	5.27915e-10
PDCD5	2.79313e-10	-1.3919	0.3	0.627	5.4818e-06	6.2835e-06	-1.07369	0.447	0.573	0.12332	6.2835e-06	5.58626e-10
CMTM6	3.9579e-10	-3.95545	0.667	0.867	7.76777e-06	2.8997e-10	-1.24356	0.802	0.911	5.69096e-06	3.9579e-10	5.79941e-10
VMP1	0.791756	-14.2587	0.822	0.861	1	3.07295e-10	15.0781	0.924	0.875	6.03097e-06	0.791756	6.1459e-10
RPL30	3.20749e-10	-38.2654	1	0.998	6.29501e-06	9.76714e-08	-22.8992	1	0.998	0.0019169	9.76714e-08	6.41497e-10
ADGRE5	0.00135135	-1.24839	0.756	0.863	1	3.21053e-10	-0.47459	0.848	0.939	6.30098e-06	0.00135135	6.42105e-10
ELF1	0.32374	-1.90841	0.722	0.761	1	3.30837e-10	-1.31626	0.751	0.882	6.49301e-06	0.32374	6.61674e-10
CES1	0.085441	-1.12394	0.078	0.145	1	3.37854e-10	-1.79247	0.538	0.28	6.63072e-06	0.085441	6.75708e-10
TNFSF10	3.53067e-10	-7.56251	0.844	0.935	6.92929e-06	0.000196748	-4.21286	0.736	0.609	1	0.000196748	7.06134e-10
CACYBP	3.6329e-10	-1.32765	0.211	0.571	7.12993e-06	7.7114e-05	-0.722299	0.325	0.482	1	7.7114e-05	7.2658e-10
MT2A	3.63745e-10	-97.2629	0.667	0.873	7.13887e-06	7.5478e-06	-22.2014	0.766	0.816	0.148133	7.5478e-06	7.27491e-10
YWHAB	3.66893e-10	-4.89479	0.889	0.967	7.20063e-06	0.0640427	0.570768	0.959	0.982	1	0.0640427	7.33785e-10
TESC	3.97942e-10	-2.52703	0.211	0.551	7.81001e-06	1.35182e-05	-5.85568	0.411	0.55	0.265307	1.35182e-05	7.95884e-10
DDT	0.00690155	-0.66322	0.633	0.767	1	4.09448e-10	-1.8493	0.604	0.8	8.03582e-06	0.00690155	8.18895e-10
TMEM134	4.16336e-10	-0.963635	0.089	0.439	8.17101e-06	2.2444e-05	-0.639682	0.193	0.352	0.440485	2.2444e-05	8.32672e-10
NEURL1	1.31359e-07	-1.17627	0.056	0.325	0.00257806	4.28349e-10	-0.824201	0.03	0.23	8.40678e-06	1.31359e-07	8.56698e-10
RPL15	4.30876e-10	-20.8168	0.978	1	8.45638e-06	1.00653e-08	-6.54572	0.99	0.993	0.000197542	1.00653e-08	8.61753e-10
CIB1	3.40234e-09	-3.11648	0.589	0.837	6.67743e-05	4.4449e-10	-2.08892	0.68	0.845	8.72357e-06	3.40234e-09	8.88981e-10
SFT2D2	2.55152e-09	-1.23676	0.244	0.624	5.00761e-05	4.69088e-10	-0.943809	0.406	0.632	9.20632e-06	2.55152e-09	9.38176e-10
FMNL2	4.73648e-10	-1.50217	0	0.322	9.29581e-06	3.00281e-05	-0.585986	0.051	0.17	0.589331	3.00281e-05	9.47295e-10
MTPN	5.12535e-10	-7.29354	0.767	0.912	1.0059e-05	2.2283e-09	-3.72144	0.782	0.895	4.37326e-05	2.2283e-09	1.02507e-09
ACTN1	5.2655e-10	0.296507	0.489	0.188	1.03341e-05	0.0201702	-0.439039	0.508	0.395	1	0.0201702	1.0531e-09
MYO9B	0.0321849	-0.266753	0.578	0.688	1	5.43563e-10	-3.22116	0.68	0.814	1.0668e-05	0.0321849	1.08713e-09
LRRFIP1	0.00454604	-1.94983	0.9	0.969	1	5.45482e-10	-5.96491	0.964	0.986	1.07056e-05	0.00454604	1.09096e-09
RPL11	5.70638e-10	-35.2657	1	1	1.11993e-05	1.65741e-05	-28.5097	0.995	0.998	0.325283	1.65741e-05	1.14128e-09
TUBB	0.00128365	-1.3452	0.456	0.584	1	5.79745e-10	-2.39281	0.386	0.62	1.13781e-05	0.00128365	1.15949e-09
GNG5	6.49674e-10	-9.06552	0.844	0.947	1.27505e-05	0.00439117	-2.79279	0.929	0.964	1	0.00439117	1.29935e-09
CCT3	6.54354e-10	-1.49735	0.289	0.608	1.28424e-05	0.111579	-0.842909	0.437	0.491	1	0.111579	1.30871e-09
NFKBIA	2.18955e-08	-1.2654	0.944	0.884	0.00042972	6.72814e-10	46.8036	0.98	0.975	1.32046e-05	2.18955e-08	1.34563e-09
CSTB	6.85998e-10	-11.9559	0.867	0.939	1.34634e-05	1.80778e-06	-7.95607	0.853	0.905	0.0354795	1.80778e-06	1.372e-09
SAMSN1	0.0391495	-4.69001	0.511	0.59	1	7.444e-10	-2.17446	0.396	0.623	1.46096e-05	0.0391495	1.4888e-09
HLA-C	8.17642e-06	-28.2828	1	0.998	0.16047	7.70355e-10	-25.9883	1	1	1.5119e-05	8.17642e-06	1.54071e-09
RBM39	0.000163177	2.31258	0.878	0.937	1	7.76812e-10	-4.45221	0.949	0.982	1.52457e-05	0.000163177	1.55362e-09
RGCC	8.79484e-10	0.876562	0.378	0.127	1.72608e-05	0.000320208	-3.1772	0.437	0.543	1	0.000320208	1.75897e-09
HMGN2	8.98502e-10	-3.74522	0.767	0.918	1.7634e-05	1.20464e-07	-5.0783	0.863	0.93	0.00236423	1.20464e-07	1.797e-09
H2AFZ	9.7084e-10	-7.58418	0.789	0.914	1.90537e-05	9.30599e-08	-10.621	0.832	0.898	0.00182639	9.30599e-08	1.94168e-09
ICAM4	9.87357e-10	-1.40619	0.044	0.371	1.93779e-05	6.56057e-09	-0.661459	0.015	0.184	0.000128758	6.56057e-09	1.97471e-09
SRSF7	9.88422e-10	-9.68924	0.589	0.824	1.93988e-05	0.326046	-2.49281	0.772	0.775	1	0.326046	1.97684e-09
HSPH1	9.94349e-10	-1.76486	0.1	0.433	1.95151e-05	0.000842653	-0.250998	0.107	0.216	1	0.000842653	1.9887e-09
MBD2	9.96869e-10	-4.65036	0.689	0.867	1.95646e-05	1.72381e-07	-6.10672	0.756	0.845	0.00338314	1.72381e-07	1.99374e-09
DYSF	1.66415e-06	0.550011	0.333	0.139	0.0326606	1.00114e-09	0.619299	0.401	0.175	1.96483e-05	1.66415e-06	2.00228e-09
CLEC2B	1.03058e-09	-15.9212	0.589	0.82	2.02262e-05	0.0127893	0.788174	0.751	0.755	1	0.0127893	2.06116e-09
UNC119	1.06275e-09	-2.63766	0.244	0.586	2.08575e-05	2.81732e-09	-3.5659	0.284	0.507	5.52926e-05	2.81732e-09	2.1255e-09
SNX18	1.09469e-09	-1.09862	0.356	0.661	2.14843e-05	1.94788e-07	-1.52662	0.305	0.505	0.00382291	1.94788e-07	2.18937e-09
RPLP0	0.0449785	-3.26314	0.889	0.961	1	1.13342e-09	-25.753	0.954	0.984	2.22446e-05	0.0449785	2.26685e-09
RPS3	1.18482e-09	-23.6119	0.978	1	2.32533e-05	2.17057e-09	-35.3234	0.995	0.995	4.25997e-05	2.17057e-09	2.36964e-09
CD37	1.22239e-09	12.1265	0.833	0.969	2.39906e-05	6.08391e-06	-7.65922	0.934	0.98	0.119403	6.08391e-06	2.44478e-09
RPS15A	1.25793e-09	-70.5441	0.989	0.998	2.46881e-05	4.22003e-06	-33.1973	0.995	0.998	0.0828222	4.22003e-06	2.51585e-09
FTL	1.25872e-09	-310.263	1	1	2.47037e-05	0.00160327	-248.196	1	1	1	0.00160327	2.51745e-09
WASF2	1.31354e-09	-3.46006	0.833	0.922	2.57796e-05	4.12183e-08	-3.45704	0.797	0.923	0.00080895	4.12183e-08	2.62709e-09
VNN2	1.39653e-09	1.52468	0.611	0.31	2.74084e-05	6.0465e-09	-1.0009	0.482	0.248	0.000118669	6.0465e-09	2.79307e-09
AL139246.5	1.92642e-06	-0.981654	0.078	0.331	0.0378079	1.42741e-09	-0.62027	0.102	0.325	2.80143e-05	1.92642e-06	2.85482e-09
RPS21	5.72474e-08	-20.1991	0.978	0.992	0.00112354	1.48683e-09	-22.1778	0.995	0.998	2.91805e-05	5.72474e-08	2.97366e-09
RPL13	1.5569e-06	-86.2654	0.989	1	0.0305557	1.54037e-09	-46.1964	1	0.998	3.02313e-05	1.5569e-06	3.08074e-09
FUS	8.06542e-06	-0.488696	0.8	0.892	0.158292	1.55238e-09	-3.7935	0.883	0.93	3.0467e-05	8.06542e-06	3.10476e-09
SERPINB2	1.61327e-09	1.78288	0.167	0.024	3.16621e-05	0.000773806	-0.529634	0.162	0.075	1	0.000773806	3.22655e-09
CTSD	1.5726e-08	1.17611	0.956	0.88	0.000308639	1.62562e-09	-5.57994	0.99	0.943	3.19045e-05	1.5726e-08	3.25125e-09
ATP13A3	0.0294069	0.581875	0.333	0.237	1	1.69298e-09	-10.3988	0.426	0.605	3.32265e-05	0.0294069	3.38597e-09
TLN1	1.73069e-09	-3.52103	0.656	0.849	3.39664e-05	0.000733365	-0.646621	0.792	0.839	1	0.000733365	3.46137e-09
APOBEC3G	1.74856e-09	-2.08663	0.2	0.529	3.43172e-05	0.0188689	-0.770999	0.249	0.325	1	0.0188689	3.49712e-09
NINJ1	0.380575	1.32063	0.656	0.649	1	1.7507e-09	-1.22967	0.64	0.798	3.43592e-05	0.380575	3.50139e-09
SLC25A5	1.79863e-09	-4.01353	0.689	0.888	3.53e-05	3.36119e-06	-6.22581	0.832	0.905	0.0659667	3.36119e-06	3.59727e-09
DYNLL1	1.86219e-09	-3.63412	0.833	0.925	3.65473e-05	7.22983e-05	0.468685	0.797	0.666	1	7.22983e-05	3.72437e-09
CSK	1.15134e-08	-2.86427	0.578	0.81	0.000225962	1.86245e-09	-3.27816	0.609	0.773	3.65525e-05	1.15134e-08	3.7249e-09
TCIRG1	0.000167828	-1.2455	0.8	0.873	1	1.87818e-09	-1.62952	0.751	0.902	3.68611e-05	0.000167828	3.75635e-09
LINC02432	1.9129e-09	-1.08017	0	0.304	3.75425e-05	1.97353e-07	-0.402739	0.005	0.136	0.00387325	1.97353e-07	3.82579e-09
IL1B	2.07267e-09	6.6617	0.567	0.276	4.06781e-05	5.74767e-05	6.2463	0.619	0.47	1	5.74767e-05	4.14533e-09
CFD	2.15556e-09	-22.4498	0.9	0.953	4.23051e-05	0.016061	-12.7684	0.975	0.964	1	0.016061	4.31113e-09
RBX1	2.16504e-09	-2.65082	0.667	0.855	4.24911e-05	0.0602118	-1.94952	0.746	0.741	1	0.0602118	4.33008e-09
SIVA1	3.80201e-07	-0.657692	0.433	0.663	0.00746182	2.17539e-09	-0.52011	0.548	0.761	4.26943e-05	3.80201e-07	4.35079e-09
ITGA4	2.19907e-09	-3.01973	0.256	0.586	4.31589e-05	8.43651e-05	-2.4952	0.376	0.525	1	8.43651e-05	4.39814e-09
CALM1	2.21139e-09	-10.3388	0.911	0.961	4.34007e-05	6.2994e-09	-7.29997	0.934	0.977	0.000123632	6.2994e-09	4.42278e-09
PSAP	2.43457e-09	-23.138	0.967	0.998	4.77808e-05	8.1083e-06	-18.9195	0.995	0.995	0.159133	8.1083e-06	4.86913e-09
ABRACL	2.45653e-09	-4.8667	0.622	0.833	4.8212e-05	0.0950553	-2.09956	0.66	0.7	1	0.0950553	4.91307e-09
BLVRB	1.06753e-05	4.05956	0.833	0.692	0.209513	2.48768e-09	2.41041	0.924	0.839	4.88231e-05	1.06753e-05	4.97535e-09
RAB8A	2.60782e-09	-2.1142	0.522	0.778	5.11811e-05	7.44872e-05	-0.91769	0.594	0.705	1	7.44872e-05	5.21565e-09
RPL36AL	0.0026539	-1.18491	0.911	0.969	1	2.84004e-09	-5.4973	0.995	0.995	5.57386e-05	0.0026539	5.68008e-09
C19orf70	2.86043e-09	-0.446101	0.3	0.635	5.61388e-05	0.00500022	-1.92865	0.513	0.627	1	0.00500022	5.72086e-09
FAU	2.96693e-09	-15.2208	1	0.998	5.8229e-05	3.0433e-09	-24.0702	1	1	5.97278e-05	3.0433e-09	5.93387e-09
FOSB	0.000279829	2.32055	0.967	0.9	1	3.32438e-09	-10.1688	0.975	0.941	6.52443e-05	0.000279829	6.64877e-09
CCNI	3.35133e-09	-4.35088	0.833	0.949	6.57733e-05	1.31375e-06	-3.40672	0.944	0.975	0.0257836	1.31375e-06	6.70267e-09
RAN	3.508e-09	-2.26412	0.489	0.782	6.88481e-05	0.00173805	-1.9941	0.66	0.755	1	0.00173805	7.01601e-09
NPC2	3.51821e-09	-6.39908	0.889	0.935	6.90485e-05	1.03464e-05	-8.72462	0.944	0.964	0.203059	1.03464e-05	7.03643e-09
CDC42	3.55209e-09	-3.56671	0.878	0.969	6.97134e-05	2.53455e-08	-2.83567	0.944	0.98	0.000497431	2.53455e-08	7.10418e-09
SIDT2	3.58488e-09	-2.33647	0.267	0.586	7.03568e-05	0.000157901	-1.77563	0.35	0.484	1	0.000157901	7.16976e-09
GDI2	3.66182e-09	-1.75659	0.722	0.9	7.18668e-05	2.15167e-08	-4.40901	0.792	0.889	0.000422288	2.15167e-08	7.32363e-09
EVI2A	0.000132792	-3.80938	0.644	0.455	1	3.78646e-09	1.11335	0.756	0.527	7.4313e-05	0.000132792	7.57292e-09
IFIT2	3.95043e-09	-13.273	0.189	0.537	7.75312e-05	0.0252585	-1.51267	0.162	0.236	1	0.0252585	7.90087e-09
CSTA	4.03838e-09	3.13391	0.878	0.818	7.92573e-05	2.70428e-07	0.448752	0.985	0.907	0.00530742	2.70428e-07	8.07677e-09
NDUFA12	4.08749e-09	-2.13883	0.522	0.776	8.02212e-05	2.83603e-06	-1.05505	0.614	0.741	0.0556599	2.83603e-06	8.17499e-09
VIM	4.22948e-09	-10.2593	1	0.998	8.30078e-05	0.0260594	-80.1964	1	0.998	1	0.0260594	8.45897e-09
SELENOK	0.000102538	-4.59605	0.489	0.651	1	4.28718e-09	-1.44731	0.574	0.734	8.41401e-05	0.000102538	8.57435e-09
ENY2	4.34752e-09	-3.71663	0.722	0.894	8.53243e-05	0.345807	-2.18421	0.792	0.845	1	0.345807	8.69503e-09
GADD45B	0.246508	-6.26808	0.733	0.706	1	4.37388e-09	-4.19941	0.736	0.873	8.58418e-05	0.246508	8.74776e-09
CDK2AP2	4.45909e-09	-0.956689	0.156	0.494	8.7514e-05	0.0392195	-0.493154	0.31	0.373	1	0.0392195	8.91817e-09
HEXB	0.000112492	0.323591	0.544	0.365	1	4.79343e-09	0.412875	0.695	0.473	9.40759e-05	0.000112492	9.58686e-09
CORO1A	4.93173e-09	-8.91305	0.978	0.992	9.67902e-05	0.00686215	-12.8726	0.975	0.977	1	0.00686215	9.86346e-09
EIF4A2	4.98351e-09	-2.40968	0.589	0.798	9.78063e-05	8.76646e-07	-2.74539	0.685	0.811	0.0172051	8.76646e-07	9.96702e-09
RIOK3	0.97291	0.294848	0.622	0.622	1	5.07266e-09	-1.84883	0.675	0.83	9.95561e-05	0.97291	1.01453e-08
SNHG8	4.86349e-06	-0.351444	0.478	0.669	0.0954509	5.21455e-09	-2.2753	0.68	0.807	0.000102341	4.86349e-06	1.04291e-08
RAP1A	5.39138e-09	-0.421581	0.5	0.751	0.000105811	0.326106	-0.564925	0.711	0.766	1	0.326106	1.07828e-08
CCL3	5.39457e-09	-6.25869	0.678	0.373	0.000105874	4.53342e-08	36.4903	0.629	0.439	0.000889729	4.53342e-08	1.07891e-08
FAM96B	5.54275e-09	-1.11906	0.456	0.751	0.000108782	0.0629894	-0.357813	0.604	0.673	1	0.0629894	1.10855e-08
2021-03-01	3.68784e-07	0.454995	0.211	0.055	0.00723775	5.91828e-09	0.623289	0.33	0.136	0.000116152	3.68784e-07	1.18366e-08
RPS4X	3.54597e-07	-53.0956	0.956	0.994	0.00695931	6.01157e-09	-37.1933	0.985	0.998	0.000117983	3.54597e-07	1.20231e-08
ASPH	6.3641e-09	0.743418	0.3	0.086	0.000124902	0.0153609	-1.47206	0.198	0.277	1	0.0153609	1.27282e-08
MIR22HG	0.000614532	-2.28732	0.322	0.502	1	6.75558e-09	-0.504151	0.487	0.686	0.000132585	0.000614532	1.35112e-08
ORMDL1	6.98041e-09	-1.65164	0.389	0.667	0.000136998	0.00884553	-1.05862	0.533	0.63	1	0.00884553	1.39608e-08
IFITM1	3.37271e-07	-2.07631	0.056	0.316	0.00661928	7.03973e-09	-2.49143	0.071	0.264	0.000138162	3.37271e-07	1.40795e-08
BIRC3	7.39122e-09	-2.68052	0.078	0.402	0.00014506	8.78543e-08	-2.06171	0.168	0.38	0.00172423	8.78543e-08	1.47824e-08
PDCL3	7.78719e-09	-0.803304	0.067	0.38	0.000152831	0.00583119	-0.283399	0.178	0.277	1	0.00583119	1.55744e-08
ENTPD1	4.19671e-07	0.350828	0.511	0.249	0.00823646	8.52391e-09	1.4033	0.543	0.311	0.00016729	4.19671e-07	1.70478e-08
SF1	1.21683e-05	-1.1425	0.678	0.827	0.238815	8.6376e-09	-2.83357	0.731	0.882	0.000169522	1.21683e-05	1.72752e-08
PSMD8	8.68398e-09	-1.79519	0.567	0.798	0.000170432	0.0403513	-0.403132	0.761	0.77	1	0.0403513	1.7368e-08
RPS3A	8.69094e-09	-46.2654	0.989	1	0.000170568	2.33349e-08	-51.0694	1	0.998	0.00045797	2.33349e-08	1.73819e-08
HNRNPA1	2.63711e-07	-18.1101	0.733	0.945	0.00517559	8.87024e-09	-2.75264	0.914	0.961	0.000174087	2.63711e-07	1.77405e-08
UCP2	1.42674e-05	-3.28517	0.567	0.771	0.280012	9.0185e-09	-4.51544	0.706	0.823	0.000176997	1.42674e-05	1.8037e-08
ATP6V1G1	9.24198e-09	-2.8973	0.833	0.947	0.000181383	0.115677	-1.49882	0.929	0.936	1	0.115677	1.8484e-08
ANP32B	9.34405e-09	-4.77281	0.722	0.873	0.000183386	0.0825908	-4.328	0.812	0.895	1	0.0825908	1.86881e-08
PTP4A3	9.34935e-09	-1.12147	0.011	0.3	0.00018349	1.51709e-08	-1.08063	0.036	0.209	0.000297744	1.51709e-08	1.86987e-08
CD300A	9.48046e-09	-3.03014	0.411	0.696	0.000186064	0.0360447	-1.0503	0.584	0.627	1	0.0360447	1.89609e-08
TNFAIP3	1.68747e-06	-4.02683	0.733	0.518	0.0331182	1.06198e-08	3.78959	0.751	0.582	0.000208425	1.68747e-06	2.12396e-08
GLIPR2	1.06802e-08	1.40627	0.844	0.633	0.00020961	0.000145988	-0.395662	0.878	0.775	1	0.000145988	2.13604e-08
NLRP12	8.19516e-08	0.70474	0.456	0.198	0.00160838	1.07767e-08	0.515911	0.35	0.152	0.000211504	8.19516e-08	2.15534e-08
RPL7A	1.117e-08	-15.9587	0.967	1	0.000219223	7.84313e-06	-37.1897	1	0.995	0.153929	7.84313e-06	2.234e-08
NDUFB2	1.12502e-08	-3.39843	0.733	0.876	0.000220797	1.80996e-06	-2.99433	0.822	0.902	0.0355223	1.80996e-06	2.25004e-08
RETN	1.14559e-08	19.7865	0.556	0.29	0.000224833	4.18282e-06	-6.20191	0.543	0.334	0.0820919	4.18282e-06	2.29118e-08
FES	2.65283e-06	0.657189	0.589	0.327	0.0520644	1.17005e-08	0.711249	0.655	0.45	0.000229633	2.65283e-06	2.34009e-08
RPL24	1.23193e-08	-12.0251	0.978	0.996	0.000241778	1.0495e-05	-5.5363	0.995	0.998	0.205975	1.0495e-05	2.46385e-08
HINT1	0.00142735	-5.67025	0.744	0.867	1	1.24349e-08	-7.80935	0.822	0.911	0.000244047	0.00142735	2.48698e-08
BANF1	1.24374e-08	-1.11057	0.344	0.643	0.000244095	0.0470251	-2.01622	0.574	0.591	1	0.0470251	2.48747e-08
GUK1	4.87755e-06	-4.02348	0.733	0.898	0.0957268	1.47421e-08	-2.39842	0.827	0.909	0.000289329	4.87755e-06	2.94843e-08
ITM2B	1.50573e-08	-3.86225	0.956	0.982	0.000295514	0.00195673	-7.03383	0.99	0.984	1	0.00195673	3.01146e-08
HSPD1	1.58219e-08	-2.01573	0.333	0.612	0.00031052	0.165388	-0.468971	0.411	0.457	1	0.165388	3.16437e-08
PKN1	1.62387e-08	-2.14741	0.611	0.802	0.000318701	1.71625e-08	-2.52563	0.645	0.752	0.000336831	1.71625e-08	3.24774e-08
AP2A1	1.7748e-08	-1.63373	0.356	0.645	0.000348323	1.59805e-07	-1.84488	0.391	0.591	0.00313633	1.59805e-07	3.54961e-08
RHOF	5.67711e-07	-0.864951	0.078	0.335	0.0111419	1.78013e-08	-0.703222	0.081	0.273	0.000349368	5.67711e-07	3.56025e-08
SMARCD3	1.26371e-06	0.724283	0.322	0.124	0.0248016	1.84259e-08	0.467671	0.487	0.27	0.000361628	1.26371e-06	3.68519e-08
WDR1	9.88505e-06	-0.867366	0.533	0.767	0.194004	1.84558e-08	-2.13234	0.599	0.77	0.000362213	9.88505e-06	3.69115e-08
TYROBP	1.96101e-08	-37.0044	1	1	0.000384868	0.523588	-9.53822	1	1	1	0.523588	3.92202e-08
2021-09-06	0.000195776	-0.990736	0.322	0.52	1	1.97741e-08	-1.25074	0.269	0.53	0.000388087	0.000195776	3.95482e-08
UBXN1	2.04984e-08	-4.88138	0.711	0.884	0.000402302	0.00284675	-0.663782	0.812	0.882	1	0.00284675	4.09968e-08
NKTR	2.07974e-08	-4.81912	0.456	0.708	0.000408171	1.49629e-05	-4.14144	0.563	0.714	0.293662	1.49629e-05	4.15949e-08
CARS2	2.18638e-08	0.703862	0.711	0.473	0.0004291	0.0282732	0.570039	0.67	0.58	1	0.0282732	4.37277e-08
CXCL2	2.20826e-08	0.95294	0.322	0.104	0.000433394	0.00222157	3.80262	0.371	0.259	1	0.00222157	4.41652e-08
TOMM7	0.00096025	-7.66264	0.878	0.939	1	2.25952e-08	-4.34119	0.99	0.984	0.000443453	0.00096025	4.51904e-08
ASGR1	1.40386e-07	0.628235	0.733	0.447	0.00275522	2.26083e-08	1.32725	0.746	0.559	0.00044371	1.40386e-07	4.52165e-08
FAM49A	2.28672e-08	-0.861726	0.3	0.592	0.000448793	6.73775e-05	-1.09377	0.355	0.493	1	6.73775e-05	4.57345e-08
G0S2	2.32309e-08	-13.1384	0.611	0.306	0.00045593	0.000527233	12.8011	0.513	0.711	1	0.000527233	4.64619e-08
C9orf78	1.2401e-06	-1.31547	0.4	0.624	0.0243383	2.35108e-08	-1.70786	0.548	0.702	0.000461423	1.2401e-06	4.70216e-08
MSN	2.40017e-08	-4.38965	0.9	0.955	0.000471058	2.64647e-06	-4.72309	0.924	0.959	0.0519395	2.64647e-06	4.80034e-08
SH3BP2	0.0906719	-1.30901	0.656	0.724	1	2.40325e-08	-4.14822	0.609	0.786	0.000471662	0.0906719	4.8065e-08
RSRP1	2.4917e-08	-4.16406	0.622	0.81	0.000489022	0.742272	-0.930762	0.635	0.682	1	0.742272	4.98341e-08
MIS18BP1	2.4953e-08	-4.08658	0.567	0.79	0.000489728	0.560954	-0.4777	0.563	0.591	1	0.560954	4.9906e-08
TLE4	0.0256408	-1.43297	0.6	0.725	1	2.64677e-08	-1.01593	0.645	0.807	0.000519455	0.0256408	5.29354e-08
CR1	2.6688e-08	-0.395968	0.433	0.171	0.00052378	0.000304963	0.629563	0.452	0.316	1	0.000304963	5.33761e-08
S100A11	2.76365e-08	-16.3902	0.967	1	0.000542394	0.000216266	-25.1896	0.995	0.995	1	0.000216266	5.5273e-08
GPBAR1	2.94064e-08	-3.03313	0.4	0.657	0.000577129	1.26622e-05	-2.00208	0.518	0.657	0.248509	1.26622e-05	5.88127e-08
RPS10	8.22459e-07	-4.35081	0.856	0.916	0.0161416	3.0911e-08	-9.723	0.954	0.986	0.000606659	8.22459e-07	6.1822e-08
CD74	4.0197e-06	-96.2431	0.989	0.994	0.0788905	3.39063e-08	-64.4785	0.985	0.989	0.000665444	4.0197e-06	6.78125e-08
ITGB2	0.434077	-4.01678	0.956	0.994	1	3.44762e-08	1.30946	1	0.984	0.00067663	0.434077	6.89524e-08
GIMAP7	3.48465e-08	-7.48422	0.422	0.698	0.000683896	0.000234369	1.5862	0.376	0.234	1	0.000234369	6.96929e-08
TAGLN	3.74299e-08	-1.61123	0.078	0.376	0.000734599	1.69716e-05	-0.600675	0.178	0.339	0.333085	1.69716e-05	7.48597e-08
SNRPB	3.8114e-08	-1.71866	0.611	0.843	0.000748025	3.4287e-06	-1.43929	0.726	0.83	0.0672917	3.4287e-06	7.6228e-08
RPL37A	3.12818e-06	-52.138	0.978	1	0.0613937	3.84244e-08	-21.1963	1	0.998	0.000754118	3.12818e-06	7.68489e-08
GRASP	0.0114485	-1.20388	0.167	0.286	1	4.00467e-08	-0.834579	0.223	0.439	0.000785957	0.0114485	8.00934e-08
RGS2	0.618743	-6.223	0.878	0.892	1	4.0947e-08	4.29763	0.954	0.909	0.000803626	0.618743	8.1894e-08
CALM3	0.000532443	-1.18473	0.678	0.816	1	4.19144e-08	-0.895288	0.716	0.875	0.000822613	0.000532443	8.38289e-08
SYTL1	1.50669e-07	-1.47915	0.222	0.51	0.00295703	4.56279e-08	-1.24777	0.198	0.407	0.000895494	1.50669e-07	9.12559e-08
EAF1	4.56515e-08	0.914478	0.511	0.271	0.000895957	0.468611	-1.48187	0.492	0.505	1	0.468611	9.1303e-08
RPL36	4.60695e-08	-17.3339	0.989	1	0.00090416	7.35513e-07	-18.2244	0.995	0.995	0.0144352	7.35513e-07	9.2139e-08
RASSF5	8.53186e-06	-0.853959	0.456	0.676	0.167446	4.6203e-08	-1.26786	0.508	0.68	0.000906779	8.53186e-06	9.24059e-08
DDX18	4.90439e-08	-2.00249	0.4	0.663	0.000962536	0.000771519	-0.711038	0.487	0.609	1	0.000771519	9.80879e-08
SRI	5.15386e-08	-1.03052	0.422	0.676	0.0010115	0.000213176	-1.25946	0.452	0.584	1	0.000213176	1.03077e-07
CDH23	5.33454e-08	-1.3971	0.133	0.427	0.00104696	0.000456514	-0.613384	0.147	0.266	1	0.000456514	1.06691e-07
SEC11A	5.46638e-08	-3.90515	0.722	0.912	0.00107283	0.0221679	-3.6178	0.904	0.893	1	0.0221679	1.09328e-07
EZR	5.76947e-08	-2.47832	0.367	0.649	0.00113232	0.00836987	-2.75053	0.482	0.555	1	0.00836987	1.15389e-07
LILRA5	5.29425e-06	-3.05104	0.533	0.767	0.103905	5.79131e-08	-5.18901	0.64	0.78	0.0011366	5.29425e-06	1.15826e-07
TACC1	0.00527923	-0.262874	0.567	0.718	1	5.87302e-08	8.17305	0.64	0.798	0.00115264	0.00527923	1.1746e-07
IGF2R	0.00160517	0.76856	0.456	0.306	1	6.1964e-08	0.759432	0.594	0.391	0.00121611	0.00160517	1.23928e-07
VPS29	6.27938e-08	-2.07365	0.556	0.792	0.00123239	0.800777	-2.04567	0.751	0.711	1	0.800777	1.25588e-07
LNPEP	6.36282e-08	-1.07033	0.2	0.524	0.00124877	0.00208888	-0.468543	0.274	0.389	1	0.00208888	1.27256e-07
RAB10	6.68341e-08	-2.17191	0.456	0.727	0.00131169	0.532956	-0.864314	0.558	0.509	1	0.532956	1.33668e-07
TBC1D10C	6.90877e-08	-1.69852	0.289	0.547	0.00135592	5.85993e-06	-1.4688	0.244	0.409	0.115007	5.85993e-06	1.38175e-07
SH2B3	0.00221891	-0.631184	0.422	0.578	1	7.0571e-08	-0.491569	0.365	0.561	0.00138503	0.00221891	1.41142e-07
MFSD12	7.39764e-08	-1.12098	0.233	0.516	0.00145186	1.49534e-05	-0.49789	0.35	0.525	0.293476	1.49534e-05	1.47953e-07
ARHGDIA	0.293112	-1.1567	0.778	0.802	1	7.49889e-08	-0.742642	0.746	0.886	0.00147173	0.293112	1.49978e-07
AC114760.2	0.000103561	-0.417352	0.033	0.202	1	7.52953e-08	-0.506578	0.056	0.23	0.00147775	0.000103561	1.50591e-07
RPL34	7.62433e-08	-47.2654	1	1	0.00149635	1.20083e-05	2.80357	1	1	0.235674	1.20083e-05	1.52487e-07
FXYD5	0.00117033	-1.90417	0.744	0.867	1	7.62961e-08	-0.66106	0.873	0.934	0.00149739	0.00117033	1.52592e-07
IER3	7.89389e-08	3.58861	0.533	0.263	0.00154926	6.93933e-07	-4.13894	0.716	0.455	0.0136191	6.93933e-07	1.57878e-07
FOSL2	0.0113621	-2.52829	0.678	0.543	1	7.9716e-08	-0.875081	0.665	0.789	0.00156451	0.0113621	1.59432e-07
ARL6IP4	1.01774e-07	-2.84805	0.822	0.906	0.00199742	7.97522e-08	-2.57155	0.848	0.936	0.00156522	1.01774e-07	1.59504e-07
HCAR2	3.54629e-07	0.450345	0.244	0.075	0.00695994	8.00269e-08	0.527649	0.239	0.082	0.00157061	3.54629e-07	1.60054e-07
GPR65	8.32539e-08	-2.51475	0.189	0.494	0.00163394	0.000460041	-0.53225	0.269	0.407	1	0.000460041	1.66508e-07
FAM200B	3.89824e-05	2.48831	0.544	0.349	0.765068	8.51769e-08	0.908271	0.614	0.459	0.00167168	3.89824e-05	1.70354e-07
ANKH	0.0006309	-0.367079	0.044	0.192	1	8.5759e-08	-0.636084	0.025	0.182	0.00168311	0.0006309	1.71518e-07
FAM110A	8.59161e-08	-1.39387	0.156	0.459	0.00168619	0.000473859	-1.69443	0.203	0.323	1	0.000473859	1.71832e-07
MED11	8.74299e-08	-0.529309	0.044	0.324	0.0017159	0.000298402	-0.273335	0.046	0.143	1	0.000298402	1.7486e-07
FOXO3	1.23624e-05	0.582224	0.589	0.351	0.242625	8.8365e-08	-2.24273	0.482	0.65	0.00173425	1.23624e-05	1.7673e-07
TMC6	8.90658e-08	-2.04407	0.222	0.518	0.001748	3.08176e-07	-2.26213	0.335	0.509	0.00604825	3.08176e-07	1.78132e-07
CHST2	8.93148e-08	-2.94254	0.133	0.414	0.00175289	0.000120134	-0.70433	0.122	0.255	1	0.000120134	1.7863e-07
PRMT2	0.0013497	-1.52174	0.467	0.575	1	9.00932e-08	-0.640167	0.284	0.502	0.00176817	0.0013497	1.80186e-07
AC004687.1	9.12017e-08	-2.66168	0.333	0.657	0.00178992	0.594118	-2.06268	0.503	0.464	1	0.594118	1.82403e-07
JPT1	9.14033e-08	-3.42139	0.644	0.831	0.00179388	1.85147e-05	-2.00826	0.665	0.761	0.363369	1.85147e-05	1.82807e-07
FKBP1A	9.1854e-07	-0.666934	0.867	0.965	0.0180273	9.17112e-08	-7.30391	0.898	0.955	0.00179992	9.1854e-07	1.83422e-07
NDUFA4	9.32408e-08	-2.98852	0.822	0.931	0.00182994	2.35806e-05	-4.0954	0.898	0.939	0.462792	2.35806e-05	1.86482e-07
TUBB4B	0.278805	-1.01535	0.589	0.641	1	9.42804e-08	-3.16298	0.64	0.798	0.00185035	0.278805	1.88561e-07
EIF5B	9.48448e-08	-1.28423	0.233	0.545	0.00186142	0.00357055	-0.717118	0.31	0.42	1	0.00357055	1.8969e-07
PDIA6	1.01402e-07	-2.4693	0.356	0.641	0.00199012	0.106367	-0.691024	0.558	0.63	1	0.106367	2.02804e-07
MACF1	1.03488e-07	3.38354	0.378	0.645	0.00203105	2.78118e-06	-0.98246	0.396	0.564	0.0545834	2.78118e-06	2.06976e-07
SELENOS	1.03912e-07	-1.31615	0.3	0.592	0.00203937	0.0569143	-0.933185	0.523	0.582	1	0.0569143	2.07823e-07
ACP5	1.09472e-07	-0.799751	0.022	0.288	0.0021485	0.728704	-1.06127	0.152	0.164	1	0.728704	2.18944e-07
HNRNPA2B1	1.09544e-07	-9.29016	0.933	0.975	0.0021499	0.0209592	7.60012	0.964	0.995	1	0.0209592	2.19087e-07
RPA3	1.20847e-07	-0.588993	0.089	0.375	0.00237174	0.0160777	-0.267447	0.183	0.266	1	0.0160777	2.41694e-07
FOLR3	5.27106e-06	0.535039	0.211	0.067	0.10345	1.26161e-07	0.33824	0.299	0.127	0.00247604	5.27106e-06	2.52323e-07
HIGD2A	1.31591e-07	-2.55421	0.756	0.906	0.00258261	6.86636e-05	-4.11009	0.863	0.939	1	6.86636e-05	2.63182e-07
SRP14	1.34769e-07	-2.34809	0.878	0.971	0.00264497	0.0120712	-1.23018	0.959	0.984	1	0.0120712	2.69538e-07
COX5B	1.43174e-07	-1.31197	0.844	0.953	0.00280994	0.0184564	-8.46238	0.949	0.964	1	0.0184564	2.86348e-07
ARPC5L	0.104237	-0.312587	0.256	0.343	1	1.44282e-07	-1.22299	0.254	0.464	0.00283168	0.104237	2.88564e-07
C1orf162	1.44542e-07	-14.0484	0.9	0.959	0.00283678	0.191445	-9.12051	0.949	0.952	1	0.191445	2.89084e-07
LFNG	1.45346e-07	-3.41643	0.356	0.62	0.00285256	0.0102713	-1.3508	0.32	0.416	1	0.0102713	2.90692e-07
GLT1D1	0.054605	-0.449442	0.244	0.155	1	1.45801e-07	0.352063	0.467	0.255	0.00286149	0.054605	2.91602e-07
SLC44A2	1.46754e-07	-1.04033	0.122	0.41	0.00288019	6.82073e-07	-0.589466	0.193	0.384	0.0133864	6.82073e-07	2.93508e-07
LYL1	1.51358e-07	-3.34528	0.433	0.716	0.00297056	0.0184737	-1.70481	0.528	0.593	1	0.0184737	3.02716e-07
ATG3	1.52296e-07	-5.45168	0.678	0.839	0.00298895	0.100343	-1.39934	0.721	0.748	1	0.100343	3.04591e-07
CD1D	1.3175e-06	-0.529039	0.578	0.31	0.0258572	1.52909e-07	0.354585	0.553	0.345	0.00300098	1.3175e-06	3.05817e-07
SH3BP1	1.72705e-05	-0.63765	0.311	0.551	0.338951	1.58182e-07	-0.801386	0.391	0.605	0.00310449	1.72705e-05	3.16365e-07
PLAC8	0.0832153	-13.2661	0.678	0.706	1	1.6006e-07	-14.9576	0.543	0.705	0.00314133	0.0832153	3.20119e-07
ZNF331	0.00277664	-1.88865	0.133	0.284	1	1.613e-07	-6.61738	0.107	0.298	0.00316568	0.00277664	3.226e-07
C5AR2	0.005421	-1.37416	0.122	0.251	1	1.66858e-07	-2.86097	0.096	0.277	0.00327476	0.005421	3.33716e-07
SNRPD1	1.71635e-07	-1.0233	0.356	0.616	0.00336852	0.00846577	-0.848885	0.467	0.589	1	0.00846577	3.43271e-07
CXCL3	1.75178e-07	2.04248	0.189	0.043	0.00343803	0.59021	-3.88711	0.117	0.136	1	0.59021	3.50355e-07
RPL36A	1.77881e-07	-1.04491	0.589	0.792	0.0034911	5.41047e-06	-0.459007	0.792	0.902	0.106186	5.41047e-06	3.55762e-07
PMVK	1.8758e-07	-1.26086	0.156	0.435	0.00368144	0.000147206	-0.681403	0.259	0.405	1	0.000147206	3.75159e-07
DDX5	1.91125e-07	-7.86815	0.978	0.98	0.00375101	0.00439352	6.67255	0.995	0.998	1	0.00439352	3.82249e-07
ANXA5	1.91669e-07	-1.83432	0.778	0.933	0.0037617	7.22144e-06	-5.4906	0.949	0.95	0.141728	7.22144e-06	3.83338e-07
TCF25	0.0442965	-0.725201	0.767	0.818	1	1.92966e-07	2.50744	0.807	0.893	0.00378716	0.0442965	3.85933e-07
CAPG	2.02901e-07	-2.7595	0.778	0.427	0.00398214	0.00375845	1.47374	0.772	0.636	1	0.00375845	4.05802e-07
FAM133B	0.000188508	-3.42185	0.478	0.647	1	2.06996e-07	-2.23579	0.64	0.791	0.00406251	0.000188508	4.13992e-07
TXNIP	2.14326e-07	-62.2587	0.956	0.984	0.00420637	3.09562e-06	-22.2098	0.985	0.991	0.0607546	3.09562e-06	4.28653e-07
C11orf58	2.18922e-07	-0.773813	0.544	0.769	0.00429656	0.000677695	-1.1977	0.64	0.711	1	0.000677695	4.37844e-07
PPP1CA	2.27849e-07	-1.29361	0.633	0.845	0.00447177	0.000138423	-1.75018	0.817	0.87	1	0.000138423	4.55699e-07
IER2	0.0170231	4.73458	0.933	0.937	1	2.27972e-07	-17.1964	0.964	0.97	0.00447417	0.0170231	4.55943e-07
SNX3	2.32791e-07	-2.80796	0.711	0.865	0.00456876	0.000438948	-1.47824	0.863	0.923	1	0.000438948	4.65582e-07
RGS19	2.37034e-07	-2.59983	0.711	0.859	0.00465204	3.84459e-05	-6.07632	0.807	0.839	0.754539	3.84459e-05	4.74069e-07
SERTAD1	0.277487	-0.710774	0.444	0.484	1	2.37432e-07	-2.1079	0.462	0.659	0.00465985	0.277487	4.74865e-07
FAM162A	5.9106e-06	-0.901021	0.144	0.384	0.116001	2.39725e-07	-0.668289	0.157	0.355	0.00470484	5.9106e-06	4.79449e-07
DPYD	0.00452364	-0.694833	0.611	0.439	1	2.4563e-07	1.31905	0.635	0.45	0.00482073	0.00452364	4.9126e-07
PSME2	2.51181e-07	-12.1345	0.811	0.951	0.00492968	1.31301e-05	-21.3505	0.934	0.95	0.257691	1.31301e-05	5.02362e-07
2021-09-07	2.54619e-07	-1.17068	0.6	0.814	0.00499716	0.00310647	0.396167	0.726	0.784	1	0.00310647	5.09239e-07
ANKRD12	0.000450619	-1.23409	0.522	0.69	1	2.57982e-07	-1.91102	0.584	0.77	0.00506315	0.000450619	5.15963e-07
GNAS	2.61654e-07	-2.08116	0.922	0.957	0.00513523	3.77496e-07	-3.77169	0.97	0.982	0.00740873	3.77496e-07	5.23308e-07
SELENOW	2.64401e-07	-0.957499	0.4	0.676	0.00518914	0.00439639	-1.07119	0.513	0.609	1	0.00439639	5.28803e-07
PEBP1	2.69122e-07	-0.742925	0.156	0.459	0.0052818	3.2786e-05	-1.06	0.305	0.468	0.643457	3.2786e-05	5.38245e-07
PPIB	2.83795e-07	-2.84023	0.678	0.861	0.00556976	0.483166	-1.93412	0.772	0.832	1	0.483166	5.6759e-07
OAZ1	2.90231e-07	-8.40477	1	1	0.00569608	0.00120166	-10.8106	1	1	1	0.00120166	5.80463e-07
SNU13	3.01476e-07	-1.11979	0.489	0.737	0.00591676	0.00109161	-0.891575	0.68	0.759	1	0.00109161	6.02951e-07
PSTPIP1	3.10651e-05	0.671604	0.556	0.361	0.609684	3.02129e-07	0.635623	0.629	0.45	0.00592958	3.10651e-05	6.04257e-07
TMBIM4	3.09467e-07	-1.64456	0.656	0.853	0.00607359	0.147749	-1.35081	0.863	0.832	1	0.147749	6.18933e-07
RPS15	3.09972e-07	-17.2693	1	1	0.00608351	2.26305e-06	-28.306	0.995	1	0.0444147	2.26305e-06	6.19944e-07
RPS9	3.17817e-07	-5.58021	1	1	0.00623749	5.44769e-07	-12.9187	1	1	0.0106916	5.44769e-07	6.35635e-07
TADA3	3.21099e-07	-0.899409	0.211	0.484	0.00630189	0.000220696	-0.461439	0.289	0.448	1	0.000220696	6.42198e-07
CCT5	3.23754e-07	-1.98714	0.556	0.743	0.006354	0.53402	0.263241	0.69	0.639	1	0.53402	6.47508e-07
C12orf57	3.28518e-07	-5.10925	0.511	0.712	0.00644749	0.732075	-4.17829	0.538	0.573	1	0.732075	6.57036e-07
HNRNPDL	1.5271e-05	-2.45097	0.733	0.853	0.299709	3.29658e-07	-1.25356	0.832	0.927	0.00646987	1.5271e-05	6.59316e-07
FAM129A	0.717011	-0.256273	0.278	0.257	1	3.30632e-07	0.940572	0.452	0.252	0.00648899	0.717011	6.61264e-07
RAB11FIP1	0.00117371	3.38279	0.789	0.627	1	3.32552e-07	30.7202	0.843	0.677	0.00652667	0.00117371	6.65105e-07
SLC31A2	3.39135e-07	-7.0849	0.511	0.733	0.00665587	0.432139	-1.11144	0.594	0.582	1	0.432139	6.78271e-07
ASGR2	0.0206384	-0.452031	0.244	0.145	1	3.39279e-07	0.831921	0.437	0.225	0.00665869	0.0206384	6.78558e-07
SLIRP	3.56434e-07	-1.19159	0.433	0.69	0.00699538	0.109569	-1.31413	0.761	0.736	1	0.109569	7.12869e-07
TENT5A	3.64017e-07	-2.921	0.311	0.614	0.0071442	5.28326e-07	-14.0358	0.437	0.648	0.0103689	5.28326e-07	7.28034e-07
CYFIP2	4.29705e-07	-1.08264	0.144	0.414	0.00843339	3.70382e-07	-0.782322	0.142	0.33	0.00726911	4.29705e-07	7.40763e-07
RPS26	0.106091	-5.13873	0.956	0.949	1	3.74766e-07	-14.7059	0.995	1	0.00735516	0.106091	7.49532e-07
NOL7	3.76929e-07	-1.19977	0.344	0.627	0.0073976	0.000599872	-0.926876	0.609	0.675	1	0.000599872	7.53857e-07
KLF6	5.62345e-06	8.7346	0.978	0.961	0.110366	3.89706e-07	12.8036	1	1	0.00764837	5.62345e-06	7.79412e-07
GPR183	3.95508e-07	-0.456223	0.311	0.116	0.00776223	4.0702e-07	-10.9909	0.249	0.436	0.00798818	4.0702e-07	7.91015e-07
CYP1B1	4.10249e-07	-4.40023	0.433	0.192	0.00805155	3.95967e-07	1.78159	0.523	0.318	0.00777125	4.10249e-07	7.91934e-07
PSMB8	4.00842e-07	-1.99465	0.833	0.918	0.00786692	0.279506	0.306788	0.848	0.882	1	0.279506	8.01683e-07
ALDH2	1.97662e-05	-1.00545	0.811	0.555	0.387931	4.0276e-07	7.47088	0.893	0.705	0.00790457	1.97662e-05	8.0552e-07
FAM89B	4.02969e-07	-2.0642	0.467	0.673	0.00790867	1.94662e-05	-1.2818	0.538	0.657	0.382044	1.94662e-05	8.05938e-07
CTSA	4.77483e-07	-0.431964	0.722	0.525	0.00937107	4.03607e-07	0.42518	0.792	0.659	0.00792119	4.77483e-07	8.07214e-07
ARRB1	4.04755e-07	-0.797914	0.311	0.584	0.00794372	0.000764843	-0.65838	0.325	0.441	1	0.000764843	8.0951e-07
CAP1	4.27133e-07	-3.70079	0.811	0.955	0.00838291	0.073736	-4.75322	0.904	0.966	1	0.073736	8.54266e-07
PRDX4	4.36951e-07	-0.502512	0.067	0.331	0.0085756	3.91966e-05	-0.522695	0.168	0.316	0.769272	3.91966e-05	8.73902e-07
SCIMP	4.4395e-07	-1.69583	0.478	0.682	0.00871297	0.174478	-0.44048	0.584	0.489	1	0.174478	8.87901e-07
RPL18	4.49142e-07	-29.2653	0.956	1	0.00881486	2.49289e-05	-10.2482	1	0.998	0.489255	2.49289e-05	8.98284e-07
EEF1D	1.01407e-06	-6.09819	0.944	0.982	0.0199021	4.51214e-07	-8.72678	0.98	0.993	0.00885552	1.01407e-06	9.02427e-07
PYCARD	4.53301e-07	-3.81702	0.878	0.959	0.00889649	0.455913	-10.6047	0.944	0.959	1	0.455913	9.06602e-07
CAPZB	4.63991e-07	-5.00912	0.833	0.925	0.00910628	0.0291356	-1.70951	0.898	0.909	1	0.0291356	9.27981e-07
PARP1	4.6924e-07	-0.94855	0.156	0.429	0.00920931	0.000180648	-0.445905	0.198	0.334	1	0.000180648	9.3848e-07
HIF1A	1.15318e-05	1.62829	0.689	0.471	0.226323	4.76171e-07	-3.21306	0.685	0.798	0.00934532	1.15318e-05	9.52341e-07
SNHG15	4.81569e-07	-3.2051	0.233	0.524	0.00945127	5.584e-07	-3.059	0.396	0.593	0.0109592	5.584e-07	9.63138e-07
ATM	4.81995e-07	-2.11226	0.322	0.594	0.00945964	0.182278	-1.02533	0.401	0.455	1	0.182278	9.63991e-07
KCNMA1	3.49677e-05	-0.556362	0	0.165	0.686276	4.8975e-07	-1.13089	0.015	0.148	0.00961183	3.49677e-05	9.795e-07
ATP5MF	4.92825e-07	-1.98503	0.767	0.871	0.00967219	0.0200447	-0.540253	0.919	0.92	1	0.0200447	9.8565e-07
NUCKS1	4.94569e-07	-1.37516	0.278	0.551	0.00970641	0.0229739	-0.740415	0.416	0.48	1	0.0229739	9.89138e-07
ACTB	4.97168e-07	-88.2654	1	1	0.00975743	6.55691e-06	-117.195	1	1	0.128686	6.55691e-06	9.94337e-07
SASH3	0.0554415	-0.477731	0.4	0.504	1	5.01536e-07	-0.501501	0.431	0.625	0.00984315	0.0554415	1.00307e-06
EHBP1L1	0.00696542	-0.301507	0.767	0.776	1	5.03017e-07	-0.483933	0.777	0.882	0.0098722	0.00696542	1.00603e-06
CD83	0.630642	-4.29842	0.8	0.759	1	5.03484e-07	-10.0273	0.802	0.898	0.00988138	0.630642	1.00697e-06
LYPD2	1.31081e-06	-65.7656	0	0.216	0.0257259	5.04581e-07	-61.9132	0	0.118	0.00990291	1.31081e-06	1.00916e-06
HAGH	5.0931e-07	-0.797423	0.244	0.539	0.00999571	0.255046	-0.332597	0.376	0.409	1	0.255046	1.01862e-06
ANKRD13D	5.29292e-07	-4.02042	0.567	0.747	0.0103879	7.60347e-06	-2.11864	0.523	0.677	0.149226	7.60347e-06	1.05858e-06
RPL32	5.4604e-07	-65.2644	0.989	1	0.0107166	4.8055e-05	-35.89	1	0.995	0.943128	4.8055e-05	1.09208e-06
VDAC2	5.51308e-07	-0.685895	0.5	0.718	0.01082	0.000141822	0.25575	0.685	0.775	1	0.000141822	1.10261e-06
FMNL1	0.535013	0.678497	0.778	0.867	1	5.52919e-07	-4.18134	0.868	0.925	0.0108516	0.535013	1.10584e-06
EIF6	0.0186058	-0.616777	0.5	0.622	1	5.59604e-07	-0.693103	0.533	0.698	0.0109828	0.0186058	1.11921e-06
MT-ND4L	3.79522e-05	-13.0333	0.933	0.973	0.744851	5.65204e-07	-6.12486	0.98	0.995	0.0110927	3.79522e-05	1.13041e-06
RPS27L	5.71103e-07	-8.78234	0.6	0.81	0.0112085	0.0872931	-4.15955	0.772	0.775	1	0.0872931	1.14221e-06
PHF19	3.02742e-06	-0.829211	0.122	0.369	0.0594162	5.7436e-07	-1.0635	0.162	0.345	0.0112724	3.02742e-06	1.14872e-06
NR4A1	8.31613e-05	-3.20973	0.322	0.537	1	5.94255e-07	-3.49763	0.386	0.573	0.0116629	8.31613e-05	1.18851e-06
MIF	5.99148e-07	-1.12523	0.344	0.604	0.0117589	0.906984	-0.843738	0.569	0.548	1	0.906984	1.1983e-06
BST1	0.000833216	1.37182	0.589	0.418	1	6.08197e-07	0.664777	0.716	0.552	0.0119365	0.000833216	1.21639e-06
TPT1	6.16509e-07	-95.5684	1	1	0.0120996	4.39206e-05	-68.1961	1	1	0.861986	4.39206e-05	1.23302e-06
MRPL18	6.18159e-07	-1.22314	0.278	0.541	0.012132	0.116477	-0.850393	0.305	0.345	1	0.116477	1.23632e-06
RPL5	6.19272e-07	-16.2671	0.944	0.988	0.0121538	0.000161553	-12.0395	0.995	0.986	1	0.000161553	1.23854e-06
HES1	4.71214e-06	-9.7669	0	0.196	0.0924804	6.21436e-07	-3.14406	0.02	0.155	0.0121963	4.71214e-06	1.24287e-06
HSBP1	6.2273e-07	-6.31928	0.711	0.841	0.0122217	0.0351086	-0.488338	0.812	0.836	1	0.0351086	1.24546e-06
RPS7	1.85631e-05	-24.263	1	0.994	0.36432	6.35225e-07	-10.2172	0.995	0.995	0.0124669	1.85631e-05	1.27045e-06
PDIA3	6.36574e-07	-1.28886	0.633	0.786	0.0124934	0.00334348	-2	0.766	0.809	1	0.00334348	1.27315e-06
RASAL3	6.37426e-07	-0.699807	0.133	0.402	0.0125101	3.17785e-05	-0.684409	0.152	0.295	0.623685	3.17785e-05	1.27485e-06
BLOC1S1	0.000396579	-4.48306	0.9	0.904	1	6.40268e-07	-1.70352	0.883	0.95	0.0125659	0.000396579	1.28054e-06
CTBP2	6.48739e-07	-1.60354	0.333	0.598	0.0127322	0.100605	-0.359431	0.421	0.486	1	0.100605	1.29748e-06
RGS18	0.144208	-0.353396	0.422	0.5	1	6.61264e-07	0.597487	0.457	0.273	0.012978	0.144208	1.32253e-06
TES	0.0117837	-0.676683	0.456	0.559	1	6.68197e-07	-0.705906	0.467	0.659	0.013114	0.0117837	1.33639e-06
MRPS21	6.83493e-07	-0.948248	0.333	0.614	0.0134142	0.270832	-0.692442	0.508	0.539	1	0.270832	1.36698e-06
DDX24	6.85225e-07	-1.12572	0.4	0.645	0.0134482	2.20982e-05	-1.22183	0.513	0.641	0.4337	2.20982e-05	1.37045e-06
ATP5F1B	6.97234e-07	0.834296	0.678	0.878	0.0136839	4.50728e-05	-1.18572	0.848	0.916	0.884598	4.50728e-05	1.39447e-06
IDH2	5.24376e-06	-4.08454	0.3	0.545	0.102914	7.05463e-07	-2.37927	0.36	0.555	0.0138454	5.24376e-06	1.41093e-06
HAX1	7.20243e-07	-0.841162	0.233	0.522	0.0141355	0.00249392	-0.551277	0.355	0.452	1	0.00249392	1.44048e-06
RPL4	3.42579e-06	-1.55087	0.878	0.98	0.0672346	7.28811e-07	-3.3407	0.975	0.995	0.0143036	3.42579e-06	1.45762e-06
NFAT5	0.0766653	0.732624	0.256	0.349	1	7.31196e-07	-0.881907	0.264	0.455	0.0143505	0.0766653	1.46239e-06
CHST7	9.24926e-07	-0.687386	0.044	0.286	0.0181526	7.49052e-07	-0.334253	0.03	0.173	0.0147009	9.24926e-07	1.4981e-06
SLC25A6	7.59031e-07	-3.22459	0.878	0.965	0.0148968	3.59818e-06	-7.72841	0.954	0.982	0.0706178	3.59818e-06	1.51806e-06
SLC25A37	7.75883e-07	1.03965	0.722	0.441	0.0152275	0.0599356	-0.60683	0.675	0.548	1	0.0599356	1.55176e-06
NOL4L	0.00109557	-0.527131	0.044	0.18	1	7.79177e-07	-0.363093	0.051	0.205	0.0152921	0.00109557	1.55835e-06
ABHD5	0.00218119	0.727832	0.611	0.457	1	7.84921e-07	5.99398	0.619	0.43	0.0154049	0.00218119	1.56984e-06
ICAM3	0.020772	-2.38041	0.844	0.882	1	7.86223e-07	-6.17939	0.838	0.898	0.0154304	0.020772	1.57245e-06
S100A4	3.35912e-05	-67.2403	1	0.996	0.65926	7.92693e-07	-36.2326	1	1	0.0155574	3.35912e-05	1.58539e-06
ATP2B1-AS1	0.0350123	9.40006	0.833	0.833	1	8.12238e-07	1.75636	0.944	0.884	0.015941	0.0350123	1.62448e-06
UROS	0.00278593	-0.36886	0.156	0.308	1	8.30933e-07	-0.539355	0.152	0.334	0.0163079	0.00278593	1.66186e-06
ATP5PF	8.58003e-07	-1.59954	0.733	0.863	0.0168392	0.0308555	-0.665265	0.863	0.886	1	0.0308555	1.716e-06
BST2	8.60561e-07	-7.082	0.844	0.916	0.0168894	0.142221	0.40646	0.924	0.934	1	0.142221	1.72112e-06
MBOAT7	8.62531e-07	0.29616	0.589	0.325	0.016928	0.528202	-0.692629	0.497	0.443	1	0.528202	1.72506e-06
IRF2BP2	8.77992e-07	2.76473	0.733	0.494	0.0172315	2.31151e-06	-9.79836	0.772	0.836	0.0453657	2.31151e-06	1.75598e-06
LYST	8.84245e-07	-2.98861	0.667	0.863	0.0173542	0.0461198	-1.92892	0.751	0.784	1	0.0461198	1.76849e-06
GTF3A	8.91824e-07	-1.176	0.467	0.727	0.0175029	3.43505e-05	-1.93652	0.675	0.768	0.674162	3.43505e-05	1.78365e-06
PRRC2C	8.98897e-07	-2.3562	0.711	0.88	0.0176418	5.39276e-06	-2.056	0.838	0.909	0.105838	5.39276e-06	1.79779e-06
CST3	9.06248e-07	-87.2653	1	1	0.017786	0.684299	-78.1477	1	0.993	1	0.684299	1.8125e-06
TSPAN14	9.10032e-07	-1.13764	0.467	0.724	0.0178603	0.0618456	-1.82511	0.563	0.609	1	0.0618456	1.82006e-06
RPS14	1.13154e-05	-60.2654	1	1	0.222076	9.16276e-07	-36.1964	1	0.998	0.0179828	1.13154e-05	1.83255e-06
ABTB1	0.259248	1.38675	0.378	0.455	1	9.44632e-07	0.84362	0.665	0.495	0.0185393	0.259248	1.88926e-06
KLF4	0.0195889	-1.56756	0.933	0.863	1	9.55645e-07	3.80571	0.929	0.902	0.0187555	0.0195889	1.91129e-06
SLC7A7	1.00583e-06	-2.78855	0.7	0.88	0.0197404	0.0208653	-2.41589	0.888	0.916	1	0.0208653	2.01165e-06
MYL12A	1.00749e-06	-7.1104	0.911	0.978	0.0197731	0.00221211	-5.3513	0.944	0.955	1	0.00221211	2.01498e-06
SEC14L1	0.000106406	-1.25376	0.433	0.631	1	1.01628e-06	-1.86081	0.401	0.573	0.0199456	0.000106406	2.03256e-06
CCDC115	1.03147e-06	-0.647341	0.133	0.408	0.0202436	0.00115618	-0.335358	0.249	0.37	1	0.00115618	2.06294e-06
CCDC71L	0.637744	-5.23092	0.256	0.224	1	1.07113e-06	-1.82346	0.244	0.432	0.0210219	0.637744	2.14225e-06
IDI1	0.025546	-0.609932	0.344	0.467	1	1.09358e-06	-0.760748	0.371	0.57	0.0214626	0.025546	2.18715e-06
NAAA	1.11012e-06	-1.78996	0.4	0.653	0.0217871	0.00476269	-1.48756	0.629	0.666	1	0.00476269	2.22023e-06
HIC1	0.0108872	-0.293369	0.033	0.124	1	1.13259e-06	-0.811809	0.036	0.177	0.0222282	0.0108872	2.26517e-06
HEG1	8.57018e-06	-0.448366	0	0.186	0.168198	1.15934e-06	-0.426341	0.01	0.132	0.0227533	8.57018e-06	2.31869e-06
LILRA1	1.17901e-06	-3.75794	0.367	0.594	0.0231392	0.0394566	-0.861913	0.462	0.53	1	0.0394566	2.35802e-06
VPS35	1.22183e-06	-1.46009	0.467	0.7	0.0239797	0.0308509	-0.562379	0.431	0.536	1	0.0308509	2.44366e-06
GCC2	1.22494e-06	-1.15607	0.178	0.435	0.0240407	0.00388924	-0.301499	0.289	0.393	1	0.00388924	2.44988e-06
PHLDA1	1.23277e-06	1.0137	0.189	0.049	0.0241944	0.00305931	-2.41839	0.152	0.257	1	0.00305931	2.46554e-06
RPLP2	0.000900076	-25.6227	1	1	1	1.23532e-06	-36.3904	1	0.998	0.0242444	0.000900076	2.47064e-06
COX7C	1.23798e-06	-6.07331	0.878	0.973	0.0242967	0.00703836	-0.359956	0.97	0.982	1	0.00703836	2.47597e-06
AHR	1.24188e-06	-0.716684	0.489	0.257	0.0243731	0.0941844	-2.1947	0.665	0.616	1	0.0941844	2.48376e-06
ADGRE1	1.25108e-06	-1.25589	0.122	0.376	0.0245536	0.000612145	-0.518086	0.198	0.323	1	0.000612145	2.50215e-06
LARP7	1.26901e-06	-1.20862	0.267	0.535	0.0249055	0.0803277	0.971581	0.442	0.498	1	0.0803277	2.53801e-06
SNRPD3	1.29296e-06	-0.804116	0.456	0.706	0.0253757	0.221131	-0.854021	0.65	0.666	1	0.221131	2.58592e-06
SPCS1	1.29614e-06	-2.33926	0.667	0.81	0.025438	0.0762359	-9.01627	0.751	0.784	1	0.0762359	2.59228e-06
CIITA	0.105025	-4.57572	0.433	0.333	1	1.33068e-06	0.284329	0.391	0.209	0.0261158	0.105025	2.66135e-06
LGALS2	1.33109e-06	2.65823	0.722	0.376	0.026124	0.00200912	-12.5104	0.716	0.53	1	0.00200912	2.66218e-06
PAIP2	1.3408e-06	-1.18369	0.611	0.782	0.0263146	3.70964e-05	-0.800153	0.66	0.764	0.728054	3.70964e-05	2.6816e-06
SLC2A6	1.34473e-06	-2.4448	0.367	0.594	0.0263916	1.97428e-06	-2.41352	0.36	0.53	0.0387472	1.97428e-06	2.68945e-06
PHTF2	1.35766e-06	-0.601984	0.067	0.31	0.0266454	1.20289e-05	-0.747484	0.132	0.293	0.236079	1.20289e-05	2.71531e-06
EIF4E3	1.40052e-06	0.581595	0.478	0.245	0.0274866	0.079334	0.702773	0.447	0.377	1	0.079334	2.80104e-06
TBCB	1.43055e-06	-1.02954	0.322	0.575	0.028076	0.000315478	-0.754224	0.411	0.548	1	0.000315478	2.8611e-06
BHLHE40	1.44492e-06	0.355917	0.367	0.153	0.0283581	0.852772	-1.49052	0.396	0.368	1	0.852772	2.88985e-06
CTSZ	1.52958e-06	-1.8871	0.844	0.943	0.0300194	0.0515002	-4.06645	0.919	0.939	1	0.0515002	3.05915e-06
TRAF3IP3	1.56905e-06	-1.44396	0.389	0.635	0.0307942	0.521884	0.399107	0.477	0.457	1	0.521884	3.1381e-06
LEPROTL1	1.57922e-06	-1.44909	0.433	0.653	0.0309937	0.287879	-1.55691	0.523	0.539	1	0.287879	3.15843e-06
ARHGEF40	0.53041	-0.258445	0.222	0.259	1	1.64133e-06	1.42763	0.401	0.223	0.0322128	0.53041	3.28267e-06
ANAPC16	1.69661e-06	-4.10227	0.478	0.714	0.0332976	0.000271834	-0.70293	0.66	0.798	1	0.000271834	3.39321e-06
RPL28	0.000236962	-17.2745	1	1	1	1.74185e-06	-32.194	1	1	0.0341855	0.000236962	3.48369e-06
YPEL2	1.79707e-06	-1.04177	0.211	0.475	0.0352692	0.0201409	0.68768	0.305	0.391	1	0.0201409	3.59413e-06
HNRNPR	0.00326749	-1.02258	0.5	0.655	1	1.82956e-06	-0.754774	0.492	0.65	0.035907	0.00326749	3.65912e-06
ATP5MD	1.85384e-06	-2.1677	0.711	0.845	0.0363834	0.0301511	-2.56033	0.843	0.859	1	0.0301511	3.70767e-06
YIF1A	1.86664e-06	-0.675651	0.122	0.373	0.0366348	0.00366111	-0.679862	0.269	0.375	1	0.00366111	3.73329e-06
ARAP2	1.87109e-06	-1.16003	0.133	0.394	0.036722	4.09814e-06	-0.691332	0.162	0.336	0.0804301	4.09814e-06	3.74217e-06
CCT7	1.88555e-06	-0.941602	0.3	0.551	0.0370058	0.0367144	-0.551002	0.381	0.445	1	0.0367144	3.7711e-06
PRR5	5.67073e-05	-0.403685	0	0.157	1	1.93711e-06	-0.494125	0	0.107	0.0380178	5.67073e-05	3.87423e-06
HLA-F	1.97838e-06	-2.88688	0.689	0.845	0.0388277	0.0732701	0.464555	0.878	0.877	1	0.0732701	3.95676e-06
MGLL	9.15833e-05	-2.04469	0.011	0.169	1	1.9798e-06	-0.515309	0.025	0.155	0.0388556	9.15833e-05	3.9596e-06
SSBP1	2.00676e-06	-0.81254	0.511	0.737	0.0393847	0.273573	-0.591443	0.777	0.789	1	0.273573	4.01352e-06
DDIT4	0.00955623	-12.48	0.078	0.19	1	2.03258e-06	-2.07204	0.147	0.318	0.0398914	0.00955623	4.06516e-06
FRAT2	0.0478805	-0.917587	0.511	0.596	1	2.0726e-06	-0.391699	0.523	0.327	0.0406769	0.0478805	4.1452e-06
P2RX1	3.95737e-05	-1.21778	0.156	0.367	0.776674	2.11386e-06	-0.446654	0.112	0.282	0.0414866	3.95737e-05	4.22772e-06
HK2	2.19e-06	0.67538	0.367	0.159	0.042981	0.141642	0.897659	0.279	0.225	1	0.141642	4.38e-06
UBL5	2.19605e-06	-1.74785	0.878	0.957	0.0430996	0.0141631	-0.570242	0.944	0.952	1	0.0141631	4.39209e-06
SSNA1	2.20279e-06	-1.09127	0.389	0.641	0.043232	0.0297361	-0.874543	0.543	0.616	1	0.0297361	4.40558e-06
CCM2	2.21663e-06	-1.0301	0.3	0.545	0.0435036	0.0521656	-0.65501	0.365	0.439	1	0.0521656	4.43325e-06
AC020916.1	2.25704e-06	3.66498	0.6	0.378	0.0442966	0.109771	9.07603	0.629	0.595	1	0.109771	4.51407e-06
SAP18	2.26253e-06	-2.26825	0.733	0.89	0.0444045	2.99021e-05	0.661737	0.843	0.891	0.586859	2.99021e-05	4.52506e-06
BRK1	2.36621e-06	-3.17164	0.7	0.853	0.0464392	0.000235005	-0.297797	0.807	0.861	1	0.000235005	4.73241e-06
SERTAD3	0.000915756	-1.75638	0.133	0.304	1	2.38055e-06	-0.468954	0.152	0.33	0.0467206	0.000915756	4.76109e-06
GPCPD1	2.40147e-06	2.4006	0.767	0.571	0.0471313	0.00243923	-0.973849	0.853	0.761	1	0.00243923	4.80294e-06
RNPS1	0.0120994	-0.789208	0.511	0.608	1	2.4611e-06	-0.788037	0.533	0.693	0.0483016	0.0120994	4.9222e-06
SOD2	0.0775708	-1.57121	0.811	0.89	1	2.56254e-06	-3.74355	0.898	0.848	0.0502924	0.0775708	5.12507e-06
SLAMF7	2.61915e-06	-1.86642	0.133	0.388	0.0514034	0.00612363	-0.655696	0.066	0.139	1	0.00612363	5.23829e-06
SH2D3C	2.62749e-06	-0.807936	0.078	0.316	0.0515671	0.0103729	-0.477981	0.142	0.227	1	0.0103729	5.25498e-06
EPB41L3	2.62805e-06	-0.566832	0.167	0.424	0.0515782	0.0182658	-1.01277	0.31	0.4	1	0.0182658	5.2561e-06
PITHD1	2.6361e-06	-0.64728	0.156	0.404	0.0517362	0.00716391	-0.351169	0.31	0.409	1	0.00716391	5.2722e-06
PLD4	6.04825e-06	-0.765026	0.044	0.265	0.118703	2.67971e-06	-0.546038	0.036	0.168	0.0525921	6.04825e-06	5.35942e-06
PFKL	2.78593e-06	-0.914188	0.322	0.578	0.0546766	0.000157202	-0.590476	0.386	0.527	1	0.000157202	5.57185e-06
ARL5B	0.289385	0.490412	0.211	0.171	1	2.81896e-06	3.36941	0.35	0.193	0.0553249	0.289385	5.63791e-06
CLNS1A	2.85011e-06	-1.12598	0.344	0.612	0.0559364	0.778113	-0.340915	0.462	0.477	1	0.778113	5.70022e-06
CD53	2.87714e-06	-3.36699	0.789	0.924	0.0564668	0.422926	-1.84891	0.929	0.907	1	0.422926	5.75428e-06
YWHAZ	0.000889883	-1.43431	0.844	0.908	1	2.8991e-06	-4.989	0.868	0.941	0.0568977	0.000889883	5.79819e-06
PPP1R14B	2.91253e-06	-1.14177	0.189	0.441	0.0571613	0.000201366	-0.846282	0.411	0.52	1	0.000201366	5.82505e-06
MAGED2	2.97745e-06	-0.820119	0.1	0.347	0.0584354	0.000794008	-0.484388	0.132	0.248	1	0.000794008	5.95489e-06
ASAH1	3.06466e-06	-1.77834	0.878	0.939	0.0601471	1.89656e-05	-18.8088	0.949	0.973	0.372218	1.89656e-05	6.12932e-06
EHD4	0.324753	-0.688139	0.344	0.288	1	3.11344e-06	-0.974494	0.36	0.518	0.0611043	0.324753	6.22687e-06
SERP1	3.1508e-06	-3.2536	0.911	0.978	0.0618376	0.0949507	-2.40978	0.98	0.973	1	0.0949507	6.30159e-06
TMSB10	3.16053e-06	-94.2654	1	1	0.0620285	8.09969e-06	-72.1896	1	1	0.158965	8.09969e-06	6.32105e-06
SLU7	3.23875e-06	-0.580827	0.256	0.518	0.0635637	0.469043	1.04562	0.411	0.377	1	0.469043	6.47749e-06
PSMA4	3.32688e-06	-6.75706	0.667	0.847	0.0652934	0.137683	-2.65883	0.746	0.786	1	0.137683	6.65376e-06
DUSP5	6.78748e-06	-1.44391	0.222	0.49	0.133211	3.37595e-06	-1.58943	0.218	0.414	0.0662564	6.78748e-06	6.75189e-06
CD55	3.38079e-06	1.89164	0.9	0.818	0.0663514	0.00344764	0.972289	0.898	0.866	1	0.00344764	6.76157e-06
ALDH16A1	5.04525e-05	-0.497787	0.122	0.331	0.990182	3.61309e-06	-0.657205	0.203	0.38	0.0709106	5.04525e-05	7.22618e-06
CYC1	3.76041e-06	-1.2246	0.333	0.584	0.0738017	0.764298	-0.416074	0.589	0.573	1	0.764298	7.5208e-06
SP110	3.8032e-06	-2.68423	0.633	0.829	0.0746415	0.271789	1.21363	0.66	0.714	1	0.271789	7.60638e-06
TUBA1A	7.88784e-06	-2.34257	0.8	0.886	0.154807	3.80687e-06	-18.0636	0.929	0.948	0.0747136	7.88784e-06	7.61372e-06
NDUFV2	3.81841e-06	-1.17295	0.511	0.739	0.0749401	0.459857	-0.426244	0.594	0.611	1	0.459857	7.6368e-06
RBM8A	0.0710818	-0.480379	0.722	0.782	1	3.84305e-06	-1.36527	0.736	0.841	0.0754238	0.0710818	7.68609e-06
BTG1	1.57222e-05	-25.0448	0.933	0.976	0.308564	3.8446e-06	-4.26787	0.98	0.998	0.0754542	1.57222e-05	7.68919e-06
NPM1	3.8709e-06	-4.55602	0.711	0.869	0.0759702	0.000241195	-10.1733	0.802	0.882	1	0.000241195	7.74178e-06
FYB1	0.300666	0.323631	0.922	0.941	1	3.90597e-06	2.54407	0.975	0.957	0.0766586	0.300666	7.81192e-06
MPHOSPH8	3.9186e-06	-1.31753	0.411	0.655	0.0769065	0.108717	-0.619177	0.431	0.5	1	0.108717	7.83719e-06
IFIT3	3.94834e-06	-6.69742	0.289	0.52	0.0774902	0.164559	0.75184	0.157	0.202	1	0.164559	7.89667e-06
LSM7	4.10899e-06	-1.0306	0.589	0.753	0.080643	0.877397	-0.264931	0.766	0.777	1	0.877397	8.21796e-06
MTX1	0.0207703	0.408728	0.344	0.255	1	4.15178e-06	0.569663	0.431	0.255	0.0814829	0.0207703	8.30355e-06
SRGN	0.0700954	-4.25877	0.989	0.992	1	4.23189e-06	-31.1937	1	0.995	0.083055	0.0700954	8.46375e-06
FIBP	4.35736e-06	-1.04407	0.389	0.614	0.0855176	0.0126575	-0.454592	0.457	0.568	1	0.0126575	8.71471e-06
TMEM176B	0.91316	-0.815069	0.422	0.437	1	4.39682e-06	-4.33467	0.731	0.834	0.086292	0.91316	8.79362e-06
SUMF2	4.58703e-06	-0.358377	0.144	0.392	0.0900251	0.0650266	-0.37587	0.269	0.334	1	0.0650266	9.17405e-06
GPR155	4.63506e-06	-1.45868	0.167	0.408	0.0909677	0.958403	-0.61825	0.239	0.234	1	0.958403	9.2701e-06
CEACAM3	0.000632726	-0.617562	0.022	0.155	1	4.67311e-06	-0.453602	0.015	0.13	0.0917145	0.000632726	9.34621e-06
CTSS	2.00712e-05	-24.4004	1	1	0.393917	4.6942e-06	-13.9167	1	0.995	0.0921284	2.00712e-05	9.38838e-06
RPL6	8.70376e-06	-30.3128	1	1	0.17082	4.98789e-06	-10.0571	0.99	1	0.0978922	8.70376e-06	9.97575e-06
RPS24	0.000683798	-35.2653	1	1	1	5.08765e-06	-21.2446	1	0.998	0.0998503	0.000683798	1.01753e-05
WDR11	5.13193e-06	-1.25469	0.178	0.425	0.100719	0.0113837	-0.829358	0.234	0.327	1	0.0113837	1.02638e-05
BTF3	5.22648e-06	-3.0951	0.911	0.973	0.102575	0.0287296	-2.03462	0.964	0.98	1	0.0287296	1.04529e-05
SSR2	5.26354e-06	-1.84007	0.744	0.871	0.103302	0.0762478	-2.34625	0.843	0.861	1	0.0762478	1.0527e-05
GAPDH	5.28019e-06	7.71486	0.989	0.99	0.103629	2.63369e-05	-15.3422	0.995	0.998	0.516888	2.63369e-05	1.05604e-05
PSMA5	5.45118e-06	-1.33045	0.456	0.704	0.106985	0.204163	-0.819503	0.706	0.664	1	0.204163	1.09023e-05
AL355075.4	0.84578	3.23478	0.178	0.171	1	5.60023e-06	0.886424	0.335	0.182	0.10991	0.84578	1.12004e-05
ZBTB43	5.60354e-06	4.25251	0.511	0.312	0.109975	0.000110907	-5.77527	0.543	0.659	1	0.000110907	1.12071e-05
OAZ2	5.61302e-06	-1.66089	0.4	0.624	0.110161	0.000244853	-1.34276	0.497	0.634	1	0.000244853	1.1226e-05
DUT	5.65873e-06	-0.394345	0.278	0.51	0.111058	0.0936466	-3.90873	0.421	0.475	1	0.0936466	1.13174e-05
SKP1	5.69312e-06	-1.69707	0.789	0.896	0.111733	0.00145412	-1.2318	0.863	0.923	1	0.00145412	1.13862e-05
ZNHIT1	5.76519e-06	-1.15902	0.567	0.749	0.113148	0.234522	-0.336927	0.685	0.764	1	0.234522	1.15303e-05
CD4	6.04237e-06	-1.50417	0.422	0.663	0.118588	0.00877193	-0.613398	0.645	0.714	1	0.00877193	1.20847e-05
MAPK6	6.05613e-06	1.43346	0.4	0.182	0.118858	0.0179389	-0.520441	0.421	0.509	1	0.0179389	1.21122e-05
UBE2N	6.06893e-06	-0.853712	0.278	0.516	0.119109	0.0578525	-0.263275	0.426	0.484	1	0.0578525	1.21378e-05
RNF13	6.12321e-06	-1.238	0.5	0.737	0.120174	0.834526	0.676175	0.553	0.589	1	0.834526	1.22464e-05
SUPT4H1	6.30844e-06	-1.457	0.578	0.753	0.123809	0.152546	-0.354189	0.685	0.741	1	0.152546	1.26168e-05
C20orf27	6.44531e-06	-2.66442	0.422	0.661	0.126496	0.00130628	-1.84116	0.563	0.682	1	0.00130628	1.28906e-05
RPL19	6.47981e-06	-45.2651	1	1	0.127173	6.78543e-05	-40.1936	1	1	1	6.78543e-05	1.29596e-05
EIF1	9.21817e-06	7.66856	1	1	0.180916	6.51367e-06	-15.4081	1	1	0.127837	9.21817e-06	1.30273e-05
CSNK1G2	6.5166e-06	-1.14311	0.289	0.525	0.127895	0.104824	-0.277028	0.431	0.489	1	0.104824	1.30332e-05
COX6A1	6.75112e-06	-3.91632	0.833	0.888	0.132497	0.000275158	-2.96356	0.888	0.934	1	0.000275158	1.35022e-05
KRR1	0.0206937	-0.381054	0.178	0.298	1	6.85003e-06	-0.899703	0.213	0.391	0.134439	0.0206937	1.37e-05
ABCC3	6.87704e-06	-0.927821	0.089	0.322	0.134969	0.0045861	-0.411044	0.127	0.22	1	0.0045861	1.3754e-05
LSM8	7.33979e-06	-0.384161	0.444	0.675	0.144051	0.00123358	-0.579137	0.528	0.63	1	0.00123358	1.46795e-05
GHITM	7.56976e-06	-1.52753	0.556	0.735	0.148564	0.356726	-0.384062	0.711	0.72	1	0.356726	1.51395e-05
C19orf53	7.58471e-06	-1.13914	0.589	0.79	0.148858	0.128623	-0.315192	0.787	0.775	1	0.128623	1.51694e-05
ERH	7.71872e-06	-1.16381	0.533	0.706	0.151488	0.54347	-0.392664	0.67	0.664	1	0.54347	1.54374e-05
CCNL1	0.00398061	-11.6102	0.944	0.945	1	7.86872e-06	-4.59192	0.98	0.986	0.154432	0.00398061	1.57374e-05
TNFSF13B	0.0947689	0.657544	0.911	0.831	1	7.98175e-06	-3.80147	0.898	0.802	0.15665	0.0947689	1.59634e-05
PABPC4	0.00128787	-1.34353	0.533	0.708	1	8.11189e-06	0.438971	0.589	0.741	0.159204	0.00128787	1.62237e-05
KCNQ1OT1	8.49472e-06	-4.45015	0.078	0.306	0.166717	0.0837707	-1.45655	0.142	0.198	1	0.0837707	1.69894e-05
NDUFAF8	8.51901e-06	-0.720987	0.2	0.435	0.167194	0.017867	-0.390144	0.406	0.493	1	0.017867	1.7038e-05
VEGFA	8.6138e-06	0.59458	0.289	0.112	0.169055	3.31906e-05	0.387277	0.406	0.25	0.651399	3.31906e-05	1.72275e-05
HMGB2	0.0346201	0.893643	0.656	0.598	1	8.77259e-06	-1.82187	0.711	0.591	0.172171	0.0346201	1.75451e-05
ALDH1A1	0.434954	-0.655606	0.233	0.194	1	8.79155e-06	2.34252	0.477	0.309	0.172543	0.434954	1.7583e-05
SNRPG	8.94944e-06	-0.781756	0.489	0.733	0.175642	0.0398775	-1.72398	0.614	0.655	1	0.0398775	1.78988e-05
CCZ1	0.00220646	-0.47619	0.167	0.322	1	9.25433e-06	-0.651879	0.223	0.393	0.181626	0.00220646	1.85086e-05
KRT10	0.715634	-0.719308	0.556	0.569	1	9.44381e-06	-1.16313	0.599	0.727	0.185344	0.715634	1.88875e-05
RNF145	0.0579983	-0.461611	0.211	0.296	1	9.4917e-06	-0.366666	0.31	0.498	0.186284	0.0579983	1.89833e-05
CWC15	0.00486073	-0.349179	0.356	0.504	1	9.54455e-06	-0.720096	0.396	0.564	0.187321	0.00486073	1.9089e-05
GRK6	0.0261584	-0.731	0.478	0.567	1	9.5798e-06	-1.31493	0.472	0.62	0.188013	0.0261584	1.91595e-05
ARHGEF1	9.58811e-06	-1.88768	0.478	0.661	0.188176	0.00101635	-0.788177	0.589	0.693	1	0.00101635	1.91761e-05
LAPTM5	0.634259	2.69864	0.989	0.992	1	9.59809e-06	-1.26106	1	0.998	0.188372	0.634259	1.91961e-05
IL10RA	0.0331453	-1.18983	0.667	0.745	1	9.71764e-06	-2.18593	0.695	0.8	0.190718	0.0331453	1.94352e-05
NRROS	0.802586	0.256243	0.233	0.247	1	9.77236e-06	-0.632932	0.228	0.393	0.191792	0.802586	1.95446e-05
ST3GAL5	0.000127258	-0.69654	0.2	0.408	1	9.77947e-06	-0.725774	0.218	0.38	0.191932	0.000127258	1.95589e-05
UBA52	7.64356e-05	-18.4875	1	0.998	1	9.84288e-06	-16.334	1	1	0.193176	7.64356e-05	1.96857e-05
EIF3F	9.85219e-06	1.63663	0.711	0.878	0.193359	0.00063469	-1.08309	0.914	0.957	1	0.00063469	1.97043e-05
PFDN2	1.01446e-05	-0.913277	0.467	0.669	0.199097	0.0989317	-0.494257	0.569	0.605	1	0.0989317	2.0289e-05
RFTN1	0.00347545	-0.47055	0.144	0.284	1	1.01851e-05	-0.537636	0.086	0.234	0.199894	0.00347545	2.03702e-05
LGALS1	0.000195314	-14.5588	0.956	0.973	1	1.03055e-05	-40.5016	0.985	0.989	0.202255	0.000195314	2.06109e-05
ST13	1.05541e-05	-0.951019	0.433	0.659	0.207134	0.000376231	-1.18236	0.604	0.705	1	0.000376231	2.1108e-05
ADAM15	1.08471e-05	0.475539	0.356	0.161	0.212886	0.00665661	0.328481	0.391	0.282	1	0.00665661	2.16942e-05
MAP2K2	1.09731e-05	-1.25924	0.556	0.761	0.215358	0.000656255	-0.972306	0.751	0.802	1	0.000656255	2.1946e-05
RPL39	0.000214371	-35.2679	0.967	0.996	1	1.11077e-05	-31.1964	0.995	1	0.218	0.000214371	2.22154e-05
PA2G4	1.11976e-05	-0.337069	0.311	0.563	0.219763	0.007845	-0.461191	0.472	0.568	1	0.007845	2.2395e-05
RNF144B	0.00679488	-1.39124	0.322	0.459	1	1.12015e-05	-1.49051	0.34	0.509	0.219841	0.00679488	2.24029e-05
ZEB2	0.378261	-10.9962	0.933	0.937	1	1.16343e-05	-6.50757	0.939	0.957	0.228335	0.378261	2.32685e-05
ITPA	1.16398e-05	-0.286147	0.222	0.473	0.228443	0.436292	-0.401397	0.396	0.416	1	0.436292	2.32795e-05
PNP	0.0653129	1.16207	0.467	0.382	1	1.16453e-05	-4.9683	0.32	0.482	0.228551	0.0653129	2.32905e-05
G3BP2	0.00060683	-0.960861	0.378	0.567	1	1.16814e-05	-0.853466	0.391	0.58	0.22926	0.00060683	2.33627e-05
TAOK3	1.17766e-05	-2.22441	0.533	0.751	0.231128	0.00010252	-4.2529	0.589	0.725	1	0.00010252	2.35531e-05
ARPC1A	0.00258288	-0.581091	0.289	0.439	1	1.19549e-05	-0.603698	0.31	0.482	0.234628	0.00258288	2.39097e-05
SERPINB1	1.20604e-05	4.32412	0.889	0.835	0.236698	0.0184715	-4.05141	0.959	0.914	1	0.0184715	2.41207e-05
FAM49B	0.000120336	-2.35682	0.689	0.859	1	1.21144e-05	-1.22122	0.777	0.845	0.237758	0.000120336	2.42287e-05
ACSL1	1.2119e-05	2.08217	0.611	0.437	0.237847	0.341884	-0.899817	0.619	0.62	1	0.341884	2.42378e-05
BCL2A1	0.667414	6.03968	0.778	0.782	1	1.21531e-05	-3.26556	0.832	0.934	0.238517	0.667414	2.43061e-05
GK	0.0595439	0.389545	0.267	0.182	1	1.23544e-05	0.381456	0.274	0.134	0.242468	0.0595439	2.47087e-05
COMT	0.217241	-0.406668	0.6	0.563	1	1.25534e-05	1.36893	0.797	0.702	0.246373	0.217241	2.51067e-05
ITGA5	1.29137e-05	0.688299	0.433	0.212	0.253444	0.660901	-0.59888	0.34	0.345	1	0.660901	2.58272e-05
TFRC	0.00185682	-3.98013	0.189	0.343	1	1.30659e-05	-5.79488	0.284	0.466	0.256431	0.00185682	2.61316e-05
RPL37	1.31684e-05	-53.2645	1	0.998	0.258442	2.04578e-05	-29.3235	0.995	1	0.401504	2.04578e-05	2.63365e-05
RPS11	1.32432e-05	-40.2538	0.989	1	0.259911	0.000170033	-4.22615	0.995	1	1	0.000170033	2.64863e-05
PSME1	1.32591e-05	-1.8041	0.9	0.943	0.260224	5.79669e-05	-3.17481	0.909	0.959	1	5.79669e-05	2.65181e-05
NTAN1	1.74245e-05	-0.493554	0.122	0.357	0.341974	1.33077e-05	-0.576971	0.203	0.368	0.261176	1.74245e-05	2.66151e-05
COPS6	1.34122e-05	-0.565396	0.311	0.551	0.263227	0.174175	-0.333487	0.462	0.518	1	0.174175	2.68241e-05
RARA	1.35164e-05	-1.46642	0.389	0.62	0.265273	0.0468377	-0.588284	0.467	0.525	1	0.0468377	2.70326e-05
OST4	1.37054e-05	-1.59711	0.833	0.941	0.268983	0.884625	-1.37469	0.964	0.959	1	0.884625	2.74107e-05
CREG1	1.37616e-05	2.21227	0.633	0.388	0.270086	0.0595148	0.681274	0.584	0.518	1	0.0595148	2.75231e-05
RPL22	1.39584e-05	-8.26983	0.933	0.992	0.273948	0.000213676	-3.89407	0.995	0.995	1	0.000213676	2.79166e-05
ZC3H13	1.44753e-05	-0.874257	0.244	0.498	0.284092	0.425109	0.570985	0.371	0.411	1	0.425109	2.89503e-05
S1PR3	1.45751e-05	0.39377	0.256	0.096	0.286051	0.000193484	0.417797	0.284	0.157	1	0.000193484	2.915e-05
GPX4	1.45872e-05	-4.18442	0.811	0.933	0.286288	0.00465001	-4.08208	0.873	0.939	1	0.00465001	2.91741e-05
RPS8	6.33023e-05	-36.3411	1	0.998	1	1.47728e-05	-39.1963	1	0.995	0.289931	6.33023e-05	2.95454e-05
MYDGF	1.53069e-05	-0.905801	0.467	0.68	0.300412	0.264304	-2.89884	0.665	0.686	1	0.264304	3.06135e-05
ETS2	0.0736486	1.01272	0.422	0.333	1	1.54241e-05	-2.91744	0.497	0.636	0.302713	0.0736486	3.08479e-05
PTX3	1.54753e-05	-5.66275	0.233	0.082	0.303719	0.00264614	2.74486	0.31	0.195	1	0.00264614	3.09504e-05
CCDC88C	1.5491e-05	-1.01228	0.2	0.422	0.304027	0.00202933	-0.730815	0.289	0.402	1	0.00202933	3.09818e-05
SH3BGRL	1.56153e-05	-3.81728	0.856	0.908	0.306465	0.0749335	-0.89636	0.924	0.948	1	0.0749335	3.12303e-05
NMD3	0.155127	0.440473	0.233	0.175	1	1.56423e-05	-0.812068	0.173	0.341	0.306995	0.155127	3.12843e-05
SENP6	1.59005e-05	-0.817385	0.3	0.527	0.312062	0.0741419	-0.334017	0.386	0.445	1	0.0741419	3.18007e-05
PTPRJ	1.60758e-05	-0.854049	0.267	0.494	0.315504	0.0338487	-0.430184	0.401	0.473	1	0.0338487	3.21514e-05
TENT4B	0.862708	-1.05074	0.3	0.302	1	1.6269e-05	-1.22996	0.234	0.409	0.319296	0.862708	3.25378e-05
SFMBT2	0.000674746	-0.439661	0.089	0.247	1	1.62743e-05	-0.802744	0.081	0.22	0.319399	0.000674746	3.25483e-05
GPR137B	1.65672e-05	-0.510315	0.044	0.249	0.325149	0.00240374	-0.316346	0.071	0.159	1	0.00240374	3.31342e-05
UQCRQ	1.68852e-05	-1.52438	0.611	0.822	0.33139	0.363261	-0.370722	0.817	0.827	1	0.363261	3.37702e-05
PIK3R1	0.0320397	-0.454359	0.256	0.363	1	1.69823e-05	-1.92792	0.32	0.48	0.333295	0.0320397	3.39644e-05
SLC25A3	1.69906e-05	-2.98785	0.844	0.935	0.333458	0.0360617	0.970403	0.919	0.943	1	0.0360617	3.3981e-05
SWAP70	1.7051e-05	-0.843722	0.133	0.365	0.334644	0.0257741	-0.376574	0.178	0.252	1	0.0257741	3.41018e-05
GTF3C6	1.74611e-05	-0.798358	0.344	0.561	0.342692	0.0275512	-0.59678	0.533	0.6	1	0.0275512	3.4922e-05
CNEP1R1	0.0233371	-0.302699	0.089	0.184	1	1.74803e-05	-0.376099	0.071	0.207	0.343069	0.0233371	3.49604e-05
PLP2	1.77097e-05	0.46306	0.689	0.488	0.34757	0.00200534	-0.283888	0.822	0.739	1	0.00200534	3.5419e-05
PIK3CG	0.0462712	-0.370285	0.2	0.296	1	1.79049e-05	-0.479559	0.157	0.318	0.351401	0.0462712	3.58094e-05
ARPC5	1.8066e-05	-6.49356	0.933	0.951	0.354564	5.98855e-05	-1.76087	0.914	0.945	1	5.98855e-05	3.61317e-05
CD302	0.383599	-0.515749	0.522	0.608	1	1.81172e-05	1.16919	0.792	0.677	0.355569	0.383599	3.62341e-05
CNPPD1	1.89486e-05	-0.811495	0.2	0.425	0.371884	0.0395994	-0.459298	0.315	0.389	1	0.0395994	3.78967e-05
MPEG1	0.00552921	-2.26385	0.878	0.855	1	1.92021e-05	-1.28968	0.939	0.852	0.37686	0.00552921	3.84038e-05
LRPAP1	1.92277e-05	-0.692712	0.511	0.751	0.377363	0.0522706	1.20812	0.817	0.766	1	0.0522706	3.84551e-05
NFATC1	1.9406e-05	-0.492955	0.067	0.275	0.380862	0.000624173	-0.301613	0.091	0.2	1	0.000624173	3.88116e-05
UBAC1	1.95052e-05	-0.764104	0.267	0.512	0.38281	0.0118598	-0.644386	0.406	0.495	1	0.0118598	3.90101e-05
NLRP3	2.10093e-05	1.27137	0.467	0.263	0.412328	0.328566	-0.814594	0.645	0.609	1	0.328566	4.20181e-05
CXXC5	2.12501e-05	0.360792	0.222	0.076	0.417055	0.00916424	-3.32434	0.259	0.336	1	0.00916424	4.24998e-05
MICAL1	2.12569e-05	-0.670952	0.178	0.398	0.417187	0.000118942	-0.643423	0.239	0.38	1	0.000118942	4.25133e-05
TMEM50A	2.12576e-05	-0.718385	0.567	0.741	0.417201	0.969189	-0.416211	0.731	0.695	1	0.969189	4.25147e-05
RNF168	0.057912	-0.289674	0.178	0.265	1	2.14228e-05	-0.492998	0.183	0.341	0.420445	0.057912	4.28452e-05
HLA-B	2.15173e-05	-10.2691	1	1	0.422299	3.89943e-05	-21.3325	0.995	1	0.765302	3.89943e-05	4.30342e-05
HLA-DRB5	2.17492e-05	-31.2098	0.8	0.402	0.426849	0.000222391	-20.9624	0.838	0.852	1	0.000222391	4.34978e-05
ISG20	0.00677342	-2.80412	0.244	0.384	1	2.26027e-05	-11.6525	0.132	0.28	0.443601	0.00677342	4.52049e-05
CDC42SE2	2.33973e-05	-1.48099	0.222	0.449	0.459195	0.0457676	-0.662846	0.391	0.445	1	0.0457676	4.6794e-05
SNRPC	2.36559e-05	-1.67528	0.456	0.629	0.464271	0.00247605	-0.628432	0.523	0.65	1	0.00247605	4.73112e-05
TCP1	2.4034e-05	-0.938579	0.356	0.58	0.471692	0.0192103	-0.410898	0.386	0.47	1	0.0192103	4.80675e-05
BFAR	0.0480799	-0.31086	0.311	0.416	1	2.4077e-05	-0.530607	0.239	0.414	0.472535	0.0480799	4.81534e-05
DDX21	0.0232115	1.77453	0.744	0.812	1	2.46594e-05	-1.63798	0.863	0.936	0.483965	0.0232115	4.93181e-05
MID1IP1	0.0675767	-0.32761	0.556	0.471	1	2.52172e-05	-1.0368	0.655	0.486	0.494912	0.0675767	5.04337e-05
OTULIN	0.00845031	-0.322642	0.178	0.31	1	2.56595e-05	-0.402386	0.203	0.37	0.503594	0.00845031	5.13184e-05
NCF4	0.0170965	0.31753	0.522	0.412	1	2.5919e-05	0.572879	0.67	0.514	0.508687	0.0170965	5.18374e-05
EPC1	0.0469347	-1.2725	0.533	0.669	1	2.66737e-05	-0.709984	0.695	0.784	0.523498	0.0469347	5.33466e-05
DNASE2	2.69257e-05	-1.76798	0.222	0.457	0.528444	0.000148658	-0.403051	0.31	0.473	1	0.000148658	5.38507e-05
IL3RA	2.69889e-05	-0.860909	0.056	0.255	0.529683	0.000138849	-0.397286	0.025	0.118	1	0.000138849	5.3977e-05
ACTG1	2.72436e-05	-15.5777	0.978	0.998	0.534683	0.0958952	-3.16713	0.98	0.998	1	0.0958952	5.44864e-05
TBC1D1	2.74951e-05	-0.96124	0.233	0.457	0.539618	0.0262129	-0.421088	0.371	0.461	1	0.0262129	5.49893e-05
VOPP1	0.00220098	-0.439753	0.156	0.304	1	2.75186e-05	-0.46746	0.203	0.364	0.54008	0.00220098	5.50365e-05
RAB32	0.302282	-0.339157	0.778	0.729	1	2.75375e-05	2.26787	0.807	0.748	0.54045	0.302282	5.50742e-05
JARID2	2.76363e-05	0.506339	0.533	0.331	0.54239	0.445584	-1.49154	0.569	0.568	1	0.445584	5.52718e-05
PPP2R5C	0.000410232	-1.36418	0.478	0.651	1	2.80327e-05	-1.37255	0.569	0.73	0.55017	0.000410232	5.60646e-05
NCOA4	0.402221	-0.290885	0.7	0.7	1	2.80374e-05	2.46461	0.746	0.639	0.550261	0.402221	5.6074e-05
UQCR10	2.84799e-05	-3.07272	0.822	0.908	0.558946	0.00639601	-0.682692	0.888	0.93	1	0.00639601	5.6959e-05
UPP1	0.0273369	-0.619606	0.789	0.71	1	2.86728e-05	-2.67947	0.807	0.877	0.562732	0.0273369	5.73448e-05
HSP90B1	2.91669e-05	-3.60965	0.578	0.767	0.572429	0.0565131	-0.370657	0.68	0.766	1	0.0565131	5.83329e-05
TMPO	0.0387429	-1.23081	0.489	0.576	1	2.93382e-05	-0.82075	0.386	0.566	0.575791	0.0387429	5.86755e-05
SON	3.00242e-05	-4.99712	0.856	0.92	0.589254	0.373671	0.720281	0.888	0.936	1	0.373671	6.00474e-05
RABEP1	3.00379e-05	-0.569285	0.133	0.355	0.589524	0.231709	0.285954	0.178	0.218	1	0.231709	6.00749e-05
SBDS	0.398374	-0.350414	0.422	0.459	1	3.01988e-05	-0.979504	0.411	0.591	0.592681	0.398374	6.03966e-05
SCARB2	3.0993e-05	-1.17383	0.289	0.537	0.608269	0.0401639	-1.12877	0.411	0.514	1	0.0401639	6.19851e-05
RASGEF1B	0.424951	-2.36269	0.467	0.422	1	3.10529e-05	0.935192	0.528	0.691	0.609443	0.424951	6.21048e-05
FAM91A1	0.635794	-0.436294	0.378	0.406	1	3.10902e-05	-0.72038	0.371	0.536	0.610176	0.635794	6.21794e-05
PPCDC	0.0025262	-0.406884	0.133	0.28	1	3.17571e-05	-0.416233	0.112	0.252	0.623265	0.0025262	6.35133e-05
DEDD2	3.19466e-05	-0.544601	0.278	0.518	0.626984	0.0429226	-0.338161	0.391	0.464	1	0.0429226	6.38922e-05
DOCK5	3.20204e-05	-0.818993	0.3	0.543	0.628433	0.187472	-0.299054	0.431	0.473	1	0.187472	6.40399e-05
CASP5	3.36163e-05	-0.657389	0.011	0.184	0.659753	8.71566e-05	-0.375089	0.02	0.114	1	8.71566e-05	6.72314e-05
CALHM6	3.38426e-05	-1.63373	0.278	0.504	0.664195	0.00284252	-1.76686	0.503	0.557	1	0.00284252	6.76841e-05
LSM4	3.38882e-05	-0.775361	0.322	0.557	0.665091	0.00558448	-0.779616	0.492	0.58	1	0.00558448	6.77753e-05
MICAL2	3.41156e-05	0.628618	0.244	0.094	0.669553	0.0468776	-0.725169	0.279	0.207	1	0.0468776	6.823e-05
SRRM2	0.00264755	-2.0092	0.8	0.914	1	3.43038e-05	-1.10979	0.873	0.943	0.673247	0.00264755	6.86065e-05
TAF10	3.49006e-05	-1.5801	0.611	0.765	0.684959	0.0398566	-0.846517	0.695	0.768	1	0.0398566	6.97999e-05
NOC2L	3.49998e-05	-0.448546	0.156	0.384	0.686905	0.00360962	-0.306183	0.274	0.386	1	0.00360962	6.99983e-05
IRF1	0.00862457	-6.25126	0.756	0.9	1	3.50823e-05	-1.50913	0.878	0.798	0.688525	0.00862457	7.01633e-05
FKBP5	0.0771723	1.22019	0.511	0.439	1	3.69301e-05	1.29705	0.604	0.457	0.724789	0.0771723	7.38587e-05
GALNT10	0.0125602	-0.26755	0.156	0.282	1	3.74629e-05	-0.402408	0.122	0.264	0.735247	0.0125602	7.49244e-05
HIST3H2A	0.000141396	-0.455386	0.044	0.214	1	3.77476e-05	-0.3521	0.046	0.161	0.740833	0.000141396	7.54937e-05
LSM3	3.78728e-05	-0.380705	0.489	0.704	0.743292	0.000240042	-0.425412	0.609	0.714	1	0.000240042	7.57442e-05
PLEKHJ1	3.79141e-05	-0.807842	0.322	0.547	0.744102	0.0408916	-0.393002	0.442	0.507	1	0.0408916	7.58268e-05
TRIR	3.87079e-05	-1.79142	0.756	0.894	0.759681	0.300348	0.64873	0.873	0.914	1	0.300348	7.74143e-05
ST3GAL6	3.90224e-05	0.47476	0.278	0.118	0.765853	6.0393e-05	0.440451	0.289	0.157	1	6.0393e-05	7.80432e-05
GNG2	0.00167044	-1.25882	0.367	0.516	1	3.93936e-05	-1.14825	0.355	0.493	0.773139	0.00167044	7.87857e-05
DYNLRB1	3.94313e-05	-0.951755	0.533	0.71	0.773879	0.00249794	-0.370007	0.538	0.655	1	0.00249794	7.88611e-05
HSPA1A	3.95177e-05	-20.9994	0.489	0.671	0.775575	0.461466	-0.896603	0.492	0.486	1	0.461466	7.90339e-05
BZW1	0.67748	-0.756864	0.578	0.59	1	3.97552e-05	-0.78142	0.766	0.82	0.780235	0.67748	7.95088e-05
GLIPR1	0.784459	-0.375729	0.789	0.851	1	4.06603e-05	2.44537	0.924	0.857	0.797999	0.784459	8.13189e-05
NDFIP1	4.12464e-05	-1.05714	0.511	0.68	0.809502	0.000187634	-1.80834	0.563	0.693	1	0.000187634	8.24911e-05
PADI2	4.14285e-05	0.320351	0.2	0.069	0.813076	0.00405417	0.25296	0.259	0.164	1	0.00405417	8.28553e-05
IMP3	4.18608e-05	-0.699976	0.256	0.484	0.821561	0.0169232	-0.291162	0.269	0.355	1	0.0169232	8.37199e-05
LIMS1	4.18794e-05	-3.57242	0.411	0.631	0.821924	0.463061	0.396296	0.629	0.625	1	0.463061	8.37569e-05
PSMB1	4.25578e-05	-1.82368	0.722	0.882	0.83524	0.0218828	-1.59254	0.893	0.93	1	0.0218828	8.51138e-05
VEZF1	0.682826	0.297341	0.289	0.312	1	4.28402e-05	-0.432978	0.223	0.384	0.840782	0.682826	8.56786e-05
NDUFB4	4.37767e-05	-1.23913	0.656	0.82	0.859162	0.266032	-0.442305	0.772	0.791	1	0.266032	8.75515e-05
RAC2	4.42524e-05	-0.294781	0.756	0.847	0.868498	0.000109302	-6.48062	0.797	0.841	1	0.000109302	8.85028e-05
RAP2B	0.078668	-0.517745	0.622	0.52	1	4.4771e-05	-3.63615	0.594	0.72	0.878677	0.078668	8.95401e-05
VDAC1	4.59987e-05	-1.26388	0.433	0.629	0.90277	0.00848086	-0.477497	0.518	0.598	1	0.00848086	9.19953e-05
CCT4	4.60168e-05	-0.874543	0.378	0.62	0.903125	0.215906	-0.391895	0.513	0.577	1	0.215906	9.20314e-05
RPL7	0.00344326	-12.5018	0.978	0.994	1	4.65056e-05	-13.1403	1	1	0.912719	0.00344326	9.3009e-05
NDUFAB1	4.70583e-05	-0.726531	0.522	0.727	0.923567	0.150898	-0.302658	0.574	0.645	1	0.150898	9.41145e-05
MDH2	4.72398e-05	-1.32463	0.533	0.739	0.927129	0.295698	-1.39037	0.711	0.716	1	0.295698	9.44774e-05
TXN2	4.74424e-05	-0.902704	0.367	0.573	0.931105	0.98444	-0.378313	0.569	0.543	1	0.98444	9.48826e-05
NUDT1	4.75854e-05	-0.613603	0.2	0.424	0.933912	0.000334167	-0.299079	0.274	0.418	1	0.000334167	9.51686e-05
C1D	4.77932e-05	-0.698371	0.244	0.461	0.93799	0.000804988	-2.42991	0.32	0.466	1	0.000804988	9.55841e-05
GNGT2	4.95988e-05	-0.320953	0.011	0.178	0.973427	0.000429931	-0.253721	0.056	0.155	1	0.000429931	9.91952e-05
RHOA	4.98625e-05	-6.79229	0.933	0.978	0.978601	0.000103906	-5.10114	0.975	0.984	1	0.000103906	9.97225e-05
RPL35A	5.03937e-05	-29.265	1	0.998	0.989027	0.0014843	-11.1616	0.995	0.998	1	0.0014843	0.000100785
EIF3K	5.06522e-05	-4.01342	0.889	0.953	0.9941	0.00101047	-1.33906	0.959	0.986	1	0.00101047	0.000101302
SERTAD2	5.07908e-05	-1.194	0.489	0.306	0.996821	0.0674096	-0.388689	0.426	0.505	1	0.0674096	0.000101579
VPS28	5.10703e-05	-0.268635	0.633	0.798	1	0.199723	-0.4295	0.792	0.809	1	0.199723	0.000102138
SUMO1	5.11079e-05	-0.737885	0.522	0.716	1	0.0806629	-0.429384	0.69	0.711	1	0.0806629	0.000102213
RAC1	0.717983	-2.00778	0.933	0.957	1	5.13952e-05	-1.30682	0.939	0.97	1	0.717983	0.000102788
IL2RG	6.07066e-05	-1.28413	0.122	0.325	1	5.19511e-05	-0.623063	0.122	0.261	1	6.07066e-05	0.000103899
HCK	5.20676e-05	-3.13674	0.7	0.851	1	0.121904	-2.65919	0.797	0.782	1	0.121904	0.000104133
EIF1AX	5.23056e-05	-2.49185	0.656	0.786	1	0.372914	-2.48108	0.751	0.793	1	0.372914	0.000104609
HCLS1	5.28285e-05	-3.3386	0.867	0.916	1	0.00102189	-1.14349	0.863	0.93	1	0.00102189	0.000105654
PIEZO1	0.00358466	-0.351103	0.156	0.3	1	5.31344e-05	-0.451428	0.157	0.307	1	0.00358466	0.000106266
KIN	5.32211e-05	-0.617047	0.078	0.276	1	0.0171989	-0.394807	0.193	0.273	1	0.0171989	0.000106439
PTPN1	0.00916975	-0.532807	0.256	0.396	1	5.55268e-05	-0.886198	0.34	0.482	1	0.00916975	0.000111051
CD44	5.55843e-05	-6.39287	0.9	0.951	1	0.287765	-19.1942	0.99	0.98	1	0.287765	0.000111166
MED10	5.89399e-05	-0.897469	0.389	0.606	1	0.00012136	-1.1695	0.447	0.586	1	0.00012136	0.000117876
WAC	0.272624	-0.998322	0.633	0.661	1	6.3014e-05	-0.610147	0.574	0.695	1	0.272624	0.000126024
VSIR	6.3522e-05	-5.34152	0.956	0.973	1	0.000836075	-5.84922	0.99	0.982	1	0.000836075	0.00012704
TMEM131L	6.39188e-05	-0.533247	0.1	0.298	1	0.135227	0.26494	0.157	0.207	1	0.135227	0.000127833
EIF3E	6.49702e-05	-2.56793	0.756	0.9	1	0.303009	-1.59034	0.888	0.939	1	0.303009	0.000129936
TNFRSF8	0.0014135	-0.474102	0.067	0.206	1	6.52332e-05	-0.270688	0.025	0.125	1	0.0014135	0.000130462
RANBP2	0.0134322	1.7126	0.433	0.312	1	6.68274e-05	-1.27495	0.401	0.548	1	0.0134322	0.00013365
DDX6	0.000485216	-0.86239	0.367	0.553	1	6.70639e-05	-1.58206	0.497	0.634	1	0.000485216	0.000134123
SNX2	6.84222e-05	-1.62338	0.622	0.771	1	0.775822	0.250594	0.66	0.689	1	0.775822	0.00013684
ACTR2	6.88837e-05	-3.75182	0.9	0.959	1	0.0301651	-2.91532	0.939	0.964	1	0.0301651	0.000137763
TFDP2	0.000599036	-0.288958	0.022	0.157	1	6.9161e-05	-1.30963	0.015	0.107	1	0.000599036	0.000138317
HERPUD2	0.00300311	-0.410849	0.2	0.351	1	6.99729e-05	-0.358856	0.218	0.38	1	0.00300311	0.000139941
DDX3X	7.09153e-05	-23.8011	0.856	0.912	1	0.20476	0.411408	0.924	0.948	1	0.20476	0.000141826
DNPH1	7.15667e-05	-0.477102	0.078	0.269	1	0.00632022	-0.290985	0.147	0.241	1	0.00632022	0.000143128
NCKAP1L	7.20937e-05	-0.649267	0.644	0.829	1	0.00332116	-0.266682	0.782	0.832	1	0.00332116	0.000144182
LDHA	7.26263e-05	-3.07978	0.711	0.837	1	0.000196253	-2.16241	0.726	0.809	1	0.000196253	0.000145247
ZNF217	7.26603e-05	-1.19021	0.189	0.41	1	0.771287	0.304182	0.208	0.218	1	0.771287	0.000145315
EIF3H	0.00402586	0.841531	0.767	0.876	1	7.32089e-05	-0.930818	0.878	0.932	1	0.00402586	0.000146412
CSNK2A1	0.020306	-0.250842	0.344	0.476	1	7.50736e-05	-0.376445	0.269	0.432	1	0.020306	0.000150142
EIF3I	0.00010083	-0.912733	0.456	0.68	1	7.53106e-05	-0.874047	0.584	0.716	1	0.00010083	0.000150616
RALY	0.00181233	-0.671105	0.444	0.633	1	7.62771e-05	-0.934279	0.538	0.661	1	0.00181233	0.000152548
LSM6	7.78594e-05	-1.10889	0.522	0.706	1	0.732312	0.723704	0.609	0.618	1	0.732312	0.000155713
NCF2	0.346287	0.462402	0.889	0.912	1	7.88496e-05	2.19929	0.929	0.936	1	0.346287	0.000157693
PTCH2	0.750901	-1.44404	0.278	0.296	1	8.00249e-05	-4.83134	0.274	0.148	1	0.750901	0.000160043
C7orf50	8.06126e-05	-0.954366	0.267	0.482	1	0.0117703	-0.387602	0.305	0.402	1	0.0117703	0.000161219
EAF2	8.12145e-05	-0.982563	0.2	0.418	1	0.055918	-1.12457	0.198	0.261	1	0.055918	0.000162422
BORCS5	8.24299e-05	-0.768832	0.044	0.222	1	0.00826848	-0.406515	0.081	0.159	1	0.00826848	0.000164853
UNC93B1	8.51714e-05	-0.991517	0.5	0.72	1	0.000598914	-0.94585	0.589	0.698	1	0.000598914	0.000170336
POLR3GL	8.97111e-05	-0.729349	0.267	0.459	1	0.0108648	-0.41898	0.294	0.405	1	0.0108648	0.000179414
RGS12	0.000127627	-0.617293	0.022	0.184	1	9.09833e-05	-0.292001	0.041	0.148	1	0.000127627	0.000181958
RPL27	0.00338886	-13.5328	0.956	0.994	1	9.2052e-05	-9.13184	0.99	0.995	1	0.00338886	0.000184096
ADAR	0.0081796	-1.30111	0.6	0.692	1	9.26959e-05	-0.536172	0.584	0.745	1	0.0081796	0.000185383
COPS9	0.0132123	-0.837934	0.767	0.837	1	9.2735e-05	-1.69811	0.787	0.88	1	0.0132123	0.000185461
WDR74	0.286497	-4.46612	0.378	0.445	1	9.35094e-05	2.86098	0.416	0.264	1	0.286497	0.00018701
LPP	0.00262603	-1.11475	0.256	0.424	1	9.4338e-05	-1.24875	0.284	0.455	1	0.00262603	0.000188667
ANXA2	0.00134263	-4.40943	0.911	0.969	1	9.44037e-05	-4.75173	0.944	0.966	1	0.00134263	0.000188799
RASGRP2	0.000181398	-2.55117	0.367	0.565	1	9.6298e-05	-0.968716	0.376	0.539	1	0.000181398	0.000192587
AC015912.3	9.63199e-05	0.542937	0.222	0.088	1	0.309596	-0.531257	0.244	0.205	1	0.309596	0.000192631
XRCC6	9.89458e-05	-0.735593	0.567	0.724	1	0.00518862	-0.647166	0.68	0.773	1	0.00518862	0.000197882
TNFRSF14	0.00337442	-1.30413	0.611	0.72	1	9.9042e-05	-0.308081	0.604	0.757	1	0.00337442	0.000198074
AIG1	0.00630198	-0.416642	0.089	0.21	1	0.000100315	-0.299033	0.041	0.145	1	0.00630198	0.000200621
VAMP5	0.000100751	-16.38	0.733	0.825	1	0.119192	-6.96342	0.751	0.768	1	0.119192	0.000201492
ATP1A1	0.00539879	-2.01015	0.656	0.722	1	0.000101566	-1.49349	0.69	0.766	1	0.00539879	0.000203121
SF3B6	0.00010237	-0.401827	0.478	0.686	1	0.369446	-0.77767	0.624	0.655	1	0.369446	0.000204729
MORF4L1	0.000104127	-0.949047	0.756	0.873	1	0.000202202	0.475117	0.822	0.893	1	0.000202202	0.000208243
CXCR4	0.932277	-5.45661	0.644	0.612	1	0.000114017	-7.7283	0.721	0.759	1	0.932277	0.000228021
BORCS7	0.000115244	-0.493196	0.233	0.453	1	0.000182491	-0.924851	0.371	0.511	1	0.000182491	0.000230474
GCH1	0.000115525	-0.760996	0.344	0.549	1	0.0565152	-0.60811	0.345	0.416	1	0.0565152	0.000231037
ACAA1	0.00157348	-1.44833	0.567	0.692	1	0.000116051	-1.30914	0.584	0.718	1	0.00157348	0.000232088
DDAH2	0.000727683	-0.465359	0.144	0.314	1	0.000117182	-0.80352	0.279	0.427	1	0.000727683	0.00023435
TAF1D	0.000119536	-1.08423	0.333	0.543	1	0.424168	-0.434235	0.574	0.534	1	0.424168	0.000239058
AMPD2	0.000120428	-0.535384	0.256	0.469	1	0.100184	0.292346	0.386	0.475	1	0.100184	0.000240841
PSMA7	0.000120428	-4.0355	0.9	0.951	1	0.773683	-2.13691	0.934	0.948	1	0.773683	0.000240842
SIRPB1	0.00117496	0.70964	0.478	0.32	1	0.000121933	1.18177	0.624	0.48	1	0.00117496	0.00024385
SSB	0.000121937	-2.85666	0.5	0.712	1	0.0740746	-0.408542	0.563	0.62	1	0.0740746	0.000243859
TPMT	0.000123106	-0.583818	0.222	0.431	1	0.0010549	-0.453237	0.254	0.373	1	0.0010549	0.000246198
FNDC3B	0.000123379	0.779506	0.411	0.235	1	0.000142192	0.493306	0.452	0.318	1	0.000142192	0.000246743
MYD88	0.000124506	-1.76416	0.678	0.757	1	0.00508304	-0.522991	0.655	0.702	1	0.00508304	0.000248997
FUNDC2	0.000125777	-0.514792	0.289	0.508	1	0.029785	-0.300108	0.421	0.518	1	0.029785	0.000251539
PDLIM5	0.000141173	-0.87584	0.267	0.486	1	0.000126019	-0.547815	0.284	0.43	1	0.000141173	0.000252022
AL158212.2	0.013009	-0.251339	0.056	0.155	1	0.000129987	-0.268504	0.041	0.143	1	0.013009	0.000259957
NOP58	0.000130782	-0.445175	0.1	0.296	1	0.863963	0.25472	0.259	0.252	1	0.863963	0.000261546
WAS	0.000131279	-3.58954	0.656	0.814	1	0.984535	-0.467326	0.797	0.745	1	0.984535	0.00026254
COX8A	0.000219979	-3.01422	0.844	0.937	1	0.000134318	-4.66773	0.914	0.936	1	0.000219979	0.000268617
IRF7	0.00013484	-0.928839	0.433	0.612	1	0.00590122	-0.58385	0.411	0.525	1	0.00590122	0.000269662
TSR2	0.000136013	-0.554032	0.089	0.275	1	0.0125404	-0.258036	0.142	0.225	1	0.0125404	0.000272008
MTRNR2L12	0.000655701	-7.7054	0.967	0.965	1	0.00013676	-4.15652	0.959	0.986	1	0.000655701	0.000273502
CNDP2	0.000137091	-1.59705	0.389	0.565	1	0.0915678	-0.367228	0.381	0.466	1	0.0915678	0.000274163
COX7B	0.000139305	-1.54614	0.833	0.918	1	0.00312024	-2.60759	0.904	0.927	1	0.00312024	0.00027859
PSIP1	0.000140525	-0.729669	0.178	0.38	1	0.114303	-0.437517	0.274	0.318	1	0.114303	0.000281031
MUC20-OT1	0.000140543	-0.536191	0.2	0.406	1	0.00564837	-0.322448	0.198	0.295	1	0.00564837	0.000281066
RBM38	0.140596	-0.275556	0.156	0.222	1	0.000140792	-0.426095	0.137	0.268	1	0.140596	0.000281564
RIPOR2	0.000142381	-1.94791	0.733	0.855	1	0.453246	-1.53457	0.756	0.698	1	0.453246	0.000284742
PFDN5	0.00262305	-8.07624	0.989	0.994	1	0.000142405	-7.65114	1	0.995	1	0.00262305	0.00028479
PTGER4	0.000142679	-1.89743	0.322	0.543	1	0.00832123	-2.05328	0.371	0.477	1	0.00832123	0.000285338
TPPP3	0.000143689	-0.474296	0.1	0.294	1	0.0385567	-0.319491	0.122	0.184	1	0.0385567	0.000287357
SH2B2	0.000146588	-0.468369	0.067	0.243	1	0.000596112	-0.427794	0.147	0.266	1	0.000596112	0.000293155
PAK2	0.000146989	-0.481403	0.6	0.737	1	0.346902	1.57923	0.766	0.789	1	0.346902	0.000293956
C11orf21	0.000148741	-0.361559	0.189	0.402	1	0.191779	-0.435585	0.259	0.307	1	0.191779	0.00029746
OSBPL8	0.00122265	-1.01779	0.522	0.657	1	0.00015349	0.566263	0.766	0.636	1	0.00122265	0.000306956
SECTM1	0.000154037	-1.77162	0.478	0.639	1	0.0203762	-1.27163	0.589	0.625	1	0.0203762	0.000308051
DOT1L	0.672541	0.32444	0.122	0.141	1	0.000154848	-0.624529	0.152	0.286	1	0.672541	0.000309672
JAK1	0.000155822	-1.19545	0.556	0.753	1	0.000707032	-1.91014	0.655	0.727	1	0.000707032	0.00031162
RABGGTB	0.000156143	-0.476807	0.1	0.288	1	0.0157915	-0.254133	0.228	0.318	1	0.0157915	0.000312262
RNF149	0.000157081	-1.52989	0.644	0.851	1	0.0319123	1.55965	0.706	0.775	1	0.0319123	0.000314138
RHOG	0.000157269	-0.69108	0.767	0.833	1	0.00139725	-2.34426	0.792	0.825	1	0.00139725	0.000314514
AL360012.1	0.818388	-0.275649	0.278	0.259	1	0.000158758	1.76887	0.289	0.168	1	0.818388	0.000317491
PARVG	0.000159412	-0.652312	0.411	0.635	1	0.655724	-3.02529	0.645	0.623	1	0.655724	0.000318799
CCNY	0.00016256	0.840547	0.689	0.502	1	0.309124	0.650967	0.68	0.641	1	0.309124	0.000325093
KPNA4	0.537127	-0.273226	0.522	0.535	1	0.000163061	-0.606328	0.457	0.618	1	0.537127	0.000326094
HAVCR2	0.624654	-0.679732	0.289	0.314	1	0.000163211	-0.412836	0.244	0.386	1	0.624654	0.000326395
RPL29	0.000163892	-26.2235	1	1	1	0.00260677	-37.366	0.99	1	1	0.00260677	0.000327757
WDR83OS	0.000164401	-1.68213	0.689	0.825	1	0.303877	-0.299329	0.827	0.839	1	0.303877	0.000328774
NDUFB7	0.000164694	-1.62662	0.744	0.822	1	0.124376	-0.922997	0.756	0.825	1	0.124376	0.00032936
HNRNPM	0.0388773	-0.775742	0.667	0.727	1	0.000165628	-0.91934	0.701	0.832	1	0.0388773	0.000331228
JUND	0.00016688	-8.28502	0.989	0.99	1	0.0418799	3.72983	1	1	1	0.0418799	0.000333732
CDKN1A	0.100566	-1.75686	0.311	0.424	1	0.000168944	-2.84774	0.371	0.543	1	0.100566	0.000337859
CLEC12A	0.000170655	-1.87914	0.567	0.763	1	0.00985558	3.6325	0.731	0.702	1	0.00985558	0.000341282
AC087239.1	0.471951	-0.291258	0.178	0.206	1	0.000172262	0.464045	0.244	0.127	1	0.471951	0.000344495
NKG7	0.946556	-41.7299	0.322	0.31	1	0.000173321	-52.4357	0.157	0.284	1	0.946556	0.000346611
MFSD10	0.000178888	-0.784852	0.278	0.492	1	0.00114942	-0.479427	0.482	0.598	1	0.00114942	0.000357744
NR4A3	0.000180065	1.33716	0.289	0.129	1	0.000440466	-1.64377	0.117	0.234	1	0.000440466	0.000360097
RNF187	0.0480345	-0.320615	0.311	0.404	1	0.000180908	-0.529623	0.264	0.407	1	0.0480345	0.000361783
CNOT6L	0.000181258	-0.57947	0.144	0.343	1	0.000433504	-0.485047	0.178	0.302	1	0.000433504	0.000362483
CTNNBL1	0.000181714	-0.518659	0.289	0.484	1	0.015135	-0.399269	0.33	0.42	1	0.015135	0.000363396
NCBP2	0.000183943	-0.589008	0.178	0.373	1	0.0103565	-0.331429	0.239	0.341	1	0.0103565	0.000367852
FERMT3	0.623454	-0.781101	0.689	0.661	1	0.000184513	1.11109	0.817	0.7	1	0.623454	0.000368991
ETHE1	0.00833068	0.352885	0.433	0.302	1	0.000192421	0.811154	0.492	0.37	1	0.00833068	0.000384804
NDUFA5	0.000197842	-0.659016	0.3	0.516	1	0.00436889	-0.686009	0.371	0.473	1	0.00436889	0.000395645
MRPS35	0.000198279	-0.821837	0.178	0.375	1	0.0867968	-0.626923	0.279	0.327	1	0.0867968	0.000396518
RIT1	0.000200469	0.374454	0.433	0.269	1	0.144056	0.459941	0.421	0.384	1	0.144056	0.000400899
LSP1	0.00350509	-5.07472	0.856	0.894	1	0.000202737	-1.67436	0.848	0.93	1	0.00350509	0.000405434
TMEM170B	0.00020385	0.715018	0.467	0.286	1	0.883181	0.526526	0.563	0.559	1	0.883181	0.000407659
MT-ND6	0.00232094	-1.70178	0.211	0.363	1	0.000204067	-0.444181	0.234	0.38	1	0.00232094	0.000408092
PSMD4	0.000205744	-1.1581	0.522	0.653	1	0.0469514	-0.31573	0.594	0.65	1	0.0469514	0.000411445
AQP9	0.000206092	0.43826	0.456	0.271	1	0.0177419	-2.50279	0.462	0.348	1	0.0177419	0.000412141
GBP4	0.00176711	-2.64855	0.422	0.569	1	0.000206479	-1.29642	0.239	0.386	1	0.00176711	0.000412916
FAM107B	0.00020948	-0.517695	0.289	0.51	1	0.00043844	-1.36827	0.371	0.511	1	0.00043844	0.000418916
SLC11A1	0.000210726	3.09367	0.933	0.845	1	0.629852	1.62586	0.909	0.932	1	0.629852	0.000421407
HCAR3	0.0171518	0.954042	0.356	0.247	1	0.000211439	1.6609	0.365	0.227	1	0.0171518	0.000422833
POLR2J3.1	0.000211971	-0.793177	0.389	0.612	1	0.0539392	-0.955857	0.579	0.634	1	0.0539392	0.000423898
COQ7	0.354861	-2.13384	0.378	0.308	1	0.000213599	0.551169	0.32	0.189	1	0.354861	0.000427153
PAK1	0.000218194	-0.966716	0.378	0.584	1	0.524825	-0.33848	0.513	0.495	1	0.524825	0.000436341
KLF13	0.0997848	1.582	0.533	0.637	1	0.000221251	-1.10363	0.589	0.709	1	0.0997848	0.000442452
FOXP1	0.000950825	0.763583	0.4	0.604	1	0.000221481	-0.48957	0.523	0.643	1	0.000950825	0.000442913
MAD1L1	0.000221664	-0.785888	0.178	0.363	1	0.00260254	-0.410426	0.254	0.366	1	0.00260254	0.000443279
TLR8	0.589298	-0.351857	0.3	0.32	1	0.0002254	0.427881	0.325	0.198	1	0.589298	0.000450749
TBCA	0.000226255	-1.1792	0.7	0.831	1	0.00424163	-1.391	0.797	0.836	1	0.00424163	0.000452459
TMEM230	0.000230123	-0.660421	0.444	0.62	1	0.0145833	-0.980539	0.513	0.586	1	0.0145833	0.000460193
PIM3	0.00996082	0.963594	0.533	0.445	1	0.000233343	-1.84262	0.629	0.702	1	0.00996082	0.000466631
ACO2	0.000235217	-0.627321	0.244	0.427	1	0.068377	-0.262131	0.365	0.434	1	0.068377	0.00047038
TMA7	0.000237293	-4.37588	0.889	0.978	1	0.000329134	1.37201	1	0.984	1	0.000329134	0.000474531
CD2BP2	0.000238863	-0.610036	0.244	0.431	1	0.171584	-0.351186	0.315	0.364	1	0.171584	0.000477668
CPEB4	0.000846517	0.525771	0.544	0.369	1	0.000241389	-2.34759	0.452	0.589	1	0.000846517	0.000482721
TNIP2	0.00517548	-0.415487	0.222	0.361	1	0.000242905	-0.613019	0.183	0.327	1	0.00517548	0.000485751
SNAP29	0.000244409	-0.686064	0.233	0.439	1	0.9136	-0.26085	0.376	0.355	1	0.9136	0.000488759
SSR4	0.00024823	-1.0393	0.789	0.863	1	0.456421	-22.3669	0.914	0.918	1	0.456421	0.000496398
PCNP	0.00024902	-0.499836	0.356	0.537	1	0.0078166	-0.655307	0.457	0.525	1	0.0078166	0.000497978
SLC1A5	0.00025043	-0.570967	0.178	0.369	1	0.213913	-0.297515	0.244	0.282	1	0.213913	0.000500797
NECAP2	0.000251305	-0.511258	0.411	0.618	1	0.0117643	-1.94279	0.391	0.493	1	0.0117643	0.000502547
GSTK1	0.000253089	-1.82573	0.711	0.845	1	0.00333748	-1.47622	0.761	0.816	1	0.00333748	0.000506113
CNIH4	0.000254508	-2.95881	0.489	0.625	1	0.542603	-0.487863	0.487	0.486	1	0.542603	0.000508951
CRTAP	0.00112121	-0.606604	0.489	0.292	1	0.000258443	-0.384033	0.629	0.468	1	0.00112121	0.000516819
DCTPP1	0.00231468	-0.362684	0.122	0.269	1	0.000262767	-0.347432	0.091	0.207	1	0.00231468	0.000525465
RPS28	0.000780974	-33.2202	1	0.998	1	0.000262794	-12.1965	1	0.995	1	0.000780974	0.00052552
ATP5MC3	0.000264214	-1.23807	0.733	0.884	1	0.410741	-2.2234	0.838	0.855	1	0.410741	0.000528358
GMFG	0.000266664	-2.16789	0.978	0.973	1	0.295401	-3.39122	0.99	0.993	1	0.295401	0.000533258
N4BP2L2	0.000268209	-2.85275	0.611	0.773	1	0.0731882	1.11412	0.635	0.707	1	0.0731882	0.000536345
FAM50A	0.000268756	-0.517816	0.356	0.555	1	0.0871254	-0.292295	0.447	0.5	1	0.0871254	0.000537439
NFAM1	0.0405895	0.514564	0.533	0.422	1	0.000279703	0.820725	0.614	0.498	1	0.0405895	0.000559328
SLC9A3R1	0.867737	-0.353629	0.356	0.333	1	0.000281723	-0.717108	0.244	0.393	1	0.867737	0.000563366
ERP44	0.000284079	-1.19866	0.478	0.655	1	0.0265013	-0.889063	0.569	0.675	1	0.0265013	0.000568077
MTCH1	0.000911604	-1.32731	0.522	0.649	1	0.000287288	-1.08921	0.635	0.734	1	0.000911604	0.000574494
MBP	0.000287698	-2.8414	0.478	0.612	1	0.663437	0.689169	0.513	0.505	1	0.663437	0.000575314
WSB1	0.000288116	-6.0091	0.811	0.908	1	0.79433	-4.54515	0.827	0.825	1	0.79433	0.000576148
MRPL41	0.000304444	-0.504498	0.478	0.663	1	0.111124	-0.254586	0.518	0.6	1	0.111124	0.000608796
NUB1	0.000305445	-0.67389	0.4	0.592	1	0.426421	-0.786582	0.416	0.432	1	0.426421	0.000610796
MSR1	0.0045846	-0.42899	0.067	0.188	1	0.000309555	-0.365983	0.036	0.127	1	0.0045846	0.000619015
RSL24D1	0.000312943	-1.38148	0.589	0.767	1	0.00105228	-0.500355	0.711	0.784	1	0.00105228	0.000625788
AMD1	0.00031479	-1.50745	0.433	0.624	1	0.0551045	-1.03387	0.68	0.723	1	0.0551045	0.000629481
PUF60	0.000320487	-0.786026	0.344	0.555	1	0.0014866	-0.320921	0.482	0.618	1	0.0014866	0.000640871
SNX6	0.000332535	-0.702552	0.533	0.669	1	0.0141934	-0.813689	0.452	0.55	1	0.0141934	0.00066496
IFNAR2	0.000332684	-0.615378	0.222	0.404	1	0.07101	-0.35801	0.305	0.352	1	0.07101	0.000665257
PRADC1	0.0003349	-0.442648	0.1	0.273	1	0.000421689	-0.511333	0.102	0.216	1	0.000421689	0.000669688
MGST3	0.000338116	-0.569021	0.611	0.731	1	0.633058	-1.13937	0.736	0.732	1	0.633058	0.000676117
GIMAP2	0.000338648	-0.666189	0.311	0.492	1	0.135173	-0.401893	0.371	0.418	1	0.135173	0.000677181
ARHGAP4	0.00352572	-0.599424	0.511	0.657	1	0.00034052	-0.639554	0.589	0.723	1	0.00352572	0.000680925
LETMD1	0.00034143	-0.4248	0.122	0.302	1	0.078059	-0.261003	0.234	0.295	1	0.078059	0.000682743
BNIP2	0.00578658	1.26653	0.7	0.569	1	0.000342399	-1.05117	0.67	0.786	1	0.00578658	0.000684681
IFNGR1	0.000350135	-1.18631	0.444	0.602	1	0.12798	0.824089	0.558	0.63	1	0.12798	0.000700148
ACTR3	0.00196933	-3.47632	0.833	0.914	1	0.000356136	-2.88955	0.832	0.911	1	0.00196933	0.000712146
MRPL33	0.961765	-0.579676	0.622	0.659	1	0.000361761	1.08986	0.716	0.609	1	0.961765	0.000723391
NABP1	0.000364656	0.467429	0.556	0.357	1	0.185959	-0.321988	0.411	0.355	1	0.185959	0.00072918
RAB29	0.000369509	-0.382353	0.156	0.343	1	0.00224217	-0.482829	0.147	0.25	1	0.00224217	0.000738882
TWISTNB	0.369662	-0.765622	0.244	0.288	1	0.00037211	-0.814035	0.234	0.37	1	0.369662	0.000744081
SNX5	0.000373889	-0.783231	0.244	0.443	1	0.0716628	-0.53777	0.289	0.35	1	0.0716628	0.000747638
GZF1	0.179209	0.303536	0.211	0.155	1	0.000377938	0.402721	0.284	0.166	1	0.179209	0.000755734
RPL31	0.00037879	-13.0761	0.867	0.965	1	0.0545876	-11.3951	0.964	0.984	1	0.0545876	0.000757436
STXBP2	0.000379587	-11.6766	0.844	0.914	1	0.157178	0.420995	0.909	0.936	1	0.157178	0.000759031
SUB1	0.255394	2.93271	0.856	0.894	1	0.00038104	-11.4989	0.939	0.966	1	0.255394	0.000761934
IKZF1	0.0005956	-3.69487	0.622	0.767	1	0.000383925	-5.05369	0.594	0.661	1	0.0005956	0.000767703
OARD1	0.000387291	-0.545283	0.167	0.345	1	0.334884	0.308573	0.228	0.268	1	0.334884	0.000774433
FAM111A	0.000388604	0.506917	0.533	0.353	1	0.0495793	0.265622	0.411	0.35	1	0.0495793	0.000777056
POMP	0.000392075	-3.23553	0.822	0.896	1	0.000660617	-1.4529	0.858	0.909	1	0.000660617	0.000783997
EFHD2	0.0765325	-4.99174	0.889	0.933	1	0.000392565	-3.37433	0.934	0.968	1	0.0765325	0.000784976
C9orf16	0.000400231	-1.03831	0.489	0.72	1	0.00359715	-1.36411	0.65	0.743	1	0.00359715	0.000800302
CSDE1	0.436514	0.266653	0.767	0.859	1	0.000406844	-0.873865	0.863	0.936	1	0.436514	0.000813522
HHEX	0.000411185	-0.663001	0.233	0.418	1	0.00584106	-0.500346	0.198	0.298	1	0.00584106	0.000822201
CKLF	0.289882	-1.19658	0.678	0.651	1	0.00041216	0.844219	0.741	0.664	1	0.289882	0.000824149
COX7A2L	0.000415822	-0.683157	0.567	0.747	1	0.468202	1.8099	0.741	0.773	1	0.468202	0.000831471
TOMM20	0.000416357	-0.611785	0.711	0.816	1	0.0021802	-0.942922	0.766	0.864	1	0.0021802	0.000832541
DYNLL2	0.414746	0.502964	0.356	0.32	1	0.000418571	-0.337943	0.279	0.418	1	0.414746	0.000836967
SH3BGRL3	0.00041874	-24.5332	0.989	0.998	1	0.260649	-20.9365	1	0.998	1	0.260649	0.000837306
UBE2D2	0.00332099	-1.00896	0.622	0.737	1	0.00042338	-0.703455	0.695	0.798	1	0.00332099	0.000846581
CCT2	0.00042485	-0.556824	0.256	0.455	1	0.7927	-0.296982	0.371	0.38	1	0.7927	0.00084952
SNRPD2	0.000426075	-0.83864	0.456	0.643	1	0.00489645	-0.464477	0.604	0.718	1	0.00489645	0.000851969
COMMD7	0.000431806	-0.654685	0.344	0.545	1	0.0046297	-0.258533	0.426	0.534	1	0.0046297	0.000863426
MCRIP1	0.00043443	-0.545205	0.333	0.508	1	0.0837584	-0.781582	0.421	0.459	1	0.0837584	0.000868672
IDH3G	0.000436212	-0.385846	0.4	0.62	1	0.571682	0.472319	0.614	0.648	1	0.571682	0.000872234
RBBP4	0.000437165	-0.505262	0.256	0.445	1	0.138356	-0.631012	0.376	0.457	1	0.138356	0.000874138
WTAP	0.0343426	-0.352124	0.456	0.539	1	0.000437549	-0.38261	0.487	0.623	1	0.0343426	0.000874907
CSRNP1	0.153564	0.456845	0.678	0.596	1	0.000445564	-1.58542	0.64	0.761	1	0.153564	0.000890929
IFI35	0.000448499	-1.58626	0.456	0.643	1	0.57637	0.490555	0.538	0.568	1	0.57637	0.000896797
F13A1	0.000451803	0.707589	0.211	0.088	1	0.626811	-0.596749	0.188	0.17	1	0.626811	0.000903402
CNN2	0.0025474	-0.541822	0.344	0.518	1	0.000454218	-0.500019	0.497	0.618	1	0.0025474	0.00090823
MIR4435-2HG	0.000456931	0.816218	0.278	0.137	1	0.0399056	-0.269334	0.218	0.3	1	0.0399056	0.000913653
LINC01588	0.000464509	-0.768227	0.156	0.055	1	0.989784	-0.565881	0.112	0.111	1	0.989784	0.000928802
ADRB2	0.0891687	-0.277231	0.089	0.155	1	0.000466745	0.998889	0.218	0.114	1	0.0891687	0.000933272
CD68	0.000468965	-5.17372	0.933	0.967	1	0.0237583	-3.00403	0.97	0.97	1	0.0237583	0.00093771
APAF1	0.799575	0.966926	0.333	0.314	1	0.000474035	0.338043	0.355	0.239	1	0.799575	0.000947846
PLIN2	0.000476246	0.791514	0.711	0.602	1	0.96469	-1.2095	0.731	0.759	1	0.96469	0.000952265
DSTN	0.00204297	-1.66817	0.356	0.498	1	0.000480726	-1.49077	0.447	0.552	1	0.00204297	0.000961221
USP7	0.0242576	0.26335	0.489	0.367	1	0.000482043	-0.677514	0.371	0.495	1	0.0242576	0.000963854
CARD16	0.000482431	-0.934745	0.856	0.941	1	0.662804	-1.07989	0.949	0.911	1	0.662804	0.000964629
ADD1	0.0539292	-0.332861	0.389	0.49	1	0.000490811	-0.412587	0.33	0.473	1	0.0539292	0.00098138
ZFAS1	0.000492138	-6.19454	0.811	0.929	1	0.0676129	-2.87266	0.954	0.964	1	0.0676129	0.000984035
MRPS10	0.00109233	-0.430219	0.111	0.271	1	0.000493139	-0.283276	0.147	0.268	1	0.00109233	0.000986036
GNAI3	0.000493859	-1.31065	0.544	0.688	1	0.00454156	-0.888396	0.619	0.698	1	0.00454156	0.000987474
CERS5	0.00049906	-0.311151	0.056	0.21	1	0.00132067	-0.32921	0.102	0.202	1	0.00132067	0.00099787
GRK3	0.000505388	-0.807617	0.422	0.582	1	0.00335658	-0.347254	0.406	0.541	1	0.00335658	0.00101052
NDUFS4	0.000508832	-0.588541	0.289	0.48	1	0.389784	0.262022	0.528	0.48	1	0.389784	0.00101741
ATP5PB	0.000509019	-0.398563	0.667	0.788	1	0.630449	-2.29571	0.807	0.818	1	0.630449	0.00101778
SUCLG1	0.00051122	-0.675969	0.4	0.569	1	0.173756	-0.604773	0.416	0.452	1	0.173756	0.00102218
RTN3	0.00165405	2.22273	0.756	0.692	1	0.000513367	0.528231	0.848	0.748	1	0.00165405	0.00102647
MLXIP	0.000516035	1.04802	0.522	0.351	1	0.00456495	0.68751	0.543	0.443	1	0.00456495	0.0010318
SPTAN1	0.0541797	-0.653355	0.167	0.255	1	0.000521793	-0.263659	0.127	0.248	1	0.0541797	0.00104331
PSMC4	0.000523147	-0.766866	0.278	0.445	1	0.0152318	-0.409497	0.305	0.393	1	0.0152318	0.00104602
BTN3A2	0.0114153	-0.507914	0.533	0.657	1	0.000524445	-0.909076	0.305	0.448	1	0.0114153	0.00104862
PWWP2B	0.00247086	-0.274921	0.1	0.241	1	0.000535969	-0.314592	0.102	0.214	1	0.00247086	0.00107165
HMG20B	0.00465061	-0.576994	0.244	0.386	1	0.000542826	-0.382743	0.264	0.405	1	0.00465061	0.00108536
FLII	0.0468607	-0.263436	0.5	0.608	1	0.000543977	-1.08053	0.497	0.611	1	0.0468607	0.00108766
CCNH	0.000546324	-1.19388	0.289	0.478	1	0.0585618	-0.704193	0.376	0.443	1	0.0585618	0.00109235
NEU1	0.000547444	-3.2096	0.356	0.522	1	0.185633	-1.16422	0.513	0.423	1	0.185633	0.00109459
KIF2A	0.000553344	-0.431961	0.089	0.251	1	0.989231	-0.297351	0.132	0.132	1	0.989231	0.00110638
GRK2	0.000554002	-2.23946	0.778	0.845	1	0.000577755	-0.722713	0.807	0.861	1	0.000577755	0.0011077
GRAMD1A	0.000558279	-0.506875	0.167	0.357	1	0.819184	-0.325098	0.315	0.32	1	0.819184	0.00111625
MECP2	0.122958	-0.487877	0.367	0.425	1	0.000558782	-0.695943	0.355	0.489	1	0.122958	0.00111725
SORL1	0.0569938	-0.373357	0.611	0.514	1	0.000567674	0.763679	0.746	0.632	1	0.0569938	0.00113503
EPN1	0.000568294	-0.673513	0.3	0.504	1	0.00141714	-0.635366	0.467	0.589	1	0.00141714	0.00113627
NDUFA6	0.0013252	-1.28679	0.578	0.667	1	0.000570601	-0.259542	0.589	0.709	1	0.0013252	0.00114088
SERF2	0.000573742	-14.6451	1	1	1	0.00314223	-11.5743	0.995	1	1	0.00314223	0.00114715
FKBP2	0.111696	-0.507526	0.444	0.514	1	0.000577786	-0.330662	0.426	0.559	1	0.111696	0.00115524
PSMB6	0.000583122	-1.25924	0.589	0.741	1	0.0538881	-0.743171	0.741	0.777	1	0.0538881	0.0011659
RACK1	0.000600705	-7.61986	0.956	0.998	1	0.355934	-11.8781	0.99	0.998	1	0.355934	0.00120105
RBM25	0.112442	1.71575	0.733	0.79	1	0.000618619	-1.12649	0.797	0.889	1	0.112442	0.00123685
JOSD1	0.000619861	-0.688873	0.211	0.392	1	0.00586042	-1.47742	0.31	0.418	1	0.00586042	0.00123934
RNF19A	0.133075	-0.281411	0.267	0.337	1	0.000621654	-2.4186	0.305	0.434	1	0.133075	0.00124292
ATP5PD	0.000626158	-1.55184	0.7	0.814	1	0.586906	-0.307806	0.827	0.832	1	0.586906	0.00125192
RASSF1	0.000627685	-0.709865	0.278	0.459	1	0.000899108	-0.37148	0.234	0.357	1	0.000899108	0.00125498
LY86	0.0100984	-4.26978	0.533	0.408	1	0.000629912	0.687758	0.721	0.605	1	0.0100984	0.00125943
RPL23	0.000630599	-18.2592	0.989	0.99	1	0.122542	-11.1395	0.985	0.993	1	0.122542	0.0012608
NDUFA1	0.00991009	-2.0203	0.867	0.908	1	0.000636355	-1.526	0.929	0.95	1	0.00991009	0.00127231
PGLS	0.000642275	-1.52491	0.789	0.863	1	0.599465	-0.84926	0.909	0.907	1	0.599465	0.00128414
RTN4	0.0374108	-0.595639	0.856	0.914	1	0.000650899	-1.10479	0.878	0.93	1	0.0374108	0.00130137
BAX	0.000662268	-2.98507	0.644	0.747	1	0.0545524	-2.23357	0.675	0.698	1	0.0545524	0.0013241
AAMP	0.000663014	-0.942715	0.289	0.453	1	0.013741	-0.517307	0.279	0.364	1	0.013741	0.00132559
SLFN5	0.000667296	-2.48728	0.256	0.429	1	0.529803	-0.955187	0.188	0.166	1	0.529803	0.00133415
RRP12	0.0747032	0.749501	0.4	0.3	1	0.000669602	0.502695	0.569	0.441	1	0.0747032	0.00133876
PHACTR1	0.000670423	1.41519	0.544	0.402	1	0.377088	-4.72639	0.665	0.666	1	0.377088	0.0013404
MPC1	0.000673349	-1.25084	0.433	0.592	1	0.00210684	-0.662003	0.447	0.539	1	0.00210684	0.00134624
NSMF	0.00349005	-0.281845	0.044	0.161	1	0.000681574	-0.281568	0.076	0.18	1	0.00349005	0.00136268
LRP1	0.616875	0.496149	0.622	0.627	1	0.000695257	0.37325	0.843	0.714	1	0.616875	0.00139003
RPS13	0.000704711	-24.2713	1	0.996	1	0.027131	-24.1939	1	0.998	1	0.027131	0.00140893
SVIL	0.00070798	-1.23179	0.233	0.402	1	0.00545139	-0.365584	0.157	0.25	1	0.00545139	0.00141546
CDKN2D	0.0177982	-3.04538	0.633	0.708	1	0.000731706	-3.02757	0.685	0.745	1	0.0177982	0.00146288
DNAJB12	0.616044	-0.422426	0.411	0.414	1	0.000732519	-0.48854	0.345	0.475	1	0.616044	0.0014645
GTF2I	0.000736313	1.32218	0.711	0.512	1	0.309215	0.552973	0.579	0.534	1	0.309215	0.00147208
SMDT1	0.263704	-1.4626	0.578	0.598	1	0.000742702	-1.09939	0.701	0.795	1	0.263704	0.00148485
CETN2	0.00901185	-0.280398	0.067	0.175	1	0.000747877	-0.270082	0.107	0.216	1	0.00901185	0.00149519
ZFAND5	0.000749161	-3.25696	0.844	0.925	1	0.0863276	4.68971	0.832	0.918	1	0.0863276	0.00149776
BPTF	0.000750733	-0.736544	0.411	0.629	1	0.167701	-0.384053	0.584	0.532	1	0.167701	0.0015009
EIF3L	0.000756495	-0.639821	0.678	0.841	1	0.00530669	1.90051	0.863	0.93	1	0.00530669	0.00151242
EMC7	0.000759014	-0.738729	0.356	0.52	1	0.374575	-0.274294	0.482	0.489	1	0.374575	0.00151745
AC025164.1	0.000765423	-2.71486	0.122	0.286	1	0.634645	0.444323	0.208	0.227	1	0.634645	0.00153026
CUX1	0.823687	2.1364	0.633	0.629	1	0.000779796	-0.918026	0.599	0.718	1	0.823687	0.00155898
PYURF	0.000794006	-0.390272	0.378	0.58	1	0.0489524	-0.325308	0.467	0.527	1	0.0489524	0.00158738
ZC3H15	0.00252496	-1.28217	0.467	0.676	1	0.00079862	-0.822235	0.66	0.761	1	0.00252496	0.0015966
ATOX1	0.463509	0.484776	0.611	0.663	1	0.000798831	-0.593461	0.594	0.689	1	0.463509	0.00159702
RAB37	0.00869382	-0.312719	0.067	0.176	1	0.000825177	-0.288262	0.102	0.209	1	0.00869382	0.00164967
TMED3	0.000825832	-0.47933	0.133	0.3	1	0.00607096	-0.394118	0.228	0.339	1	0.00607096	0.00165098
ODF2L	0.00393434	-0.441291	0.067	0.188	1	0.000826875	-0.400536	0.081	0.182	1	0.00393434	0.00165307
BBX	0.0339725	-0.368537	0.322	0.441	1	0.000828785	-0.29458	0.279	0.425	1	0.0339725	0.00165688
ANPEP	0.000829133	0.485283	0.456	0.292	1	0.00786991	-6.49465	0.487	0.539	1	0.00786991	0.00165758
NDUFAF3	0.000830528	-0.616237	0.289	0.49	1	0.801749	-0.772652	0.452	0.427	1	0.801749	0.00166037
LCP2	0.000833849	1.32142	0.544	0.688	1	0.0124135	-1.42831	0.65	0.693	1	0.0124135	0.001667
REST	0.00083837	-1.12004	0.289	0.449	1	0.00218481	-1.11551	0.401	0.516	1	0.00218481	0.00167604
PI4K2A	0.156736	1.3977	0.222	0.163	1	0.000839012	-0.310849	0.234	0.368	1	0.156736	0.00167732
CD69	0.0194613	-13.0105	0.089	0.188	1	0.000840048	-3.99878	0.076	0.173	1	0.0194613	0.00167939
ESYT1	0.00148532	-0.358981	0.133	0.29	1	0.000841848	-0.426868	0.132	0.248	1	0.00148532	0.00168299
TRA2B	0.000847171	-8.63207	0.778	0.888	1	0.00324159	-4.21135	0.883	0.914	1	0.00324159	0.00169363
XIST	0.000861293	-5.73219	0.889	0.929	1	0.00175417	0.749238	0.944	0.952	1	0.00175417	0.00172184
SLC39A1	0.000864592	-1.05477	0.233	0.412	1	0.18381	-0.34019	0.279	0.323	1	0.18381	0.00172844
BIN2	0.000864718	-0.551598	0.689	0.79	1	0.454964	-1.00018	0.772	0.773	1	0.454964	0.00172869
S1PR4	0.00087802	-1.24455	0.444	0.594	1	0.593024	-0.405141	0.487	0.493	1	0.593024	0.00175527
CLEC7A	0.000888382	-8.1894	0.789	0.906	1	0.00194766	3.1367	0.919	0.961	1	0.00194766	0.00177598
FAM126A	0.000897155	-0.678018	0.1	0.255	1	0.00167281	-0.33852	0.137	0.243	1	0.00167281	0.0017935
CACUL1	0.000898244	-0.925047	0.3	0.506	1	0.17206	-0.430606	0.386	0.452	1	0.17206	0.00179568
TLE3	0.00275817	1.20318	0.511	0.351	1	0.000898591	-3.9555	0.584	0.643	1	0.00275817	0.00179638
UCHL3	0.000902913	-0.32679	0.156	0.339	1	0.0986445	-0.354349	0.254	0.314	1	0.0986445	0.00180501
CYTH4	0.00262048	-1.31688	0.511	0.655	1	0.000905835	-0.779833	0.492	0.605	1	0.00262048	0.00181085
GSPT1	0.000916954	-0.611084	0.233	0.41	1	0.97305	-0.405924	0.36	0.345	1	0.97305	0.00183307
SEC11C	0.274398	-0.289848	0.411	0.441	1	0.000923989	-0.277479	0.34	0.473	1	0.274398	0.00184713
TLR2	0.000924777	0.593608	0.489	0.357	1	0.0705289	-0.364287	0.569	0.611	1	0.0705289	0.0018487
PSMC5	0.000928036	-1.09304	0.467	0.618	1	0.0303405	-0.47228	0.609	0.641	1	0.0303405	0.00185521
PPM1F	0.12775	-0.361988	0.422	0.504	1	0.000929572	-0.742138	0.447	0.575	1	0.12775	0.00185828
FGD2	0.000940967	-0.890212	0.322	0.52	1	0.803937	-1.27111	0.452	0.445	1	0.803937	0.00188105
ARMH1	0.000944956	0.557878	0.311	0.167	1	0.0589881	0.271506	0.345	0.268	1	0.0589881	0.00188902
PRPF40A	0.0824256	-1.5794	0.6	0.698	1	0.000947031	-0.401472	0.548	0.693	1	0.0824256	0.00189316
BASP1	0.00094862	-2.90054	0.533	0.376	1	0.06149	-2.89666	0.619	0.523	1	0.06149	0.00189634
CELF2	0.0119864	-1.7052	0.767	0.827	1	0.000949832	-1.40807	0.802	0.889	1	0.0119864	0.00189876
ARRDC2	0.00407472	-0.412471	0.167	0.306	1	0.000964018	-0.331658	0.178	0.295	1	0.00407472	0.00192711
EEF2	0.000964035	-2.05565	0.856	0.959	1	0.0419874	-5.40227	0.959	0.991	1	0.0419874	0.00192714
MX1	0.575575	-2.10031	0.5	0.473	1	0.000972564	-0.513331	0.315	0.473	1	0.575575	0.00194418
ERGIC1	0.000982154	-0.544624	0.389	0.584	1	0.00897992	-0.505199	0.467	0.552	1	0.00897992	0.00196334
DBI	0.000985503	-2.3904	0.8	0.888	1	0.394479	-2.21325	0.888	0.918	1	0.394479	0.00197003
NME1	0.0009873	-0.476726	0.044	0.182	1	0.0878894	-0.313581	0.142	0.195	1	0.0878894	0.00197363
BRIX1	0.000994321	-0.385877	0.056	0.202	1	0.00102199	-0.267053	0.091	0.193	1	0.00102199	0.00198765
HP1BP3	0.000997984	-1.12599	0.5	0.647	1	0.0739854	-2.34108	0.599	0.639	1	0.0739854	0.00199497
SMCO4	0.00100979	-1.2617	0.533	0.702	1	0.00495278	0.615564	0.619	0.55	1	0.00495278	0.00201856
DYNC1H1	0.760339	1.75653	0.611	0.671	1	0.00103089	8.02116	0.645	0.723	1	0.760339	0.00206071
IMPDH2	0.00103135	-0.386816	0.089	0.241	1	0.0525148	-0.262786	0.193	0.257	1	0.0525148	0.00206163
RARRES3	0.00103187	-2.45785	0.522	0.704	1	0.231483	-3.10378	0.543	0.573	1	0.231483	0.00206268
LAPTM4A	0.0272057	-1.49322	0.744	0.79	1	0.00103422	-0.961384	0.802	0.832	1	0.0272057	0.00206737
COX6B1	0.00103963	-3.44928	0.911	0.949	1	0.00409712	-3.00186	0.959	0.964	1	0.00409712	0.00207819
MRPS12	0.0393169	-0.29292	0.356	0.471	1	0.00103982	-0.339273	0.345	0.473	1	0.0393169	0.00207856
ATP6V0E1	0.00104962	-0.679885	0.922	0.951	1	0.0739724	-0.359235	0.954	0.941	1	0.0739724	0.00209814
CLTB	0.00105049	-0.592145	0.444	0.612	1	0.0134727	-0.389366	0.538	0.591	1	0.0134727	0.00209988
VAMP2	0.0182288	-0.773357	0.611	0.708	1	0.00105952	-1.48632	0.68	0.784	1	0.0182288	0.00211791
NBDY	0.00106254	-0.723083	0.222	0.39	1	0.0256257	-0.266634	0.234	0.323	1	0.0256257	0.00212396
SGPP1	0.00107574	-0.555447	0.044	0.18	1	0.00257375	-0.295501	0.036	0.107	1	0.00257375	0.00215031
SYAP1	0.857831	-0.903567	0.456	0.439	1	0.00108946	-1.40677	0.503	0.6	1	0.857831	0.00217773
BNIP3L	0.00263193	-4.98153	0.711	0.618	1	0.00109107	0.632184	0.777	0.682	1	0.00263193	0.00218095
SELPLG	0.00111974	-1.06729	0.522	0.655	1	0.0652178	-0.703404	0.538	0.593	1	0.0652178	0.00223823
PRR13	0.00113277	-0.829736	0.844	0.89	1	0.00559574	-0.519423	0.838	0.898	1	0.00559574	0.00226426
ZNF593	0.01136	-0.54258	0.189	0.312	1	0.00115191	-0.379719	0.274	0.405	1	0.01136	0.00230249
HNRNPH3	0.0371181	-0.513561	0.544	0.643	1	0.00115617	-1.699	0.579	0.693	1	0.0371181	0.002311
PDE4A	0.0132633	-0.405186	0.111	0.224	1	0.00117084	-0.316262	0.102	0.207	1	0.0132633	0.00234031
TMOD3	0.00117127	-0.724325	0.4	0.594	1	0.0605048	-0.277169	0.447	0.518	1	0.0605048	0.00234117
LSM10	0.00117214	-0.528037	0.511	0.653	1	0.320143	-0.277678	0.624	0.57	1	0.320143	0.0023429
ETFA	0.00118143	-0.466768	0.267	0.451	1	0.11303	-0.263352	0.33	0.395	1	0.11303	0.00236146
RUNX1	0.00120342	0.47707	0.5	0.343	1	0.826256	-0.635162	0.447	0.443	1	0.826256	0.0024054
VAMP8	0.00121139	-5.50077	0.811	0.933	1	0.489529	-2.9306	0.898	0.911	1	0.489529	0.00242131
CHKA	0.00121184	-0.25587	0.022	0.145	1	0.0113304	-0.273894	0.127	0.207	1	0.0113304	0.00242222
ENO1	0.943795	-1.44808	0.9	0.941	1	0.00122955	-1.68744	0.939	0.966	1	0.943795	0.00245758
TMEM165	0.00124738	-1.68775	0.489	0.641	1	0.977047	-0.806564	0.619	0.598	1	0.977047	0.00249321
NENF	0.00124889	-0.402946	0.167	0.337	1	0.00387324	-0.443596	0.254	0.375	1	0.00387324	0.00249623
AP5B1	0.0294641	0.355981	0.389	0.286	1	0.00126681	0.969784	0.416	0.291	1	0.0294641	0.00253202
RPL22L1	0.0012715	-1.54453	0.5	0.663	1	0.00718739	-0.876751	0.67	0.734	1	0.00718739	0.00254139
NDUFC1	0.00129243	-0.727396	0.444	0.622	1	0.0456311	-0.615429	0.533	0.595	1	0.0456311	0.00258318
DNAJC2	0.0138476	-0.276381	0.2	0.341	1	0.00132657	-0.448519	0.284	0.4	1	0.0138476	0.00265138
MRPL54	0.00151259	-1.06913	0.544	0.667	1	0.00132922	-0.443734	0.635	0.739	1	0.00151259	0.00265667
PFDN1	0.00334284	-0.362015	0.289	0.453	1	0.00135426	-0.351723	0.381	0.511	1	0.00334284	0.00270669
APRT	0.00136046	-1.61316	0.756	0.839	1	0.954407	-0.838664	0.838	0.866	1	0.954407	0.00271907
MRPL21	0.00136306	-0.500765	0.289	0.461	1	0.507124	-0.251732	0.406	0.42	1	0.507124	0.00272426
SH3GLB1	0.530433	1.18536	0.589	0.602	1	0.00136394	-0.634527	0.589	0.723	1	0.530433	0.00272603
CDK6	0.00162229	-0.398162	0.011	0.122	1	0.0014446	-0.285258	0.061	0.15	1	0.00162229	0.00288711
FAM32A	0.00144952	-0.80055	0.478	0.604	1	0.00180475	-2.46788	0.548	0.659	1	0.00180475	0.00289694
BIN1	0.763342	-0.632505	0.189	0.196	1	0.00145907	-0.318259	0.096	0.2	1	0.763342	0.00291602
PPIG	0.00146645	-1.25258	0.411	0.602	1	0.485207	-0.321271	0.548	0.561	1	0.485207	0.00293076
IFT57	0.00148025	-0.409678	0.089	0.235	1	0.00333619	-0.389882	0.117	0.209	1	0.00333619	0.0029583
CYBA	0.00150755	-15.75	0.989	0.996	1	0.01471	-19.0937	1	1	1	0.01471	0.00301283
RPLP1	0.228414	-0.265399	1	0.998	1	0.00150798	-20.1964	1	1	1	0.228414	0.00301368
TRIM14	0.00151519	-0.541759	0.189	0.355	1	0.00168456	-0.691467	0.147	0.257	1	0.00168456	0.00302808
TMBIM6	0.00158436	-1.92002	0.878	0.955	1	0.00153107	-3.24769	0.954	0.977	1	0.00158436	0.0030598
GAA	0.00153285	0.499114	0.6	0.459	1	0.275171	0.361569	0.635	0.598	1	0.275171	0.00306336
PHB2	0.00154157	-0.809199	0.489	0.651	1	0.0396525	0.725959	0.614	0.673	1	0.0396525	0.00308077
DBNL	0.00155906	-0.922479	0.689	0.798	1	0.068841	-0.605341	0.787	0.795	1	0.068841	0.00311569
PARK7	0.00156655	0.50505	0.744	0.869	1	0.42416	-0.581285	0.848	0.889	1	0.42416	0.00313064
FKBP8	0.00158048	-0.784889	0.611	0.745	1	0.0421501	-0.688111	0.746	0.768	1	0.0421501	0.00315846
SPAG9	0.0804921	0.594087	0.422	0.353	1	0.00159148	-1.81209	0.497	0.577	1	0.0804921	0.00318043
CD40	0.0522837	-0.279612	0.111	0.194	1	0.00159251	-0.259343	0.122	0.23	1	0.0522837	0.00318248
PRDM2	0.528416	-0.328733	0.422	0.459	1	0.00159467	-0.34935	0.462	0.575	1	0.528416	0.0031868
UQCRFS1	0.0016952	-0.349763	0.578	0.69	1	0.0517503	-0.442999	0.685	0.75	1	0.0517503	0.00338753
ATP5F1C	0.00171333	-0.586883	0.656	0.818	1	0.575148	-0.449802	0.761	0.759	1	0.575148	0.00342372
KDM1B	0.00171424	-0.555831	0.278	0.453	1	0.00769578	-0.608759	0.335	0.418	1	0.00769578	0.00342555
NIPA2	0.00171474	-0.403938	0.133	0.288	1	0.0122756	-0.268503	0.213	0.3	1	0.0122756	0.00342655
TXNL1	0.00171714	-0.519398	0.389	0.543	1	0.520213	-0.348838	0.472	0.491	1	0.520213	0.00343133
SMAP2	0.0017216	-3.42513	0.744	0.845	1	0.203032	0.354258	0.863	0.859	1	0.203032	0.00344024
PMAIP1	0.00175089	-9.70221	0.511	0.643	1	0.61488	-4.51465	0.614	0.595	1	0.61488	0.00349872
CCPG1	0.164761	-0.591449	0.444	0.512	1	0.00176102	0.612493	0.523	0.402	1	0.164761	0.00351894
HEBP1	0.861071	0.516489	0.4	0.418	1	0.00176433	0.262515	0.533	0.4	1	0.861071	0.00352555
APEX1	0.0017731	-2.9655	0.278	0.445	1	0.940327	0.801175	0.477	0.489	1	0.940327	0.00354305
GTPBP4	0.964297	0.348409	0.256	0.263	1	0.00179771	-0.543201	0.31	0.427	1	0.964297	0.00359219
FBP1	0.304496	-11.4357	0.4	0.427	1	0.00180448	-4.62619	0.371	0.495	1	0.304496	0.0036057
CDKN1B	0.0018125	-0.324852	0.278	0.441	1	0.877119	-1.55518	0.34	0.334	1	0.877119	0.00362171
TPI1	0.00181431	-1.45263	0.856	0.898	1	0.0802303	-3.10173	0.914	0.923	1	0.0802303	0.00362533
PHB	0.00182052	-0.531336	0.344	0.51	1	0.0740298	-0.320444	0.371	0.432	1	0.0740298	0.00363772
PIK3IP1	0.00184058	-1.01834	0.189	0.337	1	0.0685178	-1.22913	0.162	0.22	1	0.0685178	0.00367776
PHF1	0.0120911	-0.251808	0.067	0.169	1	0.00184523	-0.289179	0.091	0.186	1	0.0120911	0.00368706
STRAP	0.0105378	-0.423068	0.356	0.486	1	0.00185433	-0.388169	0.431	0.539	1	0.0105378	0.00370522
H3F3B	0.00291713	-12.2835	0.989	0.998	1	0.00186067	-27.1964	1	0.998	1	0.00291713	0.00371789
ACOT9	0.00186364	-0.511661	0.278	0.453	1	0.435582	-0.325878	0.381	0.389	1	0.435582	0.0037238
QKI	0.772733	-2.20235	0.722	0.678	1	0.00186818	-0.989193	0.685	0.811	1	0.772733	0.00373288
GINM1	0.00187068	-0.539374	0.222	0.38	1	0.933219	-0.29887	0.406	0.405	1	0.933219	0.00373786
MOB1A	0.00188841	-1.48374	0.767	0.855	1	0.00523747	-1.45197	0.863	0.877	1	0.00523747	0.00377326
GBP2	0.163573	-4.57746	0.744	0.812	1	0.00190292	-1.06717	0.66	0.789	1	0.163573	0.00380221
PIP4K2A	0.00191083	-0.935545	0.3	0.471	1	0.0132367	-0.434537	0.32	0.411	1	0.0132367	0.00381801
NT5C	0.00271049	-0.571692	0.211	0.378	1	0.00192469	-0.257202	0.239	0.366	1	0.00271049	0.00384567
C8orf33	0.075323	-0.325379	0.133	0.21	1	0.00194024	-0.287746	0.162	0.273	1	0.075323	0.00387672
DYNC1LI1	0.00197815	-0.570198	0.356	0.531	1	0.513333	-0.267809	0.421	0.455	1	0.513333	0.00395239
GATAD2A	0.00311444	-0.448023	0.156	0.3	1	0.00198599	-0.643008	0.228	0.339	1	0.00311444	0.00396803
SAMHD1	0.00204827	-6.13379	0.856	0.927	1	0.12697	1.58216	0.929	0.934	1	0.12697	0.00409234
IFI16	0.0241632	-2.78221	0.611	0.729	1	0.00205185	4.42417	0.604	0.539	1	0.0241632	0.00409949
RAPGEF1	0.0301087	-0.471937	0.267	0.373	1	0.00205983	-0.463271	0.31	0.423	1	0.0301087	0.00411542
CEPT1	0.0020736	-0.834157	0.133	0.284	1	0.0834454	-0.311764	0.168	0.227	1	0.0834454	0.00414291
PPP1R2	0.132234	-1.74428	0.544	0.612	1	0.00208317	-0.670734	0.523	0.655	1	0.132234	0.004162
RXRA	0.0156039	-1.47127	0.667	0.745	1	0.00209036	-0.890597	0.665	0.766	1	0.0156039	0.00417635
RBM3	0.0021438	-3.23729	0.822	0.886	1	0.0130489	0.466362	0.904	0.925	1	0.0130489	0.00428301
H3F3A	0.00214922	-14.246	0.989	1	1	0.530483	-4.14426	1	1	1	0.530483	0.00429383
ARSA	0.00216683	-0.408997	0.144	0.292	1	0.111124	-0.290015	0.218	0.277	1	0.111124	0.00432896
POLR2J	0.105894	-0.635366	0.567	0.62	1	0.00217435	-0.485547	0.629	0.693	1	0.105894	0.00434397
MAPRE1	0.00218109	-0.364412	0.378	0.569	1	0.0785543	-0.282866	0.558	0.634	1	0.0785543	0.00435743
RB1CC1	0.00221305	1.12709	0.633	0.476	1	0.249077	-0.582417	0.563	0.623	1	0.249077	0.00442121
LSM5	0.00223356	-0.521129	0.289	0.451	1	0.110875	-0.398807	0.396	0.448	1	0.110875	0.00446214
SLC38A2	0.841107	-1.17983	0.544	0.543	1	0.00226148	5.77435	0.68	0.58	1	0.841107	0.00451786
KIAA1109	0.241793	-0.258259	0.311	0.371	1	0.00226421	-0.295337	0.279	0.409	1	0.241793	0.0045233
CPNE1	0.0135037	-0.965385	0.311	0.418	1	0.00228984	-0.324741	0.31	0.43	1	0.0135037	0.00457443
EAPP	0.00231252	-0.817562	0.333	0.48	1	0.00867439	-0.5315	0.34	0.427	1	0.00867439	0.0046197
AIDA	0.00231471	-0.451965	0.144	0.294	1	0.0595351	-0.28838	0.183	0.25	1	0.0595351	0.00462406
ARHGAP26	0.00233858	-0.258755	0.578	0.406	1	0.0997908	1.46326	0.624	0.541	1	0.0997908	0.00467168
UFM1	0.227813	-0.262073	0.422	0.51	1	0.00235241	-0.50298	0.457	0.57	1	0.227813	0.00469928
IER5L	0.00236567	-1.04655	0.067	0.196	1	0.00576349	1.88336	0.142	0.234	1	0.00576349	0.00472573
UBE2R2	0.00236718	-1.24133	0.667	0.776	1	0.00401455	0.414797	0.66	0.732	1	0.00401455	0.00472876
GRB2	0.00236895	-1.16534	0.833	0.898	1	0.875169	-1.26687	0.893	0.92	1	0.875169	0.00473229
NEDD9	0.16685	-0.263991	0.2	0.263	1	0.00240877	-1.07327	0.239	0.352	1	0.16685	0.00481174
PHACTR2	0.119112	0.490509	0.356	0.278	1	0.00242114	0.257819	0.411	0.293	1	0.119112	0.00483641
CLMN	0.0882779	0.712941	0.222	0.157	1	0.00245871	0.423231	0.381	0.264	1	0.0882779	0.00491137
2021-03-06	0.0417642	-0.290107	0.289	0.404	1	0.00246956	-0.40843	0.289	0.416	1	0.0417642	0.00493303
ETS1	0.0024837	-0.753316	0.056	0.18	1	0.00437779	-2.27059	0.041	0.109	1	0.00437779	0.00496123
PPCS	0.0024942	-0.725389	0.478	0.627	1	0.198923	0.2746	0.538	0.561	1	0.198923	0.00498218
LPAR6	0.00250655	-0.368112	0.2	0.38	1	0.188456	-0.298545	0.198	0.245	1	0.188456	0.00500681
NDUFB3	0.00253211	-1.03099	0.589	0.692	1	0.789174	-0.599605	0.635	0.661	1	0.789174	0.00505781
ARF4	0.00255429	-0.598397	0.378	0.529	1	0.499834	-0.450578	0.487	0.518	1	0.499834	0.00510205
RCC2	0.147946	-0.261306	0.278	0.353	1	0.00256388	-0.560448	0.264	0.377	1	0.147946	0.00512118
MKNK2	0.663148	1.07385	0.511	0.553	1	0.00256977	-0.477056	0.457	0.561	1	0.663148	0.00513294
VAPA	0.437867	2.34257	0.767	0.806	1	0.0025769	-3.54164	0.812	0.88	1	0.437867	0.00514716
TMEM107	0.00258162	-6.84222	0.211	0.375	1	0.00396313	3.33968	0.365	0.28	1	0.00396313	0.00515658
JDP2	0.421526	-0.663222	0.4	0.418	1	0.00258416	-0.900916	0.482	0.586	1	0.421526	0.00516164
OLIG1	0.00258776	-0.406358	0.089	0.233	1	0.00650172	0.375375	0.239	0.157	1	0.00650172	0.00516883
HLA-A	0.00259541	-14.0433	1	1	1	0.146998	-14.0297	1	1	1	0.146998	0.00518409
PABPC1	0.833331	5.6949	0.978	0.992	1	0.0026096	-0.564005	1	0.998	1	0.833331	0.0052124
CCR1	0.0131684	0.311507	0.4	0.271	1	0.00261777	-1.5299	0.376	0.468	1	0.0131684	0.00522868
CDC42SE1	0.00361253	-1.16539	0.544	0.684	1	0.00262554	-1.70617	0.584	0.693	1	0.00361253	0.00524419
OSTC	0.00262862	-0.567366	0.411	0.58	1	0.935407	0.297498	0.558	0.586	1	0.935407	0.00525033
PSMC3	0.00264365	-0.320732	0.289	0.471	1	0.00265308	-0.452067	0.35	0.47	1	0.00265308	0.0052803
TNFAIP2	0.00266364	-3.28745	0.8	0.629	1	0.121203	-0.932989	0.812	0.764	1	0.121203	0.00532019
PSMC2	0.00269258	-0.514493	0.178	0.335	1	0.104195	-0.361456	0.183	0.236	1	0.104195	0.00537791
WDR33	0.0152396	-0.354238	0.289	0.422	1	0.00270992	-0.430066	0.305	0.434	1	0.0152396	0.0054125
LSM12	0.079489	-0.379172	0.3	0.382	1	0.00271046	-0.442585	0.371	0.475	1	0.079489	0.00541357
PSME4	0.00272102	0.759017	0.378	0.249	1	0.266901	-0.448641	0.355	0.384	1	0.266901	0.00543464
SP140L	0.0726866	-0.426463	0.211	0.292	1	0.00274139	-0.296767	0.142	0.243	1	0.0726866	0.00547527
ADM	0.00275006	-9.60927	0.344	0.192	1	0.144715	7.12339	0.36	0.316	1	0.144715	0.00549256
MZT2B	0.00278007	-1.29107	0.544	0.692	1	0.0839622	-1.02817	0.741	0.773	1	0.0839622	0.00555242
EIF5A	0.00279662	-1.24246	0.633	0.743	1	0.00527288	-3.72645	0.817	0.875	1	0.00527288	0.00558541
OSTF1	0.00281093	-0.764705	0.589	0.755	1	0.0390758	-0.307094	0.685	0.736	1	0.0390758	0.00561396
SRSF9	0.0181254	-1.22854	0.789	0.843	1	0.00282197	-1.34873	0.812	0.88	1	0.0181254	0.00563598
EIF4G2	0.203249	-1.63353	0.856	0.9	1	0.00284377	6.0605	0.934	0.948	1	0.203249	0.00567946
C1orf122	0.0209657	-0.343474	0.311	0.427	1	0.00285861	-0.373811	0.254	0.38	1	0.0209657	0.00570906
SASH1	0.00286966	-0.271378	0.011	0.114	1	0.0734883	-0.403952	0.122	0.175	1	0.0734883	0.00573108
UQCRH	0.00287124	2.0785	0.856	0.91	1	0.06028	-0.966819	0.919	0.955	1	0.06028	0.00573424
DUSP2	0.544677	-2.73045	0.267	0.292	1	0.00289095	-3.45496	0.315	0.42	1	0.544677	0.00577355
GBP1	0.00289832	-16.0824	0.544	0.692	1	0.367415	4.50852	0.386	0.441	1	0.367415	0.00578824
TMEM176A	0.395151	0.321147	0.233	0.196	1	0.00290018	-4.54084	0.513	0.645	1	0.395151	0.00579194
HNRNPAB	0.00290625	-1.02416	0.344	0.48	1	0.254062	-1.31164	0.426	0.477	1	0.254062	0.00580405
DCTN3	0.0113668	-0.335838	0.533	0.653	1	0.00293151	-0.426314	0.574	0.668	1	0.0113668	0.00585442
PRKAG2	0.40338	0.557805	0.456	0.435	1	0.00294536	-0.374053	0.477	0.605	1	0.40338	0.00588204
SESN3	0.00295578	-0.34019	0.067	0.198	1	0.0505287	-0.678676	0.091	0.145	1	0.0505287	0.00590281
RNF126	0.241773	-0.323517	0.289	0.349	1	0.00296084	-0.642803	0.259	0.37	1	0.241773	0.0059129
SFPQ	0.563468	1.21839	0.8	0.851	1	0.00297537	0.66776	0.919	0.932	1	0.563468	0.00594189
GADD45GIP1	0.00300821	-0.508031	0.4	0.543	1	0.0133469	-0.543959	0.467	0.55	1	0.0133469	0.00600736
KLF11	0.00398284	-0.761331	0.256	0.396	1	0.00301543	-0.646682	0.36	0.468	1	0.00398284	0.00602177
GNAQ	0.00302676	0.312422	0.644	0.508	1	0.0155672	0.479879	0.711	0.602	1	0.0155672	0.00604435
RAB5C	0.0263937	-0.685939	0.722	0.78	1	0.00304993	-1.10301	0.751	0.85	1	0.0263937	0.00609055
RAB1A	0.178506	0.844663	0.578	0.567	1	0.0031102	-1.54623	0.629	0.748	1	0.178506	0.00621073
ECHS1	0.00311772	-0.46556	0.356	0.516	1	0.0784555	-0.546228	0.477	0.518	1	0.0784555	0.00622572
RGS1	0.00311884	-3.63378	0.067	0.194	1	0.0115401	1.15443	0.056	0.123	1	0.0115401	0.00622794
GTPBP6	0.00313909	-0.374664	0.167	0.324	1	0.0202588	-0.29785	0.279	0.373	1	0.0202588	0.00626832
CAPZA2	0.0270258	-0.283654	0.678	0.792	1	0.00314366	-0.770018	0.665	0.789	1	0.0270258	0.00627744
COX4I1	0.00314938	-10.7891	0.944	0.98	1	0.54109	0.255444	0.995	0.991	1	0.54109	0.00628884
SUN2	0.00315343	-1.08909	0.522	0.673	1	0.367359	-0.286518	0.569	0.6	1	0.367359	0.00629692
NME3	0.00317377	-0.81666	0.344	0.482	1	0.388452	-0.297464	0.487	0.52	1	0.388452	0.00633747
AC064805.1	0.00504675	-0.398619	0.089	0.212	1	0.0032127	-0.343464	0.091	0.18	1	0.00504675	0.00641507
LARP1	0.00322938	-0.832719	0.289	0.435	1	0.561319	0.337231	0.467	0.482	1	0.561319	0.00644833
GIMAP1	0.00894304	-2.33059	0.689	0.747	1	0.00323259	0.473198	0.584	0.45	1	0.00894304	0.00645472
CDIP1	0.100628	-0.369324	0.156	0.225	1	0.00324026	-0.283732	0.122	0.22	1	0.100628	0.00647001
HNRNPA0	0.00324101	-1.00143	0.533	0.667	1	0.114525	-0.543606	0.665	0.73	1	0.114525	0.00647152
AC026979.2	0.0167212	-0.2844	0.144	0.259	1	0.00324157	0.297256	0.264	0.166	1	0.0167212	0.00647262
HSPA5	0.00324599	-2.34673	0.622	0.743	1	0.932377	5.67664	0.787	0.773	1	0.932377	0.00648145
CD63	0.00917815	-3.27797	0.889	0.78	1	0.0032514	-9.43688	0.97	0.92	1	0.00917815	0.00649224
ETF1	0.00329151	0.996037	0.567	0.437	1	0.140629	-0.871116	0.599	0.675	1	0.140629	0.00657219
TCEA1	0.0115439	-0.486453	0.378	0.516	1	0.00331055	-0.458088	0.482	0.6	1	0.0115439	0.00661014
BRI3	0.758913	-5.25289	0.978	0.982	1	0.00331279	-4.33968	0.985	0.991	1	0.758913	0.0066146
PRKCB	0.00331932	-0.940639	0.756	0.822	1	0.454734	-1.69529	0.807	0.809	1	0.454734	0.00662763
RGS10	0.0148713	-1.81512	0.667	0.761	1	0.00334345	-1.54195	0.706	0.791	1	0.0148713	0.00667573
AGTRAP	0.0315076	0.439307	0.856	0.812	1	0.00335836	1.39221	0.909	0.877	1	0.0315076	0.00670544
MARK2	0.900846	-0.315594	0.422	0.408	1	0.00340607	-0.345755	0.299	0.416	1	0.900846	0.00680055
ZDHHC1	0.00346647	-0.314268	0.056	0.178	1	0.925346	0.394637	0.162	0.159	1	0.925346	0.00692092
ARRB2	0.00346699	-2.60301	0.789	0.922	1	0.0536244	0.50677	0.929	0.936	1	0.0536244	0.00692196
LAMTOR4	0.00347936	-1.08572	0.922	0.947	1	0.0978555	-2.01828	0.98	0.98	1	0.0978555	0.0069466
C16orf72	0.00349741	0.269968	0.733	0.578	1	0.00364446	0.451302	0.665	0.736	1	0.00364446	0.00698259
SPCS3	0.113657	-0.332311	0.6	0.635	1	0.00354436	-0.851778	0.609	0.723	1	0.113657	0.00707615
NDUFA13	0.00363039	-0.675141	0.489	0.655	1	0.0177574	-1.62615	0.711	0.739	1	0.0177574	0.0072476
AURKAIP1	0.00365253	-0.309263	0.611	0.735	1	0.740088	0.869626	0.792	0.802	1	0.740088	0.00729172
TUFM	0.00366532	-0.765505	0.544	0.686	1	0.170873	0.365348	0.68	0.755	1	0.170873	0.0073172
CSNK1D	0.189952	-0.438698	0.467	0.539	1	0.00372071	-0.389352	0.503	0.605	1	0.189952	0.00742759
FBXL5	0.00373616	-1.1458	0.644	0.531	1	0.0687957	-0.376858	0.68	0.595	1	0.0687957	0.00745836
SAT2	0.00375686	0.61002	0.689	0.6	1	0.421091	-0.291798	0.822	0.78	1	0.421091	0.0074996
BZW2	0.00377765	-0.336446	0.111	0.247	1	0.0261073	-0.34649	0.173	0.252	1	0.0261073	0.00754102
ISCU	0.00380654	-0.301877	0.556	0.669	1	0.118807	-0.599618	0.629	0.645	1	0.118807	0.00759859
BOD1L1	0.00387265	5.02078	0.633	0.751	1	0.994659	3.32883	0.802	0.777	1	0.994659	0.0077303
TCF7	0.0170479	-0.825423	0.078	0.175	1	0.00392258	-1.40759	0.076	0.157	1	0.0170479	0.00782977
AIMP1	0.00396372	-0.638058	0.344	0.514	1	0.00486967	-0.476891	0.396	0.505	1	0.00486967	0.00791173
TYMP	0.003974	-10.4302	1	0.998	1	0.124242	1.80357	0.995	0.995	1	0.124242	0.00793221
SOCS3	0.53812	-19.047	0.478	0.476	1	0.00400028	2.8538	0.619	0.532	1	0.53812	0.00798455
ARPC1B	0.00404187	-2.02261	0.922	0.973	1	0.0589943	-4.11129	0.99	0.993	1	0.0589943	0.0080674
ZFP36	0.422746	-1.39696	0.867	0.888	1	0.00406667	8.9484	0.924	0.936	1	0.422746	0.00811681
NSA2	0.0576148	-1.84829	0.644	0.759	1	0.004067	-0.599997	0.822	0.875	1	0.0576148	0.00811746
RNF114	0.0340608	-0.764648	0.4	0.514	1	0.00414666	-0.692316	0.477	0.561	1	0.0340608	0.00827613
SLC39A10	0.00417154	-0.357704	0.067	0.19	1	0.196539	-0.531223	0.147	0.109	1	0.196539	0.00832567
MAF	0.00417303	-0.321267	0.044	0.157	1	0.0113399	-8.77947	0.056	0.12	1	0.0113399	0.00832864
C6orf62	0.949514	-0.789003	0.7	0.669	1	0.00420103	-0.729591	0.579	0.675	1	0.949514	0.00838441
FBXW5	0.0879007	-0.32533	0.411	0.502	1	0.00423549	-0.616769	0.482	0.58	1	0.0879007	0.00845304
POLR2I	0.00425786	-0.462792	0.267	0.429	1	0.390943	-0.31947	0.381	0.395	1	0.390943	0.00849759
DNASE1L1	0.0204624	0.491329	0.178	0.304	1	0.00426963	-0.287315	0.218	0.327	1	0.0204624	0.00852103
HECA	0.985502	1.05733	0.433	0.431	1	0.00428676	-0.39053	0.355	0.48	1	0.985502	0.00855514
WDR26	0.00431186	0.480652	0.511	0.369	1	0.162565	-0.772099	0.508	0.539	1	0.162565	0.00860512
ATP5MG	0.0214874	-2.2201	0.922	0.967	1	0.00438941	-9.82763	0.975	0.991	1	0.0214874	0.00875954
BCAS2	0.0043911	-0.386329	0.278	0.439	1	0.0522031	-0.427711	0.284	0.366	1	0.0522031	0.00876293
EVI2B	0.910377	2.66882	0.933	0.931	1	0.00440947	2.48828	0.97	0.955	1	0.910377	0.00879949
KIF13A	0.00441257	0.376346	0.311	0.184	1	0.00750591	0.252398	0.32	0.225	1	0.00750591	0.00880566
HNRNPK	0.0045079	-1.7867	0.867	0.925	1	0.0159346	-0.435667	0.924	0.961	1	0.0159346	0.00899548
TMEM147	0.00463709	-0.298617	0.344	0.506	1	0.199565	-0.33162	0.523	0.53	1	0.199565	0.00925267
REEP5	0.00464788	-1.19098	0.722	0.79	1	0.665412	-0.94055	0.807	0.775	1	0.665412	0.00927415
PRNP	0.510022	-0.437273	0.444	0.48	1	0.00469125	-1.31277	0.523	0.607	1	0.510022	0.00936049
SSRP1	0.299904	-0.381438	0.178	0.22	1	0.00473314	-0.328058	0.188	0.289	1	0.299904	0.00944387
IFI6	0.00474347	-7.40574	0.622	0.731	1	0.108082	4.66842	0.518	0.645	1	0.108082	0.00946443
NLRP1	0.723868	-0.338166	0.422	0.414	1	0.00476195	0.39004	0.518	0.398	1	0.723868	0.00950123
ING2	0.00476229	-0.360319	0.1	0.231	1	0.0117483	-0.346312	0.183	0.268	1	0.0117483	0.00950191
GPI	0.0137125	-0.415314	0.189	0.316	1	0.0047781	-0.648985	0.299	0.414	1	0.0137125	0.00953337
ATP5S	0.0678568	-0.331865	0.156	0.237	1	0.00477863	-0.285537	0.218	0.32	1	0.0678568	0.00953443
FDX1	0.0333546	-0.451415	0.333	0.435	1	0.00491692	-0.403924	0.32	0.423	1	0.0333546	0.00980967
SNRPF	0.0181908	-0.423191	0.511	0.649	1	0.0049895	-0.595232	0.604	0.714	1	0.0181908	0.0099541
NSMCE3	0.00499253	-0.760387	0.211	0.361	1	0.144466	0.320089	0.213	0.273	1	0.144466	0.00996014
SAR1A	0.00499335	-0.388912	0.211	0.353	1	0.0438589	-0.431466	0.371	0.45	1	0.0438589	0.00996177
ROMO1	0.005007	-0.885899	0.478	0.594	1	0.0976806	-0.737272	0.579	0.627	1	0.0976806	0.00998893
NFE2L2	0.00501919	-0.666566	0.3	0.439	1	0.523036	-0.671423	0.335	0.357	1	0.523036	0.0100132
BRD3	0.0504387	0.388132	0.322	0.237	1	0.0050261	0.267817	0.32	0.218	1	0.0504387	0.0100269
EIF4E	0.005052	0.594556	0.478	0.357	1	0.430498	-2.09111	0.437	0.464	1	0.430498	0.0100785
EIF4E2	0.00506488	-0.351037	0.533	0.68	1	0.290035	-0.712453	0.629	0.666	1	0.290035	0.0101041
TAF9	0.00512597	-1.16236	0.267	0.429	1	0.0408553	3.18921	0.345	0.43	1	0.0408553	0.0102257
ZNF787	0.022643	-0.436787	0.311	0.424	1	0.00514963	-0.358999	0.376	0.493	1	0.022643	0.0102727
KPNB1	0.0483768	-1.37088	0.589	0.706	1	0.00517727	-0.487603	0.508	0.616	1	0.0483768	0.0103277
TGFBR2	0.00519032	-0.49368	0.289	0.435	1	0.0903494	-0.383194	0.32	0.389	1	0.0903494	0.0103537
SET	0.0052004	-1.80806	0.744	0.835	1	0.0170982	-0.573747	0.812	0.868	1	0.0170982	0.0103738
TPR	0.0052921	-1.2989	0.467	0.647	1	0.0164996	-2.64237	0.518	0.575	1	0.0164996	0.0105562
LCP1	0.446831	-8.3864	0.956	0.973	1	0.00529412	-10.2349	0.98	0.995	1	0.446831	0.0105602
APBB1IP	0.00530811	-1.26404	0.622	0.743	1	0.0374914	0.490395	0.629	0.557	1	0.0374914	0.010588
CAPNS1	0.0053293	-1.69441	0.722	0.849	1	0.148218	-1.01049	0.817	0.859	1	0.148218	0.0106302
PNPLA6	0.00537952	-0.433009	0.267	0.416	1	0.28362	-0.289608	0.381	0.416	1	0.28362	0.0107301
STK4	0.00538395	-0.802387	0.6	0.727	1	0.219831	-0.647022	0.701	0.714	1	0.219831	0.0107389
MGAT1	0.00539326	-2.05591	0.778	0.827	1	0.85384	-0.596061	0.878	0.848	1	0.85384	0.0107574
CEBPZ	0.00680056	-0.372969	0.211	0.371	1	0.00541436	-0.503232	0.213	0.318	1	0.00680056	0.0107994
TMC8	0.0723699	-0.25566	0.233	0.324	1	0.0055529	-0.330171	0.188	0.284	1	0.0723699	0.011075
IL6R	0.0217663	1.18693	0.522	0.398	1	0.00566831	0.321234	0.584	0.448	1	0.0217663	0.0113045
KBTBD2	0.794797	0.272276	0.244	0.263	1	0.0057874	-0.466486	0.305	0.407	1	0.794797	0.0115413
AC103591.3	0.00578998	-1.37806	0.4	0.52	1	0.03097	-4.18365	0.416	0.518	1	0.03097	0.0115464
AFF4	0.667831	-0.736512	0.589	0.559	1	0.00581836	-2.04134	0.594	0.668	1	0.667831	0.0116029
WAC-AS1	0.0416581	-0.379534	0.211	0.316	1	0.00582082	0.366267	0.36	0.464	1	0.0416581	0.0116078
COMMD6	0.0058561	-4.23037	0.878	0.937	1	0.0456139	-0.747619	0.929	0.957	1	0.0456139	0.0116779
IAH1	0.00586171	-0.636387	0.3	0.447	1	0.799535	-0.455459	0.401	0.409	1	0.799535	0.0116891
MKRN1	0.00588912	-0.511324	0.467	0.59	1	0.00801944	-0.263806	0.563	0.659	1	0.00801944	0.0117436
CDA	0.0184198	0.981527	0.633	0.557	1	0.00593897	0.802529	0.777	0.684	1	0.0184198	0.0118427
PDCD4	0.00603888	-0.535146	0.378	0.529	1	0.0741178	-0.474202	0.462	0.525	1	0.0741178	0.0120413
AREG	0.77497	-30.1496	0.133	0.12	1	0.00603894	-15.9467	0.188	0.293	1	0.77497	0.0120414
RHEB	0.00610023	-0.302863	0.389	0.525	1	0.0903554	-0.722704	0.442	0.518	1	0.0903554	0.0121633
RAB7A	0.00611199	-1.55196	0.522	0.639	1	0.710246	0.38262	0.624	0.65	1	0.710246	0.0121866
EPB41L4A-AS1	0.00612676	-0.261501	0.233	0.376	1	0.0385141	-0.781596	0.396	0.484	1	0.0385141	0.012216
CHD9	0.00612728	-1.77513	0.367	0.514	1	0.0385506	-1.06607	0.36	0.418	1	0.0385506	0.012217
RALB	0.00613839	-0.363954	0.356	0.5	1	0.0117967	-0.264596	0.355	0.464	1	0.0117967	0.0122391
NAGK	0.00622328	-0.381049	0.756	0.804	1	0.00814423	2.80694	0.756	0.675	1	0.00814423	0.0124078
ELF2	0.0100211	-0.580974	0.333	0.467	1	0.00622629	-0.494858	0.391	0.493	1	0.0100211	0.0124138
ARRDC3	0.782543	0.250115	0.289	0.322	1	0.00623337	-2.07044	0.452	0.548	1	0.782543	0.0124279
ABHD17A	0.00633432	-0.894574	0.4	0.559	1	0.809451	-1.45531	0.599	0.6	1	0.809451	0.0126285
YWHAQ	0.00637542	-0.841938	0.5	0.6	1	0.111712	-0.884585	0.553	0.582	1	0.111712	0.0127102
ATRX	0.00644026	-5.95949	0.5	0.6	1	0.478624	-0.818613	0.528	0.573	1	0.478624	0.012839
CMTM3	0.00644616	-0.416268	0.2	0.351	1	0.0780017	0.345285	0.462	0.405	1	0.0780017	0.0128508
KIAA1143	0.00856027	-0.270456	0.144	0.273	1	0.00655582	-0.274974	0.208	0.314	1	0.00856027	0.0130687
THEMIS2	0.682554	0.401414	0.8	0.814	1	0.00668593	-1.8341	0.797	0.891	1	0.682554	0.0133272
PFKFB3	0.276117	-2.16168	0.356	0.304	1	0.00669349	-0.724966	0.386	0.477	1	0.276117	0.0133422
PDPK1	0.0180286	-0.557311	0.322	0.437	1	0.00677189	-0.523187	0.31	0.416	1	0.0180286	0.0134979
ITPK1	0.00677833	-0.526203	0.322	0.457	1	0.0784207	-0.283968	0.396	0.452	1	0.0784207	0.0135107
ARID5B	0.0211818	-0.725253	0.156	0.265	1	0.00677917	-0.291658	0.071	0.148	1	0.0211818	0.0135124
ID1	0.00679339	-1.03544	0.156	0.071	1	0.469625	0.313996	0.259	0.234	1	0.469625	0.0135406
MINOS1	0.00680863	-1.03925	0.7	0.788	1	0.155	-0.937197	0.797	0.848	1	0.155	0.0135709
SCML1	0.0257216	-1.63437	0.122	0.229	1	0.00683263	-0.378291	0.086	0.166	1	0.0257216	0.0136186
HK1	0.00687452	-0.680021	0.489	0.618	1	0.248277	-0.491477	0.635	0.584	1	0.248277	0.0137018
XRN2	0.534677	0.749281	0.656	0.665	1	0.00695825	1.36222	0.751	0.716	1	0.534677	0.0138681
RANBP1	0.00695969	-0.60708	0.4	0.512	1	0.414182	-0.78776	0.497	0.502	1	0.414182	0.0138709
WIPI2	0.168161	-0.456763	0.367	0.435	1	0.00697438	-0.322975	0.391	0.502	1	0.168161	0.0139001
DOCK8	0.00697492	-0.472511	0.689	0.833	1	0.242408	-0.774986	0.746	0.725	1	0.242408	0.0139012
AAK1	0.240078	-0.780514	0.444	0.488	1	0.00701408	-1.03516	0.538	0.682	1	0.240078	0.013979
WDFY1	0.00716348	-0.411518	0.2	0.341	1	0.0134795	0.277164	0.325	0.423	1	0.0134795	0.0142756
SYK	0.0171124	0.328708	0.689	0.567	1	0.00724904	0.346429	0.746	0.636	1	0.0171124	0.0144455
EIF2AK2	0.00728935	-1.23834	0.344	0.49	1	0.24009	-1.22237	0.437	0.493	1	0.24009	0.0145256
CPM	0.676299	0.355454	0.144	0.129	1	0.00730353	0.366672	0.208	0.13	1	0.676299	0.0145537
NUBP1	0.00733756	-0.306567	0.156	0.286	1	0.027288	-0.278125	0.234	0.323	1	0.027288	0.0146213
RTF2	0.355536	-0.369166	0.556	0.594	1	0.00735385	-1.20038	0.538	0.648	1	0.355536	0.0146536
MAF1	0.00743055	-0.566506	0.422	0.553	1	0.877019	-0.609543	0.579	0.607	1	0.877019	0.0148059
PNPLA8	0.00744732	0.937289	0.667	0.522	1	0.551837	-1.22421	0.665	0.611	1	0.551837	0.0148392
CAST	0.00911538	1.81213	0.867	0.876	1	0.00745802	0.906787	0.909	0.932	1	0.00911538	0.0148604
STK17A	0.154943	-0.586035	0.2	0.259	1	0.00746182	-0.445862	0.147	0.236	1	0.154943	0.014868
PLA2G16	0.518823	-0.2561	0.144	0.169	1	0.00747199	0.293761	0.274	0.184	1	0.518823	0.0148882
ILF3-DT	0.00748608	1.21425	0.3	0.453	1	0.546926	-4.07157	0.33	0.341	1	0.546926	0.0149161
NOSIP	0.0117536	-0.71762	0.3	0.427	1	0.00752568	-3.24623	0.36	0.466	1	0.0117536	0.0149947
CYFIP1	0.0123213	0.286583	0.4	0.28	1	0.00753876	0.258105	0.396	0.3	1	0.0123213	0.0150207
AP2S1	0.00755501	-2.42894	0.844	0.904	1	0.593106	-1.50654	0.949	0.939	1	0.593106	0.0150529
PHPT1	0.00767152	-1.2454	0.5	0.625	1	0.0272181	-0.482888	0.523	0.611	1	0.0272181	0.0152842
CYB5R3	0.0147144	-0.553844	0.256	0.375	1	0.00770116	-0.400996	0.33	0.43	1	0.0147144	0.015343
DNTTIP2	0.347879	0.816299	0.5	0.539	1	0.00771276	-0.555194	0.604	0.716	1	0.347879	0.015366
AHCYL1	0.00774455	-0.779386	0.311	0.441	1	0.64159	-0.363683	0.411	0.439	1	0.64159	0.0154291
MED13L	0.607938	0.289841	0.5	0.573	1	0.0077448	-1.11681	0.594	0.652	1	0.607938	0.0154296
SNRPA1	0.00775127	-0.474631	0.267	0.404	1	0.0311372	-0.27958	0.411	0.489	1	0.0311372	0.0154425
ZFHX3	0.586707	-0.518879	0.333	0.314	1	0.00787333	0.434187	0.462	0.357	1	0.586707	0.0156847
ZNF655	0.103424	-0.376993	0.389	0.48	1	0.00799692	-0.281277	0.421	0.532	1	0.103424	0.0159299
CSF2RB	0.00808549	0.361784	0.433	0.304	1	0.246495	0.546982	0.36	0.309	1	0.246495	0.0161056
GPRIN3	0.175918	-0.407276	0.067	0.114	1	0.00809716	-0.624722	0.081	0.155	1	0.175918	0.0161287
GXYLT1	0.0149835	-0.253656	0.056	0.149	1	0.00819885	-0.444598	0.081	0.157	1	0.0149835	0.0163305
TAGAP	0.0086763	-0.52437	0.533	0.39	1	0.00826146	-0.295054	0.508	0.407	1	0.0086763	0.0164547
UBE2L6	0.00831109	-3.20939	0.656	0.784	1	0.313902	-1.89332	0.68	0.73	1	0.313902	0.0165531
UHMK1	0.00831348	-0.864314	0.311	0.441	1	0.0147119	-0.361145	0.284	0.377	1	0.0147119	0.0165578
PSMD7	0.179654	-0.723653	0.544	0.592	1	0.00867786	-0.972506	0.594	0.666	1	0.179654	0.0172804
SAMD9	0.00869249	-0.732301	0.278	0.416	1	0.153299	-0.932832	0.259	0.307	1	0.153299	0.0173094
PBXIP1	0.00872883	-0.484041	0.111	0.227	1	0.0401448	-0.453278	0.132	0.198	1	0.0401448	0.0173815
NAP1L4	0.00876933	-0.405108	0.289	0.429	1	0.093986	-0.363531	0.249	0.309	1	0.093986	0.0174618
MCRIP2	0.0123721	-0.527914	0.244	0.378	1	0.00885338	-0.381009	0.299	0.407	1	0.0123721	0.0176284
PSEN1	0.00895011	-0.674312	0.422	0.527	1	0.388846	-0.385757	0.437	0.455	1	0.388846	0.0178201
COPS3	0.238259	-0.303484	0.3	0.351	1	0.00904826	-0.261646	0.279	0.377	1	0.238259	0.0180147
NAGA	0.00919998	-0.253446	0.389	0.527	1	0.849723	-0.614212	0.472	0.466	1	0.849723	0.0183153
MRPS18B	0.00929382	-0.388867	0.2	0.343	1	0.0700397	-0.326542	0.188	0.245	1	0.0700397	0.0185013
CEP63	0.00943325	-0.291064	0.133	0.261	1	0.740791	-0.294562	0.228	0.245	1	0.740791	0.0187775
TM9SF3	0.578633	-0.25192	0.378	0.422	1	0.00946697	-1.57798	0.447	0.548	1	0.578633	0.0188443
NMI	0.00954598	-0.918854	0.511	0.616	1	0.83924	0.453631	0.497	0.493	1	0.83924	0.0190008
KDM7A	0.00958651	0.263454	0.333	0.21	1	0.0162068	-0.770573	0.371	0.273	1	0.0162068	0.0190811
ROGDI	0.0233257	-0.410627	0.367	0.484	1	0.00959574	0.803835	0.553	0.452	1	0.0233257	0.0190994
RIN3	0.00966786	-1.35048	0.511	0.643	1	0.453501	-0.31602	0.563	0.584	1	0.453501	0.0192423
DMXL2	0.00971477	-5.57043	0.722	0.604	1	0.028461	2.48462	0.736	0.695	1	0.028461	0.0193352
UFL1	0.00972752	-0.345473	0.178	0.312	1	0.512425	-0.394295	0.228	0.248	1	0.512425	0.0193604
METTL7A	0.679338	1.43937	0.4	0.427	1	0.010068	0.726055	0.492	0.402	1	0.679338	0.0200347
CSNK1A1	0.0100713	2.35031	0.667	0.8	1	0.0748353	-0.397127	0.777	0.825	1	0.0748353	0.0200412
ZNF644	0.177354	-0.285907	0.322	0.253	1	0.0101442	0.770659	0.299	0.386	1	0.177354	0.0201856
NFKBIZ	0.0102016	-3.31145	0.811	0.89	1	0.116977	-12.1965	0.858	0.773	1	0.116977	0.0202992
GABARAPL2	0.0102155	-0.712857	0.556	0.688	1	0.417941	0.337759	0.665	0.645	1	0.417941	0.0203267
AGTPBP1	0.0102236	0.58745	0.433	0.32	1	0.0303966	0.444908	0.569	0.466	1	0.0303966	0.0203427
SDCBP	0.117129	1.06345	0.933	0.857	1	0.0103136	4.23854	0.888	0.882	1	0.117129	0.0205207
RBBP6	0.0723528	0.49395	0.567	0.525	1	0.0103218	-1.15235	0.635	0.73	1	0.0723528	0.020537
HIPK3	0.765597	0.454936	0.422	0.447	1	0.0104255	0.297621	0.518	0.407	1	0.765597	0.0207423
ATP6V1H	0.148858	0.719046	0.311	0.251	1	0.0104975	-0.321476	0.289	0.38	1	0.148858	0.0208847
PPARGC1B	0.0105968	-0.280316	0.078	0.188	1	0.137716	-0.606911	0.102	0.143	1	0.137716	0.0210814
DNAJC19	0.0224373	-0.296792	0.178	0.288	1	0.0106375	-0.438335	0.213	0.307	1	0.0224373	0.0211619
LITAF	0.0106996	-1.08825	0.789	0.631	1	0.0134892	-3.29265	0.579	0.639	1	0.0134892	0.0212847
KLF9	0.43589	-2.22093	0.267	0.304	1	0.010749	-0.771137	0.34	0.432	1	0.43589	0.0213825
DDHD1	0.0202159	-0.903614	0.222	0.353	1	0.0107911	-0.787184	0.279	0.377	1	0.0202159	0.0214657
THUMPD1	0.0108045	-0.872722	0.333	0.471	1	0.0342716	-0.424001	0.365	0.436	1	0.0342716	0.0214923
UBE2D3	0.132964	-2.74825	0.9	0.947	1	0.0109019	-0.547654	0.975	0.984	1	0.132964	0.021685
CYLD	0.0808275	0.565373	0.589	0.506	1	0.0109434	-1.46082	0.553	0.641	1	0.0808275	0.021767
DDIT3	0.0109761	0.937884	0.444	0.31	1	0.0340239	-3.94127	0.528	0.452	1	0.0340239	0.0218318
CYB561D2	0.0111196	-0.500082	0.222	0.349	1	0.403944	-0.516828	0.299	0.318	1	0.403944	0.0221155
PSMD12	0.126137	-0.280745	0.244	0.331	1	0.0111718	-0.273593	0.274	0.368	1	0.126137	0.0222189
SCO1	0.0111824	-0.261775	0.133	0.253	1	0.0827145	-0.256646	0.112	0.164	1	0.0827145	0.0222398
CHMP4A	0.0112738	-1.61295	0.533	0.667	1	0.264978	-0.305609	0.569	0.605	1	0.264978	0.0224205
GLS	0.0112942	-0.628255	0.3	0.424	1	0.0285336	-0.259591	0.325	0.416	1	0.0285336	0.0224609
GBP5	0.225921	-2.19864	0.4	0.463	1	0.0114248	2.44498	0.218	0.316	1	0.225921	0.0227191
ILK	0.0115769	-0.588987	0.411	0.533	1	0.264477	-0.264812	0.411	0.455	1	0.264477	0.0230198
UFC1	0.106161	-0.766709	0.578	0.661	1	0.0116041	-0.701355	0.589	0.691	1	0.106161	0.0230735
FIS1	0.0116244	-0.445579	0.556	0.731	1	0.30403	-0.922921	0.731	0.759	1	0.30403	0.0231136
GSTP1	0.0116939	0.860994	0.978	0.973	1	0.589643	-14.5343	0.97	0.966	1	0.589643	0.023251
COA1	0.0117384	-0.350507	0.178	0.304	1	0.021011	-0.394568	0.223	0.302	1	0.021011	0.023339
DNMT1	0.0119756	0.412909	0.189	0.324	1	0.581605	-1.6097	0.213	0.232	1	0.581605	0.0238077
FGL2	0.0119829	-11.3873	0.911	0.988	1	0.0446925	2.67565	0.954	0.975	1	0.0446925	0.0238222
TGFB1	0.0121976	-0.799688	0.811	0.875	1	0.136678	-1.82052	0.893	0.92	1	0.136678	0.0242464
SLC35E3	0.0123188	-0.518347	0.111	0.229	1	0.525663	0.390848	0.122	0.141	1	0.525663	0.0244858
CD300E	0.0123237	-2.60427	0.622	0.739	1	0.0392055	-0.837484	0.66	0.711	1	0.0392055	0.0244956
TERF2IP	0.0123911	-0.4362	0.456	0.586	1	0.526115	-0.998156	0.467	0.486	1	0.526115	0.0246286
URI1	0.0166124	-0.306333	0.267	0.394	1	0.012556	-0.543577	0.335	0.425	1	0.0166124	0.0249543
CCDC59	0.0851294	-1.30644	0.511	0.645	1	0.0126889	-0.418462	0.655	0.743	1	0.0851294	0.0252168
ATF6B	0.0638507	-0.318806	0.322	0.416	1	0.0127125	-0.406247	0.381	0.484	1	0.0638507	0.0252633
NCOA2	0.0128118	-0.371571	0.178	0.31	1	0.0344008	-0.289937	0.279	0.355	1	0.0344008	0.0254595
HERPUD1	0.0129691	-11.3764	0.778	0.82	1	0.634873	-2.9455	0.746	0.764	1	0.634873	0.02577
PRKAR1A	0.0130221	-0.627486	0.5	0.62	1	0.391512	0.59805	0.619	0.586	1	0.391512	0.0258747
NDUFC2	0.0131366	-0.373141	0.611	0.743	1	0.203207	-0.316933	0.751	0.773	1	0.203207	0.0261007
AC245297.3	0.0132405	-0.94022	0.444	0.302	1	0.29473	0.47148	0.406	0.38	1	0.29473	0.0263057
TAX1BP1	0.175907	-1.68968	0.722	0.784	1	0.0132711	0.976968	0.68	0.795	1	0.175907	0.0263662
ETFB	0.0843863	-0.494943	0.467	0.553	1	0.0133138	-0.432906	0.538	0.63	1	0.0843863	0.0264503
PSMD2	0.0239597	-0.323957	0.378	0.496	1	0.0133886	-0.391236	0.462	0.573	1	0.0239597	0.0265979
MYCBP2	0.0133962	-1.55034	0.511	0.635	1	0.542806	0.8771	0.609	0.636	1	0.542806	0.0266129
ZNF106	0.0133994	-2.89132	0.611	0.778	1	0.16774	0.609382	0.751	0.743	1	0.16774	0.0266193
MTDH	0.0134228	-1.49849	0.711	0.835	1	0.106575	-1.1308	0.858	0.9	1	0.106575	0.0266654
RSL1D1	0.0134306	-0.406783	0.489	0.647	1	0.241395	1.17228	0.619	0.664	1	0.241395	0.0266808
RHOT1	0.11457	0.340664	0.333	0.261	1	0.013518	0.258374	0.33	0.245	1	0.11457	0.0268533
DNAJC8	0.0137634	-0.336673	0.533	0.651	1	0.0840735	-1.2551	0.599	0.63	1	0.0840735	0.0273374
TPGS1	0.0137997	0.270331	0.444	0.322	1	0.0375897	0.361216	0.421	0.343	1	0.0375897	0.027409
MRPL47	0.102356	-0.317915	0.322	0.408	1	0.0138181	-0.465227	0.345	0.441	1	0.102356	0.0274453
AC245014.3	0.124524	-10.8834	0.3	0.355	1	0.014374	5.46553	0.34	0.255	1	0.124524	0.0285414
MEF2D	0.191773	-0.301854	0.478	0.382	1	0.014395	-0.271639	0.416	0.505	1	0.191773	0.0285827
AC023157.3	0.0144216	1.00014	0.144	0.071	1	0.19055	1.16407	0.147	0.111	1	0.19055	0.0286352
MZT2A	0.638381	-0.314633	0.311	0.325	1	0.0146061	-0.276189	0.193	0.28	1	0.638381	0.0289988
RELT	0.015269	-1.09086	0.5	0.598	1	0.0147389	-0.480284	0.543	0.643	1	0.015269	0.0292605
DUSP6	0.0643281	1.61573	0.711	0.724	1	0.0147577	-15.458	0.838	0.802	1	0.0643281	0.0292977
PPP4R3A	0.13512	0.359954	0.422	0.504	1	0.0148562	-0.346456	0.462	0.561	1	0.13512	0.0294916
C4orf48	0.166554	0.262378	0.811	0.743	1	0.0149103	-0.76992	0.787	0.841	1	0.166554	0.0295982
ZC3HAV1	0.0509333	-1.26082	0.4	0.484	1	0.0149631	-0.686113	0.335	0.441	1	0.0509333	0.0297022
KCMF1	0.281242	-0.394383	0.356	0.396	1	0.0149746	-0.295226	0.36	0.448	1	0.281242	0.029725
RNF213	0.0152791	-6.95774	0.8	0.914	1	0.206317	-2.14741	0.838	0.882	1	0.206317	0.0303247
OGDH	0.0165673	-0.483521	0.233	0.357	1	0.0154344	-0.25826	0.239	0.336	1	0.0165673	0.0306306
HSD17B11	0.873477	0.745929	0.589	0.614	1	0.0157157	1.44757	0.761	0.68	1	0.873477	0.0311844
CD164	0.0727752	-1.67873	0.767	0.808	1	0.015739	1.05008	0.746	0.805	1	0.0727752	0.0312303
ADI1	0.0157777	-0.445595	0.344	0.469	1	0.990636	-0.384824	0.472	0.489	1	0.990636	0.0313064
MAP3K11	0.335343	-0.400694	0.467	0.506	1	0.0158238	0.338099	0.584	0.477	1	0.335343	0.0313972
NCOA3	0.0159023	-0.374247	0.289	0.429	1	0.503154	-0.395831	0.36	0.37	1	0.503154	0.0315518
DNAJC3	0.219854	-0.314012	0.344	0.404	1	0.0159888	-0.75335	0.396	0.509	1	0.219854	0.0317219
TAGLN2	0.956669	-0.270749	0.778	0.847	1	0.016032	-1.66961	0.761	0.836	1	0.956669	0.031807
DDX46	0.0160594	-0.693661	0.544	0.627	1	0.953906	0.306106	0.594	0.616	1	0.953906	0.0318609
BAZ1A	0.0161083	-0.43397	0.589	0.71	1	0.244924	-0.380951	0.614	0.682	1	0.244924	0.0319571
LAP3	0.807653	-7.98742	0.7	0.698	1	0.0161246	-0.713558	0.655	0.75	1	0.807653	0.0319893
C1orf56	0.0395823	-0.360717	0.167	0.273	1	0.0161349	-0.601	0.173	0.252	1	0.0395823	0.0320095
EIF4B	0.0725856	-1.07123	0.6	0.782	1	0.0163348	-1.53006	0.772	0.857	1	0.0725856	0.0324028
PNRC1	0.708067	-1.59515	0.9	0.918	1	0.0164509	-0.916555	0.919	0.932	1	0.708067	0.0326312
PGAM1	0.0165065	3.23932	0.744	0.882	1	0.322338	1.4618	0.827	0.891	1	0.322338	0.0327406
METTL26	0.0494369	-0.288825	0.422	0.516	1	0.0165745	-0.437864	0.371	0.45	1	0.0494369	0.0328743
RFC1	0.0466866	-0.331253	0.267	0.367	1	0.0165831	-0.884331	0.279	0.357	1	0.0466866	0.0328912
2021-03-02	0.719359	-0.340572	0.489	0.49	1	0.0168226	-2.05424	0.401	0.507	1	0.719359	0.0333622
CEMIP2	0.0171119	-0.634119	0.244	0.369	1	0.577158	-2.23911	0.284	0.311	1	0.577158	0.033931
AKIRIN1	0.242435	-0.252667	0.433	0.494	1	0.0171864	-0.57198	0.462	0.559	1	0.242435	0.0340774
HLA-DMA	0.749483	-12.2316	0.744	0.661	1	0.0172023	-12.8247	0.726	0.784	1	0.749483	0.0341088
MFSD1	0.746543	-0.318413	0.511	0.504	1	0.0172374	0.329941	0.584	0.493	1	0.746543	0.0341777
TSPYL2	0.0172733	-0.410321	0.122	0.231	1	0.0285944	-0.351744	0.142	0.216	1	0.0285944	0.0342483
RIPK2	0.0173802	-0.692008	0.611	0.484	1	0.0224605	-1.91265	0.609	0.705	1	0.0224605	0.0344584
SEC62	0.0174604	0.718974	0.6	0.725	1	0.275191	-0.299995	0.761	0.755	1	0.275191	0.034616
MAPK1	0.0174742	-0.596698	0.467	0.6	1	0.618914	-0.329138	0.513	0.527	1	0.618914	0.0346431
PTBP1	0.0179812	-0.329115	0.467	0.594	1	0.0220718	0.464049	0.574	0.65	1	0.0220718	0.035639
ME2	0.0180101	-0.361737	0.333	0.471	1	0.30573	-0.350349	0.299	0.348	1	0.30573	0.0356958
TMEM14C	0.018015	-0.545036	0.3	0.422	1	0.495005	-0.270195	0.406	0.423	1	0.495005	0.0357054
CHD4	0.385302	-1.77577	0.456	0.488	1	0.0183477	-0.339256	0.503	0.58	1	0.385302	0.0363587
RBM23	0.0183651	-0.257769	0.267	0.406	1	0.399318	-0.565269	0.477	0.439	1	0.399318	0.036393
IRF3	0.0295382	-0.694359	0.344	0.447	1	0.0187086	-0.336447	0.345	0.436	1	0.0295382	0.0370672
MPHOSPH10	0.019042	-0.254873	0.156	0.273	1	0.0692746	-0.290869	0.183	0.241	1	0.0692746	0.0377214
HERC5	0.0191388	-0.250801	0.111	0.216	1	0.81778	-0.662333	0.142	0.15	1	0.81778	0.0379112
LGALS9	0.0191807	-0.851822	0.711	0.79	1	0.322658	-1.24655	0.756	0.811	1	0.322658	0.0379935
TRAPPC1	0.0193878	-0.552446	0.733	0.8	1	0.6709	-1.55984	0.751	0.748	1	0.6709	0.0383996
U2SURP	0.025993	-1.95584	0.411	0.539	1	0.0193902	-0.815108	0.492	0.605	1	0.025993	0.0384043
CHST15	0.0194326	-0.758327	0.289	0.42	1	0.379138	0.568281	0.386	0.352	1	0.379138	0.0384876
COQ10B	0.0196745	-0.546204	0.244	0.359	1	0.073896	-0.475206	0.325	0.391	1	0.073896	0.038962
PLEK	0.0196747	-4.55439	0.911	0.896	1	0.0859403	-3.42362	0.939	0.948	1	0.0859403	0.0389624
PLCB2	0.0198811	-0.258505	0.444	0.586	1	0.906419	0.439558	0.482	0.491	1	0.906419	0.0393669
RNMT	0.843778	-0.911354	0.511	0.506	1	0.0205407	0.271697	0.482	0.595	1	0.843778	0.0406595
TATDN3	0.0205655	-0.266379	0.133	0.243	1	0.207481	-0.276978	0.137	0.173	1	0.207481	0.0407081
CRBN	0.0209898	-0.554851	0.333	0.457	1	0.0318669	-0.500796	0.315	0.393	1	0.0318669	0.0415391
SFT2D1	0.0212902	-0.535033	0.456	0.569	1	0.961588	-0.52989	0.497	0.502	1	0.961588	0.042127
CD300LB	0.0658281	-0.361365	0.178	0.106	1	0.0213251	0.349244	0.289	0.209	1	0.0658281	0.0421955
COPE	0.0215933	-1.58988	0.822	0.892	1	0.408549	-0.620674	0.878	0.898	1	0.408549	0.0427203
RFLNB	0.0216036	0.795577	0.378	0.265	1	0.0598336	-1.65729	0.396	0.461	1	0.0598336	0.0427405
PPA1	0.0319399	-1.3635	0.5	0.588	1	0.0218672	-2.80762	0.508	0.618	1	0.0319399	0.0432563
SRSF3	0.0219824	-3.84776	0.822	0.894	1	0.295754	-1.37072	0.868	0.916	1	0.295754	0.0434815
FAM45A	0.0221601	-0.406261	0.5	0.649	1	0.235078	-1.90834	0.543	0.627	1	0.235078	0.0438292
ANXA11	0.076866	-0.255372	0.578	0.688	1	0.0222054	-1.31809	0.726	0.795	1	0.076866	0.0439178
ID2	0.655421	-10.1206	0.711	0.751	1	0.0222545	-8.02559	0.787	0.895	1	0.655421	0.0440137
NRBP1	0.0246134	-0.344561	0.322	0.447	1	0.0223067	-0.396607	0.36	0.441	1	0.0246134	0.0441158
CNOT2	0.288943	-0.324645	0.389	0.455	1	0.022321	-0.836813	0.406	0.489	1	0.288943	0.0441438
ZDHHC20	0.0224189	0.322321	0.511	0.388	1	0.100526	0.392321	0.558	0.498	1	0.100526	0.0443352
LGALS3BP	0.061147	-0.450816	0.111	0.19	1	0.0226059	-0.480968	0.107	0.175	1	0.061147	0.0447008
GLUD1	0.23665	-0.437549	0.367	0.431	1	0.0226596	0.393062	0.36	0.455	1	0.23665	0.0448057
AGPAT3	0.023041	-0.494272	0.433	0.549	1	0.0350673	-0.852629	0.457	0.523	1	0.0350673	0.045551
MAP3K3	0.430302	1.43972	0.567	0.531	1	0.0231052	0.419798	0.69	0.614	1	0.430302	0.0456765
ORAI1	0.123176	-0.360782	0.333	0.398	1	0.0232601	-0.370476	0.284	0.377	1	0.123176	0.0459791
ADSS	0.162794	-0.572037	0.367	0.412	1	0.0233851	0.399451	0.371	0.291	1	0.162794	0.0462233
NDUFB9	0.0234236	0.337719	0.611	0.514	1	0.11849	0.33159	0.716	0.673	1	0.11849	0.0462985
NT5C2	0.139183	-0.273865	0.189	0.257	1	0.0236559	0.254754	0.284	0.205	1	0.139183	0.0467522
EIF3D	0.0239004	-0.960215	0.678	0.741	1	0.205637	-1.86144	0.69	0.73	1	0.205637	0.0472295
ESCO1	0.45807	-0.275178	0.2	0.229	1	0.024019	-0.318621	0.178	0.255	1	0.45807	0.0474611
HELZ	0.0240388	0.320338	0.522	0.408	1	0.0690065	-0.579327	0.563	0.475	1	0.0690065	0.0474997
PAFAH1B1	0.309798	-0.32256	0.4	0.453	1	0.0240752	-0.45834	0.386	0.466	1	0.309798	0.0475707
SINHCAF	0.0240883	-0.271234	0.156	0.263	1	0.122261	-0.257197	0.157	0.205	1	0.122261	0.0475963
NFKBID	0.358117	0.338006	0.156	0.202	1	0.0240926	-1.11034	0.259	0.352	1	0.358117	0.0476048
GPSM3	0.294772	-2.5815	0.889	0.914	1	0.0241719	-2.94795	0.959	0.966	1	0.294772	0.0477596
LPGAT1	0.147245	-0.36833	0.367	0.447	1	0.0242784	0.525673	0.553	0.461	1	0.147245	0.0479673
MIEN1	0.0243397	-0.518493	0.4	0.508	1	0.0390415	-0.33109	0.437	0.518	1	0.0390415	0.048087
AP1S2	0.265338	-9.66049	0.878	0.89	1	0.0245267	-4.19426	0.929	0.936	1	0.265338	0.0484517
TMEM14B	0.024823	-0.511736	0.367	0.5	1	0.0774807	-0.652	0.477	0.55	1	0.0774807	0.0490297
IRAK3	0.0250317	-0.600643	0.644	0.775	1	0.0651788	0.434673	0.817	0.777	1	0.0651788	0.0494368
STAT1	0.267978	-1.0242	0.756	0.704	1	0.0250803	-0.383839	0.609	0.545	1	0.267978	0.0495316
DDX39B	0.156899	-0.411302	0.256	0.324	1	0.0251805	-0.317963	0.279	0.364	1	0.156899	0.0497269
UQCR11	0.194941	-0.687969	0.833	0.906	1	0.0252782	-0.711362	0.949	0.964	1	0.194941	0.0499174
PSMA3	0.0252848	-0.512294	0.4	0.51	1	0.834895	0.525617	0.431	0.416	1	0.834895	0.0499303
PSMA3-AS1	0.143341	-0.262099	0.533	0.592	1	0.0253644	-1.02517	0.584	0.668	1	0.143341	0.0500854
DECR1	0.0257317	-0.80929	0.467	0.571	1	0.0970848	-0.575078	0.477	0.536	1	0.0970848	0.0508013
EEA1	0.0257954	-0.507153	0.244	0.357	1	0.835078	-0.300695	0.34	0.334	1	0.835078	0.0509255
BRD2	0.734888	-1.00591	0.622	0.645	1	0.0258397	-0.956004	0.635	0.705	1	0.734888	0.0510118
HLA-DQB1	0.0260759	-44.2551	0.789	0.822	1	0.777953	-26.1897	0.863	0.852	1	0.777953	0.0514719
PSMA2	0.026318	-0.277786	0.367	0.486	1	0.256766	-0.501749	0.548	0.586	1	0.256766	0.0519434
FBXO22	0.0263436	-0.252172	0.067	0.153	1	0.0406132	-0.295129	0.071	0.127	1	0.0406132	0.0519933
UBE2E3	0.026378	-0.359211	0.244	0.359	1	0.0647947	-0.603294	0.345	0.409	1	0.0647947	0.0520603
ZBTB1	0.50081	-0.879573	0.356	0.371	1	0.0264322	-0.348269	0.365	0.455	1	0.50081	0.0521657
SF3A1	0.0267289	-0.440497	0.222	0.325	1	0.273415	-0.319451	0.32	0.361	1	0.273415	0.0527433
ARL4A	0.0585915	-1.03425	0.533	0.598	1	0.0267466	-2.33551	0.635	0.716	1	0.0585915	0.0527778
LGALS8	0.0267623	0.379115	0.411	0.31	1	0.0664375	0.305263	0.477	0.418	1	0.0664375	0.0528083
FABP5	0.0681486	-2.13059	0.178	0.263	1	0.0268529	-4.92038	0.162	0.239	1	0.0681486	0.0529847
OGFRL1	0.0270334	0.412538	0.6	0.522	1	0.22332	0.606651	0.701	0.668	1	0.22332	0.053336
LAMTOR2	0.0270425	1.58955	0.678	0.778	1	0.701105	-0.421913	0.756	0.745	1	0.701105	0.0533538
RYBP	0.0600152	-0.299716	0.233	0.341	1	0.0271448	-0.492496	0.208	0.293	1	0.0600152	0.0535527
SRSF10	0.318461	-0.520431	0.533	0.598	1	0.0273845	-1.47273	0.645	0.684	1	0.318461	0.054019
H2AFV	0.178365	-0.919544	0.667	0.686	1	0.0277326	-0.571247	0.69	0.736	1	0.178365	0.0546961
ZFX	0.0795799	-0.393845	0.267	0.347	1	0.0278817	-0.363112	0.335	0.436	1	0.0795799	0.054986
USP25	0.422361	0.275035	0.311	0.276	1	0.0284784	0.284037	0.371	0.293	1	0.422361	0.0561457
PLCG2	0.565915	-1.21299	0.467	0.439	1	0.0288548	1.46966	0.589	0.491	1	0.565915	0.0568771
MCOLN1	0.0290805	-0.609222	0.278	0.388	1	0.0381329	-0.857953	0.335	0.405	1	0.0381329	0.0573153
TRAPPC6A	0.0973848	-0.486559	0.267	0.339	1	0.0292962	-0.304055	0.259	0.345	1	0.0973848	0.0577341
ADCY7	0.0296315	-0.64801	0.389	0.492	1	0.206557	-0.833366	0.482	0.427	1	0.206557	0.0583851
CFP	0.0297707	-12.3935	0.856	0.888	1	0.722494	-6.73631	0.919	0.934	1	0.722494	0.0586551
MLEC	0.0298596	-0.722917	0.289	0.39	1	0.0357404	1.9825	0.442	0.355	1	0.0357404	0.0588276
ENSA	0.0298835	-0.288932	0.478	0.596	1	0.0865906	-1.16362	0.635	0.659	1	0.0865906	0.0588739
FAM53B	0.0299599	-0.310485	0.178	0.292	1	0.125124	-0.293823	0.228	0.282	1	0.125124	0.0590222
CBFA2T3	0.0302247	-0.317662	0.133	0.229	1	0.0336611	-0.290384	0.117	0.182	1	0.0336611	0.0595358
GMIP	0.228834	0.297527	0.322	0.431	1	0.0302746	-0.257438	0.416	0.502	1	0.228834	0.0596327
ZFAND2B	0.0303242	-0.416149	0.211	0.314	1	0.0321491	-0.314015	0.234	0.311	1	0.0321491	0.0597289
KANSL1	0.0303476	-0.608207	0.378	0.494	1	0.194481	-0.88186	0.477	0.502	1	0.194481	0.0597742
SYF2	0.0308243	-0.291505	0.689	0.804	1	0.611779	-0.722669	0.766	0.78	1	0.611779	0.0606984
AES	0.990692	-2.47451	0.656	0.655	1	0.0309689	-4.38821	0.741	0.75	1	0.990692	0.0609787
LAMTOR1	0.0682018	2.00886	0.811	0.82	1	0.0309954	1.24291	0.893	0.895	1	0.0682018	0.06103
TOMM22	0.0310228	-0.435766	0.456	0.573	1	0.290085	-0.615891	0.589	0.595	1	0.290085	0.0610832
CD33	0.0312206	0.269879	0.533	0.449	1	0.124757	0.336882	0.558	0.523	1	0.124757	0.0614665
NDUFS6	0.0312532	-0.713319	0.733	0.825	1	0.0800833	-0.457297	0.812	0.841	1	0.0800833	0.0615297
AGFG1	0.0315156	0.727474	0.511	0.425	1	0.456197	2.56131	0.609	0.582	1	0.456197	0.0620379
ZFP36L2	0.0321947	-5.60455	0.9	0.9	1	0.520682	-5.13789	0.883	0.87	1	0.520682	0.0633529
MRFAP1	0.0323088	-0.570673	0.589	0.659	1	0.422343	-0.958991	0.609	0.643	1	0.422343	0.0635738
DNAJB6	0.0324052	-1.99353	0.622	0.739	1	0.39996	-0.947126	0.695	0.725	1	0.39996	0.0637603
TOB1	0.524193	0.383614	0.389	0.373	1	0.0325551	-1.16151	0.416	0.484	1	0.524193	0.0640503
YTHDF2	0.0756095	-0.612844	0.411	0.49	1	0.032771	-0.653901	0.452	0.532	1	0.0756095	0.064468
SERBP1	0.0328439	-0.6019	0.667	0.782	1	0.998295	2.51689	0.792	0.83	1	0.998295	0.0646092
ECH1	0.0328948	-0.533892	0.478	0.571	1	0.417473	0.368041	0.548	0.495	1	0.417473	0.0647076
NUCB2	0.0481499	-0.486573	0.122	0.21	1	0.0329921	-0.467106	0.178	0.245	1	0.0481499	0.0648958
GUSB	0.0338731	-0.424753	0.378	0.469	1	0.448138	0.370888	0.442	0.468	1	0.448138	0.0665989
MEF2C	0.0338778	-1.5094	0.578	0.676	1	0.519742	0.645462	0.503	0.534	1	0.519742	0.0666078
SMIM14	0.0339588	-0.679884	0.367	0.455	1	0.47653	0.725529	0.391	0.361	1	0.47653	0.0667644
SMARCB1	0.0349116	-0.311091	0.256	0.355	1	0.789147	-0.32449	0.371	0.366	1	0.789147	0.0686044
IDS	0.0350728	-1.57826	0.522	0.645	1	0.314931	-1.01284	0.67	0.707	1	0.314931	0.0689155
TTC19	0.922964	-0.286579	0.311	0.316	1	0.0354497	-0.404458	0.259	0.341	1	0.922964	0.0696427
CTNNB1	0.196412	0.710098	0.689	0.657	1	0.0356783	4.796	0.802	0.87	1	0.196412	0.0700837
NASP	0.0358148	-0.891384	0.4	0.486	1	0.180185	-2.59136	0.325	0.357	1	0.180185	0.070347
SERPINB9	0.65709	-1.37625	0.389	0.404	1	0.0359038	-1.71058	0.371	0.434	1	0.65709	0.0705184
ST8SIA4	0.0359254	-0.422801	0.233	0.343	1	0.242169	-0.362644	0.32	0.277	1	0.242169	0.0705602
TRIM22	0.0359915	-0.894724	0.411	0.539	1	0.337238	-0.623102	0.533	0.486	1	0.337238	0.0706877
STAG2	0.0364648	-0.746118	0.456	0.531	1	0.634171	-0.570755	0.533	0.53	1	0.634171	0.0716
EIF4EBP2	0.195769	-0.60521	0.4	0.449	1	0.0366852	-0.327332	0.457	0.53	1	0.195769	0.0720246
EID1	0.0368216	0.68655	0.644	0.784	1	0.505746	1.05335	0.792	0.78	1	0.505746	0.0722874
PLEKHA2	0.0369296	-0.399866	0.289	0.398	1	0.15717	-0.348275	0.325	0.368	1	0.15717	0.0724954
NUDT16	0.0375981	-0.560004	0.467	0.569	1	0.940959	-0.274636	0.553	0.541	1	0.940959	0.0737826
SND1	0.0381737	-0.745214	0.267	0.367	1	0.519607	0.367415	0.467	0.498	1	0.519607	0.0748901
STAT3	0.0386313	-0.733032	0.589	0.706	1	0.160653	-0.330885	0.721	0.673	1	0.160653	0.0757702
HNRNPU	0.995766	-6.31621	0.933	0.922	1	0.0391549	1.79558	0.929	0.932	1	0.995766	0.0767766
FOXN3	0.46702	-0.575221	0.522	0.578	1	0.0392265	0.716787	0.624	0.716	1	0.46702	0.0769143
RICTOR	0.0392282	-0.528836	0.267	0.382	1	0.190676	-0.33277	0.294	0.341	1	0.190676	0.0769175
CD58	0.205386	-0.322872	0.244	0.306	1	0.0393591	-0.268252	0.249	0.323	1	0.205386	0.0771691
PET100	0.10527	-0.963101	0.644	0.692	1	0.0406346	-0.844644	0.741	0.748	1	0.10527	0.079618
TAF7	0.143894	-0.489154	0.367	0.451	1	0.0407244	-0.671177	0.396	0.473	1	0.143894	0.0797903
ATG101	0.0768938	-0.424592	0.256	0.351	1	0.0410029	-0.324782	0.345	0.432	1	0.0768938	0.0803246
RPN2	0.0413519	-0.462483	0.467	0.578	1	0.194221	-0.262339	0.609	0.652	1	0.194221	0.0809938
ARHGAP1	0.0417068	-0.262743	0.278	0.384	1	0.123326	-0.261138	0.249	0.302	1	0.123326	0.0816741
AKAP9	0.041903	1.26954	0.533	0.675	1	0.239686	0.270298	0.543	0.618	1	0.239686	0.0820501
RSF1	0.0475583	-0.432425	0.367	0.455	1	0.0419333	-0.383692	0.365	0.448	1	0.0475583	0.0821082
ATF3	0.946381	-0.703961	0.511	0.575	1	0.0420985	4.66024	0.64	0.559	1	0.946381	0.0824248
CASP4	0.0424144	-2.42035	0.744	0.798	1	0.318168	-1.87454	0.822	0.836	1	0.318168	0.0830298
ZBTB8OS	0.042436	-0.416638	0.356	0.453	1	0.594006	0.503726	0.452	0.434	1	0.594006	0.0830712
SQSTM1	0.204003	1.72796	0.767	0.741	1	0.042806	-3.17039	0.848	0.802	1	0.204003	0.0837797
SLC3A2	0.609961	0.464814	0.644	0.651	1	0.0429438	-0.308996	0.746	0.791	1	0.609961	0.0840434
FAR1	0.0433044	0.868974	0.511	0.424	1	0.798374	1.18607	0.518	0.495	1	0.798374	0.0847335
AKR1A1	0.0437307	-1.28196	0.533	0.616	1	0.254692	-0.490792	0.624	0.657	1	0.254692	0.085549
YY1	0.0437658	-1.72637	0.522	0.616	1	0.701621	-0.555209	0.619	0.598	1	0.701621	0.0856162
BACH1	0.945412	0.673211	0.6	0.573	1	0.043839	-1.29774	0.64	0.68	1	0.945412	0.0857562
STK17B	0.992541	0.299673	0.878	0.845	1	0.0442521	-1.17202	0.919	0.948	1	0.992541	0.086546
PSMB3	0.0450435	-0.717439	0.844	0.878	1	0.976169	-1.24121	0.873	0.911	1	0.976169	0.0880581
CMC1	0.0450519	-4.31368	0.211	0.318	1	0.246331	-0.614544	0.33	0.275	1	0.246331	0.0880742
ANKRD11	0.795144	0.509404	0.567	0.616	1	0.0451265	-1.25886	0.619	0.702	1	0.795144	0.0882165
PLIN3	0.0453666	0.420013	0.578	0.486	1	0.108197	0.637841	0.609	0.564	1	0.108197	0.0886751
CERK	0.0464126	-0.297404	0.2	0.298	1	0.220464	-0.280405	0.259	0.298	1	0.220464	0.0906712
NDEL1	0.15665	0.267689	0.322	0.265	1	0.0465071	0.64768	0.254	0.339	1	0.15665	0.0908513
TGOLN2	0.0653209	-0.998578	0.722	0.78	1	0.0467315	-1.07604	0.787	0.827	1	0.0653209	0.0912792
NIFK	0.0468992	-0.293143	0.211	0.312	1	0.442506	-0.296373	0.32	0.334	1	0.442506	0.0915989
FBXO9	0.0469119	1.12508	0.467	0.388	1	0.829792	0.312688	0.421	0.432	1	0.829792	0.091623
DENND3	0.378385	1.16942	0.4	0.471	1	0.0471096	-0.424446	0.391	0.5	1	0.378385	0.092
TIPARP	0.405244	-0.531846	0.322	0.288	1	0.0471987	0.541868	0.335	0.266	1	0.405244	0.0921697
TAF15	0.0473701	-0.465469	0.411	0.498	1	0.142716	-0.680524	0.406	0.466	1	0.142716	0.0924963
BAG1	0.0477467	-1.2298	0.578	0.633	1	0.107837	-0.415127	0.64	0.657	1	0.107837	0.0932136
XPO1	0.0480315	-0.432019	0.311	0.396	1	0.246626	-0.605731	0.32	0.352	1	0.246626	0.0937559
SMARCC1	0.0488363	-0.316958	0.3	0.402	1	0.179513	-0.41464	0.376	0.434	1	0.179513	0.0952876
PNN	0.401976	-0.913578	0.633	0.647	1	0.0495102	-0.915429	0.599	0.67	1	0.401976	0.0965692
PPP2R5A	0.0955923	-0.287308	0.367	0.441	1	0.0506596	-0.391851	0.33	0.409	1	0.0955923	0.0987527
C19orf66	0.0514829	-0.443869	0.233	0.329	1	0.413895	-0.47925	0.32	0.348	1	0.413895	0.100315
HECTD1	0.647501	-0.631904	0.344	0.371	1	0.0529627	-0.301671	0.35	0.432	1	0.647501	0.10312
QARS	0.0529703	0.414096	0.267	0.408	1	0.733359	-0.555189	0.442	0.445	1	0.733359	0.103135
SLC43A2	0.913161	-1.49031	0.678	0.667	1	0.0530735	-0.95374	0.731	0.759	1	0.913161	0.10333
XBP1	0.698459	-0.591103	0.533	0.516	1	0.0533169	1.60512	0.584	0.505	1	0.698459	0.103791
JMJD1C	0.0533678	1.19495	0.744	0.692	1	0.967285	-0.324067	0.832	0.841	1	0.967285	0.103888
ARID3A	0.0534351	-0.511965	0.289	0.388	1	0.691649	0.281651	0.401	0.373	1	0.691649	0.104015
HLA-DMB	0.0541751	-6.59987	0.722	0.604	1	0.748474	-1.14726	0.706	0.67	1	0.748474	0.105415
ATP6V0A1	0.0542108	0.462739	0.344	0.261	1	0.988529	-0.290426	0.431	0.425	1	0.988529	0.105483
CDC42EP3	0.1644	1.16534	0.667	0.616	1	0.0547735	-1.71122	0.751	0.691	1	0.1644	0.106547
APH1A	0.0560379	-0.266913	0.411	0.529	1	0.116008	-0.386672	0.538	0.595	1	0.116008	0.108936
WBP11	0.278923	-0.375672	0.367	0.412	1	0.0564432	-0.40238	0.431	0.507	1	0.278923	0.109701
MYO1F	0.724896	-3.58957	0.944	0.931	1	0.0568009	0.389335	0.929	0.948	1	0.724896	0.110376
FAM173A	0.056955	-0.34357	0.344	0.435	1	0.121881	-0.262531	0.396	0.457	1	0.121881	0.110666
CNPY3	0.384373	-0.727805	0.8	0.82	1	0.0571696	2.16363	0.898	0.868	1	0.384373	0.111071
INPP5D	0.0574961	-0.343611	0.556	0.625	1	0.599969	-0.362265	0.548	0.511	1	0.599969	0.111686
OGT	0.0574981	-0.857985	0.233	0.339	1	0.92907	0.592387	0.33	0.32	1	0.92907	0.11169
CFLAR	0.995155	-0.400318	0.744	0.822	1	0.0583744	-2.81721	0.782	0.745	1	0.995155	0.113341
EIF3G	0.468129	0.264659	0.867	0.851	1	0.0585208	1.08521	0.934	0.9	1	0.468129	0.113617
NUCB1	0.05865	-0.518621	0.5	0.612	1	0.33706	-0.360154	0.548	0.582	1	0.33706	0.11386
NAMPT	0.878675	-6.24514	0.944	0.963	1	0.0592068	-4.19667	1	0.986	1	0.878675	0.114908
APMAP	0.0593473	-0.313695	0.2	0.286	1	0.616554	-0.381689	0.249	0.257	1	0.616554	0.115172
SRSF2	0.649931	1.01405	0.633	0.676	1	0.0602731	-1.51541	0.706	0.766	1	0.649931	0.116913
SLC20A1	0.0606379	1.93039	0.311	0.425	1	0.268921	6.29989	0.401	0.459	1	0.268921	0.117599
GRHPR	0.06147	-0.256223	0.256	0.351	1	0.547905	0.414919	0.477	0.455	1	0.547905	0.119161
COPB1	0.0614904	0.337427	0.244	0.351	1	0.346654	-0.449813	0.325	0.275	1	0.346654	0.1192
DEK	0.0616797	-1.77845	0.733	0.81	1	0.106156	-0.983431	0.777	0.836	1	0.106156	0.119555
SEC61B	0.0624716	1.93642	0.833	0.871	1	0.104199	-1.17706	0.888	0.92	1	0.104199	0.12104
BCLAF1	0.326449	-0.617673	0.733	0.757	1	0.062835	-1.7176	0.822	0.875	1	0.326449	0.121722
APOL6	0.0629636	-2.1786	0.544	0.62	1	0.219	-2.58973	0.497	0.543	1	0.219	0.121963
ARAP1	0.0869751	-0.283442	0.522	0.584	1	0.0638782	-0.381095	0.543	0.586	1	0.0869751	0.123676
YPEL5	0.0642338	-3.10251	0.8	0.871	1	0.107629	4.79983	0.802	0.845	1	0.107629	0.124342
ZFP36L1	0.0647116	-7.29038	0.7	0.735	1	0.226406	7.65856	0.802	0.825	1	0.226406	0.125236
EIF3B	0.479123	-0.479331	0.422	0.455	1	0.066428	-0.285968	0.492	0.552	1	0.479123	0.128443
AOAH	0.0676094	-0.934678	0.689	0.62	1	0.380682	-1.57839	0.721	0.714	1	0.380682	0.130648
PELI1	0.235937	-1.48864	0.378	0.437	1	0.0682815	-1.10432	0.543	0.484	1	0.235937	0.131901
SCAF11	0.811222	-1.68636	0.778	0.778	1	0.0684704	-0.831935	0.761	0.782	1	0.811222	0.132253
ALKBH7	0.068604	-0.60204	0.489	0.59	1	0.71491	0.390976	0.655	0.673	1	0.71491	0.132501
KTN1	0.0687619	-0.830281	0.533	0.631	1	0.611041	-0.603136	0.609	0.636	1	0.611041	0.132796
C9orf72	0.0815518	-0.638009	0.433	0.525	1	0.0687768	-0.447023	0.487	0.534	1	0.0815518	0.132823
NCOR2	0.112998	-0.301192	0.322	0.408	1	0.0688845	-0.329557	0.421	0.482	1	0.112998	0.133024
SNX27	0.187407	0.494533	0.511	0.555	1	0.0688937	0.671035	0.538	0.5	1	0.187407	0.133041
PCMT1	0.176752	-0.584916	0.578	0.639	1	0.0695463	0.269249	0.579	0.484	1	0.176752	0.134256
P2RY13	0.980344	-5.51105	0.589	0.573	1	0.0695621	-1.47788	0.589	0.505	1	0.980344	0.134285
ZFAND2A	0.466196	-0.401527	0.244	0.271	1	0.0699726	-0.544441	0.33	0.398	1	0.466196	0.135049
CHSY1	0.0704927	0.29837	0.278	0.198	1	0.604775	-0.473537	0.305	0.309	1	0.604775	0.136016
BUB3	0.0709775	-0.393826	0.278	0.357	1	0.627684	-0.313899	0.269	0.273	1	0.627684	0.136917
MAT2A	0.0722043	-1.45964	0.3	0.369	1	0.106913	-0.986558	0.391	0.461	1	0.106913	0.139195
PNISR	0.155533	-1.68482	0.844	0.849	1	0.073266	-2.34665	0.838	0.859	1	0.155533	0.141164
ANXA4	0.0742586	-0.915271	0.378	0.469	1	0.860811	-0.526168	0.381	0.38	1	0.860811	0.143003
KDM6B	0.0757287	-0.321382	0.511	0.457	1	0.99116	-0.630493	0.69	0.673	1	0.99116	0.145723
VCP	0.0760037	1.13091	0.433	0.582	1	0.638929	0.282312	0.538	0.566	1	0.638929	0.146231
NR4A2	0.903831	-2.24859	0.656	0.614	1	0.0760145	-1.70548	0.665	0.598	1	0.903831	0.146251
ARF5	0.495824	-0.438357	0.711	0.775	1	0.0771092	-0.368625	0.787	0.85	1	0.495824	0.148273
KRIT1	0.974015	0.258701	0.189	0.196	1	0.0784265	0.402644	0.173	0.123	1	0.974015	0.150702
HNRNPC	0.728424	-0.258236	0.867	0.831	1	0.0789452	-4.36754	0.878	0.905	1	0.728424	0.151658
EIF4A1	0.662918	0.31164	0.778	0.755	1	0.0790683	-0.329024	0.812	0.891	1	0.662918	0.151885
RAP2A	0.0793931	-0.269311	0.111	0.184	1	0.187949	-0.353285	0.137	0.177	1	0.187949	0.152483
POGZ	0.476754	-0.368173	0.3	0.257	1	0.0804028	-0.519177	0.249	0.311	1	0.476754	0.154341
YME1L1	0.0811754	-3.90915	0.644	0.684	1	0.731467	-0.729217	0.706	0.664	1	0.731467	0.155761
DYNLT1	0.944105	-0.97566	0.667	0.68	1	0.0815583	-0.822744	0.64	0.62	1	0.944105	0.156465
ANKRD44	0.226977	-1.04869	0.533	0.612	1	0.081805	-1.30487	0.528	0.568	1	0.226977	0.156918
SELENOH	0.0826768	-1.51679	0.767	0.814	1	0.588941	-0.688279	0.827	0.845	1	0.588941	0.158518
FMR1	0.11308	-0.314468	0.233	0.312	1	0.0836442	-0.279759	0.274	0.332	1	0.11308	0.160292
HK3	0.0839719	-0.471225	0.344	0.459	1	0.414052	-1.2306	0.437	0.402	1	0.414052	0.160893
ATF7IP	0.0863569	-0.461158	0.244	0.322	1	0.813065	-0.848264	0.284	0.277	1	0.813065	0.165256
SREK1	0.900987	0.503149	0.478	0.506	1	0.0866849	-2.73422	0.655	0.705	1	0.900987	0.165855
EMC10	0.087761	-0.358877	0.344	0.437	1	0.486596	0.283449	0.533	0.489	1	0.486596	0.16782
BROX	0.898715	0.482226	0.322	0.333	1	0.0882631	0.631675	0.203	0.261	1	0.898715	0.168736
ZNF503	0.0883525	-0.481127	0.111	0.061	1	0.855332	0.553732	0.178	0.186	1	0.855332	0.168899
MMADHC	0.154923	-0.267885	0.244	0.327	1	0.089426	-0.345744	0.259	0.314	1	0.154923	0.170855
TIMM17A	0.0896591	-0.387336	0.322	0.402	1	0.0968207	-0.272899	0.355	0.416	1	0.0968207	0.171279
FFAR2	0.0916162	0.298128	0.211	0.143	1	0.549942	0.728618	0.249	0.27	1	0.549942	0.174839
WNK1	0.0919432	-0.301401	0.533	0.598	1	0.598141	-0.328444	0.574	0.53	1	0.598141	0.175433
CSNK2B	0.0930565	-0.353335	0.544	0.622	1	0.489164	0.257461	0.65	0.675	1	0.489164	0.177453
NDUFA10	0.0930764	-0.307983	0.411	0.531	1	0.172094	-0.455918	0.513	0.586	1	0.172094	0.17749
CTSB	0.728576	-9.14038	0.867	0.914	1	0.0943167	-4.21591	0.909	0.902	1	0.728576	0.179738
ASAP1	0.167835	-0.453019	0.556	0.463	1	0.095239	-0.464406	0.487	0.555	1	0.167835	0.181408
CITED2	0.0956972	-2.15364	0.367	0.478	1	0.645384	-2.55764	0.411	0.393	1	0.645384	0.182236
NDRG1	0.0962568	0.534355	0.356	0.267	1	0.374119	-0.364304	0.36	0.325	1	0.374119	0.183248
ESYT2	0.44476	0.266983	0.233	0.275	1	0.0962808	-0.262496	0.218	0.275	1	0.44476	0.183292
NAPRT	0.0983645	-0.714385	0.567	0.657	1	0.0998953	-0.882102	0.599	0.65	1	0.0998953	0.187053
ATP5IF1	0.0989517	-0.594454	0.733	0.747	1	0.801101	-0.771068	0.777	0.748	1	0.801101	0.188112
KPNA2	0.186763	-0.890485	0.233	0.298	1	0.0991816	-0.314067	0.173	0.225	1	0.186763	0.188526
ARID4B	0.149467	-0.917059	0.556	0.657	1	0.0994343	-0.298158	0.574	0.623	1	0.149467	0.188981
SH3KBP1	0.244886	0.451043	0.622	0.633	1	0.100578	0.4224	0.761	0.709	1	0.244886	0.191039
SOX4	0.24577	-12.5537	0.433	0.476	1	0.101468	-2.15009	0.497	0.45	1	0.24577	0.192639
HNRNPUL1	0.139738	-0.770002	0.444	0.527	1	0.103687	1.98254	0.528	0.568	1	0.139738	0.196623
N4BP2	0.780798	0.274191	0.156	0.149	1	0.103899	-0.388364	0.152	0.2	1	0.780798	0.197003
GSTO1	0.103939	-2.2405	0.833	0.914	1	0.462606	0.381241	0.893	0.936	1	0.462606	0.197074
ATG2A	0.104303	-1.60724	0.344	0.435	1	0.781095	-5.69968	0.376	0.37	1	0.781095	0.197726
TOM1	0.105303	0.514217	0.411	0.353	1	0.124394	-0.51865	0.569	0.489	1	0.124394	0.199516
PARP14	0.108557	-3.03952	0.667	0.688	1	0.32716	3.12006	0.629	0.595	1	0.32716	0.20533
STX4	0.109033	-0.293885	0.289	0.371	1	0.745197	-0.961669	0.36	0.368	1	0.745197	0.206178
CCNK	0.695879	-0.321242	0.456	0.441	1	0.109699	-0.326156	0.497	0.539	1	0.695879	0.207364
SLTM	0.182798	0.790414	0.578	0.651	1	0.110188	-0.583576	0.65	0.67	1	0.182798	0.208235
RCOR1	0.247403	-0.322664	0.267	0.324	1	0.110719	-0.770902	0.294	0.341	1	0.247403	0.20918
BAG6	0.460252	-0.26109	0.378	0.41	1	0.110786	-0.446779	0.421	0.502	1	0.460252	0.209298
CDC5L	0.139702	-0.262369	0.356	0.429	1	0.111631	-0.258104	0.335	0.393	1	0.139702	0.2108
TOR1AIP1	0.11321	-0.270093	0.211	0.286	1	0.614782	0.395646	0.35	0.345	1	0.614782	0.213603
DHRS7	0.762274	-0.362781	0.522	0.524	1	0.113463	0.466631	0.635	0.577	1	0.762274	0.214052
PID1	0.121068	-0.798313	0.122	0.188	1	0.115097	0.836219	0.228	0.295	1	0.121068	0.216947
PRDX3	0.318326	-0.600383	0.467	0.506	1	0.116374	0.307571	0.482	0.439	1	0.318326	0.219204
CLIC1	0.11722	-4.80678	0.944	0.965	1	0.153026	-0.875114	0.975	0.986	1	0.153026	0.220699
CD300C	0.119293	-2.34512	0.267	0.347	1	0.272389	-1.15746	0.431	0.377	1	0.272389	0.224356
PLSCR1	0.610073	-1.74991	0.511	0.537	1	0.119297	2.69122	0.609	0.541	1	0.610073	0.224362
SLC16A3	0.11983	-1.66574	0.644	0.673	1	0.224221	-3.50027	0.614	0.584	1	0.224221	0.225301
BIRC2	0.120799	-0.897603	0.344	0.42	1	0.29112	0.405619	0.492	0.514	1	0.29112	0.227005
CWC25	0.121419	0.291284	0.422	0.367	1	0.998002	-0.472937	0.563	0.55	1	0.998002	0.228095
PRKCD	0.220752	-0.371279	0.411	0.469	1	0.121795	0.273572	0.421	0.364	1	0.220752	0.228755
CUL3	0.867845	0.35209	0.478	0.484	1	0.122037	0.284413	0.503	0.566	1	0.867845	0.229182
CD7	0.141256	-5.77566	0.089	0.141	1	0.122615	-15.745	0.107	0.145	1	0.141256	0.230195
PEA15	0.124723	-0.309636	0.178	0.253	1	0.389093	-0.297686	0.284	0.309	1	0.389093	0.233889
PER1	0.305978	0.429429	0.544	0.504	1	0.125302	-0.718204	0.67	0.7	1	0.305978	0.234903
GNB2	0.224671	-0.629924	0.867	0.91	1	0.126968	-0.69578	0.898	0.898	1	0.224671	0.237816
EP300	0.170536	1.47063	0.656	0.594	1	0.127337	-1.00904	0.67	0.689	1	0.170536	0.238459
H1FX	0.855209	2.58773	0.622	0.696	1	0.127631	-3.03344	0.751	0.773	1	0.855209	0.238972
ORAI3	0.127704	-0.553278	0.2	0.273	1	0.372009	-0.407153	0.325	0.289	1	0.372009	0.239101
CRYBG1	0.127889	-0.512633	0.289	0.367	1	0.250959	0.379377	0.31	0.266	1	0.250959	0.239422
SRSF6	0.128903	-0.404094	0.4	0.5	1	0.306549	-0.471724	0.579	0.523	1	0.306549	0.24119
IQGAP2	0.743048	-0.28388	0.622	0.58	1	0.131809	0.393551	0.574	0.636	1	0.743048	0.246244
SEL1L	0.132169	-0.435087	0.244	0.314	1	0.938073	0.305706	0.335	0.341	1	0.938073	0.24687
IST1	0.133463	-0.356497	0.267	0.339	1	0.720657	0.442604	0.416	0.393	1	0.720657	0.249114
FLI1	0.135063	-0.419867	0.444	0.502	1	0.390977	0.486019	0.477	0.439	1	0.390977	0.251884
UBXN4	0.137655	-0.833858	0.578	0.678	1	0.848726	0.6508	0.64	0.641	1	0.848726	0.256362
FUOM	0.138963	-0.647114	0.189	0.255	1	0.351183	-0.305507	0.315	0.35	1	0.351183	0.258616
USP16	0.322293	-0.469517	0.5	0.539	1	0.140088	-0.526145	0.579	0.648	1	0.322293	0.260552
BLOC1S6	0.141117	0.604823	0.489	0.416	1	0.8984	0.787497	0.513	0.536	1	0.8984	0.262321
SPATA13	0.144634	0.312191	0.4	0.32	1	0.369197	-1.77433	0.411	0.391	1	0.369197	0.268349
DAPK1	0.1447	-0.390648	0.278	0.347	1	0.524313	-0.586758	0.325	0.352	1	0.524313	0.268461
ADA2	0.146262	-4.81263	0.8	0.733	1	0.849487	-1.32384	0.766	0.723	1	0.849487	0.271132
AL121944.1	0.650777	0.259952	0.122	0.141	1	0.147541	0.529824	0.137	0.1	1	0.650777	0.273313
SMCHD1	0.147608	-1.13945	0.811	0.763	1	0.490425	-0.65122	0.777	0.748	1	0.490425	0.273428
KAT6B	0.929666	0.644552	0.167	0.175	1	0.147741	-0.258285	0.193	0.248	1	0.929666	0.273654
ERBIN	0.75451	0.323251	0.511	0.541	1	0.149353	-0.253156	0.503	0.555	1	0.75451	0.2764
ECHDC1	0.149549	-0.384791	0.356	0.412	1	0.298658	0.31832	0.447	0.427	1	0.298658	0.276733
CHCHD5	0.149941	-0.268285	0.389	0.451	1	0.208886	0.45638	0.462	0.53	1	0.208886	0.2774
TRIM38	0.856251	-0.289015	0.667	0.647	1	0.150317	-1.0441	0.624	0.682	1	0.856251	0.278038
ATXN2L	0.415587	-0.350871	0.3	0.325	1	0.152266	-0.362901	0.34	0.395	1	0.415587	0.281348
PLAUR	0.152332	-9.26614	0.833	0.849	1	0.175539	-13.1964	0.909	0.932	1	0.175539	0.281459
NSUN6	0.153796	-0.311499	0.156	0.216	1	0.69727	0.252169	0.132	0.145	1	0.69727	0.283939
EIF4H	0.871172	-0.322321	0.722	0.706	1	0.155942	-0.607749	0.711	0.775	1	0.871172	0.287566
MYLIP	0.187502	0.826237	0.556	0.484	1	0.158954	3.11774	0.563	0.502	1	0.187502	0.292642
SPNS1	0.193092	-0.605747	0.289	0.386	1	0.159997	-0.432751	0.431	0.486	1	0.193092	0.294395
PSMB10	0.501942	-0.676705	0.6	0.645	1	0.160721	-0.73324	0.711	0.739	1	0.501942	0.29561
NDUFB10	0.289471	0.455507	0.678	0.767	1	0.160763	-1.58389	0.807	0.798	1	0.289471	0.295681
BTG2	0.160782	-1.99071	0.6	0.649	1	0.660268	3.43807	0.701	0.698	1	0.660268	0.295713
INTS6	0.428515	-0.654832	0.267	0.314	1	0.161217	1.63435	0.305	0.261	1	0.428515	0.296442
TUBA4A	0.581847	1.81284	0.456	0.457	1	0.163914	1.65261	0.467	0.409	1	0.581847	0.30096
MYO5A	0.164722	0.367977	0.278	0.22	1	0.551068	0.354006	0.345	0.325	1	0.551068	0.302311
CSGALNACT2	0.996171	0.838378	0.422	0.447	1	0.16776	-0.273964	0.594	0.63	1	0.996171	0.307377
LIPA	0.22811	-3.12131	0.311	0.378	1	0.169477	-2.8456	0.477	0.395	1	0.22811	0.310232
IRAK1	0.935644	-0.718935	0.411	0.406	1	0.170506	-0.333096	0.477	0.548	1	0.935644	0.31194
LRP10	0.171657	-0.770996	0.389	0.471	1	0.208775	-0.362674	0.426	0.489	1	0.208775	0.313848
TRABD	0.493414	-0.266305	0.478	0.51	1	0.172158	-0.303158	0.487	0.525	1	0.493414	0.314678
IFNAR1	0.411922	-0.536045	0.467	0.482	1	0.172523	0.416133	0.421	0.375	1	0.411922	0.315282
TMEM179B	0.172853	-0.545617	0.478	0.539	1	0.816798	-0.717422	0.508	0.511	1	0.816798	0.315827
[truncated: 169 more rows]

## Sheet: Nonclassical Mo- cluster II
	leans_p_val	leans_avg_logFC	leans_pct.1	leans_pct.2	leans_p_val_adj	obese_p_val	obese_avg_logFC	obese_pct.1	obese_pct.2	obese_p_val_adj	max_pval	minimump_p_val
CDKN1C	1.47806e-23	9.79933	0.991	0.464	2.90083e-19	7.34754e-82	23.5248	0.991	0.166	1.44203e-77	1.47806e-23	1.46951e-81
HES4	2.54455e-31	10.2891	0.915	0.399	4.99394e-27	1.25575e-66	11.3607	0.947	0.18	2.46453e-62	2.54455e-31	2.5115e-66
RHOC	2.35713e-19	-1.22971	0.943	0.502	4.62609e-15	8.69253e-63	6.01842	0.939	0.208	1.706e-58	2.35713e-19	1.73851e-62
CKB	8.03616e-11	-4.15928	0.717	0.342	1.57718e-06	5.89637e-61	7.66552	0.737	0.078	1.15722e-56	8.03616e-11	1.17927e-60
FCGR3A	3.38214e-09	-22.9375	1	0.666	6.63779e-05	6.31544e-58	13.52	1	0.382	1.23947e-53	3.38214e-09	1.26309e-57
LST1	2.95797e-30	-0.460894	1	0.996	5.80531e-26	6.64049e-56	32.8263	1	0.994	1.30326e-51	2.95797e-30	1.3281e-55
LYZ	1.14508e-31	-466.493	0.962	0.992	2.24733e-27	7.17326e-53	-353.477	0.991	0.99	1.40782e-48	1.14508e-31	1.43465e-52
CD14	9.22198e-22	-38.2086	0.16	0.66	1.80991e-17	1.3739e-51	-36.6322	0.246	0.937	2.69642e-47	9.22198e-22	2.74781e-51
S100A8	1.59744e-22	-459.461	0.566	0.832	3.13514e-18	3.63706e-51	-655.47	0.675	0.967	7.1381e-47	1.59744e-22	7.27413e-51
RPS19	1.57409e-18	-57.7574	1	0.998	3.08931e-14	1.5395e-49	-35.1633	1	1	3.02143e-45	1.57409e-18	3.079e-49
IFITM2	2.27528e-23	1.90606	1	0.86	4.46546e-19	1.63414e-49	4.25391	1	0.872	3.20716e-45	2.27528e-23	3.26828e-49
VCAN	4.23632e-24	-57.451	0.094	0.644	8.31421e-20	3.78989e-49	-57.4896	0.211	0.914	7.43803e-45	4.23632e-24	7.57978e-49
AC020656.1	0.277557	-47.6235	0.689	0.474	1	7.11073e-49	-27.5577	0.395	0.937	1.39555e-44	0.277557	1.42215e-48
CD79B	9.73179e-12	-0.713621	0.717	0.354	1.90996e-07	2.57133e-48	5.00208	0.772	0.143	5.04649e-44	9.73179e-12	5.14266e-48
S100A9	3.93509e-24	#NAME?	0.925	0.974	7.72301e-20	4.18862e-48	#NAME?	0.982	0.994	8.22059e-44	3.93509e-24	8.37724e-48
S100A12	2.67166e-19	-68.7656	0.019	0.51	5.24341e-15	1.141e-47	-156.56	0.026	0.862	2.23933e-43	2.67166e-19	2.28201e-47
PPM1N	4.7692e-11	2.81674	0.679	0.324	9.36004e-07	1.06381e-44	3.33584	0.632	0.084	2.08783e-40	4.7692e-11	2.12761e-44
AIF1	3.63493e-30	-15.4184	1	0.996	7.13391e-26	9.6035e-44	-17.4699	1	0.996	1.88478e-39	3.63493e-30	1.9207e-43
LYPD2	5.65482e-05	18.5391	0.321	0.154	1	1.22612e-43	54.5223	0.404	0.011	2.40639e-39	5.65482e-05	2.45224e-43
RRAS	1.00484e-16	3.38401	0.906	0.567	1.97211e-12	1.63127e-43	4.92256	0.947	0.375	3.20153e-39	1.00484e-16	3.26254e-43
DRAP1	1.9053e-22	0.600801	0.981	0.848	3.73935e-18	6.78274e-43	2.42809	1	0.803	1.33118e-38	1.9053e-22	1.35655e-42
MS4A7	9.6978e-25	-0.916884	1	0.785	1.90329e-20	2.76935e-42	6.51241	0.982	0.631	5.43512e-38	9.6978e-25	5.5387e-42
TCF7L2	1.61259e-14	0.274283	0.915	0.547	3.16487e-10	4.99968e-42	2.6764	0.93	0.369	9.81238e-38	1.61259e-14	9.99936e-42
MS4A6A	8.71461e-16	-17.2565	0.311	0.658	1.71033e-11	2.01543e-41	-10.8428	0.333	0.91	3.95548e-37	8.71461e-16	4.03085e-41
ZNF703	3.8379e-29	1.58121	0.925	0.439	7.53227e-25	5.06304e-41	2.63506	0.833	0.235	9.93672e-37	3.8379e-29	1.01261e-40
HLA-DRB5	5.60832e-41	-25.9348	0.943	0.358	1.10069e-36	1.59094e-08	-14.1378	0.965	0.822	0.000312238	1.59094e-08	1.12166e-40
PTP4A3	1.24015e-11	0.445945	0.528	0.198	2.43392e-07	7.99777e-41	1.80778	0.561	0.067	1.56964e-36	1.24015e-11	1.59955e-40
NAP1L1	6.37868e-28	5.53312	1	0.842	1.25188e-23	3.4816e-40	19.8654	1	0.899	6.83299e-36	6.37868e-28	6.9632e-40
CSF3R	2.08318e-15	-7.28603	0.189	0.591	4.08845e-11	1.09255e-39	-6.19013	0.36	0.902	2.14423e-35	2.08318e-15	2.18509e-39
NCF1	1.40075e-14	-24.3782	0.491	0.743	2.74912e-10	2.051e-39	-24.2946	0.474	0.939	4.02529e-35	1.40075e-14	4.102e-39
ADA	3.12247e-14	-0.60095	0.708	0.326	6.12816e-10	6.65022e-39	2.04371	0.632	0.103	1.30517e-34	3.12247e-14	1.33004e-38
IFITM3	9.13971e-23	2.39009	0.981	0.745	1.79376e-18	3.21986e-37	6.52394	0.991	0.62	6.31929e-33	9.13971e-23	6.43972e-37
SPN	1.52782e-08	-4.8136	0.858	0.626	0.000299849	6.92496e-36	0.264239	0.921	0.375	1.35909e-31	1.52782e-08	1.38499e-35
EVL	1.56278e-13	-1.25134	0.915	0.581	3.06711e-09	8.29727e-36	3.37797	0.912	0.346	1.62842e-31	1.56278e-13	1.65945e-35
MTSS1	7.65153e-13	1.41314	0.868	0.534	1.50169e-08	9.40536e-36	3.58949	0.939	0.398	1.8459e-31	7.65153e-13	1.88107e-35
LRRC25	2.9265e-15	1.2467	0.972	0.822	5.74355e-11	4.20206e-35	1.80815	0.974	0.662	8.24696e-31	2.9265e-15	8.40411e-35
CKS1B	6.37129e-09	0.473589	0.547	0.263	0.000125043	5.38975e-35	1.22668	0.605	0.109	1.05779e-30	6.37129e-09	1.07795e-34
CD36	1.6865e-15	-7.60655	0.104	0.518	3.30993e-11	5.56846e-34	-7.49217	0.211	0.828	1.09287e-29	1.6865e-15	1.11369e-33
COTL1	2.70738e-15	9.52991	1	1	5.3135e-11	1.61238e-33	-37.4766	1	0.996	3.16445e-29	2.70738e-15	3.22475e-33
GRN	7.96108e-12	-19.0453	0.849	0.913	1.56244e-07	3.39879e-33	-17.9153	0.904	0.979	6.67047e-29	7.96108e-12	6.79758e-33
ALDH2	2.80015e-11	-8.36389	0.377	0.64	5.49558e-07	8.1248e-33	-12.769	0.325	0.859	1.59457e-28	2.80015e-11	1.62496e-32
SLC2A3	8.37571e-14	-9.78609	0.047	0.431	1.64382e-09	2.97232e-32	-16.4595	0.158	0.784	5.83347e-28	8.37571e-14	5.94464e-32
NACA	8.24867e-15	-6.40949	1	0.992	1.61888e-10	3.03419e-32	-4.33284	1	0.996	5.95489e-28	8.24867e-15	6.06837e-32
MS4A4A	8.65592e-14	1.84566	0.821	0.441	1.69881e-09	4.31946e-32	1.85018	0.702	0.176	8.47737e-28	8.65592e-14	8.63891e-32
SIGLEC10	6.13889e-06	-1.82137	0.736	0.427	0.120482	7.61742e-32	-0.571458	0.833	0.298	1.495e-27	6.13889e-06	1.52348e-31
FCER1G	5.30699e-26	9.78931	1	0.986	1.04155e-21	2.23053e-31	-9.46956	1	0.994	4.37764e-27	5.30699e-26	4.46107e-31
MYL6	6.64053e-12	-1.72087	1	0.992	1.30327e-07	3.45427e-31	6.61032	1	0.998	6.77934e-27	6.64053e-12	6.90853e-31
YBX1	1.93175e-22	-5.38523	1	0.955	3.79125e-18	1.92586e-30	-0.599713	1	0.975	3.77969e-26	1.93175e-22	3.85171e-30
PFN1	1.1153e-08	5.53948	0.991	0.974	0.00021889	2.00644e-30	2.59657	1	0.99	3.93784e-26	1.1153e-08	4.01288e-30
MNDA	1.24097e-14	-26.9846	0.745	0.881	2.43553e-10	4.80093e-30	-15.8968	0.561	0.939	9.4223e-26	1.24097e-14	9.60186e-30
SELL	5.54274e-19	-6.04468	0.038	0.526	1.08782e-14	8.53974e-30	-6.23689	0.114	0.711	1.67601e-25	5.54274e-19	1.70795e-29
TUBA1B	4.36305e-22	-11.3463	0.991	0.789	8.56292e-18	1.46678e-29	16.5208	0.991	0.78	2.87869e-25	4.36305e-22	2.93355e-29
CYTIP	4.04588e-22	4.64427	0.962	0.64	7.94045e-18	2.31633e-29	3.56826	0.974	0.61	4.54603e-25	4.04588e-22	4.63267e-29
DUSP6	3.45189e-09	-8.57898	0.528	0.763	6.77468e-05	2.8874e-29	-29.4009	0.518	0.878	5.66681e-25	3.45189e-09	5.7748e-29
LGALS2	3.75136e-15	-11.77	0.085	0.502	7.36241e-11	2.90872e-29	-20.055	0.07	0.7	5.70865e-25	3.75136e-15	5.81743e-29
RPS26	4.97857e-29	-5.7223	0.991	0.941	9.77094e-25	0.00175183	-5.26479	1	0.998	1	0.00175183	9.95714e-29
VMO1	0.000135522	1.78011	0.528	0.287	1	1.17507e-28	8.09107	0.404	0.048	2.30619e-24	0.000135522	2.35014e-28
RNASET2	1.62229e-18	3.37137	0.981	0.927	3.1839e-14	1.75577e-28	1.47781	1	0.929	3.44588e-24	1.62229e-18	3.51155e-28
C5AR1	2.10243e-28	5.78887	0.991	0.696	4.12623e-24	6.96205e-18	-3.28748	0.982	0.849	1.36637e-13	6.96205e-18	4.20486e-28
ATP1B3	9.36569e-24	0.704257	0.991	0.804	1.83811e-19	3.34035e-28	0.892364	0.982	0.736	6.55577e-24	9.36569e-24	6.6807e-28
LTB	6.4448e-07	-10.4538	0.726	0.439	0.0126486	6.17407e-28	-75.0645	0.789	0.266	1.21172e-23	6.4448e-07	1.23481e-27
SERPINA1	8.77047e-28	6.09884	1	0.976	1.72129e-23	1.36062e-24	6.46269	1	0.973	2.67036e-20	1.36062e-24	1.75409e-27
ARPC2	3.49249e-14	1.58361	1	0.984	6.85435e-10	9.06566e-28	0.332048	1	0.992	1.77923e-23	3.49249e-14	1.81313e-27
CFD	1.65688e-26	6.4669	0.981	0.937	3.25179e-22	1.80302e-27	7.25739	1	0.96	3.53861e-23	1.65688e-26	3.60605e-27
HLA-E	3.49459e-27	18.4093	1	0.986	6.85848e-23	1.70504e-19	-6.53019	1	0.998	3.3463e-15	1.70504e-19	6.98918e-27
CIRBP	1.1044e-13	0.25033	0.972	0.773	2.1675e-09	7.04007e-27	2.33381	0.974	0.809	1.38168e-22	1.1044e-13	1.40801e-26
CEACAM3	3.04327e-05	-0.656178	0.009	0.162	0.597273	8.25642e-27	0.87344	0.36	0.036	1.62041e-22	3.04327e-05	1.65128e-26
CSF1R	1.41776e-20	-7.22056	1	0.729	2.78249e-16	1.10075e-26	2.97998	0.921	0.511	2.16034e-22	1.41776e-20	2.20151e-26
TAGLN	3.5087e-07	1.74924	0.547	0.285	0.00688618	1.40241e-26	1.2893	0.684	0.203	2.75237e-22	3.5087e-07	2.80482e-26
MT2A	2.04754e-26	52.5391	0.991	0.81	4.01851e-22	1.60789e-14	-3.71739	0.947	0.769	3.15564e-10	1.60789e-14	4.09509e-26
FTH1	2.08132e-26	46.5391	1	1	4.0848e-22	1.13975e-23	-108.477	1	1	2.23687e-19	1.13975e-23	4.16264e-26
CTSL	2.32891e-10	1.83522	0.698	0.383	4.57071e-06	2.26724e-26	2.95923	0.772	0.275	4.44968e-22	2.32891e-10	4.53448e-26
PTGES3	3.32571e-09	1.57761	0.953	0.814	6.52704e-05	1.01236e-25	3.13273	0.956	0.74	1.98685e-21	3.32571e-09	2.02472e-25
PAG1	2.47984e-05	1.02482	0.792	0.528	0.486693	1.19644e-25	2.30419	0.746	0.289	2.34814e-21	2.47984e-05	2.39289e-25
CLEC4E	6.29367e-12	-3.04664	0.019	0.362	1.23519e-07	1.34254e-25	-3.59668	0.018	0.589	2.63488e-21	6.29367e-12	2.68509e-25
CD83	1.79005e-25	4.26315	0.972	0.721	3.51316e-21	5.34439e-06	-4.28508	0.939	0.853	0.104889	5.34439e-06	3.58011e-25
METTL9	1.17207e-07	-5.19186	0.396	0.601	0.00230031	1.82494e-25	-5.21693	0.491	0.845	3.58162e-21	1.17207e-07	3.64987e-25
HLA-DPA1	2.36097e-25	-105.461	0.991	0.941	4.63364e-21	9.41314e-25	-31.7838	1	0.824	1.84742e-20	9.41314e-25	4.72194e-25
BID	3.70885e-15	2.15552	0.962	0.789	7.27898e-11	2.89144e-25	5.06228	0.965	0.755	5.67475e-21	3.70885e-15	5.78289e-25
MTRNR2L8	2.99671e-25	0.794596	0.991	0.872	5.88134e-21	0.036717	-26.1555	0.868	0.941	1	0.036717	5.99342e-25
NAIP	1.67715e-13	-3.00352	0.066	0.447	3.29157e-09	3.21227e-25	-3.04668	0.096	0.65	6.30441e-21	1.67715e-13	6.42455e-25
RHOB	3.90761e-06	0.538638	0.962	0.844	0.0766907	4.89256e-25	-5.44861	0.939	0.585	9.60214e-21	3.90761e-06	9.78512e-25
TMSB4X	3.85174e-17	-95.4609	1	1	7.55943e-13	7.41459e-25	-66.4699	1	1	1.45519e-20	3.85174e-17	1.48292e-24
CTSC	1.2245e-23	2.47693	0.972	0.798	2.4032e-19	9.96553e-25	3.77844	0.947	0.69	1.95583e-20	1.2245e-23	1.99311e-24
C1QA	1.46962e-13	-15.4609	0.528	0.194	2.88427e-09	1.16731e-24	39.3965	0.491	0.096	2.29096e-20	1.46962e-13	2.33462e-24
SAMSN1	1.24994e-24	-1.0987	0.925	0.504	2.45312e-20	2.08641e-11	0.338501	0.789	0.501	4.09478e-07	2.08641e-11	2.49987e-24
CD99	2.4504e-12	-5.10013	0.085	0.443	4.80915e-08	1.77513e-24	-3.15568	0.053	0.606	3.48386e-20	2.4504e-12	3.55025e-24
PKN1	6.59358e-10	1.17557	0.953	0.735	1.29406e-05	2.36582e-24	0.796005	0.939	0.671	4.64316e-20	6.59358e-10	4.73164e-24
CCDC12	1.47067e-06	1.19955	0.84	0.609	0.0288634	2.47333e-24	1.83866	0.877	0.476	4.85416e-20	1.47067e-06	4.94667e-24
UNC119	2.75603e-05	-1.24475	0.698	0.5	0.540899	2.74871e-24	3.90065	0.798	0.359	5.39461e-20	2.75603e-05	5.49742e-24
PILRA	2.5729e-18	1.20146	0.953	0.8	5.04958e-14	2.80116e-24	5.61325	0.982	0.734	5.49756e-20	2.5729e-18	5.60232e-24
KLF10	2.72287e-06	-4.06367	0.34	0.54	0.0534391	2.80994e-24	-8.75206	0.482	0.862	5.51479e-20	2.72287e-06	5.61988e-24
IER5	5.5736e-05	-3.37776	0.953	0.769	1	3.21914e-24	2.82228	0.974	0.698	6.31789e-20	5.5736e-05	6.43828e-24
IFITM1	0.0704328	-0.733369	0.358	0.259	1	3.29776e-24	2.2395	0.544	0.13	6.47218e-20	0.0704328	6.59552e-24
S100A4	2.75311e-10	25.5168	1	0.996	5.40326e-06	3.64549e-24	5.53494	1	1	7.15464e-20	2.75311e-10	7.29098e-24
SGK1	0.682613	-11.6406	0.538	0.496	1	3.79481e-24	-16.4765	0.491	0.889	7.4477e-20	0.682613	7.58962e-24
VASP	3.39057e-09	-2.03287	0.981	0.921	6.65434e-05	3.90568e-24	0.738576	1	0.924	7.66528e-20	3.39057e-09	7.81135e-24
ITGAM	9.70246e-09	-4.54265	0.113	0.399	0.00019042	4.92612e-24	-3.8412	0.132	0.671	9.66799e-20	9.70246e-09	9.85223e-24
CSTA	6.78766e-08	-5.99996	0.745	0.844	0.00133215	4.92965e-24	-5.30809	0.781	0.964	9.67492e-20	6.78766e-08	9.85929e-24
CTSD	2.86491e-08	-9.12891	0.821	0.907	0.000562266	6.82574e-24	-11.1918	0.86	0.979	1.33962e-19	2.86491e-08	1.36515e-23
SNX18	1.33306e-07	0.274287	0.821	0.571	0.00261627	1.25654e-23	1.46496	0.807	0.363	2.46609e-19	1.33306e-07	2.51308e-23
IER3	8.36013e-08	-7.79591	0.094	0.348	0.00164076	1.60931e-23	-10.3456	0.096	0.631	3.15842e-19	8.36013e-08	3.21861e-23
TSPO	0.00912245	-13.3416	0.981	0.978	1	1.6136e-23	-10.2526	0.991	0.994	3.16685e-19	0.00912245	3.2272e-23
TNFRSF1B	2.8407e-11	0.92604	1	0.911	5.57516e-07	1.72128e-23	4.55424	1	0.904	3.37818e-19	2.8407e-11	3.44255e-23
RAP1B	2.00763e-06	-10.9664	0.943	0.887	0.0394018	2.17802e-23	2.31213	0.991	0.857	4.27459e-19	2.00763e-06	4.35605e-23
CD93	1.09669e-09	-3.27518	0.16	0.457	2.15237e-05	2.34959e-23	-4.8973	0.175	0.677	4.6113e-19	1.09669e-09	4.69918e-23
CAMK1	1.07334e-06	0.925323	0.698	0.478	0.0210653	2.55791e-23	1.97007	0.868	0.4	5.02016e-19	1.07334e-06	5.11582e-23
CSTB	5.85143e-14	-4.09223	0.991	0.915	1.1484e-09	3.08671e-23	4.78029	0.974	0.87	6.05798e-19	5.85143e-14	6.17342e-23
PLBD1	6.88687e-11	-14.9332	0.33	0.628	1.35162e-06	3.93259e-23	-15.9249	0.36	0.786	7.7181e-19	6.88687e-11	7.86518e-23
MYL12B	1.00624e-08	-0.690002	1	0.933	0.000197485	4.9947e-23	1.74367	1	0.954	9.80259e-19	1.00624e-08	9.98939e-23
CD37	1.76446e-10	-10.8847	0.972	0.943	3.46294e-06	5.36434e-23	5.39999	1	0.958	1.0528e-18	1.76446e-10	1.07287e-22
CD163	3.36444e-09	-1.30439	0	0.263	6.60305e-05	7.32333e-23	-2.75739	0.009	0.537	1.43728e-18	3.36444e-09	1.46467e-22
HSPB1	0.272606	-1.99777	0.34	0.287	1	9.67954e-23	1.10971	0.491	0.111	1.89971e-18	0.272606	1.93591e-22
JPT1	2.6361e-09	1.55852	0.906	0.781	5.17362e-05	1.50399e-22	2.48067	0.947	0.685	2.95173e-18	2.6361e-09	3.00798e-22
FPR1	2.7777e-12	-5.32535	0.387	0.692	5.45152e-08	2.57568e-22	-4.3969	0.474	0.901	5.05504e-18	2.7777e-12	5.15137e-22
CAPG	1.33025e-14	-5.09304	0.151	0.551	2.61074e-10	2.80498e-22	-4.03782	0.281	0.765	5.50506e-18	1.33025e-14	5.60997e-22
NEURL1	1.30388e-06	1.08469	0.481	0.243	0.02559	3.13382e-22	1.224	0.474	0.101	6.15044e-18	1.30388e-06	6.26764e-22
FAM110A	2.10637e-07	1.25506	0.604	0.372	0.00413395	4.05249e-22	2.55504	0.632	0.21	7.95341e-18	2.10637e-07	8.10498e-22
TSC22D3	1.93351e-11	13.8593	0.991	0.931	3.79471e-07	4.9896e-22	-1.36451	1	0.941	9.79259e-18	1.93351e-11	9.97921e-22
TSTD1	2.38892e-11	0.84733	0.594	0.267	4.6885e-07	5.94917e-22	0.686582	0.518	0.124	1.16758e-17	2.38892e-11	1.18983e-21
CD44	0.382464	-14.4244	0.981	0.935	1	6.06107e-22	-27.3325	0.974	0.985	1.18955e-17	0.382464	1.21221e-21
PLAUR	7.47878e-22	12.5214	0.991	0.816	1.46778e-17	0.0404484	-31.4766	0.904	0.929	1	0.0404484	1.49576e-21
ARPC3	8.63815e-18	3.62091	1	0.992	1.69532e-13	7.97903e-22	2.63927	1	0.992	1.56596e-17	8.63815e-18	1.59581e-21
PTAFR	2.30859e-08	-2.13523	0.132	0.411	0.000453083	1.08708e-21	-2.55922	0.202	0.711	2.13349e-17	2.30859e-08	2.17415e-21
RNASE6	2.72619e-12	-2.24276	0	0.342	5.35042e-08	1.13556e-21	-2.67543	0.018	0.526	2.22864e-17	2.72619e-12	2.27111e-21
PHF19	0.00265761	0.420115	0.453	0.306	1	1.42074e-21	1.70858	0.632	0.214	2.78835e-17	0.00265761	2.84148e-21
CALM2	0.000310475	-1.28256	0.934	0.909	1	1.50172e-21	6.7947	0.974	0.87	2.94727e-17	0.000310475	3.00344e-21
JAML	2.73227e-05	-6.75096	0.642	0.747	0.536235	1.70637e-21	-3.43293	0.64	0.904	3.34892e-17	2.73227e-05	3.41274e-21
IRF2BP2	0.834749	-2.57206	0.585	0.518	1	1.73503e-21	-11.1384	0.57	0.87	3.40517e-17	0.834749	3.47006e-21
LY6E	3.92353e-07	-1.14893	0.981	0.874	0.00770032	1.92305e-21	-3.66304	0.982	0.738	3.77417e-17	3.92353e-07	3.84609e-21
CXCL16	2.58031e-21	2.09408	0.915	0.518	5.06412e-17	2.55217e-16	2.89926	0.842	0.547	5.00888e-12	2.55217e-16	5.16062e-21
RBP7	0.011997	-4.60289	0.377	0.468	1	3.30924e-21	-7.36992	0.289	0.727	6.49471e-17	0.011997	6.61847e-21
AC147067.1	0.0112114	0.289894	0.302	0.196	1	4.78831e-21	0.571241	0.491	0.117	9.39754e-17	0.0112114	9.57662e-21
HLA-C	6.02348e-21	-6.47898	0.991	1	1.18217e-16	1.06553e-11	6.20516	1	1	2.09121e-07	1.06553e-11	1.2047e-20
RPL8	6.29646e-21	-4.58102	1	0.996	1.23574e-16	5.31767e-19	-8.47662	1	0.994	1.04365e-14	5.31767e-19	1.25929e-20
RGCC	0.0146595	-1.56392	0.085	0.182	1	6.47963e-21	-10.1974	0.096	0.6	1.27169e-16	0.0146595	1.29593e-20
CDKN2D	9.25111e-05	-1.41784	0.811	0.672	1	7.10725e-21	2.53704	0.947	0.679	1.39487e-16	9.25111e-05	1.42145e-20
KLF2	3.32958e-09	15.1278	0.991	0.925	6.53463e-05	8.02645e-21	-1.46622	0.991	0.91	1.57527e-16	3.32958e-09	1.60529e-20
ALOX5AP	2.14622e-10	-2.61113	0.009	0.312	4.21218e-06	1.12969e-20	-3.45824	0.009	0.501	2.21713e-16	2.14622e-10	2.25939e-20
SPI1	6.29134e-09	3.1733	0.991	0.935	0.000123474	1.23797e-20	-0.675952	1	0.927	2.42964e-16	6.29134e-09	2.47594e-20
PGK1	2.33236e-11	2.95982	0.962	0.927	4.57748e-07	1.37532e-20	0.540813	0.991	0.906	2.69921e-16	2.33236e-11	2.75064e-20
FCN1	0.000222615	-52.3596	0.972	0.976	1	1.54721e-20	-11.1735	0.921	0.989	3.03655e-16	0.000222615	3.09441e-20
CD47	5.83777e-08	1.41199	0.858	0.642	0.00114572	1.69953e-20	1.41335	0.886	0.482	3.33551e-16	5.83777e-08	3.39907e-20
ADGRE1	1.91883e-20	1.69547	0.689	0.263	3.7659e-16	1.0094e-15	1.00117	0.579	0.22	1.98104e-11	1.0094e-15	3.83767e-20
AC064805.1	1.97393e-20	0.776612	0.509	0.126	3.87404e-16	8.53433e-09	0.649712	0.325	0.115	0.000167495	8.53433e-09	3.94787e-20
CHST2	1.1097e-09	-0.996196	0.632	0.316	2.17789e-05	3.71547e-20	1.13806	0.518	0.147	7.29199e-16	1.1097e-09	7.43095e-20
PPDPF	6.3353e-09	-0.808232	0.962	0.85	0.000124337	4.32448e-20	6.87788	0.939	0.782	8.48723e-16	6.3353e-09	8.64897e-20
ANKRD28	2.5058e-05	-3.95429	0.075	0.257	0.491789	5.05768e-20	-10.517	0.105	0.583	9.92621e-16	2.5058e-05	1.01154e-19
ZBTB1	5.31073e-20	1.68794	0.708	0.296	1.04228e-15	0.00290679	0.34493	0.553	0.4	1	0.00290679	1.06215e-19
ITGAL	1.029e-06	0.612005	0.915	0.696	0.0201951	6.82235e-20	1.29837	0.921	0.604	1.33896e-15	1.029e-06	1.36447e-19
TALDO1	0.0505926	-5.8762	0.925	0.899	1	8.06277e-20	-10.7164	0.974	0.964	1.5824e-15	0.0505926	1.61255e-19
ATP2B1-AS1	0.212412	-7.46	0.811	0.838	1	8.32488e-20	-15.4809	0.754	0.935	1.63384e-15	0.212412	1.66498e-19
LILRB2	2.84294e-09	-0.864541	0.991	0.832	5.57955e-05	8.38378e-20	-1.98213	0.974	0.792	1.6454e-15	2.84294e-09	1.67676e-19
CHCHD10	6.9632e-12	3.37162	0.925	0.696	1.3666e-07	9.22655e-20	0.972236	0.895	0.616	1.8108e-15	6.9632e-12	1.84531e-19
MGST1	2.36189e-09	-2.35498	0.009	0.281	4.63544e-05	1.00909e-19	-2.08731	0.044	0.52	1.98045e-15	2.36189e-09	2.01819e-19
CYP4F22	1.02026e-19	1.47625	0.33	0.047	2.00235e-15	8.3267e-11	0.658254	0.149	0.017	1.6342e-06	8.3267e-11	2.04051e-19
MEGF9	2.84617e-07	-4.56875	0.321	0.538	0.00558589	1.09914e-19	-6.31054	0.167	0.652	2.15717e-15	2.84617e-07	2.19827e-19
RGS19	6.30264e-07	1.69142	0.925	0.818	0.0123696	1.13506e-19	0.590211	0.974	0.797	2.22766e-15	6.30264e-07	2.27011e-19
HMOX1	6.01955e-09	-16.319	0.868	0.589	0.00011814	1.46829e-19	-3.33332	0.868	0.486	2.88166e-15	6.01955e-09	2.93657e-19
DSTN	5.24102e-11	0.268011	0.726	0.423	1.0286e-06	1.64894e-19	2.50311	0.798	0.459	3.23622e-15	5.24102e-11	3.29789e-19
GLIPR2	7.6266e-05	-1.78512	0.547	0.69	1	1.99703e-19	-2.87359	0.526	0.868	3.91937e-15	7.6266e-05	3.99406e-19
AC007952.4	2.30357e-19	-19.9865	0.358	0.749	4.52098e-15	4.77447e-13	-18.8942	0.404	0.719	9.37038e-09	4.77447e-13	4.60713e-19
SFMBT2	9.28815e-05	0.365461	0.358	0.194	1	3.40146e-19	1.47715	0.465	0.115	6.6757e-15	9.28815e-05	6.80292e-19
FOSB	1.39259e-05	-17.237	0.915	0.909	0.273309	4.07488e-19	-27.4098	0.86	0.971	7.99737e-15	1.39259e-05	8.14977e-19
RGL4	0.857578	-0.43783	0.104	0.097	1	5.61065e-19	0.580697	0.263	0.029	1.10115e-14	0.857578	1.12213e-18
CD52	1.69761e-08	-10.6779	0.953	0.903	0.000333174	6.0655e-19	-19.3497	1	0.916	1.19041e-14	1.69761e-08	1.2131e-18
SNX9	2.37582e-15	1.23458	0.623	0.253	4.66279e-11	6.63807e-19	1.21512	0.623	0.229	1.30279e-14	2.37582e-15	1.32761e-18
MAPKAPK3	1.30825e-13	1.48439	0.925	0.696	2.56757e-09	8.5973e-19	1.44488	0.939	0.673	1.68731e-14	1.30825e-13	1.71946e-18
AC114760.2	6.86499e-09	0.463737	0.368	0.136	0.000134732	8.69656e-19	0.876995	0.456	0.115	1.70679e-14	6.86499e-09	1.73931e-18
AHR	4.55021e-06	-2.85727	0.113	0.33	0.0893024	8.99502e-19	-6.85023	0.289	0.706	1.76536e-14	4.55021e-06	1.799e-18
APLP2	2.71161e-07	-9.09027	0.783	0.86	0.00532181	9.72385e-19	-10.9528	0.886	0.96	1.9084e-14	2.71161e-07	1.94477e-18
SAT1	6.93985e-17	27.5381	0.991	0.984	1.36202e-12	9.75879e-19	-80.4766	1	0.996	1.91526e-14	6.93985e-17	1.95176e-18
HLA-DPB1	9.93991e-19	-133.409	0.991	0.905	1.95081e-14	1.64941e-14	-101.474	0.991	0.801	3.23714e-10	1.64941e-14	1.98798e-18
MCL1	0.602069	-11.1962	0.991	0.925	1	1.01009e-18	-15.7241	0.956	0.992	1.98241e-14	0.602069	2.02018e-18
CFL1	6.74793e-08	1.07288	1	0.984	0.00132435	1.16988e-18	-10.3154	1	0.989	2.296e-14	6.74793e-08	2.33975e-18
PTP4A2	2.48121e-06	1.53101	0.991	0.943	0.0486962	1.24788e-18	0.747994	1	0.952	2.44909e-14	2.48121e-06	2.49577e-18
AC245128.3	5.84837e-08	-1.20914	0.047	0.3	0.0011478	1.49896e-18	-4.11946	0.167	0.616	2.94187e-14	5.84837e-08	2.99793e-18
SRSF5	1.95044e-18	5.48735	0.991	0.964	3.82794e-14	3.83336e-15	-2.33684	1	0.981	7.52335e-11	3.83336e-15	3.90088e-18
PTMA	2.7323e-12	-6.41012	1	0.998	5.36242e-08	2.26824e-18	-14.5251	1	0.996	4.45165e-14	2.7323e-12	4.53648e-18
MCEMP1	1.6611e-09	-3.50256	0.009	0.285	3.26007e-05	2.27067e-18	-2.36903	0.018	0.476	4.45641e-14	1.6611e-09	4.54133e-18
HERPUD1	1.03488e-15	9.84082	0.981	0.777	2.03106e-11	2.60566e-18	4.34434	0.965	0.713	5.11388e-14	1.03488e-15	5.21133e-18
LMO2	4.38529e-10	0.587885	0.953	0.777	8.60657e-06	2.74484e-18	2.68188	0.93	0.669	5.38702e-14	4.38529e-10	5.48968e-18
VIM	0.0404561	-56.8825	1	0.998	1	3.37569e-18	-184.15	1	0.998	6.62513e-14	0.0404561	6.75138e-18
CREB5	3.31109e-08	-3.6993	0.123	0.393	0.000649835	3.44282e-18	-2.3169	0.079	0.528	6.75687e-14	3.31109e-08	6.88564e-18
S100A11	2.48253e-15	-3.70667	1	0.994	4.87222e-11	4.22621e-18	19.1892	1	0.994	8.29437e-14	2.48253e-15	8.45243e-18
TREM1	0.112961	-1.26786	0.349	0.405	1	5.13725e-18	-4.34553	0.272	0.679	1.00824e-13	0.112961	1.02745e-17
CCL3	1.33013e-07	-52.4411	0.217	0.462	0.00261051	5.19195e-18	-70.4766	0.123	0.579	1.01897e-13	1.33013e-07	1.03839e-17
UQCRB	5.37445e-18	-1.77446	1	0.953	1.05479e-13	1.41582e-11	7.48024	0.991	0.979	2.77868e-07	1.41582e-11	1.07489e-17
LILRA5	5.91351e-06	1.60039	0.877	0.7	0.116059	5.60123e-18	1.99369	0.93	0.694	1.0993e-13	5.91351e-06	1.12025e-17
TYROBP	5.71297e-18	13.5381	1	1	1.12123e-13	7.82184e-10	-2.72431	1	1	1.53511e-05	7.82184e-10	1.14259e-17
PTPN6	5.02283e-09	-1.38629	0.953	0.834	9.85781e-05	5.86814e-18	2.88958	0.956	0.734	1.15168e-13	5.02283e-09	1.17363e-17
PGD	0.00931559	-1.59373	0.377	0.464	1	6.09067e-18	-3.51763	0.298	0.698	1.19535e-13	0.00931559	1.21813e-17
TRIB1	0.0457996	-4.77297	0.387	0.464	1	6.28608e-18	-5.7575	0.5	0.786	1.23371e-13	0.0457996	1.25722e-17
SIRPA	2.64113e-05	-1.30913	0.113	0.308	0.518348	6.38676e-18	-1.68737	0.088	0.533	1.25347e-13	2.64113e-05	1.27735e-17
FCGR3B	0.0164297	1.69976	0.132	0.065	1	7.23016e-18	5.13516	0.202	0.013	1.41899e-13	0.0164297	1.44603e-17
MBD2	1.6111e-15	4.93557	0.953	0.816	3.16194e-11	8.03067e-18	6.97155	0.939	0.792	1.5761e-13	1.6111e-15	1.60613e-17
EMP3	5.74352e-05	12.5387	1	0.968	1	8.11137e-18	-10.1259	1	0.985	1.59194e-13	5.74352e-05	1.62227e-17
MTPN	3.54271e-06	-2.85439	0.972	0.872	0.0695293	8.41285e-18	3.46048	0.965	0.837	1.65111e-13	3.54271e-06	1.68257e-17
MAFB	8.67493e-18	-1.36155	1	0.83	1.70254e-13	0.277438	-8.47664	0.974	0.92	1	0.277438	1.73499e-17
RPS27	1.00556e-10	-58.4609	1	0.998	1.9735e-06	8.84896e-18	-40.477	1	1	1.7367e-13	1.00556e-10	1.76979e-17
TNFSF13B	3.95952e-08	-8.07806	0.783	0.856	0.000777095	1.10585e-17	-8.72846	0.623	0.878	2.17033e-13	3.95952e-08	2.21169e-17
IL17RA	7.88517e-09	-2.42148	0.396	0.656	0.000154754	2.22176e-17	-2.89479	0.43	0.784	4.36042e-13	7.88517e-09	4.44352e-17
BLVRB	0.158216	-4.00044	0.736	0.709	1	2.66159e-17	-3.00879	0.658	0.91	5.22364e-13	0.158216	5.32319e-17
PCGF5	1.47499e-07	1.55892	0.708	0.453	0.00289481	3.56878e-17	1.33831	0.746	0.415	7.00409e-13	1.47499e-07	7.13756e-17
PPIF	0.0408324	-2.42499	0.302	0.383	1	4.43592e-17	-10.9287	0.333	0.73	8.70594e-13	0.0408324	8.87184e-17
LGALS1	0.0106075	-13.2613	0.991	0.966	1	4.62459e-17	30.4734	1	0.985	9.07622e-13	0.0106075	9.24918e-17
EMB	7.68223e-10	-1.24104	0.019	0.308	1.50771e-05	6.61094e-17	-1.92278	0.044	0.48	1.29746e-12	7.68223e-10	1.32219e-16
POU2F2	3.95429e-05	-1.33273	0.962	0.85	0.776069	7.94394e-17	1.712	0.974	0.736	1.55908e-12	3.95429e-05	1.58879e-16
CH25H	9.30825e-17	15.9192	0.302	0.047	1.82684e-12	3.76539e-07	6.27075	0.193	0.054	0.00738995	3.76539e-07	1.86165e-16
PRELID1	6.40526e-12	3.53007	1	0.953	1.2571e-07	1.09306e-16	-1.92294	1	0.969	2.14523e-12	6.40526e-12	2.18611e-16
CXCR4	1.17082e-16	1.36003	0.83	0.571	2.29785e-12	2.3257e-13	-1.68745	0.912	0.711	4.56442e-09	2.3257e-13	2.34163e-16
CYP1B1	5.43153e-08	-6.77131	0.028	0.271	0.00106599	1.20024e-16	-7.01643	0.035	0.457	2.35559e-12	5.43153e-08	2.40048e-16
VAMP5	1.25912e-16	-7.9652	0.943	0.783	2.47115e-12	0.0560817	-1.3597	0.807	0.753	1	0.0560817	2.51824e-16
EVI2A	7.58682e-08	-5.29258	0.264	0.53	0.00148899	1.34088e-16	-1.71838	0.272	0.669	2.63162e-12	7.58682e-08	2.68177e-16
TIMP1	2.90944e-11	92.5299	0.981	0.872	5.71007e-07	1.65628e-16	-3.48162	0.974	0.881	3.25061e-12	2.90944e-11	3.31255e-16
ANKRD13D	4.16142e-08	3.30258	0.868	0.688	0.000816721	1.68484e-16	1.14007	0.895	0.572	3.30666e-12	4.16142e-08	3.36967e-16
TMEM134	3.10029e-07	0.97306	0.585	0.344	0.00608463	1.82284e-16	1.1425	0.605	0.237	3.5775e-12	3.10029e-07	3.64568e-16
LIMD2	1.45761e-06	0.928011	0.953	0.872	0.028607	1.90475e-16	1.63855	0.982	0.864	3.73826e-12	1.45761e-06	3.8095e-16
MPC1	1.92596e-06	0.989335	0.726	0.534	0.037799	1.92738e-16	1.48778	0.789	0.449	3.78267e-12	1.92596e-06	3.85475e-16
NDUFA4	2.52738e-11	0.327853	0.962	0.905	4.96023e-07	2.26427e-16	0.461832	1	0.91	4.44385e-12	2.52738e-11	4.52854e-16
CES1	7.9975e-06	-1.84873	0	0.164	0.156959	2.72354e-16	-5.88084	0.018	0.434	5.34522e-12	7.9975e-06	5.44708e-16
PECAM1	0.000252311	-2.3496	0.943	0.84	1	3.369e-16	8.32541	0.956	0.855	6.612e-12	0.000252311	6.738e-16
STAB1	4.74915e-09	-1.16598	0	0.259	9.32069e-05	4.31487e-16	-1.66615	0.018	0.426	8.46836e-12	4.74915e-09	8.62974e-16
ARPC5	0.129649	1.52841	0.962	0.945	1	4.62384e-16	3.04611	0.991	0.924	9.07474e-12	0.129649	9.24767e-16
MT-CO2	0.00965293	136.539	1	0.998	1	5.41937e-16	-44.4766	1	0.998	1.06361e-11	0.00965293	1.08387e-15
ALDH1A1	1.34534e-05	-1.56039	0.047	0.233	0.264036	5.72802e-16	-3.07582	0.026	0.434	1.12418e-11	1.34534e-05	1.1456e-15
RABGAP1L	0.000527219	-0.982128	0.745	0.609	1	6.07268e-16	0.80735	0.728	0.346	1.19182e-11	0.000527219	1.21454e-15
CHST7	2.4337e-07	0.506449	0.443	0.209	0.00477639	6.10671e-16	0.493832	0.36	0.078	1.1985e-11	2.4337e-07	1.22134e-15
KCTD12	5.36561e-10	-3.53888	0.349	0.63	1.05305e-05	7.17542e-16	-4.0218	0.377	0.723	1.40825e-11	5.36561e-10	1.43508e-15
ARL6IP5	0.0390807	-2.369	0.887	0.85	1	7.33063e-16	2.30981	0.982	0.805	1.43871e-11	0.0390807	1.46613e-15
QPCT	6.6388e-08	-1.36475	0	0.227	0.00130293	7.45882e-16	-2.76474	0.009	0.411	1.46387e-11	6.6388e-08	1.49176e-15
ARHGDIB	3.23453e-08	-0.455962	0.981	0.976	0.000634809	9.19374e-16	0.512229	0.991	0.977	1.80436e-11	3.23453e-08	1.83875e-15
CD1D	1.23024e-06	-1.83044	0.151	0.393	0.0241446	9.19939e-16	-1.50356	0.07	0.484	1.80547e-11	1.23024e-06	1.83988e-15
IL1B	0.00400422	-12.7431	0.217	0.342	1	1.29094e-15	-12.4304	0.175	0.591	2.5336e-11	0.00400422	2.58189e-15
NLRP3	0.935621	-0.527103	0.302	0.291	1	1.33525e-15	-2.05562	0.289	0.692	2.62057e-11	0.935621	2.6705e-15
UBC	2.04174e-15	7.22421	0.981	0.992	4.00712e-11	2.35574e-10	-24.4668	1	0.998	4.62338e-06	2.35574e-10	4.08348e-15
GAPDH	0.00516592	-31.4597	1	0.988	1	2.12121e-15	-38.4869	1	0.996	4.16309e-11	0.00516592	4.24242e-15
PTGER4	2.44041e-15	2.31925	0.83	0.441	4.78954e-11	5.80494e-08	2.91631	0.658	0.398	0.00113928	5.80494e-08	4.88081e-15
GM2A	6.29009e-08	-1.37286	0.123	0.383	0.00123449	2.44068e-15	-2.0163	0.07	0.48	4.79008e-11	6.29009e-08	4.88136e-15
GPCPD1	0.0406955	-2.17807	0.538	0.613	1	3.25625e-15	-3.58302	0.535	0.845	6.39071e-11	0.0406955	6.51249e-15
ASGR1	5.18727e-06	-1.75226	0.302	0.53	0.101805	3.54325e-15	-2.31023	0.298	0.686	6.95399e-11	5.18727e-06	7.0865e-15
MAP3K8	3.80189e-15	2.00364	0.811	0.472	7.46159e-11	0.510481	-6.58039	0.789	0.763	1	0.510481	7.60378e-15
EGR1	2.29131e-08	-12.7132	0.028	0.283	0.000449692	3.90159e-15	-12.1236	0.175	0.56	7.65726e-11	2.29131e-08	7.80317e-15
PDCL3	0.000171805	0.604026	0.472	0.304	1	4.86959e-15	0.74871	0.526	0.185	9.55706e-11	0.000171805	9.73918e-15
FCGR1A	0.130447	-0.796636	0.321	0.393	1	5.17206e-15	-2.84799	0.14	0.545	1.01507e-10	0.130447	1.03441e-14
MYL12A	6.88548e-05	-4.68254	0.991	0.964	1	6.00346e-15	0.665252	0.982	0.945	1.17824e-10	6.88548e-05	1.20069e-14
CSK	1.62895e-07	2.06662	0.887	0.751	0.00319697	6.59849e-15	-0.827677	0.939	0.675	1.29502e-10	1.62895e-07	1.3197e-14
CRTAP	1.38315e-07	-1.79544	0.113	0.366	0.00271458	6.71515e-15	-2.16205	0.202	0.587	1.31792e-10	1.38315e-07	1.34303e-14
EREG	0.000273498	-30.4424	0.066	0.219	1	7.26332e-15	-46.4763	0.061	0.457	1.4255e-10	0.000273498	1.45266e-14
PTPRE	0.0463933	-0.986787	0.821	0.698	1	7.30937e-15	-3.56689	0.737	0.912	1.43454e-10	0.0463933	1.46187e-14
FES	2.32365e-09	-1.17619	0.123	0.419	4.56039e-05	7.36657e-15	-1.48645	0.175	0.587	1.44576e-10	2.32365e-09	1.47331e-14
EIF4A2	0.00182099	-0.429423	0.858	0.747	1	1.09612e-14	-1.07388	0.947	0.734	2.15125e-10	0.00182099	2.19225e-14
SEC14L1	1.39077e-09	0.553467	0.84	0.551	2.72953e-05	1.10844e-14	0.748582	0.781	0.463	2.17543e-10	1.39077e-09	2.21689e-14
MAGED2	0.000144827	0.494615	0.453	0.279	1	1.20862e-14	0.539207	0.474	0.155	2.37204e-10	0.000144827	2.41724e-14
ASAH1	8.28674e-13	-0.697119	1	0.915	1.62636e-08	1.32352e-14	16.5839	1	0.958	2.59754e-10	8.28674e-13	2.64704e-14
JMJD1C	0.984743	-2.72404	0.736	0.692	1	1.79038e-14	-3.07742	0.675	0.874	3.5138e-10	0.984743	3.58076e-14
HSP90AA1	1.09363e-09	-15.2443	1	0.974	2.14635e-05	1.8939e-14	-7.34716	1	0.958	3.71697e-10	1.09363e-09	3.7878e-14
SERPINB1	0.00179172	-5.49878	0.84	0.844	1	2.04757e-14	-11.6539	0.816	0.952	4.01857e-10	0.00179172	4.09514e-14
EIF1	2.09508e-14	-8.99803	1	1	4.1118e-10	1.38319e-06	2.52258	1	1	0.0271465	1.38319e-06	4.19016e-14
CTSA	4.09171e-06	-3.31662	0.396	0.589	0.080304	2.42295e-14	-1.80121	0.456	0.753	4.75529e-10	4.09171e-06	4.84591e-14
RPLP1	0.0206339	-73.5878	1	0.998	1	2.44459e-14	-47.4766	1	1	4.79775e-10	0.0206339	4.88918e-14
PYCARD	2.44918e-14	2.74421	0.981	0.939	4.80677e-10	3.82729e-08	3.64062	0.991	0.946	0.000751144	3.82729e-08	4.89837e-14
ARL4A	2.53954e-14	1.99764	0.83	0.536	4.98411e-10	2.8438e-08	4.31635	0.833	0.66	0.000558124	2.8438e-08	5.07909e-14
ATP13A3	0.911438	-0.255219	0.264	0.249	1	2.61129e-14	-11.2395	0.263	0.612	5.12491e-10	0.911438	5.22257e-14
RBX1	0.000528638	-0.42817	0.906	0.81	1	2.71644e-14	1.89702	0.904	0.707	5.33129e-10	0.000528638	5.43288e-14
PFKFB3	3.29258e-14	4.28264	0.613	0.247	6.46201e-10	0.924603	-0.467526	0.456	0.447	1	0.924603	6.58516e-14
ANXA1	4.49046e-07	-28.7165	0.906	0.929	0.00881298	3.43202e-14	-76.1458	0.912	0.977	6.73568e-10	4.49046e-07	6.86404e-14
CYFIP2	3.14947e-08	0.501922	0.613	0.322	0.000618116	4.07944e-14	0.958542	0.544	0.212	8.0063e-10	3.14947e-08	8.15887e-14
CRISPLD2	2.24109e-07	-0.980412	0.009	0.227	0.00439837	4.20989e-14	-1.25126	0.018	0.386	8.26233e-10	2.24109e-07	8.41978e-14
BCL2A1	4.39704e-14	-3.46438	0.962	0.743	8.62963e-10	7.52116e-05	1.22277	0.965	0.889	1	7.52116e-05	8.79408e-14
BST1	0.00911223	-2.14789	0.349	0.464	1	5.12837e-14	-2.82388	0.325	0.663	1.00649e-09	0.00911223	1.02567e-13
PLD3	0.0117929	-0.668748	0.208	0.32	1	5.63073e-14	-1.95357	0.123	0.505	1.10509e-09	0.0117929	1.12615e-13
RHOF	0.000855605	0.279213	0.425	0.269	1	5.96337e-14	0.694958	0.474	0.157	1.17037e-09	0.000855605	1.19267e-13
IGFBP6	0.000186196	0.43007	0.113	0.03	1	6.36473e-14	1.31178	0.167	0.013	1.24914e-09	0.000186196	1.27295e-13
ICAM2	7.72556e-14	3.26586	0.887	0.569	1.51622e-09	1.44479e-13	0.894062	0.728	0.359	2.83555e-09	1.44479e-13	1.54511e-13
GNAI2	1.13435e-10	-2.7244	1	0.982	2.22627e-06	8.53326e-14	5.31198	1	0.979	1.67474e-09	1.13435e-10	1.70665e-13
MGST3	5.80436e-11	2.63574	0.868	0.68	1.13916e-06	9.85868e-14	2.03895	0.904	0.696	1.93487e-09	5.80436e-11	1.97174e-13
EAF1	0.340554	-1.44299	0.283	0.312	1	9.99626e-14	-2.86685	0.211	0.564	1.96187e-09	0.340554	1.99925e-13
JUN	1.01483e-13	-37.5095	0.717	0.919	1.99171e-09	9.21806e-06	-28.5325	0.57	0.767	0.180914	9.21806e-06	2.02967e-13
C5AR2	3.17302e-06	1.76757	0.406	0.194	0.0622738	1.05952e-13	1.83987	0.482	0.164	2.07941e-09	3.17302e-06	2.11904e-13
GAS7	5.43211e-09	-1.71762	0.113	0.417	0.000106611	1.26061e-13	-2.61261	0.289	0.665	2.47408e-09	5.43211e-09	2.52123e-13
VPS29	0.000350037	0.951533	0.821	0.743	1	1.36486e-13	3.07597	0.886	0.688	2.67867e-09	0.000350037	2.72971e-13
TPM4	0.000302294	-1.26849	0.34	0.506	1	1.59731e-13	-4.01386	0.43	0.74	3.13489e-09	0.000302294	3.19463e-13
AL139246.5	2.75965e-12	1.31699	0.557	0.237	5.41609e-08	1.66696e-13	0.799741	0.526	0.197	3.27158e-09	2.75965e-12	3.33393e-13
MEG3	0.0135758	-7.51138	0.151	0.073	1	1.67267e-13	3.55054	0.14	0.008	3.28278e-09	0.0135758	3.34533e-13
TPM3	4.59768e-12	2.7417	1	0.945	9.0234e-08	2.19349e-13	-4.30818	1	0.979	4.30494e-09	4.59768e-12	4.38697e-13
CORO1A	1.43172e-06	4.95666	0.991	0.99	0.0280989	2.28454e-13	8.11013	1	0.971	4.48363e-09	1.43172e-06	4.56907e-13
RPL27A	6.91086e-05	-33.778	1	0.988	1	2.55034e-13	0.393996	1	0.992	5.00529e-09	6.91086e-05	5.10067e-13
ARL6IP4	4.35203e-10	1.4838	0.962	0.879	8.54129e-06	2.55193e-13	2.59671	0.974	0.895	5.00842e-09	4.35203e-10	5.10386e-13
INSIG1	2.71504e-13	3.20801	0.689	0.312	5.32853e-09	1.00932e-08	3.60662	0.605	0.346	0.000198089	1.00932e-08	5.43007e-13
ATP5F1E	2.80538e-13	1.46217	0.991	0.994	5.50584e-09	0.929459	-2.18305	1	1	1	0.929459	5.61077e-13
STK17B	2.92861e-13	2.33635	0.953	0.828	5.7477e-09	0.00119976	1.63203	0.974	0.931	1	0.00119976	5.85723e-13
LDLR	0.00306468	-0.730441	0.047	0.156	1	3.03217e-13	-1.46526	0.044	0.402	5.95095e-09	0.00306468	6.06435e-13
GPR183	4.11826e-05	-6.2121	0.019	0.172	0.808251	3.06461e-13	-12.6543	0.079	0.444	6.01461e-09	4.11826e-05	6.12922e-13
AQP9	1.48554e-06	-0.52385	0.104	0.34	0.0291552	3.43997e-13	-3.6665	0.079	0.449	6.75128e-09	1.48554e-06	6.87993e-13
C3orf14	3.61106e-13	0.733011	0.377	0.105	7.08708e-09	1.18547e-12	0.480147	0.289	0.065	2.3266e-08	1.18547e-12	7.22213e-13
CD68	4.10911e-13	1.53345	0.991	0.955	8.06455e-09	3.83915e-05	-1.24994	1	0.964	0.753472	3.83915e-05	8.21823e-13
SNRPB	0.000848652	0.626599	0.896	0.789	1	4.12042e-13	1.74529	0.965	0.761	8.08673e-09	0.000848652	8.24083e-13
SLC25A37	0.000162216	-1.55504	0.34	0.514	1	4.3949e-13	-2.18985	0.289	0.652	8.62544e-09	0.000162216	8.78981e-13
BAZ2B	6.49848e-07	-2.05847	0.189	0.451	0.0127539	4.48815e-13	-1.42154	0.14	0.532	8.80845e-09	6.49848e-07	8.97631e-13
CDC42	1.38985e-07	-0.882126	1	0.945	0.00272772	4.6313e-13	1.21752	1	0.962	9.0894e-09	1.38985e-07	9.26261e-13
FMNL2	5.99609e-08	0.928204	0.481	0.229	0.00117679	5.03469e-13	0.721636	0.342	0.088	9.88108e-09	5.99609e-08	1.00694e-12
ASGR2	8.15801e-07	-1.06812	0	0.194	0.0160109	5.10547e-13	-2.13974	0.009	0.352	1.002e-08	8.15801e-07	1.02109e-12
IL13RA1	7.83954e-06	-0.9071	0.113	0.322	0.153859	5.13968e-13	-1.12513	0.088	0.459	1.00871e-08	7.83954e-06	1.02794e-12
MIR22HG	5.52778e-13	3.09032	0.736	0.419	1.08488e-08	0.000604557	-0.490774	0.772	0.593	1	0.000604557	1.10556e-12
DOK2	9.198e-11	4.45611	0.896	0.741	1.8052e-06	5.58658e-13	2.4297	0.877	0.656	1.09642e-08	9.198e-11	1.11732e-12
ITGA5	1.11959e-08	-0.833437	0.028	0.291	0.00021973	5.61498e-13	-1.43487	0.053	0.407	1.102e-08	1.11959e-08	1.123e-12
ARRB1	1.6442e-11	1.28102	0.755	0.498	3.22691e-07	6.25774e-13	1.04753	0.649	0.352	1.22814e-08	1.6442e-11	1.25155e-12
H2AFZ	6.80599e-11	6.52293	0.991	0.874	1.33574e-06	6.36071e-13	-4.13371	0.956	0.86	1.24835e-08	6.80599e-11	1.27214e-12
CCR1	0.0371237	-0.480175	0.208	0.308	1	6.41453e-13	-2.54924	0.149	0.503	1.25892e-08	0.0371237	1.28291e-12
CD48	2.60291e-11	2.98989	0.972	0.962	5.10846e-07	6.87139e-13	2.51335	1	0.962	1.34858e-08	2.60291e-11	1.37428e-12
GLT1D1	0.00400069	-0.756708	0.075	0.188	1	7.57707e-13	-0.678917	0.035	0.382	1.48708e-08	0.00400069	1.51541e-12
OAS1	0.871244	-1.52279	0.726	0.723	1	7.60143e-13	0.851502	0.702	0.394	1.49186e-08	0.871244	1.52029e-12
WASF2	1.6234e-06	1.52255	0.953	0.899	0.0318609	8.71075e-13	-0.847096	0.982	0.862	1.70957e-08	1.6234e-06	1.74215e-12
ACTB	2.94207e-07	-56.4609	1	1	0.00577411	9.50286e-13	-28.4763	1	1	1.86503e-08	2.94207e-07	1.90057e-12
CALM1	0.00121239	-7.9778	0.981	0.947	1	1.01026e-12	-4.23565	1	0.956	1.98275e-08	0.00121239	2.02053e-12
CCNL1	0.00113659	-18.9748	0.972	0.939	1	1.05468e-12	-6.54779	0.982	0.985	2.06992e-08	0.00113659	2.10936e-12
IFI30	1.05575e-12	4.4905	0.934	0.702	2.07201e-08	6.23539e-11	-15.4753	0.895	0.738	1.22376e-06	6.23539e-11	2.11149e-12
TBC1D10C	0.0197953	-0.331157	0.604	0.488	1	1.06101e-12	1.87284	0.623	0.3	2.08234e-08	0.0197953	2.12202e-12
RIPK2	1.3872e-12	0.991022	0.755	0.449	2.72252e-08	0.47879	-1.6883	0.702	0.669	1	0.47879	2.7744e-12
AC106712.1	2.04733e-09	0.283916	0.236	0.055	4.0181e-05	1.50114e-12	0.25494	0.14	0.01	2.94615e-08	2.04733e-09	3.00229e-12
FAM89B	4.4184e-07	0.944468	0.802	0.607	0.00867156	1.58833e-12	1.66288	0.816	0.577	3.11726e-08	4.4184e-07	3.17666e-12
KDM6B	0.027227	0.269408	0.575	0.441	1	1.60655e-12	-2.68474	0.412	0.736	3.15301e-08	0.027227	3.2131e-12
RPL12	2.56027e-06	-11.5878	1	0.99	0.0502479	1.6293e-12	3.4146	1	0.996	3.19766e-08	2.56027e-06	3.2586e-12
KLF4	0.00754668	-3.8015	0.858	0.877	1	1.66304e-12	-26.3911	0.842	0.925	3.26389e-08	0.00754668	3.32608e-12
TMTC1	2.05502e-12	0.79424	0.302	0.069	4.03319e-08	0.000166579	0.676525	0.202	0.088	1	0.000166579	4.11005e-12
HCK	0.00244007	1.79025	0.915	0.81	1	2.05841e-12	1.24459	0.939	0.753	4.03983e-08	0.00244007	4.11682e-12
SNAPC3	0.0389384	0.633135	0.283	0.192	1	2.3848e-12	0.627408	0.316	0.08	4.68042e-08	0.0389384	4.76961e-12
RPS29	2.51412e-06	-57.4584	1	1	0.0493421	2.66937e-12	20.5165	1	0.998	5.23891e-08	2.51412e-06	5.33874e-12
FTL	2.90591e-12	-71.4609	1	1	5.70315e-08	1.79596e-09	-98.4766	1	1	3.52475e-05	1.79596e-09	5.81183e-12
ACTN1	3.26598e-06	-0.808231	0.057	0.271	0.064098	3.05725e-12	-1.4496	0.132	0.495	6.00015e-08	3.26598e-06	6.11449e-12
PXN	2.91605e-07	-0.549105	0.028	0.253	0.00572305	3.11087e-12	-0.832267	0.018	0.346	6.10539e-08	2.91605e-07	6.22173e-12
TXN	0.150974	-2.83614	0.66	0.698	1	3.13177e-12	-4.39044	0.64	0.836	6.14642e-08	0.150974	6.26355e-12
HEXB	0.000225991	-1.26863	0.255	0.421	1	3.40541e-12	-1.24985	0.272	0.6	6.68345e-08	0.000225991	6.81081e-12
ANXA6	1.02771e-09	-1.41056	0.094	0.407	2.01698e-05	3.50371e-12	-3.43558	0.167	0.522	6.87639e-08	1.02771e-09	7.00743e-12
RPL10	4.17988e-12	-44.4609	1	1	8.20344e-08	2.26078e-10	-57.4766	1	1	4.43701e-06	2.26078e-10	8.35977e-12
TXNIP	0.161647	-74.3858	1	0.976	1	4.45595e-12	-2.78347	1	0.987	8.74525e-08	0.161647	8.9119e-12
VEGFA	8.27071e-05	-1.04045	0.019	0.164	1	4.86302e-12	-1.83937	0.026	0.358	9.54416e-08	8.27071e-05	9.72604e-12
BIRC3	0.000457201	-1.42104	0.509	0.32	1	5.07076e-12	2.01959	0.561	0.26	9.95188e-08	0.000457201	1.01415e-11
SMARCD3	0.000254277	-0.482492	0.038	0.178	1	5.1305e-12	-1.05813	0.061	0.398	1.00691e-07	0.000254277	1.0261e-11
IL6R	1.02194e-07	-1.7279	0.208	0.462	0.00200565	5.29999e-12	-1.42864	0.219	0.549	1.04018e-07	1.02194e-07	1.06e-11
SARAF	3.40818e-09	-0.431883	0.981	0.874	6.68889e-05	5.33892e-12	-1.96201	0.982	0.88	1.04782e-07	3.40818e-09	1.06778e-11
MYO1G	0.00328185	-1.48092	0.934	0.804	1	5.51632e-12	0.847298	0.947	0.864	1.08263e-07	0.00328185	1.10326e-11
MGAT1	5.87009e-12	1.37134	0.934	0.796	1.15206e-07	0.00175853	2.37127	0.947	0.837	1	0.00175853	1.17402e-11
LINC00937	1.06184e-07	-0.915388	0	0.221	0.00208396	6.25379e-12	-1.06842	0.009	0.327	1.22737e-07	1.06184e-07	1.25076e-11
TUBA1A	1.39088e-08	-1.07155	0.962	0.854	0.000272975	6.54265e-12	-3.47649	1	0.929	1.28406e-07	1.39088e-08	1.30853e-11
CASP5	3.94877e-08	0.894246	0.33	0.121	0.000774986	6.54701e-12	0.741954	0.246	0.05	1.28492e-07	3.94877e-08	1.3094e-11
PLSCR1	6.75482e-12	-3.23269	0.255	0.593	1.3257e-07	2.16692e-08	-3.20026	0.325	0.614	0.000425281	2.16692e-08	1.35096e-11
RPL21	0.000768124	-37.4609	1	0.998	1	7.0002e-12	-24.4757	1	1	1.37386e-07	0.000768124	1.40004e-11
AOAH	7.99828e-05	-2.33948	0.491	0.66	1	7.68808e-12	-2.6824	0.465	0.771	1.50886e-07	7.99828e-05	1.53762e-11
RAB8A	4.73728e-05	0.703123	0.821	0.723	0.929738	8.81782e-12	0.613811	0.895	0.621	1.73059e-07	4.73728e-05	1.76356e-11
HLA-DMB	0.0568152	-5.42005	0.604	0.626	1	9.78092e-12	-3.61538	0.421	0.738	1.9196e-07	0.0568152	1.95618e-11
HBEGF	0.0108982	-1.27426	0.349	0.223	1	1.00172e-11	-4.03154	0.237	0.56	1.96598e-07	0.0108982	2.00344e-11
RNF144B	3.6178e-11	0.573823	0.698	0.383	7.10029e-07	1.00213e-11	2.54359	0.675	0.409	1.96677e-07	3.6178e-11	2.00425e-11
PMAIP1	1.25675e-11	6.52252	0.858	0.573	2.4665e-07	6.55623e-05	6.23989	0.737	0.572	1	6.55623e-05	2.5135e-11
PLXDC2	0.0196836	-2.16466	0.509	0.601	1	1.2943e-11	-2.55842	0.482	0.75	2.5402e-07	0.0196836	2.5886e-11
RASGEF1B	1.34813e-11	2.84742	0.708	0.368	2.64584e-07	0.866142	-2.20317	0.667	0.635	1	0.866142	2.69626e-11
VPS53	0.00330963	0.264508	0.5	0.364	1	1.45246e-11	0.856859	0.632	0.342	2.85059e-07	0.00330963	2.90491e-11
MSN	1.79892e-08	0.549337	0.972	0.941	0.000353056	1.4646e-11	3.46535	0.991	0.939	2.87442e-07	1.79892e-08	2.9292e-11
TUBB	6.21857e-08	1.11966	0.755	0.524	0.00122046	1.47549e-11	0.623195	0.746	0.505	2.89581e-07	6.21857e-08	2.95099e-11
CLEC2B	1.53011e-11	-11.2179	0.925	0.755	3.00299e-07	9.00733e-11	-1.51289	0.895	0.723	1.76778e-06	9.00733e-11	3.06022e-11
JUNB	0.00223175	-18.4126	1	0.96	1	1.70217e-11	-36.4782	0.991	0.983	3.34068e-07	0.00223175	3.40434e-11
GRK6	0.077961	0.520137	0.594	0.545	1	1.77637e-11	1.98995	0.816	0.522	3.48631e-07	0.077961	3.55274e-11
C19orf38	1.78612e-11	1.18403	0.906	0.765	3.50544e-07	0.0238522	2.55928	0.833	0.82	1	0.0238522	3.57224e-11
ST3GAL5	0.0107315	0.631457	0.472	0.356	1	1.97215e-11	0.964718	0.588	0.273	3.87053e-07	0.0107315	3.94429e-11
TAF10	2.16885e-11	1.91887	0.887	0.711	4.25659e-07	7.27884e-10	1.84045	0.921	0.707	1.42854e-05	7.27884e-10	4.33771e-11
ARHGAP26	3.21081e-07	-1.3572	0.217	0.478	0.00630154	2.31375e-11	-1.93447	0.298	0.625	4.54097e-07	3.21081e-07	4.6275e-11
CAPZB	2.92784e-10	2.67754	0.972	0.899	5.74619e-06	2.41747e-11	0.977852	0.965	0.893	4.74453e-07	2.92784e-10	4.83494e-11
B2M	2.54796e-10	40.5391	1	1	5.00062e-06	2.42042e-11	-77.4766	1	1	4.75031e-07	2.54796e-10	4.84083e-11
IGF2R	0.00374555	-0.523718	0.217	0.352	1	2.45294e-11	-1.02071	0.175	0.514	4.81415e-07	0.00374555	4.90589e-11
APH1B	9.03737e-07	0.593875	0.509	0.279	0.0177367	2.57248e-11	0.818943	0.553	0.249	5.04876e-07	9.03737e-07	5.14497e-11
VPS35	0.0035965	0.524434	0.764	0.644	1	2.65964e-11	1.06101	0.746	0.451	5.21981e-07	0.0035965	5.31928e-11
OAZ1	1.87547e-08	-2.31247	1	1	0.00036808	2.68767e-11	2.27016	1	1	5.27483e-07	1.87547e-08	5.37534e-11
MRPL18	1.79856e-06	0.863205	0.67	0.466	0.0352986	2.84109e-11	1.20718	0.57	0.281	5.57592e-07	1.79856e-06	5.68217e-11
COX6C	1.28498e-07	0.795881	0.962	0.883	0.00252191	2.97859e-11	-1.57423	1	0.935	5.84578e-07	1.28498e-07	5.95718e-11
SYK	1.95125e-06	-1.95791	0.396	0.626	0.0382952	3.04591e-11	-1.7406	0.439	0.721	5.97791e-07	1.95125e-06	6.09182e-11
CYP27A1	5.14271e-07	-0.874634	0	0.2	0.0100931	3.13083e-11	-1.29452	0	0.298	6.14457e-07	5.14271e-07	6.26166e-11
TMEM230	0.000260178	0.722183	0.726	0.565	1	3.47587e-11	1.05388	0.807	0.511	6.82175e-07	0.000260178	6.95174e-11
CCNI	3.66634e-11	2.89925	0.991	0.919	7.19557e-07	8.85175e-05	-0.752071	0.982	0.962	1	8.85175e-05	7.33269e-11
IL27RA	0.000683475	-0.556187	0.142	0.302	1	3.82501e-11	-0.90596	0.079	0.405	7.50696e-07	0.000683475	7.65002e-11
AL121929.2	2.77062e-08	0.281539	0.17	0.032	0.000543761	3.89604e-11	0.489347	0.14	0.013	7.64637e-07	2.77062e-08	7.79208e-11
ZNF467	4.48438e-08	-0.955918	0.085	0.35	0.000880105	4.18649e-11	-1.0697	0.246	0.572	8.2164e-07	4.48438e-08	8.37297e-11
HSPA8	4.21139e-11	1.17109	1	0.887	8.26527e-07	5.92432e-10	-12.23	0.991	0.859	1.16271e-05	5.92432e-10	8.42278e-11
ANXA5	5.34003e-06	0.268596	0.962	0.899	0.104803	4.86745e-11	3.36522	1	0.939	9.55286e-07	5.34003e-06	9.7349e-11
CKAP4	0.00207177	-2.84307	0.189	0.324	1	5.06759e-11	-2.96313	0.237	0.554	9.94565e-07	0.00207177	1.01352e-10
ICAM3	2.18828e-07	3.37269	0.943	0.862	0.00429471	5.15699e-11	-1.70195	0.939	0.866	1.01211e-06	2.18828e-07	1.0314e-10
CEBPD	5.22669e-11	6.58927	0.972	0.891	1.02579e-06	0.102671	-12.4655	0.982	0.966	1	0.102671	1.04534e-10
LY86	0.0023884	-5.88423	0.321	0.449	1	5.3649e-11	-2.39075	0.404	0.692	1.05291e-06	0.0023884	1.07298e-10
GMFG	5.70992e-11	1.08527	0.981	0.972	1.12063e-06	1.61145e-10	4.6163	1	0.99	3.16264e-06	1.61145e-10	1.14198e-10
PMVK	2.30995e-07	1.15536	0.604	0.348	0.00453352	5.94294e-11	0.61649	0.623	0.302	1.16636e-06	2.30995e-07	1.18859e-10
CLEC4D	6.98334e-07	-0.606198	0	0.196	0.0137055	5.99849e-11	-0.768457	0	0.291	1.17726e-06	6.98334e-07	1.1997e-10
COX6A1	6.59927e-11	2.60435	0.962	0.862	1.29517e-06	1.20111e-07	-0.426899	0.974	0.908	0.00235729	1.20111e-07	1.31985e-10
VSIR	0.000544058	1.27265	0.991	0.966	1	7.51185e-11	4.4257	1	0.981	1.47428e-06	0.000544058	1.50237e-10
G0S2	7.91692e-11	16.4121	0.604	0.298	1.55377e-06	0.453473	-38.4766	0.675	0.644	1	0.453473	1.58338e-10
UBXN1	3.65045e-10	4.30291	0.943	0.84	7.16438e-06	8.15319e-11	1.39534	0.956	0.839	1.60014e-06	3.65045e-10	1.63064e-10
MRPS35	4.19189e-06	0.574123	0.519	0.308	0.08227	8.28503e-11	1.13312	0.553	0.26	1.62602e-06	4.19189e-06	1.65701e-10
C9orf78	0.00110612	0.685408	0.689	0.569	1	8.53314e-11	2.12185	0.842	0.614	1.67471e-06	0.00110612	1.70663e-10
GRASP	8.81564e-11	1.03621	0.509	0.217	1.73016e-06	4.34822e-06	0.356008	0.544	0.335	0.0853381	4.34822e-06	1.76313e-10
CNIH4	8.83379e-11	1.24601	0.792	0.565	1.73372e-06	1.53104e-09	1.89494	0.684	0.444	3.00483e-05	1.53104e-09	1.76676e-10
PKM	0.00146064	-5.67359	0.868	0.877	1	9.11792e-11	-4.60731	0.781	0.92	1.78948e-06	0.00146064	1.82358e-10
DPYD	1.4837e-06	-1.87589	0.274	0.506	0.0291191	9.7285e-11	-1.30544	0.237	0.566	1.90932e-06	1.4837e-06	1.9457e-10
COX6B1	1.0294e-10	-3.3531	0.981	0.935	2.02031e-06	8.28967e-08	2.29859	0.991	0.956	0.00162693	8.28967e-08	2.05881e-10
OSER1	1.17193e-10	0.934289	0.689	0.389	2.30004e-06	2.02442e-09	0.487193	0.623	0.333	3.97312e-05	2.02442e-09	2.34387e-10
DYSF	0.0201544	-0.489851	0.094	0.184	1	1.28524e-10	-0.876193	0.009	0.296	2.52241e-06	0.0201544	2.57048e-10
COX8A	1.30181e-10	3.21043	0.981	0.911	2.55493e-06	1.56298e-08	-2.3547	0.982	0.918	0.00030675	1.56298e-08	2.60362e-10
VNN2	3.45951e-06	-1.40453	0.17	0.395	0.0678963	1.62859e-10	-3.83157	0.07	0.375	3.19627e-06	3.45951e-06	3.25718e-10
LYL1	1.66216e-10	2.10344	0.877	0.63	3.26216e-06	5.45136e-09	2.49837	0.737	0.537	0.000106988	5.45136e-09	3.32433e-10
SORL1	2.53459e-07	-1.75627	0.33	0.571	0.00497438	1.70807e-10	-2.17539	0.43	0.719	3.35225e-06	2.53459e-07	3.41613e-10
MPEG1	7.21043e-05	-8.12283	0.774	0.877	1	1.94873e-10	-4.46774	0.781	0.901	3.82458e-06	7.21043e-05	3.89747e-10
RAB11FIP1	1.24674e-05	-7.33902	0.509	0.682	0.244685	1.96539e-10	-37.9602	0.535	0.771	3.85728e-06	1.24674e-05	3.93078e-10
NFKBIZ	0.00486198	-4.27792	0.943	0.864	1	2.01096e-10	-7.47626	0.956	0.765	3.94671e-06	0.00486198	4.02192e-10
RETN	1.42159e-05	-22.4135	0.17	0.364	0.279002	2.061e-10	-17.0764	0.132	0.457	4.04492e-06	1.42159e-05	4.122e-10
NR4A1	2.06876e-10	2.27354	0.736	0.455	4.06014e-06	5.7346e-08	-2.7902	0.728	0.468	0.00112547	5.7346e-08	4.13751e-10
HLA-DRA	2.09424e-10	-256.408	0.991	0.976	4.11015e-06	0.0779708	-135.477	1	0.981	1	0.0779708	4.18848e-10
PPIA	0.00322854	-5.37269	0.962	0.899	1	2.29583e-10	0.80388	0.991	0.918	4.5058e-06	0.00322854	4.59167e-10
NUP214	0.0195675	-1.23406	0.755	0.775	1	2.34023e-10	-2.09817	0.702	0.86	4.59294e-06	0.0195675	4.68047e-10
SNHG15	2.42358e-10	3.8484	0.708	0.431	4.75652e-06	1.81903e-09	-1.20927	0.737	0.488	3.57004e-05	1.81903e-09	4.84716e-10
WARS	2.5844e-10	-9.2292	0.981	0.87	5.07215e-06	1.14136e-09	-1.45493	0.982	0.834	2.24003e-05	1.14136e-09	5.16881e-10
CCNG2	0.090284	0.279278	0.292	0.215	1	2.59648e-10	0.697876	0.351	0.113	5.09585e-06	0.090284	5.19296e-10
NRARP	2.74591e-10	1.0246	0.217	0.043	5.38913e-06	0.00606603	-0.451243	0.123	0.052	1	0.00606603	5.49182e-10
BORCS5	0.275537	-0.3543	0.236	0.186	1	2.7519e-10	1.06181	0.316	0.096	5.40088e-06	0.275537	5.5038e-10
IFT57	0.0156882	0.326988	0.302	0.194	1	2.82332e-10	0.649672	0.377	0.138	5.54105e-06	0.0156882	5.64664e-10
CDC42EP4	2.45565e-09	0.593326	0.377	0.138	4.81946e-05	2.93196e-10	0.394833	0.333	0.105	5.75427e-06	2.45565e-09	5.86393e-10
SYNGR2	0.0450875	0.931585	0.745	0.63	1	2.96021e-10	2.26957	0.807	0.568	5.80972e-06	0.0450875	5.92043e-10
NFKBIA	0.566955	-19.5095	0.962	0.879	1	2.98254e-10	-76.718	0.947	0.983	5.85354e-06	0.566955	5.96508e-10
NDUFA5	7.46516e-10	0.560613	0.717	0.433	1.46511e-05	2.99366e-10	0.937074	0.693	0.386	5.87537e-06	7.46516e-10	5.98733e-10
VDAC2	4.18241e-08	0.422427	0.83	0.654	0.000820841	3.08102e-10	0.401056	0.921	0.709	6.04681e-06	4.18241e-08	6.16204e-10
PDCD5	0.000797357	0.372621	0.689	0.555	1	3.10204e-10	1.3697	0.737	0.489	6.08807e-06	0.000797357	6.20408e-10
HPSE	0.0742321	-0.313955	0.104	0.172	1	3.10867e-10	-0.861554	0.018	0.3	6.10108e-06	0.0742321	6.21734e-10
RPL41	2.97414e-08	-39.5636	1	1	0.000583704	3.36181e-10	-34.1634	1	1	6.59788e-06	2.97414e-08	6.72362e-10
EEF1A1	2.22825e-06	-27.4609	1	0.998	0.0437317	3.7247e-10	-22.7717	1	1	7.3101e-06	2.22825e-06	7.4494e-10
FAM200B	0.000161805	-1.848	0.226	0.411	1	3.8383e-10	-1.39853	0.263	0.56	7.53304e-06	0.000161805	7.67659e-10
S1PR4	0.000993575	0.733607	0.698	0.545	1	3.9069e-10	0.867007	0.702	0.446	7.66769e-06	0.000993575	7.81381e-10
NINJ1	4.49731e-10	0.800934	0.83	0.611	8.82643e-06	0.00160055	0.70492	0.798	0.738	1	0.00160055	8.99463e-10
CABP4	6.79139e-10	0.422413	0.245	0.057	1.33288e-05	4.53032e-10	0.349655	0.149	0.019	8.89122e-06	6.79139e-10	9.06065e-10
CXCL8	0.0388366	-61.4334	0.415	0.478	1	4.55194e-10	-89.4766	0.43	0.702	8.93364e-06	0.0388366	9.10388e-10
GPRC5C	4.61371e-10	0.574877	0.17	0.024	9.05487e-06	4.74138e-05	0.269108	0.149	0.046	0.930542	4.74138e-05	9.22742e-10
MT-ATP6	0.00452017	136.539	1	0.998	1	4.63283e-10	-4.47662	1	1	9.0924e-06	0.00452017	9.26566e-10
HLA-DRB1	5.1201e-10	-148.461	0.991	0.972	1.00487e-05	0.245556	-59.4763	1	0.969	1	0.245556	1.02402e-09
RNASE2	1.57522e-08	-2.87056	0.009	0.259	0.000309152	5.33409e-10	-1.10269	0.018	0.294	1.04687e-05	1.57522e-08	1.06682e-09
ADAP1	5.3934e-10	0.717586	0.717	0.411	1.05851e-05	0.00257481	0.318481	0.605	0.467	1	0.00257481	1.07868e-09
HSPH1	0.75399	-1.09646	0.387	0.383	1	5.57357e-10	0.569405	0.377	0.14	1.09387e-05	0.75399	1.11471e-09
SIVA1	1.01627e-08	0.785803	0.811	0.589	0.000199454	5.58192e-10	0.619951	0.886	0.654	1.09551e-05	1.01627e-08	1.11638e-09
BHLHE40	0.241571	-1.03993	0.151	0.192	1	5.77298e-10	-1.44155	0.114	0.434	1.13301e-05	0.241571	1.1546e-09
P4HB	0.00560679	-1.96839	0.651	0.739	1	6.03209e-10	-2.42189	0.684	0.824	1.18386e-05	0.00560679	1.20642e-09
MBOAT7	0.0465404	0.259089	0.283	0.383	1	6.13787e-10	-1.73519	0.219	0.512	1.20462e-05	0.0465404	1.22757e-09
CD300A	5.91191e-09	-0.463573	0.858	0.609	0.000116027	6.26102e-10	-0.911851	0.833	0.566	1.22879e-05	5.91191e-09	1.2522e-09
SAP18	2.01096e-06	0.752674	0.943	0.85	0.0394672	6.27248e-10	0.37912	0.965	0.857	1.23104e-05	2.01096e-06	1.2545e-09
ARMH1	2.2356e-07	-0.632639	0.009	0.227	0.00438759	6.35084e-10	-0.92456	0.053	0.344	1.24642e-05	2.2356e-07	1.27017e-09
SRGN	6.49037e-10	7.51179	1	0.99	1.2738e-05	2.61123e-08	-33.3421	1	0.996	0.000512479	2.61123e-08	1.29807e-09
SELENOK	6.72543e-10	5.02997	0.83	0.583	1.31993e-05	1.32367e-06	1.1908	0.789	0.662	0.0259783	1.32367e-06	1.34509e-09
PRADC1	5.30249e-05	0.482596	0.387	0.217	1	6.80142e-10	1.02988	0.377	0.138	1.33485e-05	5.30249e-05	1.36028e-09
MARCKSL1	0.0320498	-1.62679	0.509	0.397	1	6.82094e-10	5.67502	0.632	0.382	1.33868e-05	0.0320498	1.36419e-09
FAU	6.82424e-10	-6.46693	1	0.998	1.33933e-05	0.000980242	-3.47668	1	1	1	0.000980242	1.36485e-09
CD63	0.000661249	3.35787	0.708	0.816	1	6.84094e-10	-7.23592	0.789	0.967	1.3426e-05	0.000661249	1.36819e-09
SAT2	0.00101901	-1.4624	0.5	0.638	1	7.30456e-10	-2.48466	0.632	0.828	1.43359e-05	0.00101901	1.46091e-09
OSTF1	3.23846e-05	1.39363	0.858	0.702	0.635581	7.35602e-10	1.10577	0.877	0.686	1.44369e-05	3.23846e-05	1.4712e-09
TPCN1	8.51674e-05	-0.360024	0.009	0.148	1	7.54771e-10	-0.699033	0.009	0.277	1.48131e-05	8.51674e-05	1.50954e-09
ATF3	7.73116e-10	2.43699	0.792	0.516	1.51732e-05	0.686983	-7.01019	0.588	0.583	1	0.686983	1.54623e-09
ARHGEF1	0.0414857	0.334115	0.717	0.615	1	7.73118e-10	1.89114	0.833	0.623	1.51732e-05	0.0414857	1.54624e-09
ACAP1	3.25114e-06	-1.10935	0.038	0.235	0.0638069	7.73303e-10	-0.978885	0.035	0.319	1.51768e-05	3.25114e-06	1.54661e-09
NKTR	0.0718142	-1.58986	0.736	0.656	1	7.94577e-10	3.49499	0.816	0.635	1.55944e-05	0.0718142	1.58915e-09
ZFAND5	3.48825e-07	-2.83364	0.991	0.897	0.00684604	8.15841e-10	-3.14963	0.974	0.874	1.60117e-05	3.48825e-07	1.63168e-09
NUDT15	8.19062e-10	0.434211	0.321	0.097	1.60749e-05	0.00060116	0.300421	0.211	0.098	1	0.00060116	1.63812e-09
HSP90AB1	0.0575806	-1.68945	0.896	0.858	1	9.41441e-10	-4.44706	0.947	0.822	1.84767e-05	0.0575806	1.88288e-09
ZBTB43	0.00559026	-2.16525	0.472	0.314	1	9.47469e-10	-7.44091	0.395	0.673	1.8595e-05	0.00559026	1.89494e-09
CPVL	0.882205	-14.2169	0.887	0.798	1	1.01937e-09	-10.2522	0.816	0.924	2.00061e-05	0.882205	2.03873e-09
RIN1	1.14697e-09	0.599894	0.415	0.156	2.25104e-05	8.80084e-07	0.325465	0.298	0.119	0.0172725	8.80084e-07	2.29394e-09
PAIP2	1.83175e-05	1.11287	0.887	0.729	0.359499	1.19301e-09	0.600749	0.912	0.692	2.3414e-05	1.83175e-05	2.38602e-09
DNMBP	1.25976e-09	0.386135	0.292	0.083	2.47241e-05	0.000469599	0.357308	0.202	0.09	1	0.000469599	2.51952e-09
TFEC	1.35771e-09	-1.73468	0.038	0.33	2.66464e-05	2.56032e-09	-0.817133	0.053	0.327	5.02489e-05	2.56032e-09	2.71542e-09
CCM2	9.25417e-06	0.494286	0.679	0.472	0.181622	1.4545e-09	1.50914	0.658	0.363	2.8546e-05	9.25417e-06	2.909e-09
HLA-DQA1	1.47757e-09	-61.4502	0.717	0.385	2.89988e-05	3.39489e-08	-16.0055	0.623	0.335	0.000666282	3.39489e-08	2.95514e-09
C3AR1	0.981948	-1.53518	0.453	0.403	1	1.52204e-09	0.263162	0.43	0.18	2.98717e-05	0.981948	3.04409e-09
NAAA	0.000138783	-0.46934	0.745	0.587	1	1.53858e-09	-0.425018	0.842	0.614	3.01961e-05	0.000138783	3.07715e-09
PTPN7	0.00846151	-0.422658	0.047	0.138	1	1.61971e-09	-1.21013	0.044	0.319	3.17884e-05	0.00846151	3.23941e-09
TLE3	0.285145	-0.45246	0.321	0.387	1	1.70732e-09	-4.34174	0.412	0.671	3.35078e-05	0.285145	3.41464e-09
GNG5	1.86327e-09	7.52071	0.972	0.923	3.65685e-05	6.89478e-05	0.867391	0.991	0.945	1	6.89478e-05	3.72654e-09
HNRNPDL	1.10672e-06	0.457254	0.934	0.814	0.0217205	1.90764e-09	0.847144	0.982	0.88	3.74393e-05	1.10672e-06	3.81528e-09
HCLS1	0.000172261	3.2013	0.972	0.895	1	1.92979e-09	1.73001	0.965	0.897	3.7874e-05	0.000172261	3.85958e-09
ENTPD1	1.54557e-08	-1.28901	0.066	0.336	0.000303334	1.93278e-09	-1.15931	0.132	0.438	3.79328e-05	1.54557e-08	3.86556e-09
TMSB10	2.05578e-09	-64.4609	1	1	4.03467e-05	0.000342355	-10.4766	1	1	1	0.000342355	4.11155e-09
TMPO	0.000955914	0.603409	0.717	0.53	1	2.14334e-09	1.37704	0.693	0.47	4.20653e-05	0.000955914	4.28669e-09
ARAP2	2.92296e-05	-0.319847	0.547	0.314	0.57366	2.20594e-09	1.02456	0.5	0.235	4.32938e-05	2.92296e-05	4.41188e-09
AHNAK	2.25519e-09	-8.49592	0.726	0.87	4.42603e-05	2.68634e-09	-34.4686	0.886	0.901	5.27222e-05	2.68634e-09	4.51038e-09
ZNF331	2.4581e-09	1.57447	0.472	0.217	4.82426e-05	0.482349	-2.57744	0.211	0.245	1	0.482349	4.91619e-09
COX7A2	2.50635e-09	1.44406	0.981	0.911	4.91897e-05	2.59118e-07	-1.24497	0.991	0.916	0.00508545	2.59118e-07	5.01271e-09
LFNG	0.789275	0.616559	0.613	0.573	1	2.59387e-09	-0.541074	0.623	0.335	5.09074e-05	0.789275	5.18775e-09
PSTPIP1	0.00466059	-0.70308	0.292	0.411	1	2.62112e-09	-0.887491	0.263	0.558	5.14421e-05	0.00466059	5.24224e-09
GCA	3.96491e-05	-9.32402	0.509	0.686	0.778152	2.65344e-09	-3.77505	0.412	0.667	5.20765e-05	3.96491e-05	5.30689e-09
LAMTOR1	0.261127	-1.63282	0.84	0.814	1	2.69213e-09	-1.72537	0.816	0.912	5.28357e-05	0.261127	5.38425e-09
MT-ND5	2.84605e-09	-14.4584	1	0.98	5.58566e-05	0.00110895	-8.61276	1	0.998	1	0.00110895	5.6921e-09
CRIP1	5.54033e-05	0.32873	0.896	0.743	1	2.99431e-09	-67.4082	0.816	0.618	5.87664e-05	5.54033e-05	5.98863e-09
GDI2	0.00191929	0.608766	0.934	0.86	1	3.02735e-09	-2.91228	0.965	0.836	5.94147e-05	0.00191929	6.05469e-09
CXXC5	0.0449849	-0.360062	0.047	0.109	1	3.04789e-09	-3.41989	0.079	0.363	5.9818e-05	0.0449849	6.09579e-09
TKT	0.797955	-5.36299	0.972	0.984	1	3.12769e-09	-9.83342	0.991	0.985	6.13841e-05	0.797955	6.25539e-09
PLP2	3.28238e-09	-1.27028	0.274	0.571	6.442e-05	5.61274e-09	-1.5002	0.605	0.799	0.000110156	5.61274e-09	6.56476e-09
MIR222HG	0.0260995	-0.754941	0.075	0.156	1	3.39531e-09	-1.12726	0.061	0.335	6.66363e-05	0.0260995	6.79062e-09
COX5B	3.42145e-09	2.65602	0.972	0.929	6.71495e-05	0.000107675	-6.9538	0.991	0.952	1	0.000107675	6.84291e-09
RIN3	1.9005e-06	2.47705	0.783	0.589	0.0372992	3.73122e-09	0.856983	0.772	0.535	7.3229e-05	1.9005e-06	7.46245e-09
LRP1	0.00591767	-1.09863	0.566	0.64	1	3.83961e-09	-0.638176	0.579	0.792	7.53562e-05	0.00591767	7.67922e-09
WDR11	0.444644	-0.481238	0.443	0.377	1	3.89794e-09	1.31348	0.509	0.252	7.6501e-05	0.444644	7.79588e-09
RASAL3	0.00103746	0.541535	0.491	0.334	1	4.21126e-09	0.42841	0.456	0.207	8.26503e-05	0.00103746	8.42253e-09
TBCA	4.79902e-09	1.25876	0.953	0.781	9.41855e-05	0.000100763	2.04946	0.912	0.805	1	0.000100763	9.59804e-09
RPS27L	4.919e-09	-3.12441	0.887	0.755	9.65403e-05	3.29781e-06	4.79066	0.868	0.753	0.0647229	3.29781e-06	9.838e-09
RPS5	1.20569e-07	-23.4118	1	0.96	0.0023663	4.95235e-09	-3.1712	0.991	0.969	9.71949e-05	1.20569e-07	9.9047e-09
TRAPPC4	0.00158254	0.346137	0.425	0.281	1	4.97343e-09	0.489694	0.43	0.178	9.76085e-05	0.00158254	9.94686e-09
RAB20	4.99417e-09	0.465397	0.406	0.16	9.80156e-05	0.220911	-0.32252	0.298	0.354	1	0.220911	9.98834e-09
COMT	0.00408725	-1.34494	0.462	0.591	1	5.08967e-09	-2.71149	0.561	0.769	9.98898e-05	0.00408725	1.01793e-08
LUCAT1	0.00121	-0.479121	0.009	0.109	1	5.13626e-09	-1.52482	0.018	0.273	0.000100804	0.00121	1.02725e-08
PSME2	5.30818e-09	5.82318	0.981	0.919	0.000104178	0.00441718	-16.7661	0.991	0.935	1	0.00441718	1.06164e-08
NPC2	1.21128e-06	1.18115	0.972	0.919	0.0237725	5.33079e-09	0.367259	0.991	0.95	0.000104622	1.21128e-06	1.06616e-08
NOP53	6.57719e-06	-0.525878	0.981	0.868	0.129084	5.43615e-09	5.00803	0.982	0.887	0.00010669	6.57719e-06	1.08723e-08
DDIT3	5.66305e-09	1.42112	0.566	0.279	0.000111143	0.503789	5.96412	0.491	0.472	1	0.503789	1.13261e-08
SH3BP2	0.00170814	2.27757	0.783	0.698	1	5.69829e-09	4.69405	0.86	0.704	0.000111835	0.00170814	1.13966e-08
DUSP5	5.86952e-09	1.23824	0.698	0.397	0.000115195	0.346145	-1.88148	0.421	0.338	1	0.346145	1.1739e-08
CD81	0.00391161	-2.12206	0.745	0.678	1	6.2826e-09	4.24219	0.684	0.47	0.000123302	0.00391161	1.25652e-08
TNFAIP3	0.142029	-10.0108	0.547	0.551	1	6.66328e-09	-9.51855	0.421	0.681	0.000130774	0.142029	1.33266e-08
ATG3	7.37818e-09	-2.31968	0.953	0.785	0.000144804	9.55853e-06	1.44815	0.842	0.717	0.187596	9.55853e-06	1.47564e-08
SNU13	8.48966e-09	0.853338	0.925	0.652	0.000166618	5.22003e-07	0.694526	0.868	0.706	0.0102448	5.22003e-07	1.69793e-08
C11orf58	6.28679e-05	0.416524	0.858	0.709	1	9.92342e-09	0.390388	0.868	0.65	0.000194757	6.28679e-05	1.98468e-08
RASSF5	9.92965e-09	1.39073	0.877	0.593	0.000194879	2.45063e-08	0.659698	0.798	0.589	0.000480961	2.45063e-08	1.98593e-08
SNHG8	9.7327e-05	0.573806	0.745	0.617	1	1.00956e-08	2.22285	0.921	0.734	0.000198136	9.7327e-05	2.01911e-08
SEC11A	7.74955e-08	4.47246	0.972	0.864	0.00152093	1.03646e-08	-1.40124	0.974	0.88	0.000203416	7.74955e-08	2.07292e-08
CST3	1.03695e-08	-57.4609	1	1	0.000203511	9.60657e-06	-46.4738	1	0.994	0.188538	9.60657e-06	2.0739e-08
LTB4R	0.00385477	-0.466321	0.132	0.255	1	1.04018e-08	-0.744211	0.114	0.396	0.000204145	0.00385477	2.08035e-08
SERP1	1.05526e-08	2.32304	0.981	0.966	0.000207105	0.00459999	3.89806	0.991	0.971	1	0.00459999	2.11052e-08
CLEC4A	0.000304369	-0.884302	0.302	0.472	1	1.10243e-08	-1.54626	0.316	0.579	0.000216363	0.000304369	2.20486e-08
PSMB9	1.15086e-08	-2.81919	0.991	0.913	0.000225867	4.38287e-06	2.56708	0.904	0.815	0.0860182	4.38287e-06	2.30171e-08
HLX	0.000178871	-0.650373	0.038	0.182	1	1.15139e-08	-2.36567	0.053	0.31	0.000225973	0.000178871	2.30279e-08
ICA1L	0.00179073	0.273935	0.189	0.087	1	1.25463e-08	0.479563	0.184	0.04	0.000246235	0.00179073	2.50927e-08
RPL26	1.27054e-08	-32.1209	1	0.994	0.000249356	5.09717e-06	-7.49481	1	0.994	0.100037	5.09717e-06	2.54107e-08
RPS23	3.97729e-05	-69.4609	1	1	0.780583	1.28158e-08	-14.4766	1	0.994	0.000251524	3.97729e-05	2.56317e-08
UQCR10	0.00536321	-1.56368	0.953	0.883	1	1.32571e-08	0.842909	0.982	0.902	0.000260183	0.00536321	2.65141e-08
LBR	1.33703e-08	-0.867132	0.113	0.399	0.000262405	5.90198e-06	-1.03272	0.211	0.44	0.115832	5.90198e-06	2.67406e-08
HIGD2A	2.23161e-07	0.693769	0.972	0.864	0.00437976	1.37976e-08	4.37483	0.982	0.901	0.000270792	2.23161e-07	2.75952e-08
RNF122	1.85383e-07	0.336012	0.198	0.051	0.00363833	1.39272e-08	0.340318	0.149	0.025	0.000273335	1.85383e-07	2.78543e-08
ZFAS1	1.44409e-08	2.39334	0.962	0.901	0.000283416	5.47705e-05	1.36632	0.991	0.954	1	5.47705e-05	2.88817e-08
SLC38A2	0.00142508	-3.64863	0.434	0.567	1	1.44774e-08	-10.5601	0.404	0.656	0.000284133	0.00142508	2.89548e-08
QSOX1	0.0458539	-0.492868	0.264	0.348	1	1.4876e-08	-0.855197	0.281	0.553	0.000291957	0.0458539	2.9752e-08
EMC7	5.13913e-08	0.574961	0.708	0.449	0.00100861	1.49719e-08	0.608652	0.693	0.442	0.000293838	5.13913e-08	2.99438e-08
CX3CR1	0.630677	-3.99631	0.67	0.565	1	1.62728e-08	-0.426954	0.509	0.252	0.000319369	0.630677	3.25455e-08
PSMB8	6.87279e-07	1.35261	0.953	0.895	0.0134885	1.63223e-08	0.27549	0.974	0.849	0.000320342	6.87279e-07	3.26447e-08
AIG1	2.9176e-05	0.331434	0.34	0.16	0.572607	1.69298e-08	0.392281	0.263	0.08	0.000332263	2.9176e-05	3.38595e-08
FBXL5	1.23973e-05	-2.16986	0.358	0.589	0.243309	1.7399e-08	-1.89741	0.412	0.667	0.000341474	1.23973e-05	3.47981e-08
EIF4E3	0.00275208	-0.757733	0.17	0.304	1	1.89255e-08	-1.08916	0.167	0.449	0.000371431	0.00275208	3.7851e-08
HAGH	1.88196e-06	0.533108	0.698	0.451	0.0369354	1.98203e-08	0.911295	0.596	0.356	0.000388993	1.88196e-06	3.96406e-08
SLC25A33	2.0839e-08	0.527506	0.453	0.204	0.000408987	3.80688e-05	0.260549	0.456	0.277	0.747137	3.80688e-05	4.1678e-08
RPS2	2.14879e-08	-71.334	1	1	0.000421722	3.10389e-07	-4.49477	1	0.998	0.0060917	3.10389e-07	4.29758e-08
SH3BP1	0.0482594	0.619746	0.594	0.498	1	2.39193e-08	0.485673	0.719	0.499	0.00046944	0.0482594	4.78386e-08
ARHGAP27	0.0513636	0.718105	0.557	0.453	1	2.61749e-08	0.794732	0.649	0.384	0.000513709	0.0513636	5.23499e-08
Z93241.1	5.54661e-07	-6.91805	0.142	0.379	0.0108858	2.63227e-08	-4.6615	0.105	0.365	0.00051661	5.54661e-07	5.26454e-08
TPP1	0.038469	-0.681436	0.604	0.63	1	2.72718e-08	-1.69243	0.544	0.757	0.000535237	0.038469	5.45437e-08
ITM2B	1.9996e-05	2.25665	0.981	0.978	0.392441	2.91943e-08	4.63696	1	0.983	0.000572968	1.9996e-05	5.83887e-08
FAM129A	9.44129e-05	-0.925317	0.113	0.291	1	3.08578e-08	-1.10132	0.096	0.361	0.000605614	9.44129e-05	6.17155e-08
SPAG9	0.884495	-0.38554	0.377	0.36	1	3.54336e-08	-2.46489	0.36	0.595	0.00069542	0.884495	7.08672e-08
ASPH	0.00464797	-0.518601	0.038	0.136	1	3.73952e-08	-1.80965	0.053	0.296	0.000733919	0.00464797	7.47904e-08
CDIP1	0.0433824	0.572775	0.274	0.202	1	3.74634e-08	0.573224	0.368	0.151	0.000735256	0.0433824	7.49268e-08
RARA	4.37944e-08	2.23372	0.736	0.553	0.000859509	0.0337734	0.930328	0.561	0.495	1	0.0337734	8.75888e-08
FLOT1	0.536645	-0.423002	0.434	0.425	1	4.62412e-08	-0.92057	0.228	0.486	0.00090753	0.536645	9.24824e-08
RPL14	4.69427e-08	-23.9338	1	0.994	0.000921297	1.64416e-07	11.8301	1	0.99	0.00322683	1.64416e-07	9.38854e-08
DUSP3	0.064257	-0.40351	0.179	0.257	1	4.84034e-08	-0.687701	0.132	0.396	0.000949965	0.064257	9.68067e-08
CATSPER1	0.000159817	-0.291478	0	0.121	1	4.90995e-08	-0.51715	0	0.216	0.000963627	0.000159817	9.8199e-08
RALY	0.0121463	0.743034	0.708	0.583	1	5.58357e-08	0.610616	0.816	0.581	0.00109583	0.0121463	1.11671e-07
ISG15	5.65709e-08	-13.4609	0.934	0.812	0.00111026	0.00145802	-10.7359	0.807	0.686	1	0.00145802	1.13142e-07
CD300LB	0.00167561	-0.662322	0.028	0.136	1	5.75871e-08	-0.443636	0.035	0.277	0.00113021	0.00167561	1.15174e-07
MT-ND6	0.420163	-1.18778	0.302	0.348	1	5.85489e-08	0.779844	0.544	0.289	0.00114908	0.420163	1.17098e-07
IL4R	0.000327194	-0.5171	0.085	0.239	1	5.99378e-08	-0.553633	0.061	0.31	0.00117634	0.000327194	1.19876e-07
FZD1	0.00158865	0.295401	0.283	0.148	1	6.1651e-08	0.461228	0.263	0.086	0.00120996	0.00158865	1.23302e-07
PSMB1	6.18652e-08	0.401998	0.925	0.844	0.00121417	0.000663879	1.76216	0.974	0.906	1	0.000663879	1.2373e-07
F13A1	9.19468e-05	-0.896376	0	0.13	1	6.23327e-08	-1.38723	0	0.214	0.00122334	9.19468e-05	1.24665e-07
MAFF	0.0761164	-0.920297	0.274	0.344	1	6.65886e-08	-1.5304	0.158	0.428	0.00130687	0.0761164	1.33177e-07
ITGAE	0.0029922	-0.514698	0.142	0.275	1	6.69359e-08	-0.495448	0.123	0.39	0.00131368	0.0029922	1.33872e-07
TLN1	0.00403212	-0.346369	0.896	0.804	1	6.85815e-08	1.74471	0.939	0.799	0.00134598	0.00403212	1.37163e-07
TAOK3	0.247808	-0.616247	0.792	0.702	1	6.91892e-08	-2.98815	0.86	0.644	0.00135791	0.247808	1.38378e-07
ADK	0.128049	0.359438	0.274	0.206	1	6.99596e-08	0.412417	0.281	0.096	0.00137303	0.128049	1.39919e-07
CREG1	2.81178e-07	-2.27805	0.217	0.47	0.0055184	7.10234e-08	-1.21163	0.325	0.585	0.0013939	2.81178e-07	1.42047e-07
FAM96B	0.0311821	0.442742	0.774	0.692	1	7.1119e-08	0.57725	0.833	0.612	0.00139578	0.0311821	1.42238e-07
DCTN3	0.000799105	0.331821	0.792	0.601	1	7.20648e-08	0.274411	0.825	0.598	0.00141434	0.000799105	1.4413e-07
CD302	0.00879068	-1.03138	0.519	0.611	1	7.834e-08	-2.11451	0.57	0.744	0.0015375	0.00879068	1.5668e-07
RPS25	8.07068e-08	-20.9487	1	0.982	0.00158395	5.54627e-07	-4.0281	1	0.994	0.0108851	5.54627e-07	1.61414e-07
MT-CYB	0.00361597	106.539	1	1	1	8.20817e-08	-35.4766	1	0.998	0.00161093	0.00361597	1.64163e-07
ING2	0.000286115	0.301364	0.34	0.184	1	8.31023e-08	0.505667	0.43	0.201	0.00163097	0.000286115	1.66205e-07
LAT2	0.0150425	-0.914185	0.462	0.569	1	8.50058e-08	-2.1461	0.412	0.662	0.00166832	0.0150425	1.70012e-07
MYD88	9.31911e-08	1.76232	0.858	0.721	0.00182897	0.000217425	0.483978	0.789	0.665	1	0.000217425	1.86382e-07
ARRDC2	2.84202e-06	0.498963	0.462	0.247	0.0557775	9.44004e-08	0.574532	0.447	0.218	0.0018527	2.84202e-06	1.88801e-07
RPSA	8.8603e-06	-32.756	1	0.972	0.173892	9.5044e-08	6.522	1	0.962	0.00186533	8.8603e-06	1.90088e-07
ELF2	0.0635455	0.444517	0.519	0.431	1	1.02441e-07	1.00546	0.649	0.421	0.00201051	0.0635455	2.04882e-07
BLOC1S1	1.0565e-07	2.67339	0.991	0.885	0.00207349	7.16378e-05	2.15445	0.974	0.92	1	7.16378e-05	2.113e-07
MPP7	0.000486991	-0.566068	0.038	0.168	1	1.0608e-07	-0.663149	0.044	0.275	0.00208194	0.000486991	2.12161e-07
ACAA1	6.50596e-05	0.624857	0.821	0.642	1	1.06732e-07	0.793185	0.851	0.639	0.00209473	6.50596e-05	2.13465e-07
RGS12	0.105586	-0.265163	0.217	0.148	1	1.12296e-07	0.66787	0.254	0.084	0.00220393	0.105586	2.24593e-07
LITAF	1.20656e-07	3.9024	0.802	0.623	0.00236799	1.10788e-05	-1.26047	0.43	0.662	0.217433	1.10788e-05	2.41312e-07
PARP8	1.24364e-06	-0.747668	0.057	0.281	0.0244078	1.21873e-07	-0.761508	0.079	0.323	0.00239188	1.24364e-06	2.43746e-07
CPD	0.000373001	-0.996584	0.179	0.342	1	1.22498e-07	-1.42648	0.237	0.497	0.00240415	0.000373001	2.44996e-07
KIAA0319L	1.23347e-07	-0.938311	0.104	0.368	0.00242081	1.52844e-06	-1.84647	0.149	0.379	0.0299971	1.52844e-06	2.46694e-07
PADI4	0.00164696	-1.03348	0.038	0.15	1	1.32801e-07	-1.69788	0.044	0.272	0.00260634	0.00164696	2.65601e-07
SAMHD1	0.00247782	-3.87501	0.906	0.919	1	1.33142e-07	-4.93248	0.895	0.941	0.00261304	0.00247782	2.66283e-07
IL12RB1	0.00605474	0.284137	0.321	0.202	1	1.36036e-07	0.346794	0.342	0.134	0.00266984	0.00605474	2.72072e-07
ITPRIP	0.243877	-0.36318	0.16	0.202	1	1.36047e-07	-0.753954	0.167	0.43	0.00267005	0.243877	2.72093e-07
HES1	1.38776e-07	8.24743	0.34	0.13	0.00272363	0.00385572	0.651779	0.193	0.096	1	0.00385572	2.77553e-07
EEF1B2	1.67606e-07	-28.2402	1	0.949	0.00328944	1.41188e-07	-6.48462	1	0.971	0.00277096	1.67606e-07	2.82377e-07
UBB	1.68924e-05	-3.48335	0.972	0.937	0.331531	1.41978e-07	1.35579	0.991	0.937	0.00278647	1.68924e-05	2.83957e-07
PTX3	0.0122134	-7.69672	0.038	0.119	1	1.4298e-07	-5.03386	0.044	0.272	0.00280612	0.0122134	2.85959e-07
RPL10A	8.65167e-05	-32.1961	0.991	0.974	1	1.4436e-07	4.19595	1	0.981	0.00283322	8.65167e-05	2.88721e-07
SLC31A2	1.46522e-07	6.70378	0.821	0.674	0.00287564	1.95625e-07	1.59869	0.719	0.556	0.00383934	1.95625e-07	2.93044e-07
FOLR3	0.000422162	-0.311491	0	0.107	1	1.49828e-07	-0.394487	0.009	0.218	0.00294052	0.000422162	2.99656e-07
UROS	0.000405041	0.527851	0.425	0.255	1	1.51917e-07	0.497435	0.474	0.235	0.00298152	0.000405041	3.03834e-07
TBC1D22A	0.000109517	0.46192	0.472	0.279	1	1.52331e-07	0.364752	0.518	0.277	0.00298965	0.000109517	3.04662e-07
IL1RN	0.000396865	-0.920096	0.057	0.202	1	1.5261e-07	-3.9754	0.07	0.308	0.00299513	0.000396865	3.05221e-07
SLC11A1	0.719511	-1.6844	0.849	0.86	1	1.53797e-07	-6.20808	0.877	0.935	0.00301841	0.719511	3.07593e-07
NDUFB5	1.53964e-07	0.473412	0.868	0.634	0.0030217	3.37415e-05	0.37473	0.842	0.681	0.66221	3.37415e-05	3.07928e-07
TBCB	0.00176517	0.628879	0.66	0.51	1	1.59425e-07	1.344	0.675	0.468	0.00312888	0.00176517	3.1885e-07
RBM39	1.60443e-07	-0.851022	0.981	0.917	0.00314885	0.0462451	3.00789	1	0.966	1	0.0462451	3.20886e-07
PDK4	0.0207389	-0.566738	0.132	0.225	1	1.67442e-07	0.623918	0.342	0.138	0.00328622	0.0207389	3.34884e-07
CCT5	1.57477e-06	0.669655	0.868	0.682	0.0309064	1.67896e-07	0.681028	0.807	0.621	0.00329512	1.57477e-06	3.35791e-07
KIAA1551	1.70043e-07	-2.84912	0.283	0.528	0.00333727	0.0669083	-0.564274	0.395	0.468	1	0.0669083	3.40086e-07
DSE	0.00369225	-1.19101	0.17	0.3	1	1.70787e-07	-0.970196	0.158	0.415	0.00335187	0.00369225	3.41575e-07
GPR137B	1.76092e-07	0.290501	0.415	0.176	0.00345597	1.0452e-06	0.69683	0.272	0.101	0.0205131	1.0452e-06	3.52183e-07
SLC25A5	1.82292e-07	1.38056	0.962	0.836	0.00357767	2.92582e-07	1.98825	0.947	0.868	0.00574221	2.92582e-07	3.64584e-07
SH3BGRL3	1.84239e-07	2.52095	1	0.996	0.00361587	0.366686	-15.2562	1	0.998	1	0.366686	3.68477e-07
C1orf162	1.84413e-07	-8.95449	0.972	0.945	0.00361929	0.857721	0.504811	0.982	0.945	1	0.857721	3.68826e-07
RPL3	0.00146539	-68.4596	1	0.988	1	1.87432e-07	-20.4766	1	0.992	0.00367854	0.00146539	3.74864e-07
PIK3AP1	0.00866955	1.40913	0.764	0.66	1	1.89444e-07	0.849438	0.825	0.587	0.00371802	0.00866955	3.78887e-07
AGFG1	0.307472	-0.593209	0.406	0.445	1	1.96834e-07	-2.92861	0.395	0.633	0.00386307	0.307472	3.93669e-07
PLAC8	0.00881944	-8.40542	0.783	0.684	1	1.99972e-07	-3.46856	0.781	0.627	0.00392465	0.00881944	3.99944e-07
AC020916.1	0.0999807	-2.65518	0.358	0.423	1	2.01359e-07	-11.6153	0.404	0.65	0.00395188	0.0999807	4.02718e-07
SH3BGRL	3.05577e-05	1.42643	0.934	0.893	0.599726	2.1466e-07	1.4536	0.974	0.933	0.00421292	3.05577e-05	4.2932e-07
ANP32B	2.31984e-07	-0.986524	0.915	0.836	0.00455292	6.73612e-06	-3.0403	0.921	0.859	0.132203	6.73612e-06	4.63968e-07
CXCL2	0.238477	-4.23909	0.104	0.144	1	2.38805e-07	-13.4749	0.088	0.338	0.00468678	0.238477	4.77609e-07
H3F3A	2.51813e-07	-1.55916	1	0.998	0.00494208	3.73971e-06	5.71062	1	1	0.0733956	3.73971e-06	5.03625e-07
HEBP2	0.00592976	-1.39648	0.491	0.603	1	2.57358e-07	-1.86373	0.579	0.772	0.00505092	0.00592976	5.14717e-07
MYADM	0.857801	-2.15663	0.575	0.545	1	2.63953e-07	-4.41025	0.614	0.795	0.00518034	0.857801	5.27905e-07
PRMT2	0.419594	-0.633969	0.519	0.567	1	2.71218e-07	0.715262	0.667	0.384	0.00532293	0.419594	5.42436e-07
JARID2	0.700024	-0.42816	0.358	0.362	1	2.78126e-07	-2.3722	0.386	0.608	0.0054585	0.700024	5.56252e-07
COQ10B	2.82775e-07	0.949576	0.538	0.3	0.00554973	0.00203629	0.689367	0.491	0.344	1	0.00203629	5.65549e-07
FXYD5	2.87828e-07	-0.394912	0.962	0.824	0.00564891	0.000119295	1.00571	0.982	0.901	1	0.000119295	5.75655e-07
SP110	0.0922479	-1.10295	0.868	0.785	1	2.91668e-07	-0.471	0.816	0.671	0.00572428	0.0922479	5.83336e-07
ODC1	2.25894e-06	0.710725	0.491	0.261	0.0443339	2.92756e-07	1.05029	0.596	0.361	0.00574564	2.25894e-06	5.85513e-07
EIF4G1	0.00566231	-0.558156	0.302	0.431	1	3.00436e-07	-0.948828	0.272	0.528	0.00589635	0.00566231	6.00871e-07
BTG1	3.00813e-07	6.2304	1	0.964	0.00590376	0.0913169	-1.50704	1	0.99	1	0.0913169	6.01626e-07
FYB1	6.15219e-05	-1.17894	0.887	0.949	1	3.02688e-07	-6.16586	0.947	0.966	0.00594055	6.15219e-05	6.05375e-07
TMEM91	0.00700215	-0.25344	0.066	0.168	1	3.03336e-07	-0.458519	0.044	0.264	0.00595327	0.00700215	6.06672e-07
NDUFA12	0.000487037	-0.475779	0.849	0.715	1	3.07782e-07	1.09593	0.86	0.667	0.00604054	0.000487037	6.15565e-07
PDZD11	3.14772e-07	0.342833	0.34	0.136	0.00617772	0.00116115	0.264453	0.202	0.096	1	0.00116115	6.29545e-07
MPST	0.00356258	-0.334448	0.066	0.18	1	3.2029e-07	-0.686266	0.088	0.319	0.00628602	0.00356258	6.40581e-07
CLMN	0.00244377	-0.52971	0.066	0.188	1	3.32907e-07	-0.638893	0.096	0.344	0.00653363	0.00244377	6.65814e-07
CANX	0.0203765	-2.41442	0.613	0.686	1	3.58059e-07	-2.61932	0.614	0.776	0.00702727	0.0203765	7.16118e-07
LSM8	0.00646257	0.658916	0.755	0.615	1	3.80529e-07	0.851755	0.737	0.568	0.00746826	0.00646257	7.61057e-07
NT5C	3.82513e-07	0.417212	0.566	0.308	0.00750719	3.74601e-05	0.366586	0.482	0.293	0.735191	3.74601e-05	7.65025e-07
LILRB4	0.714619	-0.588409	0.311	0.32	1	3.82761e-07	-1.34317	0.272	0.499	0.00751207	0.714619	7.65522e-07
CHCHD2	3.84181e-07	3.51979	0.972	0.951	0.00753994	2.44936e-06	-1.99851	1	0.964	0.0480711	2.44936e-06	7.68362e-07
EMILIN2	7.33324e-05	-0.356658	0.415	0.621	1	3.86555e-07	-1.07829	0.544	0.75	0.00758653	7.33324e-05	7.7311e-07
RPA3	0.000725592	0.299703	0.462	0.304	1	3.90656e-07	0.305101	0.421	0.201	0.00766701	0.000725592	7.81311e-07
TUBA1C	0.537453	-0.485395	0.274	0.296	1	4.01188e-07	-1.17499	0.263	0.503	0.00787371	0.537453	8.02376e-07
RRBP1	0.0120552	0.312841	0.519	0.429	1	4.02456e-07	0.986265	0.711	0.461	0.0078986	0.0120552	8.04912e-07
IFI44	0.000406117	-1.28828	0.274	0.445	1	4.16653e-07	-1.01201	0.158	0.4	0.00817723	0.000406117	8.33306e-07
CDV3	4.17544e-07	-0.369785	0.925	0.761	0.00819471	5.82978e-05	1.58431	0.93	0.862	1	5.82978e-05	8.35087e-07
DAZAP2	0.0397057	-1.85682	0.953	0.891	1	4.37749e-07	-4.79929	0.877	0.96	0.00859126	0.0397057	8.75498e-07
S1PR3	0.000398554	-0.444221	0.019	0.142	1	4.40029e-07	-0.654049	0.026	0.233	0.008636	0.000398554	8.80057e-07
APOBR	4.40246e-07	-0.712855	0.094	0.342	0.00864027	1.69936e-05	-0.804471	0.175	0.386	0.333517	1.69936e-05	8.80492e-07
GUK1	4.59316e-07	-1.48892	0.972	0.852	0.00901453	8.32186e-07	1.05831	0.947	0.87	0.0163325	8.32186e-07	9.18631e-07
FNDC3B	0.000741396	-0.88791	0.142	0.287	1	4.65909e-07	-1.24617	0.167	0.402	0.00914393	0.000741396	9.31818e-07
ANPEP	0.000518573	-0.76189	0.179	0.346	1	4.69753e-07	-6.85197	0.325	0.566	0.00921937	0.000518573	9.39506e-07
HK2	0.0226395	-0.367907	0.113	0.206	1	4.76256e-07	-1.01695	0.061	0.281	0.009347	0.0226395	9.52512e-07
ZNF622	0.000438814	0.314824	0.472	0.3	1	4.78714e-07	0.339862	0.5	0.258	0.00939523	0.000438814	9.57427e-07
TMEM205	0.073992	-0.741174	0.33	0.399	1	4.99989e-07	-1.02958	0.316	0.558	0.00981279	0.073992	9.99979e-07
GPAT3	0.0338251	-0.269972	0.075	0.152	1	5.0755e-07	-2.25451	0.061	0.283	0.00996117	0.0338251	1.0151e-06
HOMER3	0.000309491	-0.632045	0.038	0.176	1	5.10356e-07	-0.340376	0.114	0.358	0.0100163	0.000309491	1.02071e-06
KLF3	5.1052e-07	1.33623	0.783	0.595	0.0100195	2.59301e-05	0.497424	0.798	0.593	0.508903	2.59301e-05	1.02104e-06
TMEM176B	5.35267e-07	1.44997	0.642	0.391	0.0105051	0.146056	-3.81593	0.737	0.816	1	0.146056	1.07053e-06
PLCB1	0.000465129	-0.296966	0.009	0.123	1	5.45447e-07	-0.656501	0.009	0.203	0.0107049	0.000465129	1.09089e-06
DYNC1LI1	0.66298	-0.408441	0.528	0.5	1	5.47512e-07	1.15232	0.64	0.402	0.0107455	0.66298	1.09502e-06
PFDN5	5.47686e-07	-1.41892	1	0.992	0.0107489	0.00708526	-3.33505	1	0.996	1	0.00708526	1.09537e-06
FAM32A	0.0355095	1.09788	0.651	0.571	1	5.53498e-07	-1.28933	0.763	0.595	0.010863	0.0355095	1.107e-06
RFLNB	0.24528	0.675045	0.321	0.273	1	5.55806e-07	-1.32408	0.237	0.486	0.0109083	0.24528	1.11161e-06
CTSB	0.0198013	-11.0545	0.934	0.901	1	5.70279e-07	-5.72657	0.886	0.908	0.0111923	0.0198013	1.14056e-06
TMED5	0.722658	-0.643124	0.623	0.579	1	6.04091e-07	-2.04551	0.535	0.683	0.0118559	0.722658	1.20818e-06
DEDD2	0.000822375	0.349305	0.623	0.451	1	6.08481e-07	0.649926	0.623	0.402	0.011942	0.000822375	1.21696e-06
TMBIM4	9.55831e-06	1.47212	0.972	0.791	0.187591	6.15544e-07	2.70175	0.956	0.816	0.0120807	9.55831e-06	1.23109e-06
ITGA4	0.73043	-1.41069	0.557	0.532	1	6.19861e-07	2.09805	0.675	0.436	0.0121654	0.73043	1.23972e-06
MICAL2	3.87058e-05	-0.408068	0	0.142	0.75964	6.27407e-07	-1.27397	0.053	0.268	0.0123135	3.87058e-05	1.25481e-06
NRIP3	0.898721	-0.394002	0.123	0.128	1	6.47087e-07	-2.63583	0.088	0.312	0.0126997	0.898721	1.29417e-06
CHD9	0.169596	-1.21979	0.538	0.482	1	6.59496e-07	0.559776	0.57	0.363	0.0129433	0.169596	1.31899e-06
BZW1	0.37822	-1.38813	0.557	0.595	1	6.67316e-07	-3.59757	0.693	0.828	0.0130967	0.37822	1.33463e-06
ADAM8	1.61978e-05	-0.600065	0.038	0.215	0.317899	6.99695e-07	-1.04834	0.088	0.314	0.0137322	1.61978e-05	1.39939e-06
NFE2	7.22043e-07	-0.824907	0.019	0.227	0.0141708	0.000855005	-0.388761	0.079	0.212	1	0.000855005	1.44409e-06
LAPTM5	7.26061e-07	0.538431	0.991	0.992	0.0142497	6.73393e-05	-8.39229	1	0.998	1	6.73393e-05	1.45212e-06
PNPLA8	0.163711	-0.382542	0.604	0.53	1	7.34218e-07	-2.31394	0.447	0.667	0.0144098	0.163711	1.46844e-06
GIMAP7	7.42036e-07	-7.09964	0.528	0.684	0.0145632	0.629252	-0.515342	0.263	0.281	1	0.629252	1.48407e-06
CNEP1R1	7.44292e-07	0.510754	0.33	0.136	0.0146075	1.35602e-06	0.618168	0.316	0.132	0.0266133	1.35602e-06	1.48858e-06
NDUFA6	0.0110075	0.333112	0.726	0.638	1	7.79844e-07	0.394272	0.851	0.633	0.0153052	0.0110075	1.55969e-06
RUNX1	0.00812569	-0.665523	0.264	0.389	1	8.00411e-07	-1.63262	0.263	0.484	0.0157089	0.00812569	1.60082e-06
M6PR	0.0653536	-0.582816	0.792	0.692	1	8.32321e-07	0.543506	0.868	0.709	0.0163351	0.0653536	1.66464e-06
ARHGAP1	0.00452054	0.441243	0.462	0.348	1	8.36693e-07	0.651232	0.456	0.249	0.0164209	0.00452054	1.67339e-06
SLIRP	8.4768e-07	0.68722	0.821	0.615	0.0166366	0.00302591	2.65938	0.807	0.73	1	0.00302591	1.69536e-06
RAB27A	3.3148e-06	-2.01034	0.245	0.47	0.0650563	8.50611e-07	-1.23516	0.316	0.549	0.0166941	3.3148e-06	1.70122e-06
ATP5MD	9.11532e-07	0.925611	0.915	0.806	0.0178897	4.16478e-05	0.993947	0.939	0.836	0.81738	4.16478e-05	1.82306e-06
RPL11	9.20456e-07	-49.4328	1	1	0.0180649	0.0127321	2.52338	1	0.996	1	0.0127321	1.84091e-06
CTSZ	9.40937e-07	-1.16088	0.972	0.919	0.0184668	3.39191e-06	-0.488051	0.991	0.92	0.0665696	3.39191e-06	1.88187e-06
NDUFS2	9.46132e-07	0.441688	0.83	0.555	0.0185688	0.0163608	0.280264	0.588	0.495	1	0.0163608	1.89226e-06
HSBP1	0.000403489	-1.45786	0.896	0.806	1	9.8591e-07	1.34218	0.904	0.813	0.0193495	0.000403489	1.97182e-06
ATP6V1G1	0.844871	-1.25558	0.943	0.927	1	9.96296e-07	-1.92501	0.982	0.924	0.0195533	0.844871	1.99259e-06
GRK2	3.21179e-06	-0.333246	0.906	0.82	0.0630346	1.00134e-06	0.309033	0.921	0.828	0.0196522	3.21179e-06	2.00267e-06
ATP1B1	1.02052e-06	0.426525	0.198	0.057	0.0200287	0.551116	0.518589	0.105	0.126	1	0.551116	2.04103e-06
LPGAT1	0.000235564	-0.787011	0.283	0.468	1	1.03228e-06	-0.971981	0.281	0.535	0.0202595	0.000235564	2.06456e-06
CD300C	1.04432e-06	-1.31513	0.519	0.296	0.0204958	0.00491257	-0.76397	0.5	0.371	1	0.00491257	2.08864e-06
FAM198B	9.14306e-06	-0.565269	0.047	0.237	0.179442	1.08022e-06	-0.465272	0.114	0.34	0.0212004	9.14306e-06	2.16044e-06
P2RX1	1.10174e-06	1.1863	0.519	0.296	0.0216227	1.01477e-05	0.66533	0.377	0.197	0.199159	1.01477e-05	2.20348e-06
NDUFC1	0.00100258	0.293942	0.717	0.569	1	1.13357e-06	1.11534	0.719	0.545	0.0222475	0.00100258	2.26714e-06
LRRK2	1.13966e-06	-4.2096	0.434	0.65	0.022367	1.60676e-06	-3.06394	0.482	0.654	0.0315343	1.60676e-06	2.27932e-06
USP15	0.000136058	-5.54247	0.736	0.777	1	1.1493e-06	-4.36612	0.693	0.837	0.0225562	0.000136058	2.29861e-06
FCAR	0.00338941	-0.493704	0.066	0.178	1	1.17041e-06	-0.883236	0.123	0.354	0.0229704	0.00338941	2.34082e-06
KDM1B	0.0064959	0.626371	0.509	0.409	1	1.19733e-06	0.4234	0.579	0.352	0.0234989	0.0064959	2.39467e-06
UTRN	0.0048702	1.56537	0.802	0.662	1	1.30602e-06	-1.29287	0.842	0.694	0.0256319	0.0048702	2.61203e-06
MSRB1	1.96596e-05	-4.21771	0.415	0.589	0.385839	1.35947e-06	-1.77741	0.447	0.654	0.0266809	1.96596e-05	2.71894e-06
DMXL2	2.88157e-05	-7.12469	0.472	0.654	0.565537	1.40014e-06	-2.24616	0.544	0.744	0.0274792	2.88157e-05	2.80029e-06
TPPP3	1.40171e-06	-0.441999	0.462	0.223	0.02751	0.000806324	0.626739	0.263	0.143	1	0.000806324	2.80342e-06
DGKZ	0.000251804	-1.87183	0.255	0.413	1	1.48574e-06	-0.952077	0.254	0.486	0.0291592	0.000251804	2.97149e-06
PTPRC	0.667039	-10.27	1	0.966	1	1.48962e-06	5.41663	1	0.989	0.0292353	0.667039	2.97924e-06
SH2D3C	0.271028	0.431827	0.321	0.271	1	1.50624e-06	0.963617	0.36	0.166	0.0295615	0.271028	3.01249e-06
TCF25	1.51096e-06	0.458546	0.906	0.789	0.0296541	0.00778272	-1.68944	0.921	0.855	1	0.00778272	3.02192e-06
LEPROTL1	0.248865	0.38723	0.613	0.621	1	1.54066e-06	0.634946	0.719	0.493	0.030237	0.248865	3.08131e-06
AP1S2	0.525397	-3.49261	0.906	0.885	1	1.5598e-06	-13.0493	0.895	0.943	0.0306126	0.525397	3.1196e-06
PTGS2	0.000409904	-26.7046	0.057	0.194	1	1.57126e-06	-7.00113	0.053	0.254	0.0308375	0.000409904	3.14251e-06
PRR13	0.0221965	0.711912	0.934	0.872	1	1.61227e-06	0.938819	0.939	0.866	0.0316424	0.0221965	3.22453e-06
POLR2K	0.0481542	0.420798	0.491	0.411	1	1.61884e-06	0.494421	0.509	0.294	0.0317713	0.0481542	3.23768e-06
ST14	3.85993e-05	-0.328897	0	0.142	0.75755	1.63353e-06	-0.59566	0.044	0.247	0.0320596	3.85993e-05	3.26705e-06
TFRC	1.64389e-06	0.530028	0.509	0.279	0.032263	0.00617012	-4.638	0.509	0.388	1	0.00617012	3.28778e-06
AC245014.3	1.64875e-06	-13.5046	0.16	0.387	0.0323583	0.00138781	-6.24056	0.167	0.306	1	0.00138781	3.29749e-06
HAX1	0.0632968	0.257887	0.575	0.457	1	1.76272e-06	0.440605	0.588	0.386	0.0345951	0.0632968	3.52543e-06
PPM1G	0.000916062	0.871032	0.679	0.502	1	1.80577e-06	0.766655	0.667	0.461	0.0354401	0.000916062	3.61154e-06
PTPN18	0.047849	0.997938	0.689	0.621	1	1.84116e-06	0.794065	0.781	0.602	0.0361345	0.047849	3.68231e-06
ABHD11	1.8837e-06	0.484446	0.349	0.156	0.0369694	0.0431869	0.271612	0.228	0.155	1	0.0431869	3.76739e-06
F5	9.16668e-05	-0.437754	0	0.13	1	1.89374e-06	-0.58091	0	0.172	0.0371666	9.16668e-05	3.78749e-06
RSL24D1	0.000455628	0.921208	0.821	0.723	1	1.96095e-06	0.260242	0.868	0.738	0.0384856	0.000455628	3.9219e-06
DDIT4	0.871453	-12.1161	0.179	0.172	1	1.97254e-06	-0.264028	0.439	0.228	0.0387131	0.871453	3.94508e-06
PPCDC	2.08028e-06	0.299286	0.443	0.219	0.0408276	0.00564001	0.39719	0.298	0.189	1	0.00564001	4.16056e-06
ESYT1	0.0321305	0.34637	0.349	0.249	1	2.10017e-06	0.820995	0.377	0.176	0.0412179	0.0321305	4.20033e-06
ADGRE5	2.66847e-06	-0.652381	0.943	0.826	0.0523715	2.10548e-06	2.44585	0.965	0.899	0.0413222	2.66847e-06	4.21096e-06
MLX	0.0221564	0.559304	0.5	0.385	1	2.22148e-06	0.526728	0.57	0.346	0.0435988	0.0221564	4.44296e-06
EIF2A	2.26326e-06	0.384685	0.689	0.476	0.0444187	0.0195974	0.323896	0.596	0.488	1	0.0195974	4.52651e-06
CCDC59	2.27561e-06	-0.315855	0.811	0.585	0.0446611	0.00583569	1.2381	0.807	0.696	1	0.00583569	4.55121e-06
HEXA	0.000320572	-0.360128	0.094	0.261	1	2.30127e-06	-0.737489	0.202	0.446	0.0451647	0.000320572	4.60253e-06
C1QB	0.000103452	14.5391	0.189	0.069	1	2.31742e-06	24.5234	0.132	0.029	0.0454817	0.000103452	4.63483e-06
RAB31	0.517362	-2.31426	0.698	0.623	1	2.36503e-06	-4.77155	0.684	0.799	0.0464161	0.517362	4.73006e-06
MLXIP	0.00510916	-0.952514	0.264	0.401	1	2.38641e-06	-1.12714	0.298	0.512	0.0468357	0.00510916	4.77281e-06
ARRDC4	0.00376718	-0.260582	0.028	0.123	1	2.44178e-06	-0.960331	0.079	0.289	0.0479224	0.00376718	4.88356e-06
RBMS1	0.00640785	-1.27695	0.491	0.587	1	2.44513e-06	-1.4059	0.518	0.683	0.0479882	0.00640785	4.89026e-06
IER2	2.53422e-06	-37.4609	0.972	0.929	0.0497366	5.43074e-06	-52.4574	0.956	0.971	0.106584	5.43074e-06	5.06843e-06
AIMP1	0.00561613	0.784014	0.575	0.47	1	2.53648e-06	0.972249	0.658	0.43	0.049781	0.00561613	5.07296e-06
LGALS9	2.54293e-06	1.1146	0.877	0.757	0.0499076	0.0132071	0.537533	0.868	0.778	1	0.0132071	5.08586e-06
TMEM176A	0.0308046	1.42143	0.283	0.184	1	2.54548e-06	-5.89527	0.456	0.637	0.0499575	0.0308046	5.09094e-06
TNFRSF1A	2.58404e-06	-0.961204	0.245	0.474	0.0507143	0.000504332	-0.308939	0.228	0.39	1	0.000504332	5.16806e-06
GPSM3	2.69586e-06	-0.469756	0.962	0.899	0.0529089	0.0707561	3.53902	0.982	0.96	1	0.0707561	5.39171e-06
ARPC1B	0.155935	-2.09862	0.981	0.962	1	2.78185e-06	-1.43863	1	0.99	0.0545966	0.155935	5.5637e-06
SUMO1	2.87908e-06	0.58891	0.877	0.646	0.0565048	0.0119666	0.358684	0.763	0.692	1	0.0119666	5.75815e-06
RBM47	0.00451961	-0.757642	0.292	0.417	1	2.89047e-06	-1.5275	0.307	0.533	0.0567284	0.00451961	5.78094e-06
DDAH2	0.135703	0.290938	0.33	0.279	1	2.92438e-06	1.19461	0.553	0.344	0.0573939	0.135703	5.84875e-06
IDH2	7.82111e-06	4.6508	0.67	0.474	0.153497	2.98326e-06	0.404002	0.658	0.459	0.0585494	7.82111e-06	5.96651e-06
CCDC88C	0.764107	-0.314436	0.368	0.393	1	3.03589e-06	0.662576	0.553	0.327	0.0595825	0.764107	6.07178e-06
TENT5A	3.20219e-06	2.09344	0.745	0.53	0.0628462	0.00112083	-11.1768	0.737	0.549	1	0.00112083	6.40438e-06
DYNLRB1	0.000364577	0.468711	0.802	0.658	1	3.26374e-06	0.555488	0.763	0.587	0.0640541	0.000364577	6.52746e-06
SNX3	2.19846e-05	-1.0446	0.934	0.822	0.43147	3.27775e-06	2.66608	0.965	0.891	0.0643291	2.19846e-05	6.55549e-06
LAMTOR4	3.3399e-06	1.56668	0.981	0.935	0.0655488	0.050265	1.94931	0.991	0.977	1	0.050265	6.67979e-06
RTRAF	3.34989e-06	1.47076	0.887	0.711	0.065745	0.221446	-0.459955	0.798	0.736	1	0.221446	6.69977e-06
MZT1	0.00040685	0.391152	0.396	0.227	1	3.47259e-06	0.388453	0.404	0.207	0.0681531	0.00040685	6.94517e-06
PER1	3.50183e-06	0.410263	0.698	0.47	0.068727	0.17112	-0.966493	0.658	0.698	1	0.17112	7.00365e-06
TLE4	3.52362e-06	2.17988	0.849	0.676	0.0691545	0.000319585	2.1953	0.851	0.736	1	0.000319585	7.04722e-06
ZBTB7A	0.0600104	-0.731213	0.764	0.723	1	3.55777e-06	-2.0625	0.912	0.78	0.0698247	0.0600104	7.11552e-06
LILRB1	0.000655069	0.867783	0.877	0.656	1	3.58484e-06	-0.535234	0.781	0.579	0.0703562	0.000655069	7.16968e-06
INPPL1	0.000668144	-0.391747	0.17	0.348	1	3.65186e-06	-0.611544	0.167	0.39	0.0716713	0.000668144	7.3037e-06
UCHL3	3.65366e-06	0.328506	0.491	0.273	0.0717068	0.000556293	0.452087	0.421	0.268	1	0.000556293	7.30731e-06
PPP1R7	3.69171e-06	1.1168	0.689	0.484	0.0724534	2.29018e-05	0.416888	0.658	0.474	0.44947	2.29018e-05	7.3834e-06
AGO4	0.00246645	-0.423859	0.179	0.322	1	3.78686e-06	-0.863943	0.202	0.43	0.0743209	0.00246645	7.5737e-06
NOL7	9.74946e-05	0.620188	0.745	0.551	1	3.7995e-06	0.618232	0.781	0.627	0.074569	9.74946e-05	7.59898e-06
ZNF207	0.0971578	-0.940632	0.642	0.715	1	3.86875e-06	-1.74646	0.605	0.832	0.0759281	0.0971578	7.73749e-06
LSM7	3.94119e-06	0.657821	0.868	0.698	0.0773498	0.00828581	0.378755	0.86	0.755	1	0.00828581	7.88237e-06
SRSF7	0.0396278	-4.47172	0.887	0.767	1	3.99853e-06	-2.17791	0.904	0.746	0.0784751	0.0396278	7.99704e-06
NFAM1	1.01157e-05	-0.744653	0.255	0.478	0.19853	4.0745e-06	-0.9006	0.351	0.574	0.0799661	1.01157e-05	8.14898e-06
CHML	4.07649e-06	1.80061	0.443	0.231	0.0800051	0.00106086	0.681365	0.412	0.256	1	0.00106086	8.15296e-06
SEMA4A	1.3518e-05	-0.532865	0.104	0.314	0.265304	4.2392e-06	-0.680661	0.184	0.415	0.0831985	1.3518e-05	8.47838e-06
CD74	4.28097e-06	-94.3659	1	0.992	0.0840183	0.0972992	-48.4833	1	0.985	1	0.0972992	8.56192e-06
TNFAIP2	0.000923459	-4.21659	0.557	0.676	1	4.32837e-06	-2.32144	0.605	0.816	0.0849487	0.000923459	8.65673e-06
IDI1	6.22703e-06	0.724415	0.623	0.411	0.122212	4.38624e-06	0.64814	0.711	0.465	0.0860844	6.22703e-06	8.77246e-06
S100A6	4.50181e-06	-0.497208	1	1	0.0883524	7.24242e-05	-13.3067	1	0.996	1	7.24242e-05	9.00359e-06
CARS2	0.404371	-0.348131	0.566	0.496	1	4.52005e-06	-1.27086	0.439	0.644	0.0887105	0.404371	9.04008e-06
UCP2	1.3338e-05	-0.802399	0.858	0.715	0.261771	4.55196e-06	-0.306862	0.886	0.765	0.0893368	1.3338e-05	9.1039e-06
PLA2G16	8.59579e-05	-0.647602	0.038	0.192	1	4.6087e-06	-0.466416	0.053	0.247	0.0904503	8.59579e-05	9.21737e-06
HMGN1	0.238654	-1.20667	0.811	0.696	1	4.64661e-06	-0.681068	0.789	0.631	0.0911943	0.238654	9.29319e-06
RPL13A	0.0371207	-36.4618	1	0.996	1	4.73592e-06	-20.4775	1	0.998	0.0929472	0.0371207	9.47182e-06
CD300LF	1.23303e-05	0.562549	0.755	0.551	0.241994	5.35192e-06	0.702233	0.781	0.549	0.105037	1.23303e-05	1.07038e-05
HCAR2	0.00615559	-0.847722	0.028	0.115	1	5.40705e-06	-0.673005	0	0.159	0.106119	0.00615559	1.08141e-05
ARRB2	0.00121067	3.56326	0.962	0.889	1	5.53006e-06	-0.916386	0.974	0.925	0.108533	0.00121067	1.10601e-05
DOCK5	0.000564505	0.872224	0.66	0.474	1	5.5823e-06	0.435067	0.623	0.424	0.109558	0.000564505	1.11646e-05
MGLL	0.449026	-1.41853	0.17	0.14	1	5.6704e-06	0.475626	0.237	0.088	0.111287	0.449026	1.13408e-05
GTF2I	0.00388303	-0.861182	0.434	0.565	1	5.68544e-06	-0.777922	0.36	0.589	0.111582	0.00388303	1.13708e-05
ADGRE2	0.0217091	0.409799	0.67	0.579	1	5.74648e-06	0.650723	0.772	0.616	0.11278	0.0217091	1.14929e-05
CMIP	0.030647	-0.658826	0.283	0.383	1	5.97028e-06	-0.690852	0.298	0.516	0.117173	0.030647	1.19405e-05
ADI1	5.99949e-06	0.595384	0.623	0.413	0.117746	0.728124	-0.612156	0.509	0.478	1	0.728124	1.1999e-05
CCNY	0.00026467	-0.850862	0.377	0.563	1	6.37782e-06	-1.23106	0.474	0.692	0.125171	0.00026467	1.27556e-05
ACTG1	6.54438e-06	-21.7742	1	0.994	0.12844	0.184377	-1.61717	1	0.99	1	0.184377	1.30887e-05
RPL36A	3.67739e-05	-0.780189	0.868	0.739	0.721725	6.5883e-06	0.717352	0.93	0.855	0.129302	3.67739e-05	1.31766e-05
RGS2	6.67591e-06	6.2563	0.972	0.872	0.131021	0.935871	-7.1751	0.93	0.922	1	0.935871	1.33518e-05
UBAC1	0.00342041	0.814421	0.585	0.451	1	6.90088e-06	0.98979	0.632	0.432	0.135437	0.00342041	1.38017e-05
TMEM170A	6.95081e-06	0.262438	0.538	0.296	0.136417	0.751205	-0.307293	0.342	0.367	1	0.751205	1.39016e-05
TMEM173	0.0745606	-0.702219	0.292	0.368	1	7.03683e-06	-1.26405	0.228	0.444	0.138105	0.0745606	1.40736e-05
RNF141	7.09893e-06	0.757326	0.462	0.255	0.139324	0.00825894	0.404069	0.421	0.3	1	0.00825894	1.41978e-05
MRPL13	0.0242997	0.283758	0.425	0.314	1	7.25404e-06	0.472548	0.377	0.189	0.142368	0.0242997	1.4508e-05
MAN1A2	7.28783e-06	-0.54965	0.066	0.271	0.143031	0.00126796	-0.374826	0.202	0.363	1	0.00126796	1.45756e-05
VPS28	7.475e-06	0.418276	0.896	0.747	0.146704	0.00820844	0.432728	0.886	0.786	1	0.00820844	1.495e-05
UBE2A	0.000686391	0.300741	0.585	0.425	1	7.74258e-06	0.402381	0.596	0.386	0.151956	0.000686391	1.54851e-05
ROMO1	0.000583581	0.780194	0.698	0.551	1	7.74549e-06	1.18387	0.737	0.585	0.152013	0.000583581	1.54909e-05
SHTN1	0.000913163	-0.534115	0.113	0.259	1	7.78983e-06	-0.372562	0.14	0.358	0.152883	0.000913163	1.55796e-05
WASHC2C	0.00438433	-0.441671	0.142	0.267	1	7.8767e-06	-0.679761	0.219	0.447	0.154588	0.00438433	1.57533e-05
RPL35	3.16172e-05	-16.1293	0.991	0.988	0.620519	7.98888e-06	-7.47571	1	0.989	0.15679	3.16172e-05	1.59777e-05
BCAS2	4.88335e-05	0.633964	0.566	0.383	0.958406	8.00033e-06	0.374487	0.518	0.302	0.157014	4.88335e-05	1.60006e-05
ROCK1	0.0323541	0.714852	0.708	0.759	1	8.15029e-06	-4.47478	0.693	0.805	0.159958	0.0323541	1.63005e-05
NCL	0.000484618	1.68882	0.896	0.761	1	8.17548e-06	2.47204	0.93	0.776	0.160452	0.000484618	1.63509e-05
UBE2D1	0.00020037	-1.64318	0.434	0.611	1	8.42262e-06	-0.899743	0.5	0.673	0.165302	0.00020037	1.68452e-05
EIF3K	1.55338e-05	-4.08009	0.962	0.939	0.304866	8.65986e-06	-2.11245	0.991	0.975	0.169958	1.55338e-05	1.73196e-05
ATP5IF1	8.66304e-06	-0.271782	0.877	0.717	0.170021	0.0688597	-1.06129	0.798	0.748	1	0.0688597	1.7326e-05
RPS9	9.30636e-06	-7.77459	1	1	0.182647	0.00750638	-7.51351	1	1	1	0.00750638	1.86126e-05
TMEM71	0.00132807	-0.460773	0.066	0.192	1	9.4007e-06	-0.568362	0.079	0.273	0.184498	0.00132807	1.88013e-05
ELF1	9.71609e-06	1.30452	0.877	0.729	0.190688	0.000205995	-0.332892	0.904	0.828	1	0.000205995	1.94321e-05
RARRES3	9.97269e-06	-0.482134	0.858	0.638	0.195724	0.0726666	-2.09805	0.605	0.554	1	0.0726666	1.99453e-05
MT1X	7.2668e-05	-0.371797	0.019	0.166	1	1.00531e-05	-0.908947	0.053	0.233	0.197303	7.2668e-05	2.01062e-05
AGTPBP1	0.112285	-0.256011	0.283	0.348	1	1.03793e-05	-0.602289	0.316	0.537	0.203704	0.112285	2.07585e-05
GSN	4.25413e-05	-1.34477	0.085	0.269	0.834915	1.05729e-05	-0.559504	0.096	0.296	0.207504	4.25413e-05	2.11457e-05
ADAM15	0.0122535	-0.321224	0.104	0.209	1	1.08256e-05	-0.626639	0.14	0.354	0.212464	0.0122535	2.16511e-05
RPL38	0.000209958	-27.1741	1	0.988	1	1.0903e-05	-0.826025	1	0.994	0.213982	0.000209958	2.18058e-05
AKNA	1.09776e-05	-1.87866	0.406	0.597	0.215447	0.0426705	0.789763	0.447	0.53	1	0.0426705	2.19551e-05
ARPC1A	0.00536696	0.289218	0.538	0.391	1	1.13289e-05	0.848361	0.588	0.394	0.222341	0.00536696	2.26577e-05
PHACTR1	0.991464	-3.20706	0.434	0.421	1	1.14925e-05	-7.85981	0.518	0.698	0.225551	0.991464	2.29848e-05
LILRB3	0.75785	-0.389454	0.698	0.698	1	1.15522e-05	-2.78841	0.693	0.809	0.226724	0.75785	2.31043e-05
NFKB1	0.102142	-0.302597	0.377	0.462	1	1.16154e-05	-0.943696	0.36	0.562	0.227963	0.102142	2.32306e-05
EIF5A	1.16442e-05	0.303158	0.83	0.704	0.22853	6.46699e-05	-2.04239	0.947	0.837	1	6.46699e-05	2.32883e-05
RPL18A	9.86226e-05	-51.4538	1	0.998	1	1.22708e-05	-22.1615	1	0.998	0.240826	9.86226e-05	2.45414e-05
NEAT1	0.0263294	-53.4607	1	0.968	1	1.26797e-05	-47.4766	1	0.996	0.248852	0.0263294	2.53593e-05
KCNQ1OT1	0.0250853	-2.81571	0.349	0.255	1	1.32193e-05	-0.954968	0.316	0.151	0.259442	0.0250853	2.64384e-05
PRKACA	1.32626e-05	0.434497	0.708	0.478	0.260292	0.0202253	0.306399	0.658	0.562	1	0.0202253	2.6525e-05
PRDX1	0.000996543	-1.12101	0.915	0.82	1	1.35763e-05	-1.7088	0.921	0.767	0.266448	0.000996543	2.71524e-05
PLAGL2	0.372121	-1.10115	0.283	0.32	1	1.38941e-05	0.511223	0.43	0.235	0.272686	0.372121	2.77881e-05
GNA13	1.43131e-05	0.622245	0.594	0.389	0.280908	0.769234	-0.37427	0.588	0.558	1	0.769234	2.86259e-05
TMEM123	0.00480168	-0.930434	0.566	0.698	1	1.4573e-05	-0.362857	0.623	0.748	0.286009	0.00480168	2.91457e-05
CLIP4	0.0170582	1.00757	0.349	0.251	1	1.4636e-05	0.574826	0.404	0.21	0.287247	0.0170582	2.92718e-05
NLRP12	1.46614e-05	-0.645347	0.075	0.271	0.287744	0.000549633	-0.519608	0.096	0.239	1	0.000549633	2.93226e-05
DDX17	1.49707e-05	-7.51468	0.792	0.832	0.293815	0.0219015	0.686935	0.719	0.828	1	0.0219015	2.99411e-05
COMMD6	1.4979e-05	2.23129	0.953	0.923	0.293977	0.412472	-1.80101	0.982	0.941	1	0.412472	2.99577e-05
RAB1A	0.0645321	0.580902	0.623	0.557	1	1.50006e-05	-2.47794	0.623	0.73	0.294401	0.0645321	3.00009e-05
TLR4	0.00516966	-0.364501	0.349	0.486	1	1.52293e-05	-1.48944	0.351	0.566	0.298889	0.00516966	3.04583e-05
SLC25A6	1.5513e-05	-2.45773	1	0.941	0.304459	0.000402692	-1.53389	1	0.967	1	0.000402692	3.10258e-05
BANF1	0.00114598	0.450913	0.708	0.575	1	1.55661e-05	2.4929	0.711	0.558	0.3055	0.00114598	3.11319e-05
GRINA	0.115921	-1.24354	0.689	0.715	1	1.57973e-05	-3.68617	0.667	0.822	0.310038	0.115921	3.15944e-05
RPS16	0.89775	-19.4609	1	0.996	1	1.60621e-05	7.39416	1	0.998	0.315235	0.89775	3.21239e-05
PCBP2	0.820954	-2.3831	0.887	0.848	1	1.62469e-05	-3.32124	0.921	0.945	0.318862	0.820954	3.24935e-05
SLC36A4	0.0263179	-0.481449	0.132	0.225	1	1.64784e-05	-0.504395	0.149	0.354	0.323405	0.0263179	3.29565e-05
RPS8	1.65079e-05	-42.5776	1	0.998	0.323984	0.927706	-38.469	1	0.996	1	0.927706	3.30155e-05
RPS27A	0.00794685	-28.4634	1	0.998	1	1.68781e-05	-7.47676	1	0.998	0.33125	0.00794685	3.3756e-05
APP	0.00453064	-0.393586	0.123	0.247	1	1.68967e-05	-0.719141	0.202	0.407	0.331615	0.00453064	3.37932e-05
RPL36	1.72823e-05	-22.3791	1	0.998	0.339182	0.0209765	-6.29276	1	0.994	1	0.0209765	3.45643e-05
FAM50A	1.73223e-05	0.428994	0.66	0.496	0.339968	4.78897e-05	0.463795	0.632	0.451	0.939884	4.78897e-05	3.46443e-05
SLC39A1	0.00159107	-0.483859	0.509	0.358	1	1.74244e-05	0.647358	0.465	0.275	0.341972	0.00159107	3.48485e-05
IL6ST	1.7527e-05	-0.723896	0.085	0.281	0.343986	9.24356e-05	-0.736097	0.184	0.365	1	9.24356e-05	3.50538e-05
SQOR	0.106424	-0.687092	0.509	0.547	1	1.78089e-05	-0.629524	0.421	0.616	0.349518	0.106424	3.56176e-05
CR1	0.0132396	-1.18943	0.123	0.229	1	1.87948e-05	-0.961932	0.202	0.392	0.368867	0.0132396	3.75893e-05
CYCS	0.000166281	-2.98591	0.877	0.69	1	1.8851e-05	0.938454	0.798	0.606	0.36997	0.000166281	3.77017e-05
MRPL23	1.90215e-05	0.468431	0.547	0.358	0.373316	0.678024	-0.370176	0.5	0.474	1	0.678024	3.80427e-05
GIMAP2	1.91818e-05	1.05774	0.632	0.429	0.376462	0.000233127	1.03102	0.535	0.375	1	0.000233127	3.83632e-05
FAM49B	0.154518	0.285102	0.962	0.806	1	1.94401e-05	0.326884	0.895	0.809	0.381531	0.154518	3.88797e-05
TACC1	1.97564e-05	1.7728	0.802	0.672	0.38774	0.013447	-6.64438	0.842	0.728	1	0.013447	3.95125e-05
PABPC1	0.818728	-13.6555	1	0.988	1	2.01826e-05	-4.78243	1	0.998	0.396105	0.818728	4.03649e-05
LDHA	0.000469993	-0.639463	0.887	0.804	1	2.06511e-05	0.422404	0.904	0.757	0.405299	0.000469993	4.13018e-05
MACF1	0.0491857	-2.37205	0.689	0.587	1	2.06526e-05	0.705718	0.675	0.476	0.405328	0.0491857	4.13048e-05
TUBB2A	2.07116e-05	1.31941	0.245	0.097	0.406487	0.829092	-13.2916	0.211	0.199	1	0.829092	4.14229e-05
SWAP70	0.214105	-0.345764	0.396	0.316	1	2.07896e-05	0.832733	0.368	0.199	0.408017	0.214105	4.15788e-05
SPECC1	0.00171514	-0.415808	0.132	0.273	1	2.08663e-05	-0.660796	0.123	0.312	0.409521	0.00171514	4.17321e-05
CRTC3	0.000696223	-0.255122	0.038	0.166	1	2.11724e-05	-0.412688	0.061	0.237	0.415529	0.000696223	4.23443e-05
NECAP2	0.111942	-0.292185	0.67	0.569	1	2.13185e-05	-1.063	0.632	0.424	0.418397	0.111942	4.26365e-05
BRI3	2.16615e-05	5.15221	0.972	0.984	0.425128	0.0930806	-1.41756	1	0.987	1	0.0930806	4.33225e-05
TNF	0.159592	-11.9867	0.311	0.247	1	2.1718e-05	1.59668	0.333	0.163	0.426238	0.159592	4.34356e-05
ISCU	0.31757	0.320358	0.651	0.652	1	2.26581e-05	0.841862	0.781	0.61	0.444687	0.31757	4.53156e-05
CCL3L1	2.27129e-05	-47.649	0.075	0.255	0.445764	4.43877e-05	-47.6956	0.096	0.275	0.871153	4.43877e-05	4.54254e-05
OSCAR	0.00229979	-1.0202	0.415	0.555	1	2.27927e-05	-1.10572	0.412	0.65	0.44733	0.00229979	4.55849e-05
HIGD1A	0.0189521	0.348577	0.33	0.223	1	2.32187e-05	0.328576	0.36	0.178	0.45569	0.0189521	4.64369e-05
GNAI3	2.38894e-05	1.50289	0.84	0.63	0.468854	0.0028655	1.05976	0.754	0.656	1	0.0028655	4.77783e-05
VDAC1	0.000523908	0.976142	0.717	0.575	1	2.4074e-05	0.644426	0.711	0.543	0.472475	0.000523908	4.81473e-05
TUBB4B	2.41632e-05	1.90672	0.764	0.605	0.474228	0.840351	-1.25339	0.746	0.75	1	0.840351	4.83259e-05
GNAQ	0.0201999	-1.1096	0.443	0.547	1	2.42554e-05	-2.0154	0.491	0.667	0.476036	0.0201999	4.85102e-05
JUND	2.45636e-05	-10.1831	1	0.988	0.482085	0.433335	-5.52796	1	1	1	0.433335	4.91265e-05
EIF6	0.000496444	0.755869	0.736	0.575	1	2.46156e-05	1.03027	0.763	0.621	0.483106	0.000496444	4.92307e-05
CKS2	2.47175e-05	0.926344	0.283	0.123	0.485106	0.0817448	3.06072	0.14	0.088	1	0.0817448	4.94344e-05
TAX1BP1	0.00831115	-0.386953	0.858	0.757	1	2.48361e-05	0.345062	0.868	0.736	0.487433	0.00831115	4.96715e-05
COX7B	6.09966e-05	-0.870572	0.943	0.897	1	2.49886e-05	-1.34348	0.982	0.906	0.490426	6.09966e-05	4.99765e-05
TMEM50A	2.6666e-05	0.6434	0.802	0.696	0.523346	2.50584e-05	0.665796	0.825	0.681	0.491796	2.6666e-05	5.01162e-05
ARID3A	0.826619	0.417006	0.377	0.372	1	2.53483e-05	0.265272	0.526	0.35	0.497485	0.826619	5.06959e-05
ZNF217	2.54197e-05	-1.28924	0.198	0.415	0.498887	0.00128308	0.264267	0.325	0.191	1	0.00128308	5.08388e-05
UBR4	0.000843024	-0.325639	0.245	0.407	1	2.54563e-05	-1.07536	0.307	0.507	0.499605	0.000843024	5.09119e-05
COMMD7	0.00671933	0.431094	0.642	0.488	1	2.54855e-05	0.312916	0.658	0.467	0.500178	0.00671933	5.09703e-05
HMGA1	0.233236	-0.531092	0.283	0.33	1	2.56596e-05	-1.84102	0.289	0.486	0.503595	0.233236	5.13185e-05
SCML1	2.58143e-05	-0.30916	0.368	0.18	0.506631	0.0182757	0.357793	0.211	0.126	1	0.0182757	5.16279e-05
EIF4E	0.976151	-0.469971	0.377	0.374	1	2.59704e-05	-2.78762	0.289	0.491	0.509695	0.976151	5.19401e-05
FURIN	0.0149014	-0.273691	0.113	0.213	1	2.70528e-05	-0.608293	0.184	0.373	0.530939	0.0149014	5.4105e-05
RPS6	0.000187043	-50.3962	1	0.986	1	2.84628e-05	-9.47662	1	0.994	0.558611	0.000187043	5.69248e-05
LIPA	2.86178e-05	-2.56973	0.538	0.332	0.561654	0.129098	-2.42347	0.368	0.432	1	0.129098	5.72349e-05
JDP2	0.000119093	0.446037	0.566	0.383	1	3.03331e-05	0.791003	0.711	0.52	0.595318	0.000119093	6.06653e-05
SLC44A1	0.00981925	-0.272068	0.075	0.174	1	3.04443e-05	-0.43847	0.114	0.308	0.5975	0.00981925	6.08877e-05
KIF13A	3.06056e-05	-0.41414	0.057	0.235	0.600666	0.000910811	-0.31609	0.132	0.281	1	0.000910811	6.12103e-05
ICAM1	0.321297	-1.17069	0.208	0.251	1	3.18317e-05	-0.577743	0.211	0.413	0.62473	0.321297	6.36625e-05
A1BG	0.00632155	-0.283997	0.142	0.269	1	3.18541e-05	-0.492041	0.149	0.342	0.625168	0.00632155	6.37071e-05
CD33	0.0257043	-0.708185	0.396	0.476	1	3.19849e-05	-0.85197	0.377	0.568	0.627736	0.0257043	6.39688e-05
METRNL	3.22915e-05	0.537242	0.774	0.603	0.633753	3.25672e-05	-0.251674	0.86	0.761	0.639164	3.25672e-05	6.4582e-05
PSMA4	0.00363366	-4.57973	0.906	0.802	1	3.28244e-05	-1.60186	0.868	0.753	0.644212	0.00363366	6.56478e-05
MSRA	3.63758e-05	0.713085	0.491	0.304	0.713912	3.28475e-05	0.361545	0.482	0.287	0.644665	3.63758e-05	6.56939e-05
DGKD	0.000244568	-0.463664	0.094	0.257	1	3.32913e-05	-0.67876	0.158	0.354	0.653375	0.000244568	6.65815e-05
SFPQ	0.0335389	-3.13695	0.858	0.84	1	3.40055e-05	-3.50811	0.904	0.933	0.667392	0.0335389	6.80099e-05
TNIP2	0.0563789	0.32567	0.406	0.326	1	3.43202e-05	1.10003	0.439	0.249	0.673568	0.0563789	6.86392e-05
STX3	0.000156123	-0.433653	0.047	0.198	1	3.43463e-05	-0.453147	0.061	0.231	0.674081	0.000156123	6.86915e-05
STX11	3.4417e-05	2.76592	0.821	0.64	0.675469	0.19859	-0.489654	0.772	0.75	1	0.19859	6.88329e-05
PRKD3	0.015075	-0.251553	0.094	0.19	1	3.47266e-05	-0.261101	0.088	0.279	0.681545	0.015075	6.94521e-05
NDUFB7	3.57884e-05	1.63964	0.896	0.791	0.702384	0.0360232	1.49413	0.877	0.788	1	0.0360232	7.15756e-05
SIGLEC1	7.9324e-05	-0.534159	0	0.132	1	3.6172e-05	-0.97089	0	0.134	0.709912	7.9324e-05	7.23428e-05
MDM4	0.30988	-0.934478	0.472	0.484	1	3.62719e-05	-1.5644	0.518	0.683	0.711872	0.30988	7.25424e-05
STXBP2	0.00307477	-5.26282	0.962	0.891	1	3.75565e-05	1.58549	0.965	0.92	0.737083	0.00307477	7.51115e-05
EPS8	3.78098e-05	0.416029	0.387	0.211	0.742054	0.000171615	0.507175	0.272	0.136	1	0.000171615	7.56181e-05
C16orf72	0.00615097	-1.11029	0.491	0.626	1	3.79908e-05	-2.22508	0.605	0.738	0.745607	0.00615097	7.59801e-05
THEMIS2	3.88127e-05	0.512155	0.887	0.796	0.761738	0.0110145	1.8254	0.939	0.845	1	0.0110145	7.76239e-05
MAPKAPK2	3.92551e-05	0.444418	0.538	0.338	0.770421	0.0306405	0.924489	0.447	0.554	1	0.0306405	7.85087e-05
PARK7	3.93062e-05	0.436183	0.943	0.83	0.771423	0.00449356	-1.47147	0.947	0.86	1	0.00449356	7.86108e-05
MARCO	0.755368	2.03353	0.368	0.387	1	4.02291e-05	-2.49045	0.228	0.434	0.789536	0.755368	8.04565e-05
TPMT	4.02404e-05	0.678413	0.547	0.368	0.789758	0.000578475	0.263909	0.474	0.306	1	0.000578475	8.04791e-05
MIR4435-2HG	0.0367332	-0.583615	0.094	0.172	1	4.2232e-05	-0.648922	0.123	0.308	0.828846	0.0367332	8.44623e-05
NAMPT	0.000664012	7.86634	1	0.951	1	4.22528e-05	-11.4155	0.982	0.992	0.829253	0.000664012	8.45038e-05
RABGGTB	4.25719e-05	0.274823	0.415	0.227	0.835517	0.00155051	0.380911	0.412	0.264	1	0.00155051	8.51421e-05
SERINC5	5.77784e-05	-0.41734	0.028	0.184	1	4.27866e-05	-0.892961	0.07	0.243	0.83973	5.77784e-05	8.55713e-05
DNAJB9	4.47092e-05	-1.67949	0.415	0.239	0.877463	0.000260783	0.498826	0.298	0.155	1	0.000260783	8.94164e-05
GNAS	0.000161167	-1.0696	0.991	0.943	1	4.63569e-05	-0.838652	0.991	0.975	0.9098	0.000161167	9.27116e-05
CTSH	0.0639069	-3.57229	0.877	0.741	1	4.74064e-05	-2.38856	0.825	0.881	0.930397	0.0639069	9.48105e-05
RNF130	0.637454	-2.29724	0.887	0.864	1	4.89503e-05	-4.01745	0.868	0.927	0.960699	0.637454	9.78982e-05
FEM1C	4.97328e-05	0.608564	0.406	0.231	0.976056	0.0165681	0.488959	0.368	0.262	1	0.0165681	9.94632e-05
TEX264	0.0152764	0.38858	0.509	0.411	1	4.98e-05	0.730612	0.544	0.358	0.977374	0.0152764	9.95974e-05
CDKN1B	0.00107574	0.756562	0.557	0.387	1	4.99043e-05	1.70145	0.491	0.302	0.979422	0.00107574	9.98061e-05
CAP1	0.534589	-0.25942	0.953	0.929	1	5.09686e-05	2.21963	0.991	0.937	1	0.534589	0.000101935
RTN4	0.543571	0.43163	0.906	0.905	1	5.12575e-05	0.251488	0.965	0.902	1	0.543571	0.000102512
ATP6V1A	5.16578e-05	-0.700976	0.17	0.362	1	0.00181669	-0.589897	0.254	0.398	1	0.00181669	0.000103313
NDUFB6	7.62736e-05	0.697489	0.557	0.383	1	5.43479e-05	0.488431	0.544	0.359	1	7.62736e-05	0.000108693
MIEN1	5.49551e-05	0.574056	0.651	0.457	1	0.00133649	0.902488	0.614	0.467	1	0.00133649	0.000109907
IMP4	0.0103926	0.460852	0.406	0.285	1	5.5745e-05	0.311104	0.518	0.308	1	0.0103926	0.000111487
AL161421.1	0.0142291	0.713528	0.189	0.103	1	5.66521e-05	-0.711016	0.105	0.281	1	0.0142291	0.000113301
CASP1	0.00146988	-1.24104	0.953	0.85	1	5.70377e-05	1.08771	0.921	0.841	1	0.00146988	0.000114072
IFI44L	0.0069109	-6.14752	0.349	0.47	1	5.77702e-05	-4.7966	0.184	0.369	1	0.0069109	0.000115537
SAMD4B	0.773336	-0.351135	0.33	0.312	1	5.79326e-05	-0.55084	0.289	0.497	1	0.773336	0.000115862
CCNDBP1	0.045476	0.757063	0.585	0.496	1	5.83098e-05	0.366331	0.596	0.411	1	0.045476	0.000116616
ATP6V1B2	5.89099e-05	-0.504928	0.575	0.719	1	0.00111647	-2.6806	0.57	0.652	1	0.00111647	0.000117816
AC015912.3	0.421198	0.260823	0.085	0.113	1	5.95581e-05	-0.974574	0.079	0.247	1	0.421198	0.000119113
TSR2	0.000329934	0.85752	0.377	0.219	1	5.95875e-05	0.297698	0.333	0.17	1	0.000329934	0.000119171
N4BP2L2	0.21894	-2.9618	0.745	0.749	1	6.06621e-05	-0.556668	0.816	0.656	1	0.21894	0.000121321
MGST2	0.00268072	-0.431772	0.17	0.306	1	6.12991e-05	-0.472785	0.149	0.335	1	0.00268072	0.000122594
FOSL2	6.13537e-05	-1.46374	0.698	0.534	1	0.0484162	-1.34922	0.693	0.763	1	0.0484162	0.000122704
PDE4A	6.19153e-05	0.612793	0.349	0.176	1	0.0463466	0.418365	0.237	0.161	1	0.0463466	0.000123827
EEF2	6.21654e-05	-4.38637	0.972	0.937	1	0.367846	-3.58744	1	0.977	1	0.367846	0.000124327
CNOT6L	0.720872	-0.266007	0.302	0.316	1	6.33582e-05	0.311554	0.412	0.231	1	0.720872	0.000126712
GLUL	6.36329e-05	-0.346846	0.849	0.749	1	0.00182461	-2.84382	0.728	0.811	1	0.00182461	0.000127262
RHOA	0.0208745	1.28342	0.972	0.972	1	6.3979e-05	3.49241	1	0.977	1	0.0208745	0.000127954
CCDC69	0.00578049	-0.640678	0.434	0.597	1	6.39995e-05	-1.99309	0.623	0.721	1	0.00578049	0.000127995
APOBEC3C	6.56329e-05	0.597999	0.585	0.403	1	0.00104395	0.384236	0.482	0.344	1	0.00104395	0.000131262
TACC3	0.000176794	-0.528639	0.104	0.269	1	6.58332e-05	-0.450833	0.132	0.321	1	0.000176794	0.000131662
WSB1	0.0342733	-0.808521	0.943	0.883	1	6.70962e-05	0.459859	0.895	0.811	1	0.0342733	0.000134188
RPS21	6.92565e-05	-18.5883	1	0.988	1	0.00799567	-3.80345	1	0.996	1	0.00799567	0.000138508
SNAP29	7.10424e-05	0.671319	0.575	0.372	1	0.000580216	0.33909	0.491	0.333	1	0.000580216	0.00014208
TBXAS1	7.33013e-05	0.522272	0.821	0.69	1	0.00503096	1.07393	0.886	0.736	1	0.00503096	0.000146597
ZDHHC20	0.00839097	-0.390705	0.302	0.429	1	7.43414e-05	-0.957313	0.36	0.551	1	0.00839097	0.000148677
RAB10	0.147663	-0.960408	0.726	0.678	1	7.43859e-05	0.639495	0.702	0.486	1	0.147663	0.000148766
IKZF1	0.587635	-3.10699	0.83	0.727	1	7.50352e-05	-2.66554	0.719	0.623	1	0.587635	0.000150065
PNISR	0.509955	-1.05345	0.887	0.84	1	7.51837e-05	1.27213	0.965	0.828	1	0.509955	0.000150362
P2RY13	0.562184	-4.09017	0.623	0.565	1	7.56915e-05	-1.79088	0.667	0.501	1	0.562184	0.000151377
TRADD	0.00381985	0.427564	0.528	0.37	1	7.61487e-05	0.422841	0.518	0.338	1	0.00381985	0.000152292
CIITA	0.00452886	-4.11419	0.236	0.372	1	7.71637e-05	-0.5577	0.123	0.296	1	0.00452886	0.000154321
FUOM	0.0216931	-0.672766	0.16	0.263	1	7.84687e-05	-0.577771	0.184	0.373	1	0.0216931	0.000156931
DDT	7.94771e-05	0.708339	0.84	0.727	1	0.642912	-0.980045	0.789	0.728	1	0.642912	0.000158948
SH2B2	7.99919e-05	0.524989	0.349	0.188	1	0.000490611	0.26145	0.351	0.203	1	0.000490611	0.000159977
PRDM1	0.390984	-0.591722	0.075	0.101	1	8.05781e-05	-0.874532	0.026	0.168	1	0.390984	0.00016115
XAF1	8.23651e-05	-3.14668	0.566	0.715	1	0.016151	-3.23117	0.482	0.579	1	0.016151	0.000164723
AL360012.1	0.00170065	-0.549881	0.142	0.287	1	8.29824e-05	-1.27241	0.07	0.235	1	0.00170065	0.000165958
XRN2	0.013074	-1.07692	0.566	0.684	1	8.39025e-05	-1.16025	0.605	0.753	1	0.013074	0.000167798
BNIP3L	0.126376	-5.5266	0.575	0.644	1	8.48252e-05	-2.39723	0.632	0.728	1	0.126376	0.000169643
AUP1	8.66998e-05	0.57297	0.66	0.457	1	0.0472658	0.555207	0.649	0.566	1	0.0472658	0.000173392
CTNNBIP1	0.0124604	-0.379417	0.104	0.206	1	8.71079e-05	-0.459767	0.132	0.306	1	0.0124604	0.000174208
ZDHHC7	0.0051992	-0.540114	0.283	0.421	1	8.76045e-05	-0.528982	0.272	0.468	1	0.0051992	0.000175201
BACH1	0.235392	-0.30781	0.519	0.589	1	8.82448e-05	-1.52003	0.535	0.696	1	0.235392	0.000176482
NPM1	8.85324e-05	-5.6336	0.953	0.822	1	0.0368375	-11.3885	0.93	0.841	1	0.0368375	0.000177057
PARP14	8.85964e-05	-3.32716	0.585	0.706	1	0.000294644	-4.04547	0.5	0.629	1	0.000294644	0.000177185
SNN	8.96813e-05	0.695562	0.575	0.401	1	9.3406e-05	0.727785	0.64	0.463	1	9.3406e-05	0.000179354
EIF2AK2	0.178327	-1.20228	0.425	0.478	1	9.10066e-05	-3.06549	0.342	0.505	1	0.178327	0.000182005
SSB	0.25423	-2.35454	0.726	0.67	1	9.10217e-05	0.263284	0.754	0.57	1	0.25423	0.000182035
RPL30	9.47386e-05	-36.4584	1	0.998	1	0.0101415	-11.1793	1	0.998	1	0.0101415	0.000189468
DDHD1	0.000268103	1.72793	0.472	0.304	1	9.71443e-05	0.311282	0.5	0.314	1	0.000268103	0.000194279
C19orf70	0.000101353	0.676009	0.726	0.555	1	0.000193208	-0.511033	0.746	0.558	1	0.000193208	0.000202695
CACUL1	0.0977406	0.622119	0.528	0.464	1	0.000101491	0.931686	0.588	0.398	1	0.0977406	0.000202972
AKR1B1	0.00753389	-0.300745	0.066	0.166	1	0.000105263	-0.546612	0.132	0.306	1	0.00753389	0.000210514
RPS14	0.000106417	-70.4596	1	1	1	0.0423617	-26.4766	1	0.998	1	0.0423617	0.000212823
TBL1X	0.0385803	-0.496834	0.208	0.304	1	0.000109788	-0.584378	0.219	0.411	1	0.0385803	0.000219565
IFIT2	0.000109918	13.4391	0.651	0.449	1	0.00118121	-0.885539	0.325	0.189	1	0.00118121	0.000219823
NDUFB8	0.000111923	1.62375	0.858	0.723	1	0.00434231	1.45281	0.877	0.782	1	0.00434231	0.000223834
RAB3D	0.00011194	-0.764376	0.208	0.395	1	0.00283159	-0.806685	0.333	0.453	1	0.00283159	0.000223868
RTN1	0.000114162	-0.319271	0.019	0.16	1	0.000159433	-0.299653	0.018	0.145	1	0.000159433	0.000228311
MRPL40	0.00135771	0.325963	0.547	0.372	1	0.000114328	0.464612	0.5	0.315	1	0.00135771	0.000228642
HNMT	0.363973	-0.503952	0.406	0.441	1	0.000114917	-0.96862	0.342	0.52	1	0.363973	0.000229821
MRPS36	0.000116187	0.48775	0.651	0.5	1	0.000277247	0.786012	0.623	0.444	1	0.000277247	0.000232361
SERTAD3	0.000349735	-0.950648	0.406	0.251	1	0.00011786	0.488202	0.412	0.245	1	0.000349735	0.000235707
EIF3F	0.000119171	-0.952754	0.943	0.834	1	0.261639	1.01627	0.982	0.935	1	0.261639	0.000238328
SOAT1	0.0607526	-0.44842	0.198	0.283	1	0.000125751	-0.593365	0.219	0.402	1	0.0607526	0.000251486
SLC8B1	0.00832859	0.601814	0.34	0.223	1	0.000127435	0.499106	0.404	0.241	1	0.00832859	0.000254854
WDR1	0.00161985	0.432699	0.84	0.709	1	0.000129085	-0.751347	0.833	0.692	1	0.00161985	0.000258153
RAP2C	0.0108343	0.615654	0.434	0.33	1	0.00012992	0.530758	0.535	0.346	1	0.0108343	0.000259823
FRG1	0.000131079	0.302453	0.66	0.476	1	0.0708851	0.777311	0.561	0.524	1	0.0708851	0.00026214
HLA-DMA	0.000277227	-14.9196	0.83	0.64	1	0.000132044	-11.9996	0.684	0.784	1	0.000277227	0.000264071
SSH2	0.0922436	0.344863	0.708	0.628	1	0.000132325	0.369878	0.719	0.572	1	0.0922436	0.000264633
ATP5F1D	0.00013265	0.720212	0.906	0.83	1	0.344347	1.84551	0.921	0.889	1	0.344347	0.000265283
RPL28	0.000134524	-29.3192	1	1	1	0.405432	-27.4585	1	1	1	0.405432	0.000269029
HK3	0.000136363	0.29234	0.575	0.413	1	0.010838	-0.784601	0.518	0.39	1	0.010838	0.000272708
ABTB1	0.323969	-0.837409	0.415	0.449	1	0.000136403	-0.979219	0.412	0.577	1	0.323969	0.000272787
CSF2RA	0.00254669	-0.547596	0.245	0.381	1	0.000138163	-0.535399	0.316	0.511	1	0.00254669	0.000276306
ANXA2	0.947119	-5.11181	0.962	0.96	1	0.000138978	-3.48662	0.991	0.952	1	0.947119	0.000277936
REL	0.000170396	-1.22814	0.821	0.765	1	0.000139259	1.42233	0.895	0.866	1	0.000170396	0.000278498
HSD17B4	0.000139684	-0.381023	0.075	0.239	1	0.000900649	-0.436582	0.114	0.262	1	0.000900649	0.000279348
RNF24	0.000382434	-0.48972	0.075	0.225	1	0.00013985	-0.390184	0.114	0.285	1	0.000382434	0.00027968
KDM7A	0.00322508	-0.336582	0.123	0.251	1	0.000141377	-1.32154	0.158	0.335	1	0.00322508	0.000282733
PLXND1	0.000141731	-0.331306	0.028	0.172	1	0.144555	-0.312994	0.228	0.293	1	0.144555	0.000283443
RPL34	0.00014292	-44.4609	1	1	1	0.151037	-19.6035	1	1	1	0.151037	0.000285819
GBP5	0.000147123	0.47791	0.594	0.423	1	0.574535	-1.64574	0.263	0.291	1	0.574535	0.000294223
FAR1	0.00172621	-0.505269	0.311	0.464	1	0.000150629	-1.74055	0.36	0.533	1	0.00172621	0.000301236
DOCK2	0.0267597	0.32107	0.792	0.698	1	0.000151008	1.35411	0.807	0.707	1	0.0267597	0.000301994
AFF4	0.000154671	-0.653717	0.755	0.522	1	0.66626	1.59186	0.649	0.644	1	0.66626	0.000309318
KLF6	0.316334	-45.4546	1	0.955	1	0.000155397	-35.4699	1	1	1	0.316334	0.000310769
RPL23A	0.00126452	-34.1837	1	0.994	1	0.000156322	-17.4766	1	0.996	1	0.00126452	0.000312619
RPS15	0.000158306	-19.4641	1	1	1	0.0238324	-11.3497	1	0.998	1	0.0238324	0.000316587
VAV1	0.0180674	0.524395	0.538	0.413	1	0.000159016	0.634626	0.5	0.348	1	0.0180674	0.000318007
UQCRFS1	0.000159628	0.490179	0.849	0.636	1	0.228963	0.947672	0.746	0.727	1	0.228963	0.00031923
DUSP2	0.0162758	-2.92286	0.387	0.267	1	0.000159809	-6.03801	0.237	0.421	1	0.0162758	0.000319593
SLMAP	0.00016162	-0.320862	0.085	0.253	1	0.0990522	-0.254148	0.228	0.296	1	0.0990522	0.000323215
ENY2	0.00444809	0.413454	0.934	0.854	1	0.000162311	0.568909	0.904	0.813	1	0.00444809	0.000324596
STK10	0.00236099	-0.288167	0.821	0.686	1	0.000164499	0.520948	0.833	0.662	1	0.00236099	0.000328972
COX17	0.0154433	1.14319	0.774	0.686	1	0.000165102	0.276752	0.789	0.658	1	0.0154433	0.000330176
RGS10	0.000165122	0.563566	0.84	0.727	1	0.178488	-0.922768	0.825	0.751	1	0.178488	0.000330216
NDUFS5	0.000166648	0.769008	0.896	0.806	1	0.0232226	-1.35288	0.912	0.86	1	0.0232226	0.000333268
MT-ND1	0.000168408	-24.4609	1	0.996	1	0.61278	-64.4766	1	0.998	1	0.61278	0.000336788
EEF1D	0.000171416	-2.93513	1	0.972	1	0.0017439	-0.514759	1	0.987	1	0.0017439	0.000342802
PSTPIP2	0.00017222	0.79071	0.66	0.49	1	0.0344539	-0.4239	0.561	0.44	1	0.0344539	0.00034441
WDR74	0.000173327	-7.55881	0.292	0.466	1	0.235813	-2.40802	0.272	0.319	1	0.235813	0.000346623
RASSF2	0.000773904	-0.55489	0.453	0.615	1	0.000175427	-0.399748	0.491	0.642	1	0.000773904	0.000350823
ETHE1	0.0473194	-0.380306	0.245	0.338	1	0.000176884	-0.814427	0.272	0.438	1	0.0473194	0.000353737
NTHL1	0.000823939	0.28698	0.226	0.107	1	0.000177026	0.28645	0.184	0.073	1	0.000823939	0.000354021
TATDN3	0.000579663	0.454028	0.349	0.2	1	0.000186657	0.63777	0.272	0.138	1	0.000579663	0.000373278
P4HA1	0.61956	0.288577	0.189	0.215	1	0.000191207	0.341942	0.342	0.185	1	0.61956	0.000382377
TAGLN2	0.668518	-2.8482	0.896	0.824	1	0.000191891	-3.43622	0.763	0.824	1	0.668518	0.000383746
AP2S1	0.00210193	-3.49274	0.925	0.889	1	0.000193047	-0.345708	0.921	0.946	1	0.00210193	0.000386056
CLEC7A	0.000193456	6.13023	0.934	0.879	1	0.440679	-4.17478	0.974	0.943	1	0.440679	0.000386875
VSTM1	0.000196909	-0.705755	0.179	0.366	1	0.135805	2.11088	0.465	0.545	1	0.135805	0.00039378
SBDS	0.000198008	0.271732	0.594	0.423	1	0.612717	-0.403	0.561	0.53	1	0.612717	0.000395977
FAM129B	0.000201622	-0.272392	0.009	0.136	1	0.00046761	-0.429396	0.07	0.208	1	0.00046761	0.000403203
NSMF	0.00215526	0.298749	0.236	0.123	1	0.000202391	0.599025	0.254	0.124	1	0.00215526	0.000404741
STX7	0.033113	-0.593401	0.5	0.599	1	0.000202657	0.503363	0.491	0.314	1	0.033113	0.000405273
LDHB	0.000250071	-5.14381	0.255	0.433	1	0.000209114	-3.03752	0.333	0.476	1	0.000250071	0.000418185
GLRX	0.000209412	-5.82575	0.849	0.901	1	0.012973	-0.343648	0.833	0.87	1	0.012973	0.000418781
LINC00877	0.013197	-0.287364	0.434	0.328	1	0.000210787	0.468292	0.439	0.273	1	0.013197	0.000421529
DUSP1	0.00960747	-12.4618	1	0.966	1	0.00021399	21.523	1	0.994	1	0.00960747	0.000427935
SPCS1	0.000216112	-0.957228	0.858	0.773	1	0.00100899	-7.44917	0.886	0.75	1	0.00100899	0.000432178
CHURC1	0.0439478	1.21186	0.698	0.63	1	0.000216651	0.720682	0.711	0.551	1	0.0439478	0.000433254
MIIP	0.000219908	0.562109	0.547	0.358	1	0.0013197	0.31809	0.474	0.314	1	0.0013197	0.000439768
AIP	0.000874124	0.298372	0.66	0.508	1	0.000219937	0.394314	0.57	0.417	1	0.000874124	0.000439825
ATM	0.0445715	-1.29098	0.481	0.569	1	0.000222588	0.312697	0.588	0.405	1	0.0445715	0.000445127
MFSD12	0.00029084	0.269698	0.613	0.443	1	0.000226207	0.408712	0.605	0.442	1	0.00029084	0.000452363
BTF3	0.000226335	-0.686158	0.972	0.962	1	0.861208	0.559284	1	0.969	1	0.861208	0.000452618
TES	0.00146688	0.651721	0.632	0.524	1	0.000230102	0.712563	0.711	0.576	1	0.00146688	0.000460151
MKRN1	0.0452526	0.486867	0.632	0.559	1	0.000236127	0.411415	0.754	0.602	1	0.0452526	0.000472199
GBP4	0.000239229	1.74119	0.708	0.512	1	0.0581207	0.640267	0.412	0.325	1	0.0581207	0.0004784
TRA2B	0.585111	-7.4657	0.887	0.868	1	0.000243764	-4.65562	0.982	0.887	1	0.585111	0.000487469
AL034397.3	0.0915572	-0.565582	0.104	0.166	1	0.000244509	-0.641665	0.105	0.26	1	0.0915572	0.000488959
CTNNB1	0.00024504	0.595067	0.755	0.642	1	0.00877305	-8.32759	0.807	0.859	1	0.00877305	0.00049002
YPEL3	0.000313596	-0.758848	0.377	0.547	1	0.000250295	-0.391473	0.412	0.606	1	0.000313596	0.000500527
BMP2K	0.000252271	-0.448026	0.094	0.255	1	0.000840575	-0.433626	0.105	0.243	1	0.000840575	0.000504478
RNF125	0.00257088	-0.382364	0.094	0.225	1	0.000267773	-0.445676	0.053	0.193	1	0.00257088	0.000535474
ARID5A	0.00160839	-0.792583	0.17	0.308	1	0.000271826	-0.710936	0.211	0.382	1	0.00160839	0.000543577
RFK	0.00027205	0.620768	0.425	0.261	1	0.00030815	0.294247	0.342	0.189	1	0.00030815	0.000544026
DDX24	0.275808	-0.46108	0.66	0.597	1	0.000274764	0.321173	0.728	0.574	1	0.275808	0.000549452
FOS	0.0460821	-42.4609	1	0.98	1	0.000279334	-36.4766	1	0.99	1	0.0460821	0.000558589
RPL5	0.000279851	-21.4561	1	0.978	1	0.0125003	-2.47754	1	0.987	1	0.0125003	0.000559623
RPL24	0.000282332	-12.6045	1	0.992	1	0.0461373	4.68249	1	0.996	1	0.0461373	0.000564584
TMEM59	0.000282687	1.29843	0.925	0.802	1	0.00294723	0.469455	0.86	0.839	1	0.00294723	0.000565294
RPS18	0.000282836	-134.412	1	0.996	1	0.027604	-29.4766	1	1	1	0.027604	0.000565592
IQGAP2	0.000288284	-2.62252	0.472	0.611	1	0.0814731	-1.40162	0.579	0.625	1	0.0814731	0.000576485
RPS28	0.764969	-26.4675	0.991	1	1	0.000302726	-8.47662	1	0.996	1	0.764969	0.000605361
C9orf72	0.204336	0.90818	0.566	0.5	1	0.000303206	0.743502	0.64	0.493	1	0.204336	0.00060632
COX7C	0.00170835	-1.91365	0.991	0.951	1	0.000304747	-0.529801	1	0.973	1	0.00170835	0.0006094
CHRAC1	0.000305755	0.55979	0.387	0.231	1	0.0417013	0.318702	0.412	0.321	1	0.0417013	0.000611416
PET100	0.000306549	0.569734	0.764	0.668	1	0.0171165	1.14863	0.789	0.736	1	0.0171165	0.000613004
HNRNPA1	0.000317412	-13.4139	1	0.895	1	0.0076145	-2.85455	0.991	0.937	1	0.0076145	0.000634723
CCDC71L	0.566443	-5.23876	0.255	0.223	1	0.000318001	-2.51686	0.246	0.402	1	0.566443	0.0006359
NUDT16	0.00579494	0.488688	0.642	0.534	1	0.00031981	0.773948	0.667	0.518	1	0.00579494	0.000639518
FAM13A	0.00302559	-0.421835	0.057	0.168	1	0.000321904	-0.619773	0.07	0.22	1	0.00302559	0.000643704
RPL22L1	0.000322175	-0.870842	0.764	0.611	1	0.000703223	0.793608	0.807	0.694	1	0.000703223	0.000644245
SYAP1	0.000330835	1.6624	0.566	0.415	1	0.271116	-0.882543	0.596	0.564	1	0.271116	0.000661561
CD82	0.0217162	-0.326057	0.066	0.148	1	0.000331839	-0.551726	0.105	0.26	1	0.0217162	0.000663569
NCKAP1L	0.0530314	0.903946	0.849	0.791	1	0.000338787	0.261271	0.86	0.807	1	0.0530314	0.000677458
EIF4E2	0.000339016	0.456109	0.774	0.634	1	0.00925726	-0.310296	0.772	0.629	1	0.00925726	0.000677918
TXNL1	0.00034007	0.62302	0.632	0.496	1	0.0011094	0.341902	0.57	0.467	1	0.0011094	0.000680023
EIF3A	0.860755	-2.33214	0.84	0.781	1	0.000344995	-2.45828	0.807	0.872	1	0.860755	0.000689871
TNFSF10	0.000348232	-1.66857	0.953	0.915	1	0.620282	-6.5489	0.658	0.646	1	0.620282	0.000696344
PDE7A	0.000350887	-0.365222	0.038	0.176	1	0.189507	-0.33052	0.088	0.132	1	0.189507	0.000701652
SNX30	0.0268359	-0.264611	0.123	0.215	1	0.000357909	0.273859	0.421	0.249	1	0.0268359	0.000715689
PSMB2	0.000358014	0.407418	0.774	0.583	1	0.00688657	0.276846	0.754	0.621	1	0.00688657	0.0007159
KCTD20	0.0191083	-0.398582	0.16	0.261	1	0.00036085	-0.367172	0.158	0.331	1	0.0191083	0.00072157
GCHFR	0.0164483	-0.323195	0.094	0.188	1	0.000362723	-0.458034	0.105	0.256	1	0.0164483	0.000725314
MT-ND3	0.0924215	22.5391	1	0.996	1	0.000366141	-103.476	1	0.998	1	0.0924215	0.000732148
KMT2E-AS1	0.000366938	-0.450031	0.189	0.372	1	0.325258	-1.05319	0.263	0.3	1	0.325258	0.000733742
IRF9	0.00513977	-0.335845	0.528	0.374	1	0.000368468	0.497268	0.456	0.291	1	0.00513977	0.000736801
DSC2	0.00105926	-0.380607	0.009	0.111	1	0.000372831	-0.343706	0.053	0.187	1	0.00105926	0.000745523
CUX1	0.00149571	-0.647162	0.736	0.607	1	0.000375831	1.73963	0.798	0.656	1	0.00149571	0.00075152
IRS2	0.0017979	-0.476495	0.717	0.524	1	0.000383142	-4.22067	0.675	0.765	1	0.0017979	0.000766136
MINOS1	0.000395649	0.676775	0.858	0.757	1	0.131285	0.579222	0.86	0.826	1	0.131285	0.000791141
PHF21A	0.00831413	-0.450757	0.198	0.326	1	0.000397228	-0.472702	0.202	0.373	1	0.00831413	0.000794299
LAP3	0.14726	-7.40724	0.67	0.704	1	0.00040773	-5.11096	0.658	0.734	1	0.14726	0.000815293
PCNX1	0.000411606	-0.433244	0.104	0.263	1	0.0336773	-0.448622	0.202	0.289	1	0.0336773	0.000823042
NDRG1	0.000420523	-0.560487	0.142	0.31	1	0.681809	-0.65458	0.316	0.34	1	0.681809	0.00084087
RNF168	0.000421816	0.278098	0.387	0.223	1	0.00447937	0.393228	0.395	0.27	1	0.00447937	0.000843454
NOTCH1	0.00958177	-0.261174	0.066	0.162	1	0.00043484	-0.297319	0.053	0.185	1	0.00958177	0.00086949
RABAC1	0.577887	-0.905818	0.755	0.664	1	0.000444123	-1.02698	0.623	0.755	1	0.577887	0.000888049
RPN1	0.000450331	-0.679263	0.311	0.476	1	0.00468894	-0.72599	0.474	0.581	1	0.00468894	0.000900459
EIF3D	0.000451504	0.35864	0.792	0.719	1	0.00515561	-1.11513	0.789	0.702	1	0.00515561	0.000902805
DGCR2	0.000454759	-0.259695	0.047	0.184	1	0.000984414	-0.29434	0.053	0.174	1	0.000984414	0.000909311
SNRPC	0.0203131	-0.25471	0.651	0.593	1	0.000457203	0.808948	0.728	0.585	1	0.0203131	0.000914198
SCIMP	0.00046396	1.03865	0.726	0.636	1	0.016659	0.462705	0.596	0.501	1	0.016659	0.000927705
EDEM3	0.00494438	-0.725089	0.132	0.259	1	0.000466508	-0.265065	0.061	0.201	1	0.00494438	0.000932798
AC087239.1	0.000467751	-0.42638	0.075	0.229	1	0.00116083	-0.27765	0.061	0.185	1	0.00116083	0.000935282
H3F3B	0.000470011	-18.4587	1	0.996	1	0.163136	12.5221	1	0.998	1	0.163136	0.000939801
EXOSC1	0.248628	0.30655	0.425	0.362	1	0.000476408	0.338122	0.412	0.264	1	0.248628	0.000952589
SH3BP5	0.138466	-0.483577	0.33	0.397	1	0.00048135	-0.812341	0.316	0.499	1	0.138466	0.000962468
YPEL5	0.000482631	0.270316	0.934	0.844	1	0.0152317	-3.68626	0.895	0.818	1	0.0152317	0.000965029
ADAM17	0.154391	-0.534985	0.406	0.468	1	0.000504224	-1.20382	0.491	0.652	1	0.154391	0.00100819
RTN3	0.0180704	-2.4904	0.66	0.711	1	0.000505451	-1.21587	0.702	0.795	1	0.0180704	0.00101065
CAPNS1	0.000508633	0.937722	0.887	0.818	1	0.00106301	1.6305	0.868	0.841	1	0.00106301	0.00101701
RPL19	0.000517563	-46.4581	1	1	1	0.276759	-26.4766	1	1	1	0.276759	0.00103486
TPR	0.328495	-0.269048	0.651	0.613	1	0.00052378	-1.49	0.684	0.53	1	0.328495	0.00104729
SRGAP2B	0.0225186	0.293331	0.368	0.265	1	0.000527374	0.776454	0.395	0.249	1	0.0225186	0.00105447
RPS6KA4	0.0583606	-0.290668	0.236	0.326	1	0.000537361	-0.52716	0.237	0.4	1	0.0583606	0.00107443
PLIN2	0.0836926	-4.74591	0.717	0.597	1	0.000547523	-9.51425	0.64	0.774	1	0.0836926	0.00109475
PTTG1IP	0.00054828	-0.835417	0.396	0.555	1	0.000836685	-0.915668	0.404	0.556	1	0.000836685	0.00109626
PRKAG2-AS1	0.000551826	0.880799	0.217	0.101	1	0.0679439	-0.291076	0.14	0.212	1	0.0679439	0.00110335
RPS12	0.00173211	-135.373	1	1	1	0.00055714	-42.4766	1	0.998	1	0.00173211	0.00111397
SEC22B	0.41202	-0.297204	0.274	0.304	1	0.000557295	-0.626033	0.228	0.384	1	0.41202	0.00111428
ARHGEF2	0.0283796	-0.506825	0.274	0.364	1	0.00056136	-0.470475	0.272	0.442	1	0.0283796	0.0011224
ISOC2	0.000689625	0.773864	0.33	0.184	1	0.000566007	0.477082	0.289	0.164	1	0.000689625	0.00113169
TMEM258	0.000566756	-1.33761	0.906	0.818	1	0.0567266	1.35002	0.912	0.895	1	0.0567266	0.00113319
2021-03-02	0.000576321	1.00556	0.613	0.464	1	0.0099334	-1.51007	0.57	0.453	1	0.0099334	0.00115231
PLEKHJ1	0.0904735	0.494655	0.575	0.5	1	0.000589564	0.361405	0.605	0.461	1	0.0904735	0.00117878
ZNF524	0.000592455	0.441602	0.519	0.354	1	0.329671	-0.303114	0.368	0.424	1	0.329671	0.00118456
GLG1	0.000598305	-1.38926	0.349	0.492	1	0.00133617	-0.768514	0.333	0.484	1	0.00133617	0.00119625
C3orf58	0.110421	-0.454785	0.17	0.247	1	0.000600314	-0.400517	0.158	0.321	1	0.110421	0.00120027
ATXN1	0.028791	-0.558571	0.208	0.306	1	0.000603664	-0.664401	0.246	0.403	1	0.028791	0.00120696
RBPJ	0.13907	-0.873957	0.547	0.579	1	0.000618679	-3.5083	0.5	0.665	1	0.13907	0.00123697
TET3	0.000620464	-0.428109	0.113	0.271	1	0.0191006	-0.26591	0.237	0.346	1	0.0191006	0.00124054
SH3KBP1	0.0313548	-1.25737	0.604	0.638	1	0.000628831	-1.2999	0.632	0.746	1	0.0313548	0.00125727
MCRIP2	0.012315	0.39627	0.453	0.338	1	0.000629302	0.451099	0.509	0.344	1	0.012315	0.00125821
MRPL54	0.000633643	1.17168	0.774	0.621	1	0.00107892	0.563151	0.789	0.688	1	0.00107892	0.00126688
ZNF385A	0.290642	-1.24529	0.519	0.512	1	0.000646134	-1.05304	0.561	0.713	1	0.290642	0.00129185
MAPK7	0.000646693	0.523555	0.236	0.119	1	0.000727301	0.381216	0.272	0.147	1	0.000727301	0.00129297
CAMTA1	0.0790245	-0.277625	0.264	0.356	1	0.000650749	-0.411678	0.237	0.4	1	0.0790245	0.00130107
NDUFA1	0.000658663	1.38861	0.962	0.889	1	0.0458601	1.55762	0.947	0.943	1	0.0458601	0.00131689
ATP5MG	0.000660422	-0.725847	0.953	0.962	1	0.0118255	-7.60897	1	0.983	1	0.0118255	0.00132041
PIP4P2	0.000677296	-0.310834	0.047	0.18	1	0.00257052	-0.279929	0.07	0.184	1	0.00257052	0.00135413
FKBP5	0.000687921	-0.715866	0.311	0.48	1	0.0043181	-0.849793	0.377	0.53	1	0.0043181	0.00137537
CD300E	0.540395	1.80123	0.708	0.725	1	0.000690642	-2.58231	0.596	0.717	1	0.540395	0.00138081
COPS2	0.000694397	0.462232	0.491	0.324	1	0.706791	-0.261655	0.386	0.405	1	0.706791	0.00138831
RASA4	0.000700927	-0.328371	0.009	0.117	1	0.0466566	-0.255279	0.096	0.168	1	0.0466566	0.00140136
DDX5	0.00145024	-5.64619	1	0.976	1	0.000708926	-11.4025	1	0.996	1	0.00145024	0.00141735
YWHAB	0.189049	2.15627	0.981	0.949	1	0.000717867	-2.1157	1	0.969	1	0.189049	0.00143522
GLA	0.0515951	0.314099	0.321	0.241	1	0.000726245	0.655603	0.395	0.249	1	0.0515951	0.00145196
MX2	0.00074716	-2.23557	0.396	0.559	1	0.475243	-0.365787	0.447	0.486	1	0.475243	0.00149376
BIN1	0.393732	-0.585174	0.17	0.2	1	0.000751664	-0.461041	0.061	0.191	1	0.393732	0.00150276
RPL15	0.00075739	-21.699	1	0.996	1	0.0296512	-8.81981	1	0.99	1	0.0296512	0.00151421
GPR155	0.455797	-0.684028	0.406	0.364	1	0.0007604	1.44881	0.351	0.21	1	0.455797	0.00152022
CALR	0.0034503	-6.57029	0.858	0.739	1	0.000768718	-1.80135	0.842	0.717	1	0.0034503	0.00153685
AC245297.3	0.00408764	-1.54151	0.217	0.346	1	0.00076927	-0.677561	0.263	0.415	1	0.00408764	0.00153795
RPS15A	0.00401618	-49.334	1	0.996	1	0.000780046	-5.47662	1	0.996	1	0.00401618	0.00155948
MAVS	0.000792443	-0.806156	0.104	0.249	1	0.00813346	-0.332027	0.158	0.272	1	0.00813346	0.00158426
MPP1	0.826828	-0.444175	0.453	0.427	1	0.000810678	-0.677429	0.351	0.528	1	0.826828	0.0016207
NQO2	0.00339398	-0.414195	0.198	0.336	1	0.000821216	-1.16485	0.281	0.449	1	0.00339398	0.00164176
CARD16	0.00157111	-1.77914	0.943	0.925	1	0.000824731	0.876819	0.956	0.916	1	0.00157111	0.00164878
RAB32	0.423371	-0.781222	0.783	0.727	1	0.000835609	-2.14427	0.711	0.778	1	0.423371	0.00167052
TOMM7	0.000845642	-4.05042	0.991	0.917	1	0.00127289	-2.3014	1	0.983	1	0.00127289	0.00169057
EVI2B	0.000852769	-2.29824	0.962	0.925	1	0.0251143	-2.07052	0.974	0.956	1	0.0251143	0.00170481
LSP1	0.00398714	-4.50484	0.84	0.899	1	0.000863766	2.57857	0.965	0.891	1	0.00398714	0.00172678
NCOA1	0.0588399	-0.464517	0.34	0.439	1	0.000876206	-0.711597	0.342	0.497	1	0.0588399	0.00175164
PTCH2	0.000887877	-2.24458	0.17	0.32	1	0.424776	-6.29924	0.167	0.191	1	0.424776	0.00177497
ARID5B	0.135156	0.333125	0.311	0.235	1	0.000896902	0.31413	0.219	0.103	1	0.135156	0.001793
ZFP36	0.00089722	-5.38336	0.953	0.87	1	0.332266	-11.803	0.947	0.929	1	0.332266	0.00179363
SUPT4H1	0.0590559	0.437359	0.774	0.717	1	0.000904268	0.265703	0.816	0.704	1	0.0590559	0.00180772
ATF4	0.00539712	0.25645	0.858	0.747	1	0.000905597	-2.03758	0.904	0.887	1	0.00539712	0.00181037
BASP1	0.00336373	-1.44345	0.283	0.425	1	0.000907894	-2.26744	0.412	0.583	1	0.00336373	0.00181496
YBX3	0.034301	-3.45032	0.849	0.686	1	0.000909955	-2.82063	0.754	0.824	1	0.034301	0.00181908
UPP1	0.00119643	-0.756637	0.811	0.702	1	0.000915036	-3.48511	0.798	0.868	1	0.00119643	0.00182924
RPS10	0.000923091	-1.72263	0.915	0.905	1	0.00144185	-4.89651	0.991	0.973	1	0.00144185	0.00184533
CITED4	0.000993236	-0.286381	0.066	0.198	1	0.000930135	-0.7744	0.228	0.377	1	0.000993236	0.0018594
CUL1	0.000935229	-0.610189	0.17	0.326	1	0.00247291	-1.00496	0.167	0.3	1	0.00247291	0.00186958
RNF149	0.0480731	-0.601893	0.858	0.812	1	0.000938043	-0.570317	0.86	0.73	1	0.0480731	0.00187521
CKLF	0.200764	-1.45833	0.604	0.666	1	0.000940125	-1.03254	0.605	0.706	1	0.200764	0.00187937
CAST	0.510408	-0.670997	0.896	0.87	1	0.000951832	-3.04777	0.877	0.935	1	0.510408	0.00190276
CLTC	0.904019	-0.258449	0.5	0.49	1	0.000952927	-0.92743	0.377	0.543	1	0.904019	0.00190495
OS9	0.00327671	-0.87557	0.472	0.617	1	0.000956691	-1.47383	0.702	0.757	1	0.00327671	0.00191247
GLB1	0.0691594	-0.384329	0.255	0.338	1	0.000977351	-0.442062	0.263	0.426	1	0.0691594	0.00195375
MORF4L1	0.000981935	1.10642	0.934	0.838	1	0.0351166	-0.785472	0.904	0.864	1	0.0351166	0.00196291
PSAP	0.0752216	-14.4582	1	0.992	1	0.000984135	-11.6194	1	0.994	1	0.0752216	0.0019673
GSTP1	0.0247875	-7.2029	0.943	0.98	1	0.00098438	8.35749	0.921	0.977	1	0.0247875	0.00196779
CD55	0.000990479	-0.347209	0.887	0.818	1	0.496549	-0.919613	0.904	0.87	1	0.496549	0.00197998
HNRNPU	0.0253021	-14.3992	0.925	0.923	1	0.00100359	-11.7786	0.939	0.929	1	0.0253021	0.00200618
PCMT1	0.00100496	0.9731	0.736	0.607	1	0.0112509	0.38916	0.596	0.495	1	0.0112509	0.00200891
ARF1	0.00188172	-1.07639	0.934	0.826	1	0.001013	-1.22507	0.956	0.866	1	0.00188172	0.00202497
MYDGF	0.0611306	-0.658875	0.736	0.63	1	0.00101879	-2.40243	0.789	0.656	1	0.0611306	0.00203654
OGT	0.00103012	-1.02052	0.189	0.352	1	0.131707	-0.456967	0.263	0.337	1	0.131707	0.00205919
DENND2D	0.00181722	-0.651289	0.047	0.162	1	0.0010465	-0.31164	0.026	0.134	1	0.00181722	0.00209191
NDUFA3	0.00104724	0.318223	0.811	0.702	1	0.442975	-0.992017	0.825	0.784	1	0.442975	0.00209339
TMED3	0.00145342	0.260715	0.396	0.249	1	0.00105119	1.18158	0.421	0.279	1	0.00145342	0.00210128
PPP1R15B	0.00348007	-0.665357	0.302	0.437	1	0.00107353	-1.36309	0.395	0.526	1	0.00348007	0.0021459
MAP1LC3B	0.0010821	-3.40201	0.906	0.828	1	0.00469728	-3.9295	0.886	0.931	1	0.00469728	0.00216303
TTYH2	0.00111235	0.275781	0.283	0.152	1	0.461966	-0.301332	0.132	0.157	1	0.461966	0.00222346
GIMAP8	0.00111573	-0.56864	0.208	0.362	1	0.247135	-0.256274	0.132	0.172	1	0.247135	0.00223021
AL355075.4	0.00112148	-3.86297	0.066	0.194	1	0.0124583	-1.39181	0.14	0.249	1	0.0124583	0.0022417
SMAD2	0.537508	-0.688375	0.425	0.377	1	0.0011316	0.372588	0.421	0.268	1	0.537508	0.00226192
CCDC88A	0.186171	0.909017	0.623	0.672	1	0.00113995	-2.32644	0.623	0.73	1	0.186171	0.0022786
ARHGAP24	0.00115097	-0.309638	0.075	0.213	1	0.00267039	-0.313698	0.105	0.229	1	0.00267039	0.00230062
FOXP1	0.0813156	-1.40271	0.538	0.581	1	0.00115118	0.285029	0.719	0.581	1	0.0813156	0.00230103
NDUFS6	0.0011843	1.27219	0.877	0.798	1	0.0299791	0.518682	0.886	0.82	1	0.0299791	0.0023672
MED4	0.188965	0.267831	0.415	0.356	1	0.00120538	0.47929	0.465	0.323	1	0.188965	0.0024093
MRPL47	0.00142438	0.413112	0.538	0.364	1	0.00120798	0.379317	0.535	0.384	1	0.00142438	0.0024145
GPBP1	0.0493268	-0.553057	0.632	0.573	1	0.00122385	0.405917	0.623	0.484	1	0.0493268	0.0024462
LMNB1	0.00241989	-0.535778	0.085	0.206	1	0.00125543	-0.526673	0.07	0.195	1	0.00241989	0.00250929
ERH	0.199458	-0.26231	0.736	0.668	1	0.0012558	0.524705	0.772	0.642	1	0.199458	0.00251002
H2AFJ	0.889296	-0.795262	0.519	0.5	1	0.00126863	-0.284795	0.491	0.62	1	0.889296	0.00253565
BCL6	0.425565	-0.437648	0.217	0.251	1	0.00129383	-0.639716	0.246	0.394	1	0.425565	0.00258598
MGAT4A	0.0188055	-0.268311	0.085	0.178	1	0.00129922	-0.474089	0.132	0.27	1	0.0188055	0.00259675
TAPBP	0.241886	-1.62065	0.811	0.796	1	0.0013015	-2.52738	0.807	0.868	1	0.241886	0.0026013
HNRNPA2B1	0.961462	-1.96883	0.991	0.964	1	0.00133356	-9.47344	1	0.983	1	0.961462	0.00266534
MAP3K7CL	0.00134955	-2.66448	0.066	0.198	1	0.0652445	-0.268858	0.105	0.176	1	0.0652445	0.00269729
TMEM14B	0.00135288	0.65561	0.604	0.453	1	0.00141123	1.53819	0.64	0.503	1	0.00141123	0.00270393
RPL7A	0.00136159	-27.042	1	0.994	1	0.0255548	-27.4766	1	0.996	1	0.0255548	0.00272132
RHOT1	0.00137242	-0.667265	0.151	0.298	1	0.0488934	-0.314511	0.202	0.287	1	0.0488934	0.00274295
SSR1	0.00141039	-2.5487	0.377	0.518	1	0.011845	-1.18093	0.465	0.572	1	0.011845	0.0028188
YWHAZ	0.00141234	-1.13244	0.962	0.885	1	0.00437754	4.6161	0.974	0.906	1	0.00437754	0.00282268
WASHC4	0.052218	-0.515347	0.491	0.583	1	0.00141631	0.447827	0.579	0.428	1	0.052218	0.00283062
SLC39A10	0.00144408	-0.376203	0.066	0.194	1	0.0611094	-0.631159	0.07	0.132	1	0.0611094	0.00288607
DYNLT1	0.00144888	-1.90844	0.585	0.698	1	0.459685	-0.55884	0.605	0.631	1	0.459685	0.00289566
PRRG4	0.00253712	-0.335947	0.057	0.172	1	0.00148555	-0.443827	0.061	0.185	1	0.00253712	0.00296889
MBD4	0.250448	-0.451971	0.292	0.344	1	0.00148957	-1.29233	0.289	0.424	1	0.250448	0.00297692
ATP5PB	0.00149055	-0.313258	0.849	0.753	1	0.968769	-2.76957	0.877	0.801	1	0.968769	0.00297888
HLA-DQB1	0.00149877	-45.2036	0.896	0.8	1	0.272745	-31.4756	0.93	0.839	1	0.272745	0.0029953
GHITM	0.0782106	-0.473786	0.792	0.69	1	0.00151313	0.404483	0.86	0.686	1	0.0782106	0.00302397
S100A10	0.438416	-22.4303	1	0.98	1	0.00152952	-8.31173	0.974	0.973	1	0.438416	0.00305669
STK26	0.00153599	0.28074	0.311	0.176	1	0.0557159	1.35001	0.193	0.126	1	0.0557159	0.00306961
GRB2	0.0394353	1.52096	0.943	0.877	1	0.00156179	0.590301	0.965	0.901	1	0.0394353	0.00312114
PHLDA2	0.101824	-0.251066	0.057	0.109	1	0.00156271	-0.667425	0.114	0.25	1	0.101824	0.00312298
RPS4X	0.0109624	-65.2905	1	0.986	1	0.00156441	-5.47758	1	0.992	1	0.0109624	0.00312637
RPS3	0.00156705	-43.5179	1	0.996	1	0.0609926	-18.6036	1	0.994	1	0.0609926	0.00313164
RPLP0	0.544876	-19.257	0.972	0.945	1	0.00156888	-23.4583	0.991	0.971	1	0.544876	0.0031353
PFDN4	0.294256	0.26641	0.33	0.279	1	0.00157255	0.389546	0.465	0.314	1	0.294256	0.00314263
SEMA4D	0.0543343	-0.490878	0.283	0.372	1	0.00157392	-0.591907	0.281	0.43	1	0.0543343	0.00314536
NDUFC2	0.999745	-0.267959	0.745	0.719	1	0.00157966	0.468326	0.868	0.744	1	0.999745	0.00315683
RPS7	0.00158136	-36.4351	1	0.994	1	0.0588989	-4.49602	1	0.994	1	0.0588989	0.00316022
FBXO33	0.00161186	0.496741	0.453	0.304	1	0.0113858	0.448663	0.447	0.317	1	0.0113858	0.00322112
CTSS	0.00164794	-9.59583	1	1	1	0.00226625	7.52315	1	0.996	1	0.00226625	0.00329316
NRIP1	0.00171528	0.27753	0.434	0.275	1	0.240977	0.300872	0.474	0.522	1	0.240977	0.00342762
DPY30	0.023023	0.630307	0.453	0.368	1	0.00172761	0.384418	0.43	0.279	1	0.023023	0.00345223
IFIT3	0.921553	1.79977	0.5	0.482	1	0.0017568	0.438089	0.289	0.166	1	0.921553	0.00351051
GRHPR	0.00177217	0.265878	0.462	0.31	1	0.607367	-0.60406	0.439	0.467	1	0.607367	0.0035412
SRRM2	0.0119851	2.19494	0.943	0.887	1	0.00178112	0.846448	0.982	0.908	1	0.0119851	0.00355906
RPS3A	0.00180491	-61.1343	1	0.998	1	0.0120423	19.5047	1	0.998	1	0.0120423	0.00360655
COIL	0.485406	0.282855	0.17	0.148	1	0.00182419	0.701841	0.307	0.176	1	0.485406	0.00364504
SERF2	0.00184493	-7.43759	1	1	1	0.12696	7.92841	1	0.998	1	0.12696	0.00368646
ALDOA	0.0987826	0.300577	0.377	0.296	1	0.00185129	0.550675	0.57	0.432	1	0.0987826	0.00369916
SIRPB1	0.382803	-0.471469	0.311	0.35	1	0.00185155	-0.627411	0.395	0.553	1	0.382803	0.00369966
MAGOH	0.00483949	0.400414	0.66	0.536	1	0.00187892	0.318335	0.675	0.535	1	0.00483949	0.0037543
SIGLEC14	0.00189048	-0.272526	0.085	0.217	1	0.00671518	-0.375804	0.14	0.256	1	0.00671518	0.00377738
RPS20	0.14015	-17.5017	0.991	0.974	1	0.00189347	-1.49544	1	0.987	1	0.14015	0.00378336
CYTOR	0.599878	-0.497844	0.33	0.35	1	0.00189773	-6.6748	0.325	0.478	1	0.599878	0.00379185
SOCS3	0.0019402	-14.5553	0.566	0.457	1	0.0719177	-3.58201	0.474	0.577	1	0.0719177	0.00387663
SDCBP	0.0360312	-1.56773	0.821	0.879	1	0.00198778	-4.94364	0.877	0.885	1	0.0360312	0.00397161
TMEM179B	0.0150282	0.533996	0.623	0.51	1	0.00200976	0.373765	0.632	0.484	1	0.0150282	0.00401548
COPS5	0.465847	0.319009	0.547	0.504	1	0.00202768	0.38161	0.526	0.377	1	0.465847	0.00405125
USP48	0.00203091	-0.372699	0.16	0.31	1	0.128314	-0.654952	0.246	0.319	1	0.128314	0.0040577
CPM	0.184907	-0.320954	0.094	0.14	1	0.00210482	-0.400236	0.061	0.174	1	0.184907	0.00420522
RPL18	0.00213208	-38.389	1	0.992	1	0.851349	4.45684	1	0.998	1	0.851349	0.00425961
INTS6	0.00219291	-1.04151	0.189	0.332	1	0.564532	-1.22375	0.263	0.277	1	0.564532	0.00438101
ARL4C	0.0219242	-6.4609	0.481	0.35	1	0.00221056	-2.50599	0.518	0.346	1	0.0219242	0.00441623
ATP2A2	0.00255037	-0.404989	0.189	0.334	1	0.00223671	-0.335017	0.307	0.465	1	0.00255037	0.00446842
MXD1	0.00226857	-0.28704	0.651	0.5	1	0.998354	-2.26426	0.588	0.589	1	0.998354	0.00453199
NAPRT	0.00228856	1.26364	0.736	0.623	1	0.159166	-0.760009	0.702	0.62	1	0.159166	0.00457188
DNAJB6	0.00229032	2.82531	0.849	0.694	1	0.150877	-1.36787	0.816	0.694	1	0.150877	0.0045754
CREB3L2	0.0188341	-0.371603	0.104	0.196	1	0.00233923	-0.328932	0.079	0.197	1	0.0188341	0.00467299
MAPK14	0.00239273	-0.758802	0.264	0.407	1	0.238569	-0.300296	0.263	0.308	1	0.238569	0.00477973
FAM45A	0.131573	-0.253708	0.689	0.613	1	0.00242757	3.50454	0.711	0.577	1	0.131573	0.00484925
SERTAD2	0.692106	-3.02049	0.33	0.334	1	0.00245175	-1.99765	0.377	0.503	1	0.692106	0.00489749
EPB41L4A-AS1	0.00250354	0.263841	0.481	0.328	1	0.643859	0.381391	0.482	0.451	1	0.643859	0.00500081
CEP350	0.262645	-0.471858	0.406	0.457	1	0.00250756	-0.702382	0.342	0.495	1	0.262645	0.00500884
CYBA	0.00251452	-4.52051	0.991	0.996	1	0.387527	-7.34996	1	1	1	0.387527	0.00502271
TMCO1	0.027839	0.437315	0.604	0.518	1	0.00253046	0.465242	0.64	0.512	1	0.027839	0.00505451
UBE2L3	0.00255364	-0.821198	0.858	0.696	1	0.00741193	0.31605	0.833	0.723	1	0.00741193	0.00510075
SNX17	0.00257151	1.84365	0.745	0.611	1	0.407512	-0.361202	0.719	0.677	1	0.407512	0.00513641
STX4	0.00257261	0.422775	0.472	0.334	1	0.567835	-1.76885	0.351	0.369	1	0.567835	0.0051386
RILPL2	0.00257825	-0.614406	0.868	0.779	1	0.333614	-3.22622	0.904	0.843	1	0.333614	0.00514986
UBE2D3	0.00799101	-3.33293	0.962	0.935	1	0.00263885	1.17262	0.982	0.981	1	0.00799101	0.00527073
ZNFX1	0.0998322	-0.252079	0.226	0.306	1	0.00271702	-0.69381	0.246	0.38	1	0.0998322	0.00542666
C1D	0.18804	0.285154	0.472	0.419	1	0.00274445	-1.7059	0.544	0.394	1	0.18804	0.00548138
ENG	0.00278141	0.35475	0.349	0.217	1	0.018668	0.31431	0.237	0.149	1	0.018668	0.00555508
RIPOR2	0.313705	-2.3065	0.849	0.834	1	0.0028341	-1.97203	0.798	0.698	1	0.313705	0.00566017
ATF5	0.091356	-1.53562	0.302	0.215	1	0.00286589	-0.502643	0.132	0.252	1	0.091356	0.00572357
FCGR2A	0.383421	-3.24233	0.764	0.771	1	0.00286848	-2.74264	0.781	0.847	1	0.383421	0.00572874
MEAF6	0.587303	-0.306092	0.321	0.336	1	0.00286968	0.486267	0.386	0.262	1	0.587303	0.00573112
MOSPD2	0.00287982	-0.437261	0.151	0.283	1	0.0757149	-0.302279	0.096	0.159	1	0.0757149	0.00575135
SSU72	0.0101636	1.15778	0.717	0.684	1	0.00288315	-0.407991	0.798	0.728	1	0.0101636	0.00575799
PKN2	0.00289064	-0.464819	0.292	0.439	1	0.280733	-0.336846	0.377	0.426	1	0.280733	0.00577292
TYMP	0.485359	-2.61004	1	0.998	1	0.00289396	-28.7708	1	0.994	1	0.485359	0.00577954
AREG	0.00292797	-14.4609	0.208	0.103	1	0.00310491	-18.1831	0.158	0.283	1	0.00310491	0.00584738
IFI6	0.0514565	-5.38741	0.745	0.709	1	0.0029561	-11.5007	0.535	0.621	1	0.0514565	0.00590347
DHRS4L2	0.00297282	-1.01483	0.292	0.435	1	0.00883077	-0.619211	0.421	0.522	1	0.00883077	0.0059368
NDUFAF3	0.00302382	0.856816	0.585	0.433	1	0.00302065	1.55042	0.544	0.411	1	0.00302382	0.00603218
RACK1	0.00309189	-13.6639	1	0.99	1	0.251347	-20.4521	1	0.994	1	0.251347	0.00617422
GABARAPL1	0.0350785	-2.48513	0.642	0.551	1	0.00312478	-2.37025	0.623	0.688	1	0.0350785	0.00623979
ARID1A	0.00313838	-0.8177	0.415	0.538	1	0.017059	-0.96422	0.447	0.541	1	0.017059	0.00626692
AFTPH	0.00314064	-0.474587	0.255	0.401	1	0.632507	-0.284891	0.298	0.31	1	0.632507	0.00627142
KYNU	0.637962	-0.330252	0.491	0.447	1	0.00315796	0.559623	0.456	0.335	1	0.637962	0.00630595
MEX3C	0.537089	0.32983	0.226	0.196	1	0.00328523	-0.47353	0.184	0.314	1	0.537089	0.00655966
FOXO3	0.00329336	0.791179	0.491	0.364	1	0.0545849	-1.46511	0.518	0.616	1	0.0545849	0.00657587
LSM3	0.0575468	0.578909	0.717	0.662	1	0.00352256	0.322457	0.763	0.663	1	0.0575468	0.00703271
MRPS18B	0.00792038	0.263559	0.425	0.3	1	0.00353396	0.579005	0.325	0.207	1	0.00792038	0.00705543
RAC1	0.791893	1.96248	0.981	0.947	1	0.00356721	-1.80437	0.974	0.958	1	0.791893	0.00712169
UFD1	0.00360903	0.357584	0.585	0.451	1	0.00989349	0.430976	0.649	0.526	1	0.00989349	0.00720503
DERA	0.0036515	0.281411	0.368	0.235	1	0.232672	0.303998	0.272	0.222	1	0.232672	0.00728967
ACOT9	0.410228	0.386126	0.453	0.421	1	0.00365493	0.293082	0.482	0.365	1	0.410228	0.00729649
RNF19B	0.00367512	-0.30224	0.142	0.279	1	0.00740261	-0.561442	0.219	0.34	1	0.00740261	0.00733673
ZNF394	0.00369443	0.749523	0.585	0.474	1	0.432431	-0.263295	0.579	0.532	1	0.432431	0.00737522
CCT4	0.00369895	0.409238	0.679	0.563	1	0.00690563	1.00433	0.658	0.535	1	0.00690563	0.00738422
MED6	0.108708	0.339014	0.311	0.241	1	0.00377638	0.277497	0.386	0.254	1	0.108708	0.00753851
WDR83OS	0.592818	-0.839252	0.868	0.791	1	0.00378447	0.857886	0.912	0.818	1	0.592818	0.00755463
ELOVL5	0.277771	-0.546162	0.283	0.324	1	0.00384452	-0.616693	0.307	0.449	1	0.277771	0.00767426
RAPGEF1	0.411442	0.307374	0.311	0.366	1	0.00385874	0.321636	0.482	0.367	1	0.411442	0.0077026
SVIP	0.200042	-0.597375	0.066	0.107	1	0.00387503	-0.35859	0.035	0.128	1	0.200042	0.00773504
BCL2	0.00391707	-0.337822	0.019	0.109	1	0.0483212	-0.304051	0.061	0.128	1	0.0483212	0.0078188
ZFYVE16	0.00392587	-0.794599	0.217	0.362	1	0.025544	-1.17767	0.36	0.447	1	0.025544	0.00783632
PTK2B	0.108334	-0.60163	0.434	0.524	1	0.00395025	-0.500558	0.333	0.489	1	0.108334	0.00788489
SULF2	0.0286532	-0.402426	0.396	0.524	1	0.0040166	-1.11121	0.509	0.612	1	0.0286532	0.00801707
ANAPC16	0.0321008	-2.11771	0.764	0.66	1	0.00404946	0.289698	0.842	0.736	1	0.0321008	0.00808251
MCRS1	0.00418322	0.289687	0.321	0.192	1	0.075313	0.617165	0.298	0.224	1	0.075313	0.00834894
AKIRIN2	0.00424624	-1.08357	0.764	0.585	1	0.261673	-0.736546	0.728	0.769	1	0.261673	0.00847445
ATP5MC2	0.00429651	-3.27111	0.981	0.962	1	0.647861	-1.6684	0.991	0.985	1	0.647861	0.00857457
MLLT6	0.131788	-0.273398	0.16	0.221	1	0.00429831	-0.466963	0.149	0.27	1	0.131788	0.00857815
NXF1	0.00433687	-2.407	0.321	0.445	1	0.188167	-0.389467	0.43	0.474	1	0.188167	0.00865493
THOC5	0.00528972	0.272777	0.264	0.154	1	0.0043539	0.374706	0.272	0.164	1	0.00528972	0.00868884
HELZ	0.0131572	-0.449169	0.321	0.447	1	0.00435548	-1.49651	0.377	0.53	1	0.0131572	0.00869199
SNRPD1	0.39575	0.62752	0.604	0.571	1	0.00438418	-0.275029	0.675	0.524	1	0.39575	0.00874914
RPIA	0.685225	1.18179	0.274	0.253	1	0.00440948	0.386656	0.325	0.203	1	0.685225	0.00879951
POLR2B	0.457643	0.404374	0.245	0.308	1	0.00442854	0.267642	0.421	0.285	1	0.457643	0.00883748
CITED2	0.00458213	3.07179	0.547	0.443	1	0.409952	-5.96191	0.377	0.403	1	0.409952	0.00914326
SEPHS2	0.00460783	-0.384035	0.17	0.298	1	0.218715	-0.541855	0.167	0.218	1	0.218715	0.00919443
ARF3	0.00613529	-0.726944	0.292	0.425	1	0.00465715	-0.535871	0.325	0.463	1	0.00613529	0.0092926
GSTO1	0.00465798	0.776795	0.943	0.893	1	0.829909	-0.595648	0.956	0.916	1	0.829909	0.00929427
ATP6V1F	0.994976	-4.41451	0.783	0.822	1	0.00467201	-2.31116	0.904	0.902	1	0.994976	0.00932219
HNRNPM	0.0347211	1.77799	0.849	0.69	1	0.00468726	0.323596	0.886	0.771	1	0.0347211	0.00935256
PQLC3	0.125955	0.34953	0.434	0.383	1	0.00471216	0.297841	0.491	0.354	1	0.125955	0.00940212
BBX	0.115293	0.376528	0.491	0.409	1	0.00473837	0.537987	0.482	0.358	1	0.115293	0.00945428
ITGB2	0.254993	-5.02379	1	0.986	1	0.00477688	-4.03462	0.982	0.99	1	0.254993	0.00953094
EIF4EBP2	0.337174	-0.480896	0.406	0.449	1	0.00478691	-0.831519	0.395	0.532	1	0.337174	0.00955091
UBA52	0.00481184	-12.4655	1	0.998	1	0.897383	-13.4757	1	1	1	0.897383	0.00960052
ADA2	0.0102969	-5.97349	0.726	0.747	1	0.0048981	-2.94913	0.614	0.763	1	0.0102969	0.0097722
TOP1	0.941983	-0.348317	0.604	0.581	1	0.00493794	-1.3261	0.553	0.66	1	0.941983	0.0098515
CLIC1	0.00502418	-4.10439	0.972	0.96	1	0.017559	1.47829	1	0.979	1	0.017559	0.0100231
PID1	0.147944	-0.75095	0.132	0.188	1	0.00502687	-1.13239	0.175	0.296	1	0.147944	0.0100285
SF3B6	0.185229	-0.3402	0.717	0.642	1	0.00504024	0.402829	0.746	0.623	1	0.185229	0.0100551
ARGLU1	0.00505893	-0.718761	0.802	0.676	1	0.854053	-0.512192	0.684	0.667	1	0.854053	0.0100923
LPXN	0.00609506	-0.358085	0.151	0.271	1	0.00510219	-0.250996	0.132	0.252	1	0.00609506	0.0101783
ATP5MC3	0.156866	-0.602974	0.934	0.846	1	0.00513457	-2.31576	0.904	0.837	1	0.156866	0.0102428
MAP2K6	0.00529278	-0.269465	0.019	0.103	1	0.00516918	-0.273312	0.035	0.124	1	0.00529278	0.0103116
ACTR2	0.175477	3.23301	0.962	0.947	1	0.00529274	-0.466158	0.982	0.95	1	0.175477	0.0105575
SGK3	0.00537044	-0.545349	0.208	0.338	1	0.0855401	-0.351809	0.219	0.296	1	0.0855401	0.010712
AP2B1	0.455941	0.308278	0.349	0.32	1	0.00550438	0.495668	0.43	0.314	1	0.455941	0.0109785
LENG8	0.00551968	0.255718	0.519	0.664	1	0.228918	-1.54956	0.632	0.677	1	0.228918	0.0110089
DECR1	0.00749793	0.319015	0.67	0.53	1	0.00554024	0.280186	0.623	0.495	1	0.00749793	0.0110498
NDUFB3	0.0463254	0.348352	0.745	0.662	1	0.00555693	0.501364	0.719	0.639	1	0.0463254	0.011083
AES	0.52853	-2.60407	0.689	0.648	1	0.00556685	-2.74479	0.64	0.771	1	0.52853	0.0111027
MRPL33	0.562407	-0.397297	0.66	0.652	1	0.00566749	-1.3548	0.579	0.656	1	0.562407	0.0113029
THOC2	0.00569617	-0.560241	0.34	0.464	1	0.247431	-0.325705	0.43	0.463	1	0.247431	0.0113599
MSR1	0.00749528	0.480524	0.255	0.152	1	0.00573639	0.327322	0.167	0.084	1	0.00749528	0.0114399
KDM5A	0.00575768	-0.55826	0.377	0.528	1	0.353045	0.670931	0.386	0.457	1	0.353045	0.0114822
ITPR2	0.703667	-0.325544	0.283	0.294	1	0.00580637	-0.316858	0.202	0.337	1	0.703667	0.011579
TBC1D14	0.00582598	-0.304329	0.057	0.158	1	0.0300224	-0.272855	0.123	0.207	1	0.0300224	0.011618
MT-ND2	0.00584557	-7.46338	1	0.994	1	0.00637194	-67.4767	1	0.998	1	0.00637194	0.011657
RALGAPA2	0.00587942	-0.279657	0.094	0.211	1	0.00883537	-0.388782	0.193	0.312	1	0.00883537	0.0117243
PHACTR2	0.0770382	-0.720256	0.226	0.304	1	0.0059532	-0.846495	0.228	0.352	1	0.0770382	0.011871
MT-CO3	0.773999	27.5366	1	0.996	1	0.00595427	-67.4766	1	0.998	1	0.773999	0.0118731
SELENOH	0.00601192	-0.350094	0.868	0.794	1	0.0277751	1.20342	0.886	0.83	1	0.0277751	0.0119877
TNFAIP8	0.00602342	-0.46824	0.283	0.423	1	0.123577	-0.490368	0.263	0.319	1	0.123577	0.0120106
TRIM56	0.00620189	-1.10092	0.274	0.405	1	0.0156165	-1.4303	0.316	0.407	1	0.0156165	0.0123653
ST3GAL6	0.306286	-0.308387	0.113	0.148	1	0.0063095	-0.343352	0.105	0.218	1	0.306286	0.0125792
CD164	0.006438	-0.33781	0.745	0.814	1	0.337004	-1.57928	0.772	0.79	1	0.337004	0.0128346
EIF2S2	0.566778	-0.9898	0.745	0.709	1	0.00646365	0.488607	0.737	0.639	1	0.566778	0.0128855
HCST	0.00646654	-2.77222	0.858	0.836	1	0.0073452	-2.5991	0.868	0.914	1	0.0073452	0.0128913
NDUFB11	0.260096	-1.11532	0.802	0.781	1	0.00649442	-1.79441	0.781	0.866	1	0.260096	0.0129467
ARHGDIA	0.00662543	0.267867	0.877	0.781	1	0.699233	-1.15054	0.868	0.837	1	0.699233	0.013207
CORO7	0.0066582	0.7458	0.547	0.439	1	0.0215705	0.556309	0.605	0.505	1	0.0215705	0.0132721
ERP44	0.00674964	0.482061	0.717	0.609	1	0.0117649	0.680177	0.728	0.623	1	0.0117649	0.0134537
SUB1	0.0068361	-3.24151	0.925	0.881	1	0.169529	-9.20889	0.982	0.952	1	0.169529	0.0136255
PSMA7	0.00685495	-0.957151	0.972	0.937	1	0.120818	-2.87028	0.982	0.935	1	0.120818	0.0136629
SUN2	0.52264	-0.610422	0.708	0.638	1	0.00687545	0.595564	0.693	0.568	1	0.52264	0.0137036
ASH1L	0.00695599	-0.544118	0.302	0.429	1	0.322254	-0.588089	0.43	0.478	1	0.322254	0.0138636
PLXNB2	0.00698428	0.703066	0.736	0.619	1	0.024401	0.468057	0.728	0.631	1	0.024401	0.0139198
TIMP2	0.871662	-2.64966	0.764	0.739	1	0.0069875	-0.93772	0.816	0.826	1	0.871662	0.0139262
GTF2A2	0.00703085	-0.268299	0.726	0.549	1	0.179306	-0.25297	0.675	0.585	1	0.179306	0.0140123
AC116366.1	0.875387	-0.291549	0.113	0.115	1	0.00706375	-0.366757	0.088	0.189	1	0.875387	0.0140776
MT-CO1	0.153111	147.489	1	0.996	1	0.00706402	-108.477	1	0.998	1	0.153111	0.0140781
SEM1	0.00709459	1.12352	0.868	0.743	1	0.122326	-1.14583	0.833	0.765	1	0.122326	0.0141389
TPT1	0.0162654	-69.4609	1	1	1	0.00719896	21.4575	1	1	1	0.0162654	0.0143461
HSD17B11	0.404789	0.56825	0.67	0.597	1	0.00721314	-1.35114	0.64	0.719	1	0.404789	0.0143743
MAN2C1	0.0981717	-0.277378	0.198	0.269	1	0.007217	0.303279	0.193	0.327	1	0.0981717	0.0143819
C6orf62	0.00730998	-1.28484	0.585	0.692	1	0.0209268	-1.2229	0.561	0.663	1	0.0209268	0.0145665
PRDX2	0.439638	-0.757234	0.264	0.31	1	0.00738846	-0.251212	0.184	0.315	1	0.439638	0.0147223
HNRNPL	0.0074796	0.608143	0.528	0.387	1	0.0817325	-0.587691	0.588	0.53	1	0.0817325	0.0149033
RARA-AS1	0.00759989	0.398743	0.236	0.138	1	0.0139303	0.366592	0.193	0.109	1	0.0139303	0.015142
LTA4H	0.00774336	-2.43417	0.896	0.8	1	0.89642	2.36772	0.86	0.847	1	0.89642	0.0154268
THAP2	0.498096	1.10557	0.264	0.229	1	0.00776831	-0.597806	0.149	0.26	1	0.498096	0.0154763
WDR26	0.243378	-0.474907	0.349	0.399	1	0.00806193	-0.700924	0.43	0.551	1	0.243378	0.0160589
UNC93B1	0.0829354	0.761416	0.792	0.664	1	0.00807455	0.511565	0.754	0.644	1	0.0829354	0.0160839
ESRRA	0.123055	0.366538	0.519	0.447	1	0.00808311	-0.364271	0.482	0.335	1	0.123055	0.0161009
VASH1	0.00810866	0.261423	0.236	0.136	1	0.0222676	0.32715	0.254	0.163	1	0.0222676	0.0161516
SF3B1	0.0205343	-0.345608	0.821	0.745	1	0.00813665	0.434918	0.842	0.793	1	0.0205343	0.0162071
PSMB3	0.00821163	1.48319	0.887	0.87	1	0.476776	-1.43196	0.93	0.893	1	0.476776	0.0163558
ZC3H15	0.00822435	-0.777328	0.726	0.628	1	0.222988	0.831557	0.781	0.719	1	0.222988	0.0163811
TAF9	0.0082399	1.40224	0.519	0.381	1	0.0501649	-2.61478	0.474	0.388	1	0.0501649	0.0164119
RYBP	0.494861	0.329532	0.349	0.32	1	0.00832526	0.402921	0.36	0.247	1	0.494861	0.0165812
SOX4	0.0187395	6.13888	0.387	0.488	1	0.0083314	-13.2306	0.561	0.444	1	0.0187395	0.0165934
PDCD10	0.253413	-0.332651	0.575	0.51	1	0.00836856	0.550987	0.482	0.363	1	0.253413	0.0166671
GADD45B	0.00838969	-0.329853	0.783	0.694	1	0.0629983	-4.48386	0.816	0.834	1	0.0629983	0.016709
VOPP1	0.0135472	0.276623	0.368	0.263	1	0.00839918	0.394091	0.421	0.291	1	0.0135472	0.0167278
SEC61G	0.00840572	0.626921	0.849	0.806	1	0.347629	-0.869031	0.921	0.849	1	0.347629	0.0167408
SLC43A2	0.00844364	-0.289351	0.726	0.656	1	0.997233	-0.550052	0.754	0.75	1	0.997233	0.016816
TAP1	0.517159	-1.73088	0.67	0.668	1	0.00845986	-3.92481	0.447	0.551	1	0.517159	0.0168481
RANBP2	0.830998	-0.301129	0.33	0.33	1	0.00859821	-1.46492	0.386	0.528	1	0.830998	0.0171225
ODF3B	0.513128	0.532917	0.509	0.551	1	0.00860467	-1.02038	0.526	0.644	1	0.513128	0.0171353
NABP1	0.00864055	-1.09369	0.292	0.407	1	0.057753	-0.622614	0.298	0.388	1	0.057753	0.0172064
RPL32	0.0088246	-66.8807	1	0.998	1	0.737549	1.52247	1	0.996	1	0.737549	0.0175713
ABI1	0.193188	-0.294817	0.349	0.413	1	0.0088328	-0.441296	0.325	0.465	1	0.193188	0.0175876
USP3	0.546706	-0.283817	0.632	0.66	1	0.00898703	-1.06068	0.658	0.761	1	0.546706	0.0178933
TAF12	0.00909379	0.260397	0.462	0.334	1	0.545014	-0.807662	0.342	0.302	1	0.545014	0.0181049
BLOC1S6	0.0450222	0.389794	0.5	0.411	1	0.00912724	-1.31001	0.439	0.549	1	0.0450222	0.0181712
PPP1R15A	0.0092386	2.52974	0.943	0.856	1	0.0142294	-13.3818	0.939	0.958	1	0.0142294	0.0183918
ATRX	0.00961287	-6.47168	0.472	0.609	1	0.0269603	-1.64085	0.465	0.579	1	0.0269603	0.0191333
VAMP8	0.00978167	0.490314	0.953	0.907	1	0.013017	-0.40884	0.895	0.91	1	0.013017	0.0194677
BICD2	0.0098162	-0.342066	0.255	0.391	1	0.0267346	-0.33722	0.281	0.388	1	0.0267346	0.019536
TBC1D1	0.01134	0.342596	0.538	0.399	1	0.00985176	0.848751	0.509	0.417	1	0.01134	0.0196065
YME1L1	0.80984	2.72637	0.717	0.67	1	0.00993739	0.545327	0.596	0.694	1	0.80984	0.019776
PDIA6	0.123617	-1.34448	0.67	0.583	1	0.0101139	-0.340572	0.719	0.583	1	0.123617	0.0201256
CPSF2	0.181671	-0.283457	0.16	0.217	1	0.0101207	-0.270183	0.07	0.163	1	0.181671	0.020139
HPCAL1	0.0102719	0.444119	0.491	0.364	1	0.399721	-0.71375	0.325	0.38	1	0.399721	0.0204383
RASSF4	0.0139476	0.278895	0.34	0.46	1	0.0104471	-0.445832	0.368	0.491	1	0.0139476	0.020785
ZFHX3	0.452105	-1.07489	0.292	0.322	1	0.0104573	-0.661805	0.298	0.409	1	0.452105	0.0208052
IFI16	0.0321542	-2.70092	0.698	0.715	1	0.0107056	-4.11275	0.482	0.576	1	0.0321542	0.0212966
NBPF19	0.0170456	-0.424174	0.151	0.255	1	0.0107185	-0.774163	0.395	0.489	1	0.0170456	0.0213221
GNLY	0.0108126	-87.4542	0.198	0.312	1	0.015391	-67.6538	0.053	0.132	1	0.015391	0.0215083
USP4	0.326923	-0.315345	0.274	0.316	1	0.0108514	-0.307512	0.289	0.423	1	0.326923	0.0215851
NKG7	0.0109835	-41.9953	0.226	0.33	1	0.0856155	-50.9214	0.307	0.231	1	0.0856155	0.0218463
PPT1	0.453329	-1.19942	0.83	0.8	1	0.0111209	-1.00366	0.807	0.881	1	0.453329	0.0221182
EIF4A3	0.0111609	-2.98208	0.547	0.435	1	0.559813	-4.13605	0.368	0.388	1	0.559813	0.0221973
CD7	0.0418352	-5.73619	0.075	0.146	1	0.0113155	-15.511	0.061	0.149	1	0.0418352	0.022503
DENND4A	0.0113458	-0.349515	0.113	0.219	1	0.0120051	-0.426067	0.14	0.243	1	0.0120051	0.0225629
ING3	0.0115037	0.335483	0.443	0.314	1	0.0371661	-0.537193	0.342	0.438	1	0.0371661	0.0228751
TRIP11	0.0115628	-1.04256	0.16	0.279	1	0.2193	0.268281	0.219	0.176	1	0.2193	0.0229918
NR4A2	0.0117548	-1.26226	0.736	0.595	1	0.0341208	-3.86373	0.535	0.637	1	0.0341208	0.0233714
MKLN1	0.0120145	-0.422109	0.189	0.302	1	0.871334	0.257752	0.298	0.308	1	0.871334	0.0238846
RNF213	0.546813	-5.74576	0.934	0.889	1	0.0120272	-2.55966	0.886	0.864	1	0.546813	0.0239098
CTDSP1	0.311208	-1.04066	0.519	0.545	1	0.0121306	-1.38573	0.553	0.648	1	0.311208	0.024114
PEPD	0.0154215	-1.0719	0.33	0.435	1	0.0121638	-0.369009	0.377	0.484	1	0.0154215	0.0241796
2021-03-01	0.0121959	-1.66848	0.717	0.777	1	0.0249006	0.766614	0.675	0.576	1	0.0249006	0.0242431
EIF3G	0.539583	-0.294104	0.821	0.86	1	0.0122074	-1.44675	0.86	0.922	1	0.539583	0.0242658
OGFRL1	0.117884	-0.522584	0.5	0.54	1	0.0122098	-1.34947	0.605	0.694	1	0.117884	0.0242705
MORC3	0.0123448	-0.303433	0.189	0.302	1	0.160023	-0.269871	0.184	0.243	1	0.160023	0.0245373
XBP1	0.418512	-0.338463	0.491	0.524	1	0.0123832	-1.42492	0.439	0.549	1	0.418512	0.024613
ZFP36L1	0.0124054	-3.26197	0.821	0.711	1	0.15225	-13.9315	0.816	0.818	1	0.15225	0.0246569
UBL5	0.0124422	0.706669	0.991	0.935	1	0.0335724	0.572698	0.991	0.941	1	0.0335724	0.0247295
CLEC12A	0.0157699	-0.970631	0.783	0.723	1	0.0126171	-2.03225	0.807	0.69	1	0.0157699	0.0250751
C9orf16	0.0126987	-0.682469	0.811	0.658	1	0.964935	1.50363	0.693	0.719	1	0.964935	0.0252361
FCGRT	0.836986	-1.49527	0.906	0.895	1	0.0127648	0.797006	0.991	0.973	1	0.836986	0.0253666
SPINT2	0.264381	-0.810114	0.34	0.405	1	0.0129509	-0.514151	0.325	0.436	1	0.264381	0.0257341
IRAK1	0.768555	-0.605828	0.425	0.403	1	0.0129746	0.877272	0.439	0.545	1	0.768555	0.0257808
NAA38	0.0131131	1.27653	0.755	0.735	1	0.0246982	0.254457	0.789	0.707	1	0.0246982	0.0260542
RBM7	0.102615	0.617582	0.443	0.372	1	0.0131597	0.369636	0.553	0.423	1	0.102615	0.0261463
CCDC88B	0.167455	-0.3493	0.387	0.445	1	0.0131954	-0.308823	0.395	0.53	1	0.167455	0.0262166
COX5A	0.0174347	0.390858	0.849	0.763	1	0.0132874	-1.03231	0.877	0.793	1	0.0174347	0.0263983
SERPINB6	0.0133216	-0.513701	0.5	0.585	1	0.80025	-0.295857	0.649	0.629	1	0.80025	0.0264657
HIPK1	0.0986444	-0.290063	0.321	0.391	1	0.0133506	-0.838058	0.307	0.423	1	0.0986444	0.0265231
RIF1	0.0134383	-0.394493	0.151	0.261	1	0.073205	-0.398449	0.237	0.317	1	0.073205	0.026696
AC008105.3	0.184386	0.299395	0.368	0.316	1	0.0137224	0.316261	0.316	0.222	1	0.184386	0.0272565
IRF2	0.668412	-0.418607	0.481	0.494	1	0.0137287	0.761936	0.421	0.304	1	0.668412	0.0272689
CCAR1	0.0137473	-0.766501	0.217	0.338	1	0.0560857	0.61975	0.307	0.394	1	0.0560857	0.0273055
RNASEH2C	0.0138095	0.453989	0.538	0.441	1	0.085143	-0.516913	0.544	0.618	1	0.085143	0.0274283
CASP4	0.0139003	0.859082	0.811	0.785	1	0.432693	-0.754807	0.851	0.828	1	0.432693	0.0276075
PPP1CB	0.0286242	0.873458	0.774	0.674	1	0.014062	-0.43473	0.833	0.73	1	0.0286242	0.0279263
RPL29	0.0142208	-26.4356	1	1	1	0.931044	-17.4766	1	0.996	1	0.931044	0.0282394
PAK1	0.0144629	0.393005	0.651	0.532	1	0.0245558	0.383828	0.57	0.486	1	0.0245558	0.0287166
RPL39	0.0145285	-49.4148	1	0.99	1	0.429131	-49.4766	1	0.998	1	0.429131	0.028846
PREX1	0.0183991	-0.419029	0.434	0.585	1	0.0145543	-0.582016	0.518	0.633	1	0.0183991	0.0288967
PDLIM2	0.0147336	0.440869	0.613	0.498	1	0.0687445	0.67292	0.605	0.503	1	0.0687445	0.0292501
FBXW7	0.0149198	0.354066	0.557	0.429	1	0.464519	-0.342409	0.474	0.507	1	0.464519	0.0296169
AAK1	0.476444	-0.739612	0.472	0.484	1	0.014949	-1.30244	0.614	0.642	1	0.476444	0.0296746
ITGB1	0.112508	-1.15919	0.811	0.711	1	0.0151299	-1.2746	0.851	0.74	1	0.112508	0.0300308
NLRC5	0.0574302	-0.593182	0.311	0.401	1	0.0154241	-0.276822	0.211	0.34	1	0.0574302	0.0306103
HNRNPAB	0.0158341	0.731316	0.557	0.439	1	0.0681593	-0.303323	0.535	0.446	1	0.0681593	0.0314175
USP34	0.0158382	-0.585866	0.264	0.372	1	0.261924	-0.269552	0.342	0.386	1	0.261924	0.0314256
BRK1	0.0428586	-1.4917	0.849	0.826	1	0.0160274	-0.302256	0.921	0.828	1	0.0428586	0.0317979
CYBB	0.216604	-1.14307	0.953	0.921	1	0.0161046	-6.13156	0.974	0.948	1	0.216604	0.0319499
GIMAP4	0.0161349	-2.98458	0.651	0.715	1	0.301388	-2.01314	0.386	0.432	1	0.301388	0.0320095
YTHDF2	0.610598	-0.409936	0.509	0.472	1	0.016166	0.641142	0.588	0.489	1	0.610598	0.0320706
EFCAB2	0.0164083	-0.270742	0.085	0.18	1	0.188045	-0.314973	0.105	0.153	1	0.188045	0.0325474
RPL37A	0.0165723	-56.3203	1	0.996	1	0.437828	-9.47662	1	0.998	1	0.437828	0.03287
VMP1	0.0212249	-22.4597	0.868	0.852	1	0.0167978	-31.2379	0.868	0.895	1	0.0212249	0.0333135
YTHDC1	0.107856	0.459979	0.566	0.47	1	0.0169055	-0.964643	0.509	0.581	1	0.107856	0.0335251
EIF4A1	0.180511	-0.511147	0.811	0.747	1	0.0169234	-1.5626	0.851	0.87	1	0.180511	0.0335604
TRIM25	0.0919198	-0.540195	0.264	0.33	1	0.0172309	-0.479999	0.228	0.333	1	0.0919198	0.034165
HMGN3	0.0898109	-0.263894	0.679	0.613	1	0.0172915	0.257229	0.728	0.618	1	0.0898109	0.0342841
TAGAP	0.751445	0.741445	0.434	0.407	1	0.0174795	-2.01825	0.342	0.459	1	0.751445	0.0346535
RPS13	0.0176577	-29.4521	1	0.996	1	0.165728	-23.4764	1	0.998	1	0.165728	0.0350037
CDK5RAP3	0.50971	-0.37072	0.368	0.393	1	0.0179833	0.362081	0.474	0.363	1	0.50971	0.0356431
MBP	0.0180116	-2.08795	0.509	0.609	1	0.960502	-0.498964	0.518	0.505	1	0.960502	0.0356987
FKBP8	0.0619055	0.274769	0.774	0.715	1	0.0180323	0.395129	0.825	0.748	1	0.0619055	0.0357394
PRNP	0.156111	1.06247	0.528	0.464	1	0.0182704	-1.16285	0.509	0.597	1	0.156111	0.0362069
ETF1	0.0183015	0.326947	0.557	0.435	1	0.0269145	-1.23683	0.64	0.654	1	0.0269145	0.0362681
IFRD1	0.0183149	-2.71754	0.755	0.611	1	0.0397698	-10.2801	0.623	0.507	1	0.0397698	0.0362944
CD4	0.0186626	1.22088	0.745	0.601	1	0.805002	-0.749548	0.684	0.694	1	0.805002	0.0369769
SAMD9	0.018991	-0.545719	0.302	0.415	1	0.704122	1.58344	0.316	0.287	1	0.704122	0.0376213
APOBEC3A	0.0194213	-11.6573	0.632	0.496	1	0.0225511	-23.1581	0.5	0.597	1	0.0225511	0.0384653
NUCB2	0.894792	-0.500823	0.208	0.194	1	0.019444	-0.420635	0.14	0.243	1	0.894792	0.0385099
CRELD2	0.0199231	-0.295303	0.142	0.241	1	0.480952	0.286777	0.211	0.241	1	0.480952	0.0394493
GGA1	0.0201685	0.546509	0.509	0.421	1	0.0824399	-0.613062	0.693	0.568	1	0.0824399	0.0399302
CUTA	0.0204648	-0.650948	0.434	0.528	1	0.191396	-0.417262	0.535	0.604	1	0.191396	0.0405108
TM9SF2	0.0204962	-0.382153	0.406	0.512	1	0.325504	-0.347958	0.518	0.553	1	0.325504	0.0405722
CXorf21	0.0211883	-0.5237	0.198	0.304	1	0.0799672	-0.67022	0.202	0.279	1	0.0799672	0.0419276
VAPA	0.106531	-0.317766	0.849	0.789	1	0.0211934	-2.40571	0.904	0.849	1	0.106531	0.0419376
ISG20	0.0661352	-2.1958	0.292	0.379	1	0.0215191	-11.1282	0.325	0.214	1	0.0661352	0.0425752
LGALS3	0.0217377	-0.599487	0.906	0.891	1	0.0980985	-17.4655	0.947	0.945	1	0.0980985	0.0430029
OTULINL	0.161987	-0.550019	0.292	0.346	1	0.0219238	-0.494425	0.237	0.337	1	0.161987	0.0433669
USP8	0.138246	-0.39652	0.396	0.445	1	0.0222522	-0.839388	0.404	0.493	1	0.138246	0.0440093
CDC42SE1	0.257394	-0.308959	0.698	0.656	1	0.0222613	-0.590548	0.737	0.642	1	0.257394	0.044027
SERPING1	0.0233586	-0.443797	0.066	0.148	1	0.0222618	-0.349531	0.053	0.126	1	0.0233586	0.0440279
RIOK3	0.0222982	0.483276	0.698	0.605	1	0.365896	-0.46069	0.825	0.772	1	0.365896	0.0440992
CYSLTR1	0.126955	0.482171	0.349	0.285	1	0.0225492	0.796813	0.325	0.231	1	0.126955	0.04459
ELAVL1	0.519539	-0.263687	0.34	0.314	1	0.0226824	0.425964	0.395	0.3	1	0.519539	0.0448504
CAMK2D	0.0244028	-0.273518	0.104	0.194	1	0.0228767	-0.646333	0.132	0.222	1	0.0244028	0.04523
AC103591.3	0.0230899	1.94808	0.434	0.516	1	0.343009	-9.08204	0.456	0.493	1	0.343009	0.0456467
AZI2	0.0232955	-0.661234	0.311	0.409	1	0.171111	-0.977937	0.368	0.403	1	0.171111	0.0460483
ARHGAP4	0.107575	0.837305	0.651	0.632	1	0.0233103	0.361083	0.754	0.665	1	0.107575	0.0460772
TRPS1	0.106137	-0.903478	0.274	0.35	1	0.0234603	-7.99444	0.36	0.461	1	0.106137	0.0463701
LRRC59	0.931595	-0.260721	0.349	0.336	1	0.0234823	-0.41202	0.36	0.461	1	0.931595	0.0464131
FLNA	0.645963	-1.49486	0.981	0.937	1	0.0235627	1.66092	0.956	0.954	1	0.645963	0.0465702
CELF1	0.0863263	-0.963775	0.594	0.619	1	0.0235916	-0.995993	0.553	0.642	1	0.0863263	0.0466266
YIPF4	0.0237699	-0.767466	0.406	0.51	1	0.505082	0.810699	0.421	0.444	1	0.505082	0.0469748
ALOX5	0.858981	-1.17393	0.547	0.553	1	0.0241546	-0.771596	0.561	0.606	1	0.858981	0.0477258
RB1CC1	0.726296	0.758839	0.491	0.502	1	0.0241924	-0.849268	0.553	0.616	1	0.726296	0.0477995
ARRDC3	0.874406	-0.381302	0.311	0.318	1	0.0244705	-1.92263	0.421	0.539	1	0.874406	0.0483421
DDX60L	0.0247373	-0.978471	0.377	0.478	1	0.0347652	-0.938023	0.342	0.43	1	0.0347652	0.0488627
PICALM	0.195492	-1.24283	0.557	0.599	1	0.0247607	-0.966257	0.64	0.696	1	0.195492	0.0489083
EPN1	0.0299605	0.883465	0.547	0.457	1	0.0249618	0.443053	0.614	0.537	1	0.0299605	0.0493005
DNASE2	0.0249716	-0.823448	0.528	0.399	1	0.14838	-1.40481	0.491	0.407	1	0.14838	0.0493195
PLEK	0.033689	-8.53609	0.906	0.897	1	0.0252405	-6.23479	0.912	0.952	1	0.033689	0.0498439
ABHD5	0.849462	-10.762	0.481	0.48	1	0.0253807	-5.05389	0.412	0.505	1	0.849462	0.0501173
RAB8B	0.0255273	-0.314817	0.283	0.399	1	0.0519731	-0.373924	0.368	0.463	1	0.0519731	0.050403
STAT2	0.025559	-1.12395	0.557	0.648	1	0.0324439	-1.43383	0.474	0.556	1	0.0324439	0.0504648
MKNK2	0.025771	-0.42471	0.642	0.526	1	0.060097	0.414799	0.588	0.516	1	0.060097	0.0508778
CDA	0.896655	-1.11234	0.575	0.567	1	0.0261455	-0.984539	0.632	0.73	1	0.896655	0.0516074
PPP3CA	0.357399	-0.664768	0.321	0.356	1	0.0264436	-0.511667	0.289	0.403	1	0.357399	0.052188
AC004687.1	0.86855	-1.00338	0.632	0.603	1	0.0264742	-4.43911	0.553	0.459	1	0.86855	0.0522474
ZFP36L2	0.0266044	-2.74343	0.915	0.897	1	0.247327	-10.481	0.895	0.87	1	0.247327	0.052501
TRAK1	0.632041	0.267944	0.226	0.217	1	0.0266264	0.410341	0.307	0.218	1	0.632041	0.0525439
TET2	0.271575	-0.796416	0.519	0.534	1	0.0267783	-0.507599	0.57	0.675	1	0.271575	0.0528395
RIT1	0.0580107	-0.327007	0.217	0.31	1	0.0272177	-0.255058	0.307	0.415	1	0.0580107	0.0536946
RAD23B	0.0275384	-0.711691	0.368	0.447	1	0.553824	-0.28396	0.544	0.562	1	0.553824	0.0543185
RXRA	0.982767	-0.584533	0.745	0.731	1	0.0277036	0.778324	0.833	0.713	1	0.982767	0.0546398
EMC10	0.409839	-0.454604	0.5	0.407	1	0.0282059	-0.77344	0.421	0.52	1	0.409839	0.0556162
GTPBP4	0.074041	-0.293312	0.198	0.275	1	0.0284477	-0.423927	0.298	0.411	1	0.074041	0.056086
PBRM1	0.702419	-0.265673	0.377	0.391	1	0.0285117	-0.418196	0.298	0.396	1	0.702419	0.0562104
PTEN	0.456788	-0.692703	0.575	0.587	1	0.0288192	-0.837193	0.614	0.709	1	0.456788	0.0568078
MX1	0.0289314	-4.28508	0.406	0.492	1	0.103929	-0.756878	0.36	0.438	1	0.103929	0.0570258
RPL23	0.796546	-27.3721	1	0.988	1	0.028936	-11.4767	1	0.989	1	0.796546	0.0570347
MAP3K20	0.0290232	-0.409112	0.217	0.314	1	0.0345675	-1.66639	0.254	0.34	1	0.0345675	0.057204
BAZ1A	0.31728	-0.264584	0.755	0.678	1	0.0290833	-1.50577	0.737	0.644	1	0.31728	0.0573208
UBALD2	0.0405366	0.649455	0.594	0.49	1	0.0290937	-0.655491	0.675	0.742	1	0.0405366	0.057341
KPNB1	0.0292442	-1.21173	0.632	0.7	1	0.771068	-0.372184	0.588	0.581	1	0.771068	0.0576332
NCF2	0.754581	-0.318794	0.906	0.909	1	0.0296796	-2.31709	0.939	0.933	1	0.754581	0.0584784
PHB2	0.0296868	0.44278	0.708	0.609	1	0.933206	-0.63321	0.649	0.656	1	0.933206	0.0584923
EHD4	0.646335	0.995183	0.292	0.298	1	0.0297385	-0.965931	0.395	0.486	1	0.646335	0.0585925
IFNAR2	0.24351	0.533014	0.425	0.366	1	0.0297428	0.262195	0.412	0.321	1	0.24351	0.0586009
SAP30	0.0301874	-1.12049	0.16	0.253	1	0.406978	-1.32002	0.351	0.369	1	0.406978	0.0594636
NBEAL2	0.925907	-0.46161	0.528	0.518	1	0.0305563	0.362648	0.649	0.539	1	0.925907	0.0601788
EIF3M	0.82412	-1.517	0.755	0.729	1	0.0305596	-1.05077	0.702	0.811	1	0.82412	0.0601852
KLHL15	0.0305919	-0.311509	0.274	0.174	1	0.353921	-4.00121	0.272	0.233	1	0.353921	0.060248
RAB7A	0.0306374	-0.771156	0.745	0.595	1	0.483321	-0.439496	0.649	0.641	1	0.483321	0.0603362
HNRNPH1	0.0309202	-0.559784	0.726	0.773	1	0.756035	1.73563	0.825	0.826	1	0.756035	0.0608844
POGZ	0.0313831	-0.605229	0.179	0.281	1	0.731782	-0.450463	0.289	0.293	1	0.731782	0.0617813
IFI27L2	0.225424	0.833621	0.547	0.54	1	0.0317682	-0.720655	0.553	0.642	1	0.225424	0.0625273
NDEL1	0.0319787	0.355471	0.358	0.255	1	0.901828	-0.288188	0.307	0.314	1	0.901828	0.0629348
CEP85L	0.0322798	-0.335913	0.151	0.243	1	0.351432	0.47434	0.316	0.272	1	0.351432	0.0635176
PIM3	0.0327261	0.310025	0.528	0.443	1	0.854623	0.326288	0.623	0.692	1	0.854623	0.0643811
SRSF11	0.0327835	-1.08237	0.689	0.721	1	0.703812	-1.29968	0.693	0.69	1	0.703812	0.0644923
TMEM175	0.467264	0.263153	0.198	0.18	1	0.033079	0.620441	0.219	0.143	1	0.467264	0.0650638
MIDN	0.0331563	0.340886	0.906	0.794	1	0.229644	-6.84012	0.921	0.889	1	0.229644	0.0652133
H1FX	0.898295	-3.17107	0.679	0.686	1	0.0339218	-9.11668	0.763	0.767	1	0.898295	0.0666929
DPYSL2	0.0340562	-1.03967	0.5	0.567	1	0.0488622	-0.766919	0.491	0.618	1	0.0488622	0.0669526
CD84	0.03456	-0.484742	0.189	0.281	1	0.0493359	-0.273167	0.219	0.306	1	0.0493359	0.0679256
HSPA1A	0.400113	-20.0131	0.689	0.634	1	0.0345686	-0.768933	0.386	0.511	1	0.400113	0.0679423
FERMT3	0.290353	-1.25642	0.632	0.672	1	0.0350189	-1.29678	0.719	0.74	1	0.290353	0.0688114
NACC2	0.0370979	0.342156	0.387	0.287	1	0.0356317	-0.38174	0.289	0.398	1	0.0370979	0.0699937
APOL6	0.727802	-2.70881	0.632	0.603	1	0.0362367	-3.10409	0.447	0.547	1	0.727802	0.0711602
IMPA2	0.0362547	-0.473788	0.226	0.318	1	0.0465022	-0.411303	0.316	0.409	1	0.0465022	0.071195
MRPL1	0.0714776	0.386223	0.245	0.168	1	0.036396	0.407549	0.202	0.128	1	0.0714776	0.0714673
RPS24	0.0365059	-49.4451	1	1	1	0.684427	-18.4759	1	0.998	1	0.684427	0.0716792
BOD1L1	0.665317	-3.96625	0.726	0.735	1	0.0366158	-2.51072	0.789	0.784	1	0.665317	0.0718909
GK	0.036744	-0.267853	0.123	0.211	1	0.0812279	-0.26067	0.123	0.189	1	0.0812279	0.0721378
ABHD17A	0.878443	-0.593453	0.538	0.534	1	0.0369142	-1.18146	0.711	0.576	1	0.878443	0.0724657
POLR2L	0.331248	-1.20439	0.774	0.741	1	0.0372251	-0.677104	0.851	0.883	1	0.331248	0.0730646
PARVG	0.0372652	0.489334	0.66	0.589	1	0.164962	-2.77008	0.675	0.62	1	0.164962	0.0731418
EIF3I	0.037605	-0.44683	0.745	0.626	1	0.088812	0.452777	0.737	0.662	1	0.088812	0.0737959
BPTF	0.038331	-1.40626	0.557	0.605	1	0.397387	-1.17627	0.526	0.553	1	0.397387	0.0751927
HDLBP	0.304746	-1.07664	0.434	0.48	1	0.0384351	-0.382505	0.439	0.528	1	0.304746	0.075393
UBE2L6	0.0388227	-2.09195	0.868	0.743	1	0.238389	-3.25953	0.719	0.713	1	0.238389	0.0761382
GYG1	0.0393119	0.516998	0.566	0.453	1	0.179813	0.250142	0.509	0.459	1	0.179813	0.0770784
OST4	0.0393316	0.345503	0.962	0.917	1	0.683646	-2.06993	0.974	0.958	1	0.683646	0.0771163
UQCRC2	0.116736	-0.427946	0.623	0.555	1	0.0398316	0.303645	0.693	0.564	1	0.116736	0.0780767
RPS6KB2	0.0415826	0.331653	0.491	0.401	1	0.0991303	0.342041	0.491	0.432	1	0.0991303	0.0814361
MEA1	0.0960566	0.257911	0.368	0.304	1	0.0417101	0.273195	0.316	0.229	1	0.0960566	0.0816805
PPFIA1	0.041779	-0.32607	0.208	0.304	1	0.15064	-0.375297	0.263	0.321	1	0.15064	0.0818126
EIF5	0.747356	-1.37569	0.896	0.862	1	0.0419124	-3.7717	0.921	0.929	1	0.747356	0.0820682
CNBP	0.0423929	-3.01283	0.83	0.826	1	0.137046	-2.50091	0.842	0.853	1	0.137046	0.0829887
RPL9	0.0426491	-38.4303	1	1	1	0.452696	-7.47662	1	0.996	1	0.452696	0.0834792
SCAF11	0.0432679	-1.5451	0.708	0.794	1	0.112009	-0.506474	0.719	0.788	1	0.112009	0.0846637
RPL22	0.044076	-18.025	1	0.98	1	0.815765	-7.18984	1	0.994	1	0.815765	0.0862093
HMGB2	0.055125	-2.48979	0.566	0.615	1	0.0440862	-5.85319	0.632	0.627	1	0.055125	0.0862289
SREK1	0.179305	0.315232	0.575	0.486	1	0.044166	-2.53778	0.623	0.704	1	0.179305	0.0863813
NFAT5	0.0442319	-0.469518	0.425	0.316	1	0.45985	-0.823033	0.368	0.402	1	0.45985	0.0865074
PIAS1	0.521513	-0.582324	0.453	0.462	1	0.0449127	-0.682087	0.36	0.449	1	0.521513	0.0878082
OTUD1	0.490452	1.08127	0.83	0.743	1	0.0452813	-14.6991	0.667	0.757	1	0.490452	0.0885121
CCL4	0.0603223	-35.4609	0.094	0.166	1	0.0454542	-30.4766	0.061	0.126	1	0.0603223	0.0888422
IFI35	0.0459212	-0.839984	0.717	0.593	1	0.58776	0.312325	0.605	0.549	1	0.58776	0.0897337
POLR3GL	0.0464119	0.31165	0.491	0.417	1	0.991859	-0.442655	0.386	0.367	1	0.991859	0.0906698
NUBP1	0.16042	0.276683	0.311	0.257	1	0.0465916	0.587887	0.368	0.279	1	0.16042	0.0910124
SETD2	0.416257	-0.439051	0.302	0.33	1	0.0466324	-0.408041	0.289	0.379	1	0.416257	0.0910903
PSMB4	0.048208	-0.766158	0.764	0.686	1	0.874624	-0.321455	0.728	0.706	1	0.874624	0.094092
CAPN2	0.0483238	-1.03248	0.491	0.563	1	0.442589	-0.9723	0.64	0.642	1	0.442589	0.0943125
CHMP1B	0.22255	-0.91043	0.708	0.66	1	0.0484719	-10.8826	0.588	0.658	1	0.22255	0.0945943
ATF7IP	0.0485329	-0.430817	0.236	0.326	1	0.994291	-0.531932	0.281	0.279	1	0.994291	0.0947103
PRKCD	0.0486099	-0.515072	0.387	0.476	1	0.574177	-0.367286	0.377	0.382	1	0.574177	0.0948568
CHD1	0.0503614	0.794194	0.632	0.583	1	0.462434	4.42967	0.632	0.696	1	0.462434	0.0981865
TSEN34	0.0729544	-0.384933	0.283	0.372	1	0.0512312	-0.344874	0.263	0.348	1	0.0729544	0.0998377
DUT	0.539138	-0.291724	0.491	0.472	1	0.0513003	-3.42077	0.535	0.442	1	0.539138	0.0999689
JAK1	0.250906	-0.541178	0.783	0.711	1	0.0516165	-1.20393	0.754	0.694	1	0.250906	0.100569
FBP1	0.091174	9.16347	0.481	0.411	1	0.0518959	-2.21309	0.526	0.442	1	0.091174	0.101099
SATB1	0.181929	-0.25778	0.17	0.225	1	0.0519289	-0.488714	0.175	0.26	1	0.181929	0.101161
MBTPS1	0.169783	-0.274667	0.226	0.285	1	0.0521122	-0.26186	0.219	0.312	1	0.169783	0.101509
VCP	0.676288	-0.717953	0.557	0.561	1	0.0526671	-0.322697	0.465	0.577	1	0.676288	0.10256
COPS9	0.670592	0.656567	0.849	0.822	1	0.0527425	0.252485	0.912	0.837	1	0.670592	0.102703
FAM111A	0.0528376	-0.282883	0.311	0.395	1	0.067456	-0.276007	0.307	0.382	1	0.067456	0.102883
MT-ATP8	0.0531023	-0.648361	0.802	0.725	1	0.513451	-0.931691	0.825	0.834	1	0.513451	0.103385
AIDA	0.128331	0.376778	0.33	0.259	1	0.0536191	0.303831	0.298	0.214	1	0.128331	0.104363
DIAPH1	0.0536368	-1.20047	0.66	0.69	1	0.210401	-0.40571	0.649	0.7	1	0.210401	0.104397
EDF1	0.98228	-1.986	0.896	0.86	1	0.0537967	-0.773743	0.939	0.916	1	0.98228	0.104699
SENP6	0.854226	-0.250638	0.509	0.49	1	0.0551326	0.35969	0.491	0.413	1	0.854226	0.107226
PLCG2	0.214272	-0.653586	0.387	0.455	1	0.0551461	-1.30013	0.447	0.537	1	0.214272	0.107251
OAS2	0.0552809	-1.14467	0.33	0.415	1	0.601844	-0.359937	0.254	0.27	1	0.601844	0.107506
SMC4	0.0794816	0.313704	0.311	0.229	1	0.0555288	-0.308281	0.272	0.191	1	0.0794816	0.107974
TMEM219	0.0557722	0.606638	0.821	0.702	1	0.261618	-0.355547	0.816	0.841	1	0.261618	0.108434
PRRC2C	0.84998	-1.70782	0.925	0.84	1	0.0563178	-1.51868	0.939	0.876	1	0.84998	0.109464
FAM120A	0.288655	-1.44721	0.604	0.636	1	0.0566244	-0.562274	0.614	0.673	1	0.288655	0.110042
ACADVL	0.601068	-0.924016	0.462	0.47	1	0.056629	-0.966116	0.588	0.648	1	0.601068	0.110051
APAF1	0.0572124	-0.660489	0.245	0.332	1	0.345646	-0.335436	0.246	0.281	1	0.345646	0.111152
SAMD8	0.146395	0.332025	0.311	0.247	1	0.0577435	-0.263924	0.43	0.335	1	0.146395	0.112153
KCNE3	0.0580323	-0.809177	0.396	0.47	1	0.141912	-0.394045	0.333	0.402	1	0.141912	0.112697
RASA2	0.0901835	-0.361222	0.151	0.219	1	0.0587054	-0.331698	0.132	0.207	1	0.0901835	0.113964
TIPARP	0.777819	-0.707895	0.283	0.296	1	0.0590001	-0.882001	0.219	0.302	1	0.777819	0.114519
MARCKS	0.059389	-5.71641	0.736	0.781	1	0.558932	-9.45755	0.851	0.795	1	0.558932	0.115251
ZEB2	0.673299	-11.2542	0.972	0.929	1	0.0600525	-4.83695	0.991	0.943	1	0.673299	0.116499
SPTSSA	0.0606974	-0.310726	0.245	0.332	1	0.584826	-0.266157	0.316	0.289	1	0.584826	0.117711
DOCK8	0.291228	-1.00651	0.849	0.804	1	0.0607409	-0.288107	0.816	0.713	1	0.291228	0.117792
PDCD7	0.0614189	-0.460893	0.226	0.316	1	0.0772398	0.3021	0.272	0.197	1	0.0772398	0.119066
PRDM2	0.531803	-0.305844	0.434	0.457	1	0.0616227	-0.577078	0.474	0.554	1	0.531803	0.119448
TOX4	0.612915	-0.269357	0.396	0.439	1	0.0618797	-0.558516	0.404	0.478	1	0.612915	0.11993
BCL7B	0.0620368	0.443924	0.462	0.389	1	0.166241	-0.878575	0.623	0.52	1	0.166241	0.120225
PPIG	0.888325	-0.594012	0.604	0.567	1	0.062409	0.679159	0.649	0.537	1	0.888325	0.120923
TWF2	0.326715	-0.479896	0.679	0.599	1	0.0625952	-0.669871	0.658	0.696	1	0.326715	0.121272
HNRNPK	0.0627029	0.451617	0.943	0.911	1	0.413558	-1.02778	0.965	0.946	1	0.413558	0.121474
BST2	0.26386	-7.75517	0.906	0.905	1	0.0629948	-2.09217	0.947	0.927	1	0.26386	0.122021
RNF166	0.0789941	0.715441	0.623	0.557	1	0.0632051	-0.735113	0.588	0.623	1	0.0789941	0.122415
MRPL43	0.198064	1.08974	0.453	0.393	1	0.0636565	0.314068	0.509	0.411	1	0.198064	0.123261
RSRP1	0.363005	-0.742887	0.802	0.777	1	0.0649072	1.09122	0.746	0.65	1	0.363005	0.125601
RAP2B	0.369499	0.635801	0.585	0.524	1	0.0654442	-3.50864	0.64	0.69	1	0.369499	0.126606
TUBA4A	0.123665	-1.09261	0.528	0.441	1	0.0663629	-0.392802	0.518	0.407	1	0.123665	0.128322
ZKSCAN1	0.067455	-0.272649	0.245	0.334	1	0.101681	-0.303487	0.211	0.281	1	0.101681	0.13036
AC016831.5	0.106371	-0.259821	0.151	0.219	1	0.0678349	-0.576041	0.254	0.321	1	0.106371	0.131068
BTBD7	0.0680317	-0.30998	0.123	0.192	1	0.431357	-2.40781	0.167	0.205	1	0.431357	0.131435
MOAP1	0.626924	0.461477	0.226	0.249	1	0.069651	-0.267613	0.184	0.262	1	0.626924	0.134451
SLU7	0.406912	0.250621	0.509	0.472	1	0.0697642	-0.281736	0.465	0.371	1	0.406912	0.134661
HNRNPA3	0.0697799	-2.98694	0.906	0.844	1	0.525304	-0.751865	0.93	0.92	1	0.525304	0.134691
MANBA	0.147844	-0.444802	0.321	0.387	1	0.0702543	-0.299918	0.36	0.453	1	0.147844	0.135573
APRT	0.369347	-0.480918	0.858	0.82	1	0.0703798	-0.29696	0.877	0.853	1	0.369347	0.135806
NDUFS8	0.0704276	-0.590698	0.396	0.464	1	0.094152	-0.442225	0.447	0.509	1	0.094152	0.135895
PDIA3	0.226519	-0.478746	0.802	0.755	1	0.0707906	-2.17914	0.833	0.788	1	0.226519	0.13657
NEU1	0.0709734	1.34	0.557	0.484	1	0.115876	2.61402	0.526	0.434	1	0.115876	0.13691
TMX4	0.206967	-1.13457	0.34	0.401	1	0.0715172	-0.490136	0.395	0.468	1	0.206967	0.13792
GOLGA4	0.0717414	-0.609962	0.33	0.419	1	0.0891399	-0.522046	0.386	0.468	1	0.0891399	0.138336
MYO1F	0.402168	-4.36471	0.962	0.927	1	0.0725404	-1.07064	0.982	0.933	1	0.402168	0.139819
L3MBTL3	0.407384	0.274476	0.217	0.182	1	0.0729979	0.298656	0.193	0.132	1	0.407384	0.140667
RCSD1	0.0733411	-0.959883	0.679	0.735	1	0.339351	-0.800108	0.658	0.681	1	0.339351	0.141303
ACP5	0.0737764	-0.408264	0.179	0.263	1	0.33163	-1.19611	0.193	0.153	1	0.33163	0.14211
SKIL	0.0747262	-0.506605	0.377	0.468	1	0.0882713	-0.316528	0.491	0.417	1	0.0882713	0.143868
EIF4G2	0.074978	-2.29558	0.943	0.883	1	0.259593	-6.38468	0.947	0.943	1	0.259593	0.144334
ACAA2	0.772563	-0.268992	0.387	0.364	1	0.0751163	0.292024	0.465	0.379	1	0.772563	0.14459
HSPA5	0.484464	-4.23624	0.726	0.725	1	0.0755411	-21.0434	0.798	0.772	1	0.484464	0.145376
LCP1	0.897213	-8.42766	0.962	0.972	1	0.0760468	-12.6309	1	0.989	1	0.897213	0.14631
PIM1	0.166401	-1.11377	0.17	0.225	1	0.0761825	-1.87874	0.254	0.344	1	0.166401	0.146561
DNTTIP2	0.076439	0.41095	0.604	0.518	1	0.0894834	-1.12909	0.64	0.69	1	0.0894834	0.147035
BRD2	0.229048	-2.25881	0.613	0.648	1	0.0765224	-1.54465	0.632	0.694	1	0.229048	0.147189
ADM	0.477291	10.8267	0.245	0.209	1	0.077912	-5.3668	0.263	0.344	1	0.477291	0.149754
ABCF1	0.0780377	-0.402736	0.415	0.318	1	0.382107	-0.42319	0.368	0.392	1	0.382107	0.149985
RPLP2	0.0789231	-28.2072	1	1	1	0.574181	-15.4767	1	0.998	1	0.574181	0.151617
RPL13	0.0789677	-110.318	1	0.998	1	0.469196	-23.4766	1	0.998	1	0.469196	0.1517
RPL35A	0.0798747	-27.4542	1	0.998	1	0.366845	-2.46028	1	0.996	1	0.366845	0.153369
GBP1	0.0800695	-7.45745	0.774	0.648	1	0.38362	-5.62847	0.482	0.411	1	0.38362	0.153728
UXT	0.0803202	-1.18397	0.764	0.69	1	0.446012	-0.322548	0.746	0.788	1	0.446012	0.154189
GIMAP1	0.239557	-0.763256	0.774	0.731	1	0.0805708	-0.259182	0.544	0.48	1	0.239557	0.15465
PPP2R5C	0.0805715	-0.853645	0.708	0.607	1	0.509786	1.38178	0.693	0.677	1	0.509786	0.154651
FABP5	0.0818763	-1.8751	0.179	0.265	1	0.196548	-3.80235	0.175	0.224	1	0.196548	0.157049
OAS3	0.164959	0.445835	0.33	0.399	1	0.0819588	-0.253194	0.36	0.266	1	0.164959	0.1572
ATP6AP1	0.726372	-0.483643	0.547	0.549	1	0.0823844	-0.847398	0.579	0.581	1	0.726372	0.157982
MT-ND4	0.245509	36.5391	1	0.994	1	0.0836694	-15.533	1	0.998	1	0.245509	0.160338
RPL6	0.239365	-30.5783	1	1	1	0.0853541	-7.48595	1	0.996	1	0.239365	0.163423
GLIPR1	0.776166	1.63972	0.858	0.838	1	0.0858379	-2.85756	0.86	0.881	1	0.776166	0.164308
ZBTB10	0.644754	-0.263709	0.17	0.156	1	0.0864604	-2.65667	0.149	0.214	1	0.644754	0.165445
MLEC	0.410014	-0.388769	0.349	0.381	1	0.0865924	-1.12579	0.456	0.365	1	0.410014	0.165687
ATP6V0D1	0.795416	-0.595313	0.84	0.82	1	0.0866115	-0.44111	0.816	0.881	1	0.795416	0.165721
SOD2	0.0867565	0.452013	0.943	0.864	1	0.271964	-12.1011	0.921	0.851	1	0.271964	0.165986
RPS11	0.401769	-53.1028	1	0.998	1	0.0868061	-8.49436	1	0.998	1	0.401769	0.166077
HLA-A	0.0869212	-13.6498	1	1	1	0.402713	-13.4277	1	1	1	0.402713	0.166287
TOMM22	0.107361	0.488946	0.594	0.547	1	0.0870166	0.580869	0.667	0.577	1	0.107361	0.166461
LYPLA1	0.22108	0.379187	0.547	0.492	1	0.0896846	-0.251438	0.57	0.482	1	0.22108	0.171326
SCAND1	0.0902637	0.375873	0.802	0.713	1	0.112671	-1.34474	0.86	0.815	1	0.112671	0.17238
FAAP20	0.091757	0.296817	0.509	0.443	1	0.156054	-0.280461	0.465	0.524	1	0.156054	0.175095
PDP1	0.093395	0.372703	0.358	0.279	1	0.628374	0.453269	0.316	0.296	1	0.628374	0.178067
CDC42SE2	0.42566	-0.639948	0.453	0.407	1	0.0934965	0.333071	0.491	0.415	1	0.42566	0.178251
ZFC3H1	0.485234	-0.28814	0.415	0.441	1	0.0935711	-0.363931	0.544	0.48	1	0.485234	0.178387
HAVCR2	0.132523	-0.345047	0.377	0.296	1	0.0943692	-0.495663	0.281	0.356	1	0.132523	0.179833
TENT4B	0.0954407	1.82998	0.358	0.289	1	0.268819	-0.264552	0.395	0.346	1	0.268819	0.181773
SQSTM1	0.0955957	0.323761	0.811	0.731	1	0.613958	-8.07031	0.842	0.811	1	0.613958	0.182053
APEX1	0.490973	-2.89046	0.406	0.423	1	0.0966684	-0.774744	0.43	0.497	1	0.490973	0.183992
SLC16A3	0.433955	0.534055	0.67	0.668	1	0.0970971	-3.51476	0.649	0.581	1	0.433955	0.184766
ATP11A	0.358745	-0.545852	0.443	0.47	1	0.0975748	-0.356342	0.43	0.512	1	0.358745	0.185629
CBX3	0.105913	-0.299273	0.802	0.698	1	0.0976482	-0.435765	0.772	0.69	1	0.105913	0.185761
MTRNR2L12	0.920303	3.79476	1	0.957	1	0.0982832	-4.4601	1	0.973	1	0.920303	0.186907
ANKRD10	0.099767	-0.251554	0.538	0.431	1	0.661264	-0.537021	0.526	0.493	1	0.661264	0.189581
RCBTB2	0.0999217	-0.284492	0.198	0.279	1	0.713459	-0.359992	0.289	0.294	1	0.713459	0.189859
SYNE1	0.580425	-0.42145	0.179	0.196	1	0.100279	-0.590209	0.114	0.172	1	0.580425	0.190502
CD69	0.100956	-4.46087	0.123	0.184	1	0.17229	-2.26045	0.105	0.151	1	0.17229	0.191719
MYC	0.101652	-0.288142	0.057	0.107	1	0.683986	-1.01034	0.123	0.109	1	0.683986	0.192972
GPATCH2L	0.802758	0.273942	0.311	0.332	1	0.102018	-0.486948	0.289	0.359	1	0.802758	0.193628
LGALS3BP	0.146332	-0.407198	0.132	0.188	1	0.102395	-0.335044	0.105	0.164	1	0.146332	0.194305
WDFY2	0.103686	-1.12224	0.434	0.482	1	0.209312	-1.56992	0.447	0.486	1	0.209312	0.196622
EWSR1	0.772329	-0.495211	0.679	0.591	1	0.103974	-0.284347	0.667	0.685	1	0.772329	0.197137
C4orf3	0.630607	0.562656	0.877	0.854	1	0.105463	-0.602048	0.868	0.866	1	0.630607	0.199803
C12orf57	0.313473	-4.08514	0.679	0.682	1	0.106272	-15.4492	0.667	0.539	1	0.313473	0.201251
SRSF9	0.106615	0.492446	0.877	0.826	1	0.259973	0.495878	0.904	0.849	1	0.259973	0.201863
ATP5MC1	0.107092	-0.344453	0.613	0.504	1	0.643179	-0.722397	0.605	0.625	1	0.643179	0.202716
C19orf66	0.108301	-0.254569	0.255	0.328	1	0.755599	-0.346984	0.351	0.337	1	0.755599	0.204873
BSG	0.108485	0.990264	0.651	0.595	1	0.833196	-0.280301	0.728	0.665	1	0.833196	0.205201
RPL37	0.506288	-55.766	0.991	1	1	0.108807	-19.6035	1	0.998	1	0.506288	0.205775
ILF3-DT	0.132651	0.30049	0.491	0.417	1	0.109159	-3.71303	0.404	0.323	1	0.132651	0.206403
RAB5C	0.252126	-0.329128	0.755	0.775	1	0.109569	1.91936	0.842	0.815	1	0.252126	0.207132
SUMO3	0.109987	0.400981	0.632	0.561	1	0.325812	0.892768	0.728	0.656	1	0.325812	0.207876
ACTR3	0.46802	-1.95911	0.896	0.903	1	0.113138	-3.13974	0.912	0.881	1	0.46802	0.213475
RPL7L1	0.347754	-0.514051	0.377	0.389	1	0.11373	0.294058	0.447	0.38	1	0.347754	0.214526
HSP90B1	0.114569	-1.29721	0.755	0.735	1	0.612711	-0.913475	0.763	0.734	1	0.612711	0.216012
FNIP1	0.114699	-0.38411	0.557	0.457	1	0.117678	0.520334	0.623	0.57	1	0.117678	0.216242
LAMTOR2	0.114768	-1.15825	0.849	0.745	1	0.141492	-0.549331	0.693	0.761	1	0.141492	0.216364
ANXA11	0.115214	0.697148	0.736	0.658	1	0.70878	-0.499933	0.816	0.765	1	0.70878	0.217154
HIST1H4C	0.11566	4.40855	0.396	0.472	1	0.443887	-0.309347	0.316	0.35	1	0.443887	0.217943
FXR1	0.27381	-0.501615	0.491	0.502	1	0.117187	-1.08642	0.509	0.537	1	0.27381	0.220641
GOLGA7	0.622219	-0.256091	0.34	0.362	1	0.120063	-0.379628	0.333	0.4	1	0.622219	0.225711
ARHGAP25	0.494733	0.41631	0.34	0.304	1	0.121022	0.951394	0.263	0.201	1	0.494733	0.227398
ARFGAP3	0.121572	-0.332567	0.302	0.381	1	0.515014	-0.349275	0.368	0.373	1	0.515014	0.228365
FGR	0.122352	-2.75664	0.915	0.895	1	0.458563	-0.802674	0.912	0.904	1	0.458563	0.229734
ENO1	0.123196	-2.58784	0.953	0.931	1	0.392664	-4.16772	0.991	0.95	1	0.392664	0.231216
IRF1	0.220434	-2.75695	0.877	0.879	1	0.124011	-14.5734	0.851	0.816	1	0.220434	0.232643
MEF2A	0.124394	-1.39519	0.434	0.484	1	0.827248	0.770439	0.439	0.442	1	0.827248	0.233314
PRKCB	0.124708	-1.40745	0.811	0.812	1	0.882204	-1.47711	0.833	0.803	1	0.882204	0.233863
BIRC2	0.125458	1.4155	0.33	0.425	1	0.171808	-0.472769	0.447	0.52	1	0.171808	0.235177
NCOA4	0.126198	-1.02004	0.689	0.702	1	0.132675	-1.40766	0.64	0.679	1	0.132675	0.23647
TAOK1	0.508283	-0.341322	0.415	0.447	1	0.127112	0.608013	0.526	0.428	1	0.508283	0.238066
EID1	0.129784	-1.23025	0.764	0.763	1	0.516642	-0.812202	0.746	0.792	1	0.516642	0.242725
HLA-B	0.130816	-8.4646	1	1	1	0.783083	-12.4962	1	0.998	1	0.783083	0.244519
HNRNPD	0.446022	-0.680971	0.679	0.729	1	0.133006	0.472183	0.781	0.82	1	0.446022	0.248321
SRSF10	0.706207	-0.30106	0.632	0.579	1	0.135849	-1.25041	0.649	0.677	1	0.706207	0.253243
DYNLL1	0.591077	-1.62739	0.896	0.915	1	0.136075	-0.629295	0.789	0.688	1	0.591077	0.253633
IQGAP1	0.894815	-3.37354	0.943	0.933	1	0.136357	-4.48936	0.956	0.956	1	0.894815	0.25412
PAXX	0.462511	-0.302662	0.547	0.51	1	0.138471	-2.02261	0.421	0.499	1	0.462511	0.257769
GSDMD	0.447391	-0.270007	0.509	0.543	1	0.138906	-0.685015	0.57	0.528	1	0.447391	0.258518
EIF1AX	0.507795	0.293153	0.774	0.765	1	0.139102	-3.34375	0.807	0.774	1	0.507795	0.258855
GNS	0.139469	-0.452321	0.736	0.623	1	0.387602	-0.443282	0.711	0.667	1	0.387602	0.259486
TOM1	0.327029	0.439029	0.406	0.352	1	0.140656	-0.817668	0.456	0.526	1	0.327029	0.261528
HADHB	0.758159	-0.267113	0.575	0.553	1	0.141989	-0.342417	0.518	0.572	1	0.758159	0.263816
SCARB2	0.143674	-0.499218	0.575	0.484	1	0.232289	-1.05926	0.447	0.489	1	0.232289	0.266705
TMEM167A	0.908574	-0.519687	0.689	0.711	1	0.144173	-1.18909	0.728	0.734	1	0.908574	0.26756
SRSF1	0.14479	-0.35414	0.311	0.366	1	0.490932	-0.421192	0.298	0.323	1	0.490932	0.268616
SEC31A	0.474026	-0.264995	0.443	0.464	1	0.145306	-0.462523	0.588	0.495	1	0.474026	0.269497
SP100	0.149083	-1.05835	0.613	0.704	1	0.146189	-3.13876	0.623	0.642	1	0.149083	0.271007
SECISBP2	0.148026	-0.51255	0.425	0.354	1	0.150595	0.438725	0.465	0.382	1	0.150595	0.27414
LMO4	0.149599	-0.727607	0.491	0.561	1	0.66163	-0.318605	0.43	0.461	1	0.66163	0.276818
ID2	0.149709	-2.6318	0.83	0.727	1	0.154211	-18.4766	0.921	0.849	1	0.154211	0.277005
TCOF1	0.184689	0.380977	0.509	0.415	1	0.151042	-1.63217	0.553	0.474	1	0.184689	0.279271
SMC1A	0.15199	-0.253595	0.491	0.387	1	0.641366	-0.305904	0.412	0.413	1	0.641366	0.28088
RPL7	0.257536	-21.4085	0.991	0.992	1	0.153756	-16.1482	1	1	1	0.257536	0.28387
TMBIM6	0.291859	-1.86551	0.962	0.939	1	0.158697	-1.56642	1	0.964	1	0.291859	0.292209
AGTRAP	0.506872	-0.409959	0.858	0.81	1	0.159516	-0.906816	0.895	0.885	1	0.506872	0.293587
SNRPF	0.161526	-0.723196	0.594	0.636	1	0.418881	-0.274735	0.702	0.675	1	0.418881	0.296961
MBNL1	0.162633	-2.17836	0.83	0.844	1	0.493046	-2.26599	0.895	0.881	1	0.493046	0.298817
OSBPL8	0.164697	-0.601655	0.613	0.642	1	0.381532	1.07186	0.711	0.669	1	0.381532	0.302268
ANKRD11	0.164747	-1.06168	0.585	0.613	1	0.189871	-0.970427	0.737	0.663	1	0.189871	0.302352
CSNK1A1	0.6286	-0.879525	0.792	0.777	1	0.165622	-0.624433	0.772	0.818	1	0.6286	0.303813
RPN2	0.398381	-0.479726	0.538	0.567	1	0.165768	-0.52194	0.605	0.646	1	0.398381	0.304057
ZC3HAV1	0.225353	-1.0789	0.443	0.478	1	0.166328	-0.541252	0.482	0.392	1	0.225353	0.30499
MSRB2	0.320104	-0.491747	0.387	0.453	1	0.166844	-0.307042	0.43	0.514	1	0.320104	0.305851
DAPP1	0.167159	-0.275512	0.415	0.5	1	0.73151	0.615854	0.368	0.358	1	0.73151	0.306376
MID1IP1	0.167625	-0.635062	0.557	0.468	1	0.295393	2.54182	0.491	0.549	1	0.295393	0.307152
RPL27	0.312966	-16.0585	0.991	0.988	1	0.169168	-3.48438	1	0.992	1	0.312966	0.309719
KLF9	0.169239	3.47117	0.349	0.287	1	0.459834	0.262539	0.439	0.396	1	0.459834	0.309837
ZFAND2A	0.172929	0.574882	0.321	0.255	1	0.891154	-0.326403	0.368	0.379	1	0.891154	0.315954
STAG2	0.173029	-0.448845	0.472	0.53	1	0.29321	0.488415	0.579	0.52	1	0.29321	0.31612
PLEKHB2	0.733331	0.266814	0.5	0.506	1	0.179766	-0.967714	0.579	0.589	1	0.733331	0.327216
FNBP1	0.180067	0.305024	0.66	0.607	1	0.881849	0.453902	0.675	0.667	1	0.881849	0.32771
TMEM126B	0.59993	-0.251288	0.255	0.271	1	0.182916	0.309598	0.298	0.245	1	0.59993	0.332373
SAMD9L	0.184737	-0.85981	0.425	0.468	1	0.69426	-0.292758	0.246	0.264	1	0.69426	0.335345
HRH2	0.809033	-0.481074	0.557	0.543	1	0.185105	1.72669	0.544	0.499	1	0.809033	0.335946
CLK1	0.187031	-2.56941	0.726	0.628	1	0.656639	1.08722	0.632	0.681	1	0.656639	0.339081
PRPF40A	0.524029	2.93279	0.642	0.692	1	0.188301	-0.632476	0.728	0.631	1	0.524029	0.341144
ARID1B	0.802413	-1.50398	0.585	0.583	1	0.188562	-0.833273	0.632	0.53	1	0.802413	0.341568
NOP10	0.19146	0.288562	0.802	0.791	1	0.654223	-3.73792	0.833	0.847	1	0.654223	0.346263
EIF1B	0.191735	1.39883	0.717	0.652	1	0.748456	-0.8857	0.649	0.7	1	0.748456	0.346708
SLFN5	0.192225	-1.59769	0.349	0.415	1	0.350669	2.02769	0.202	0.166	1	0.350669	0.347499
ZNF106	0.192319	-3.2005	0.792	0.745	1	0.503407	-0.545584	0.772	0.74	1	0.503407	0.347652
EIF3E	0.685368	-2.90841	0.934	0.866	1	0.193353	-2.49353	0.93	0.922	1	0.685368	0.349321
OSBPL11	0.197484	-0.253171	0.292	0.358	1	0.660235	-0.26307	0.474	0.444	1	0.660235	0.355968
CEBPA	0.798816	-0.530725	0.651	0.636	1	0.19916	-1.91987	0.632	0.562	1	0.798816	0.358656
DDX39A	0.204274	0.618643	0.387	0.332	1	0.274677	-0.385333	0.316	0.361	1	0.274677	0.366821
PPP1R18	0.882812	-0.763062	0.585	0.619	1	0.206318	1.6809	0.57	0.652	1	0.882812	0.370069
NADK	0.206817	-0.417062	0.481	0.543	1	0.321159	-0.396891	0.5	0.537	1	0.321159	0.370861
CFP	0.208783	9.35806	0.915	0.877	1	0.457072	-0.513991	0.947	0.925	1	0.457072	0.373975
CEBPZ	0.446976	0.388821	0.368	0.342	1	0.21182	0.714391	0.325	0.277	1	0.446976	0.378773
SRSF2	0.571664	-1.47937	0.679	0.668	1	0.212371	-0.650128	0.772	0.742	1	0.571664	0.37964
TRIP12	0.52292	-0.470991	0.415	0.417	1	0.214306	-0.385812	0.386	0.432	1	0.52292	0.382685
CSF2RB	0.28353	-0.269333	0.292	0.33	1	0.215564	-0.326411	0.281	0.335	1	0.28353	0.384661
LAMP1	0.763033	-0.521661	0.66	0.632	1	0.217406	-0.262034	0.667	0.688	1	0.763033	0.387547
PRPF4B	0.220818	-0.592507	0.519	0.451	1	0.889471	1.80366	0.518	0.526	1	0.889471	0.392876
KMT2C	0.830315	0.398708	0.651	0.599	1	0.221784	0.568665	0.702	0.627	1	0.830315	0.394379
TMA7	0.443574	1.07841	0.981	0.962	1	0.223771	-1.52128	0.982	0.99	1	0.443574	0.397468
PCM1	0.337549	-0.609085	0.472	0.405	1	0.225287	0.395231	0.544	0.474	1	0.337549	0.39982
FYN	0.225518	-1.25483	0.538	0.609	1	0.785532	-1.1723	0.544	0.574	1	0.785532	0.400177
SUPT5H	0.226656	-0.372985	0.311	0.383	1	0.348693	-0.297374	0.377	0.415	1	0.348693	0.401938
FGL2	0.229214	-10.9243	1	0.972	1	0.464112	-11.8415	0.991	0.964	1	0.464112	0.405888
CUL5	0.229518	-0.296934	0.198	0.249	1	0.552323	0.439729	0.237	0.273	1	0.552323	0.406357
SMCHD1	0.265964	-0.806197	0.802	0.763	1	0.231762	-0.89169	0.772	0.753	1	0.265964	0.40981
SND1	0.910679	-0.557238	0.368	0.348	1	0.232271	-0.39782	0.439	0.499	1	0.910679	0.410593
PNN	0.964288	-1.07	0.632	0.648	1	0.233593	-1.06716	0.675	0.642	1	0.964288	0.41262
NEDD8	0.234692	-0.393347	0.877	0.858	1	0.345179	-1.32977	0.921	0.876	1	0.345179	0.414304
TRIM44	0.235706	-0.576627	0.528	0.536	1	0.697254	0.896708	0.5	0.52	1	0.697254	0.415854
DYNC1H1	0.25131	-0.859714	0.689	0.656	1	0.239976	-8.96422	0.702	0.698	1	0.25131	0.422364
GPRIN3	0.89766	-0.390866	0.113	0.105	1	0.240473	-0.272065	0.167	0.124	1	0.89766	0.423119
ATOX1	0.241922	-0.520724	0.594	0.668	1	0.936694	0.391583	0.64	0.663	1	0.936694	0.425317
PLXNC1	0.245858	-0.801606	0.453	0.478	1	0.799664	-0.606035	0.5	0.486	1	0.799664	0.43127
STK4	0.248625	-0.326927	0.774	0.694	1	0.615697	-0.563885	0.737	0.704	1	0.615697	0.435436
OGA	0.256356	-0.877305	0.434	0.468	1	0.64022	-0.302005	0.5	0.463	1	0.64022	0.446994
APOL3	0.25955	-1.03755	0.406	0.439	1	0.526366	0.659736	0.298	0.325	1	0.526366	0.451734
HINT1	0.259726	-6.57966	0.906	0.836	1	0.751032	-6.2052	0.947	0.87	1	0.751032	0.451994
GPX4	0.265818	2.67576	0.972	0.903	1	0.674719	-0.735845	0.947	0.912	1	0.674719	0.460976
HMGXB4	0.273736	0.31602	0.302	0.255	1	0.823239	-0.313191	0.333	0.308	1	0.823239	0.472541
SLC20A1	0.919556	-1.28034	0.415	0.407	1	0.277429	-6.24382	0.386	0.453	1	0.919556	0.477891
PPIB	0.827621	-2.22045	0.896	0.82	1	0.278633	-2.37719	0.86	0.803	1	0.827621	0.47963
XIAP	0.278925	-0.365797	0.302	0.348	1	0.598289	-0.276238	0.342	0.314	1	0.598289	0.480051
TBRG1	0.279385	0.327316	0.462	0.407	1	0.421373	-0.323991	0.351	0.388	1	0.421373	0.480714
KTN1	0.664064	-0.332476	0.651	0.609	1	0.28202	-0.778451	0.702	0.612	1	0.664064	0.484505
AKR1A1	0.893529	-0.873733	0.594	0.605	1	0.282055	-0.275238	0.596	0.658	1	0.893529	0.484554
EIF4B	0.704278	1.50176	0.783	0.749	1	0.283404	-1.82427	0.842	0.828	1	0.704278	0.48649
BTG2	0.476803	0.415548	0.642	0.642	1	0.28357	-5.90089	0.675	0.704	1	0.476803	0.486728
CSDE1	0.291373	-0.915124	0.906	0.832	1	0.962548	-1.00342	0.939	0.908	1	0.962548	0.497848
RSAD2	0.303094	-0.628885	0.113	0.152	1	0.29245	-0.334067	0.079	0.113	1	0.303094	0.499374
ATP5ME	0.853342	1.88417	0.877	0.868	1	0.29585	-1.02009	0.947	0.939	1	0.853342	0.504173
PGAM1	0.298096	-2.46468	0.943	0.844	1	0.439673	-1.97325	0.921	0.86	1	0.439673	0.50733
NAGK	0.303384	-0.671411	0.802	0.796	1	0.357795	-1.62548	0.754	0.688	1	0.357795	0.514727
NOSIP	0.307477	-0.598564	0.377	0.415	1	0.405485	-2.98235	0.474	0.424	1	0.405485	0.520412
IGSF6	0.40962	-0.551384	0.83	0.779	1	0.312574	-2.39883	0.833	0.841	1	0.40962	0.527446
PPIP5K2	0.748679	-0.316482	0.349	0.338	1	0.324695	0.400285	0.325	0.285	1	0.748679	0.543963
GINM1	0.325772	0.416671	0.387	0.35	1	0.478018	-0.361221	0.377	0.411	1	0.478018	0.545416
GYPC	0.788358	0.915038	0.311	0.314	1	0.329287	0.521046	0.333	0.39	1	0.788358	0.550143
TGFB1	0.329524	-0.444699	0.821	0.874	1	0.571146	0.447826	0.939	0.906	1	0.571146	0.550462
SSR4	0.330048	-1.07341	0.887	0.844	1	0.332532	-21.9562	0.939	0.912	1	0.332532	0.551164
STK17A	0.646432	-0.41625	0.236	0.253	1	0.331544	-0.269787	0.175	0.216	1	0.646432	0.553166
GNL1	0.533404	0.735021	0.302	0.275	1	0.33826	-0.456784	0.298	0.344	1	0.533404	0.5621
CIR1	0.33988	0.7731	0.632	0.587	1	0.449438	-0.471754	0.544	0.568	1	0.449438	0.564242
SET	0.340613	-1.56477	0.868	0.812	1	0.572308	0.267819	0.912	0.837	1	0.572308	0.565209
MTDH	0.341194	-1.72669	0.821	0.816	1	0.689574	-1.39382	0.895	0.885	1	0.689574	0.565974
TRIM22	0.341874	-1.10562	0.5	0.524	1	0.741348	-0.787508	0.491	0.503	1	0.741348	0.56687
RPL31	0.901552	-14.06	0.991	0.941	1	0.342126	-11.4301	1	0.973	1	0.901552	0.567201
ATP5F1A	0.586862	-0.773864	0.764	0.749	1	0.346008	-0.824257	0.772	0.732	1	0.586862	0.572295
AL118516.1	0.347915	-1.42105	0.198	0.166	1	0.783172	-0.580953	0.219	0.226	1	0.783172	0.574785
TMEM107	0.348088	-6.69389	0.406	0.338	1	0.514585	-4.01808	0.298	0.308	1	0.514585	0.575011
PCSK7	0.565605	-1.45885	0.443	0.464	1	0.352672	-0.295378	0.544	0.503	1	0.565605	0.580966
IFNGR2	0.358287	0.636161	0.698	0.775	1	0.810061	-1.29522	0.798	0.776	1	0.810061	0.588204
DDX3X	0.359184	-21.3537	0.925	0.899	1	0.809388	-5.7207	0.93	0.943	1	0.809388	0.589355
ATG16L2	0.359318	-0.264828	0.557	0.518	1	0.710502	-0.906434	0.675	0.585	1	0.710502	0.589526
ATP5MPL	0.373878	-3.60911	0.943	0.927	1	0.360504	-2.27947	1	0.95	1	0.373878	0.591045
TMBIM1	0.362036	0.465472	0.396	0.372	1	0.794275	-0.268938	0.333	0.306	1	0.794275	0.593002
HADHA	0.364753	-0.432888	0.632	0.686	1	0.889229	-0.587926	0.772	0.727	1	0.889229	0.596461
GRSF1	0.847525	0.358327	0.34	0.338	1	0.366236	-0.472076	0.36	0.379	1	0.847525	0.598343
SRSF4	0.954649	-0.363199	0.575	0.553	1	0.369274	-1.09252	0.632	0.639	1	0.954649	0.602185
CYLD	0.369802	-0.456639	0.585	0.504	1	0.839102	-0.65058	0.623	0.612	1	0.839102	0.602851
PPA1	0.674826	-1.80449	0.613	0.567	1	0.370871	-3.1084	0.588	0.583	1	0.674826	0.604196
ZSCAN16-AS1	0.374609	-0.389117	0.255	0.285	1	0.739723	-0.328942	0.368	0.34	1	0.739723	0.608886
NDUFA10	0.378103	-0.512319	0.566	0.502	1	0.758113	-0.399554	0.579	0.56	1	0.758113	0.613244
HM13	0.378648	0.950468	0.764	0.711	1	0.857017	-0.32993	0.746	0.723	1	0.857017	0.613921
RFC1	0.991536	0.294776	0.349	0.352	1	0.379452	0.552063	0.36	0.327	1	0.991536	0.61492
LRP10	0.492806	-0.308445	0.472	0.455	1	0.379529	-0.712564	0.447	0.474	1	0.492806	0.615015
LACTB	0.811656	-0.28933	0.613	0.603	1	0.390814	-0.636275	0.579	0.639	1	0.811656	0.628892
KCNAB2	0.949706	0.27854	0.472	0.472	1	0.390922	0.287708	0.509	0.497	1	0.949706	0.629024
ANP32A	0.802237	-0.548428	0.726	0.696	1	0.396001	-0.351603	0.842	0.744	1	0.802237	0.635185
ANKRD44	0.396143	-0.826893	0.613	0.597	1	0.99403	-0.701797	0.553	0.556	1	0.99403	0.635357
GAK	0.770017	-0.30644	0.415	0.421	1	0.396381	-0.280455	0.456	0.474	1	0.770017	0.635644
SEC61B	0.653722	-1.29497	0.906	0.856	1	0.400159	-1.93192	0.921	0.908	1	0.653722	0.640191
HK1	0.723181	0.447686	0.594	0.599	1	0.404912	-0.405182	0.632	0.593	1	0.723181	0.64587
SYNCRIP	0.69735	-0.617254	0.623	0.585	1	0.406589	-0.59804	0.693	0.706	1	0.69735	0.647864
ARHGAP45	0.923029	-0.988098	0.717	0.676	1	0.409203	-0.38506	0.728	0.717	1	0.923029	0.650958
GAPVD1	0.59633	-0.250529	0.245	0.271	1	0.410224	-0.910894	0.272	0.31	1	0.59633	0.652164
UBAC2	0.411738	-0.280812	0.387	0.423	1	0.508491	-0.316614	0.456	0.403	1	0.508491	0.653948
UFC1	0.413442	-0.596496	0.679	0.642	1	0.625339	0.346032	0.658	0.66	1	0.625339	0.65595
KLF13	0.414557	0.456419	0.66	0.613	1	0.581547	0.455986	0.64	0.679	1	0.581547	0.657257
SRSF3	0.415245	-3.43434	0.915	0.877	1	0.495938	-0.570007	0.921	0.897	1	0.495938	0.658062
ANXA7	0.41655	-0.72346	0.406	0.423	1	0.446602	-0.554502	0.535	0.547	1	0.446602	0.659586
RBM25	0.419387	-0.931109	0.783	0.781	1	0.841937	-1.5526	0.877	0.857	1	0.841937	0.662888
CDC40	0.634663	-0.357817	0.528	0.559	1	0.421077	-0.759742	0.57	0.537	1	0.634663	0.664848
PNRC1	0.424515	-3.17685	0.962	0.905	1	0.605067	0.443721	0.939	0.925	1	0.605067	0.668817
YY1	0.431452	-2.23717	0.585	0.605	1	0.471614	-1.02002	0.667	0.591	1	0.471614	0.676753
RGS1	0.432807	-3.14327	0.151	0.18	1	0.561975	-0.818714	0.088	0.105	1	0.561975	0.678292
FIS1	0.516773	0.639263	0.726	0.7	1	0.433039	-0.307004	0.728	0.755	1	0.516773	0.678556
NCOA3	0.434374	-0.303475	0.387	0.413	1	0.504933	1.03328	0.386	0.363	1	0.504933	0.680068
H2AFY	0.715807	-8.88509	0.943	0.899	1	0.444004	-1.91543	0.904	0.939	1	0.715807	0.690868
MAZ	0.894827	-0.268876	0.472	0.445	1	0.446402	0.566948	0.526	0.497	1	0.894827	0.693529
[truncated: 60 more rows]

## Sheet: Classical Mo - cluster III
	p_val	avg_logFC	pct.1	pct.2	p_val_adj
[truncated: 541 more rows]

[truncated: 5 more sheets: Nonclassical Mo-cluster IV, Intermediate Mo -cluster V, Classical Mo - cluster VI, Classical DEG, Nonclassical DEG]
