# Supplementary material for: Functional and genomic adaptations of blood monocytes to pregravid obesity during pregnancy
Source: iScience. 2021 Jun 4;24(6):102690. doi: 10.1016/j.isci.2021.102690 (PMC8233196; doi:10.1016/j.isci.2021.102690)
Supplement: Table S2. Differentially expressed genes in response to LPS, related to Figure 4 [file mmc3.xlsx]

## Sheet: Leans T1 Pairwise edgeR
ENSEMBL ID	logFC	logCPM	LR	PValue	FDR	Gene.name	Gene.type
ENSG00000000003	-2.2e-16	1.52196	0	1	1	TSPAN6	protein_coding
ENSG00000000419	1.06964	2.26396	0.808386	0.368598	0.718599	DPM1	protein_coding
ENSG00000000457	0.213087	3.22202	0.0523714	0.818987	0.960796	SCYL3	protein_coding
ENSG00000000460	0.0110419	4.2348	0.000235318	0.987761	1	C1orf112	protein_coding
ENSG00000000938	-0.172947	6.19603	0.0644344	0.79962	0.954144	FGR	protein_coding
ENSG00000001036	-0.246013	2.1744	0.0122147	0.911997	0.985053	FUCA2	protein_coding
ENSG00000001084	2.83393	2.42177	3.63394	0.0566125	0.309077	GCLC	protein_coding
ENSG00000001167	0.625962	1.75402	0.113956	0.735685	0.93126	NFYA	protein_coding
ENSG00000001460	0.711285	3.44708	0.723358	0.395045	0.739737	STPG1	protein_coding
ENSG00000001461	0.307628	3.92853	0.0699459	0.791416	0.952535	NIPAL3	protein_coding
ENSG00000001630	-0.802578	2.56151	0.544309	0.460652	0.781444	CYP51A1	protein_coding
ENSG00000001631	-0.842215	2.99148	0.771228	0.379837	0.727839	KRIT1	protein_coding
ENSG00000002016	1.15556	4.09476	2.38262	0.122691	0.44377	RAD52	protein_coding
ENSG00000002330	1.40717	5.73765	1.58946	0.207403	0.565931	BAD	protein_coding
ENSG00000002549	-0.841158	2.28475	0.449815	0.502423	0.806516	LAP3	protein_coding
ENSG00000002586	-4.56359	2.31522	6.88247	0.00870452	0.110813	CD99	protein_coding
ENSG00000002587	0.392306	3.10661	0.18693	0.665484	0.898458	HS3ST1	protein_coding
ENSG00000002745	-0.247061	1.72693	0.0168429	0.89674	0.984177	WNT16	protein_coding
ENSG00000002746	1.9359	2.60709	2.7424	0.0977177	0.400953	HECW1	protein_coding
ENSG00000002822	0.214107	4.90964	0.103989	0.747094	0.935237	MAD1L1	protein_coding
ENSG00000002834	-0.633411	2.39489	0.238734	0.625122	0.877525	LASP1	protein_coding
ENSG00000002919	2.60007	2.9822	4.86569	0.0273958	0.206977	SNX11	protein_coding
ENSG00000003056	0.960982	6.11068	2.34071	0.126032	0.450479	M6PR	protein_coding
ENSG00000003393	1.53454	1.92152	0.818537	0.365608	0.71648	ALS2	protein_coding
ENSG00000003400	1.04045	1.99635	0.48549	0.485946	0.796527	CASP10	protein_coding
ENSG00000003402	-0.478659	7.17391	0.714888	0.397826	0.740611	CFLAR	protein_coding
ENSG00000003436	-0.413577	2.8997	0.150892	0.697685	0.913416	TFPI	protein_coding
ENSG00000003509	-1.024	5.22818	2.37111	0.123599	0.445371	NDUFAF7	protein_coding
ENSG00000003756	0.482836	3.0033	0.24198	0.62278	0.876383	RBM5	protein_coding
ENSG00000003987	-1.41027	6.04439	5.06496	0.0244142	0.1942	MTMR7	protein_coding
ENSG00000004139	-1.04351	3.01569	1.04488	0.306689	0.659553	SARM1	protein_coding
ENSG00000004142	-0.298468	3.13398	0.10037	0.751386	0.936686	POLDIP2	protein_coding
ENSG00000004399	3.05133	2.33867	3.9576	0.0466602	0.280851	PLXND1	protein_coding
ENSG00000004455	1.03293	1.79496	0.30223	0.582488	0.853462	AK2	protein_coding
ENSG00000004468	0.710448	3.07634	0.54688	0.459595	0.780983	CD38	protein_coding
ENSG00000004478	1.38538	2.31626	1.40264	0.236282	0.596881	FKBP4	protein_coding
ENSG00000004487	-0.492881	5.40379	0.609933	0.434813	0.763187	KDM1A	protein_coding
ENSG00000004534	0.794281	3.47728	0.753981	0.385219	0.730666	RBM6	protein_coding
ENSG00000004660	-1.39813	3.32742	2.45212	0.117366	0.433867	CAMKK1	protein_coding
ENSG00000004700	-0.233266	5.37009	0.143205	0.705115	0.918063	RECQL	protein_coding
ENSG00000004838	-3.63009	2.03566	4.13152	0.0420915	0.264408	ZMYND10	protein_coding
ENSG00000004846	-1.14581	2.03383	0.628367	0.427955	0.758833	ABCB5	protein_coding
ENSG00000004864	-1.22892	3.597	0.855538	0.35499	0.705983	SLC25A13	protein_coding
ENSG00000004866	-3.04409	1.82066	2.47232	0.115866	0.430312	ST7	protein_coding
ENSG00000004897	1.93863	2.86573	3.21858	0.072807	0.34963	CDC27	protein_coding
ENSG00000004939	1.38857	1.87284	0.588891	0.442848	0.769183	SLC4A1	protein_coding
ENSG00000004975	0.076754	2.47612	0.00361364	0.952065	0.998406	DVL2	protein_coding
ENSG00000005001	-1.44764	1.97901	0.872228	0.350339	0.703089	PRSS22	protein_coding
ENSG00000005007	2.72633	2.70938	6.23944	0.0124936	0.133599	UPF1	protein_coding
ENSG00000005020	0.0741433	4.43636	0.00895506	0.924608	0.988523	SKAP2	protein_coding
ENSG00000005059	0.130491	2.41432	0.0116451	0.914065	0.985053	MCUB	protein_coding
ENSG00000005075	-1.49876	2.93924	1.68638	0.194079	0.554136	POLR2J	protein_coding
ENSG00000005156	1.27	8.50876	4.81752	0.0281719	0.209651	LIG3	protein_coding
ENSG00000005187	-1.10491	3.54659	1.3104	0.252322	0.616959	ACSM3	protein_coding
ENSG00000005189	0.000376605	5.27347	4.49e-05	0.994652	1	REXO5	protein_coding
ENSG00000005238	0.3389	3.88784	0.12551	0.723133	0.926095	FAM214B	protein_coding
ENSG00000005249	0.551822	2.4213	0.138994	0.709283	0.92006	PRKAR2B	protein_coding
ENSG00000005302	0.139225	3.28227	0.0196477	0.888526	0.983241	MSL3	protein_coding
ENSG00000005339	-4.44492	2.40733	6.72102	0.00952829	0.116134	CREBBP	protein_coding
ENSG00000005379	0.399248	1.9945	0.0747461	0.784548	0.950494	TSPOAP1	protein_coding
ENSG00000005381	-0.0912508	2.88177	0.00528885	0.942025	0.995591	MPO	protein_coding
ENSG00000005436	-1.96682	2.37956	1.75636	0.185079	0.542854	GCFC2	protein_coding
ENSG00000005448	0.742677	1.96069	0.0221847	0.881597	0.979691	WDR54	protein_coding
ENSG00000005471	0.271537	2.39265	0.054575	0.815285	0.959321	ABCB4	protein_coding
ENSG00000005483	-2.86215	4.72159	12.8193	0.000343066	0.0140092	KMT2E	protein_coding
ENSG00000005486	-0.11971	5.24645	0.0214419	0.883582	0.980705	RHBDD2	protein_coding
ENSG00000005801	-3.04409	1.82066	2.47232	0.115866	0.430312	ZNF195	protein_coding
ENSG00000005810	-0.0876145	2.53665	0.00321172	0.954806	0.9995	MYCBP2	protein_coding
ENSG00000005812	-0.369099	5.91925	0.351675	0.553167	0.83604	FBXL3	protein_coding
ENSG00000005844	2.2287	2.04754	2.10405	0.146909	0.488333	ITGAL	protein_coding
ENSG00000005882	1.24757	2.55919	1.22623	0.268142	0.626759	PDK2	protein_coding
ENSG00000005884	-2.35941	3.06016	3.46156	0.0628109	0.326221	ITGA3	protein_coding
ENSG00000005889	0.265721	1.96964	0.0187968	0.890951	0.984177	ZFX	protein_coding
ENSG00000005893	-2.2e-16	1.52196	0	1	1	LAMP2	protein_coding
ENSG00000006015	1.04035	1.99635	0.485582	0.485905	0.796527	REX1BD	protein_coding
ENSG00000006016	-0.605386	6.03888	1.04316	0.307089	0.660083	CRLF1	protein_coding
ENSG00000006042	2.16808	1.71478	1.52975	0.21615	0.571895	TMEM98	protein_coding
ENSG00000006062	2.42953	3.18721	5.63292	0.0176263	0.162621	MAP3K14	protein_coding
ENSG00000006071	5.2813	2.48829	10.7466	0.00104469	0.0297517	ABCC8	protein_coding
ENSG00000006118	-1.35471	7.82782	4.90231	0.0268208	0.204526	TMEM132A	protein_coding
ENSG00000006125	1.82642	4.68909	5.98071	0.0144632	0.145375	AP2B1	protein_coding
ENSG00000006194	1.29648	4.53001	2.9547	0.0856284	0.378689	ZNF263	protein_coding
ENSG00000006210	-2.4706	1.75636	1.68594	0.194137	0.554136	CX3CL1	protein_coding
ENSG00000006283	1.35842	3.421	1.83702	0.175301	0.526861	CACNA1G	protein_coding
ENSG00000006327	0.190015	4.80701	0.0584586	0.808949	0.956517	TNFRSF12A	protein_coding
ENSG00000006432	-0.278353	1.89653	0.0265071	0.870668	0.977681	MAP3K9	protein_coding
ENSG00000006451	0.651368	2.67212	0.0650851	0.798632	0.953785	RALA	protein_coding
ENSG00000006453	-1.28268	7.03895	4.75497	0.0292139	0.213346	BAIAP2L1	protein_coding
ENSG00000006459	-1.43739	2.74605	1.75033	0.185835	0.543576	KDM7A	protein_coding
ENSG00000006530	-1.06624	3.90399	1.49616	0.221263	0.579845	AGK	protein_coding
ENSG00000006534	0.690989	3.39662	0.583171	0.445072	0.770385	ALDH3B1	protein_coding
ENSG00000006607	0.772484	3.48154	0.807007	0.369007	0.718897	FARP2	protein_coding
ENSG00000006634	2.05872	2.22961	1.46597	0.225983	0.585657	DBF4	protein_coding
ENSG00000006638	0.576462	2.58744	0.256115	0.612802	0.871259	TBXA2R	protein_coding
ENSG00000006652	2.60071	3.27553	5.60676	0.0178913	0.163663	IFRD1	protein_coding
ENSG00000006704	-2.6934	1.73114	1.93957	0.163715	0.507755	GTF2IRD1	protein_coding
ENSG00000006712	-0.784659	4.29409	1.12344	0.28918	0.643675	PAF1	protein_coding
ENSG00000006740	0.181188	1.97867	0.0137297	0.906722	0.984177	ARHGAP44	protein_coding
ENSG00000006747	2.47843	3.4625	5.63859	0.0175693	0.16232	SCIN	protein_coding
ENSG00000006756	-1.01682	4.07566	1.24541	0.264431	0.624829	ARSD	protein_coding
ENSG00000006757	1.57973	3.04178	3.01115	0.0826934	0.371087	PNPLA4	protein_coding
ENSG00000006831	-2.93663	3.10335	6.73833	0.00943631	0.11583	ADIPOR2	protein_coding
ENSG00000007168	2.24773	3.24878	4.95835	0.025965	0.200891	PAFAH1B1	protein_coding
ENSG00000007202	-0.743248	4.86976	0.814918	0.36667	0.717044	KIAA0100	protein_coding
ENSG00000007237	-1.05654	3.2404	1.05245	0.304943	0.65764	GAS7	protein_coding
ENSG00000007255	0.709436	2.01057	0.234431	0.628257	0.879154	TRAPPC6A	protein_coding
ENSG00000007264	0.384931	2.36929	0.0686773	0.793273	0.953143	MATK	protein_coding
ENSG00000007341	-0.269459	7.12901	0.21203	0.645181	0.888095	ST7L	protein_coding
ENSG00000007350	-2.89357	2.88759	5.2755	0.0216276	0.181953	TKTL1	protein_coding
ENSG00000007372	0.265563	2.25081	0.0413601	0.838844	0.964964	PAX6	protein_coding
ENSG00000007392	0.229478	2.24255	0.0350374	0.851517	0.970638	LUC7L	protein_coding
ENSG00000007402	0.554652	2.51312	0.25651	0.612528	0.871259	CACNA2D2	protein_coding
ENSG00000007516	0.582074	4.28146	0.357638	0.549821	0.833907	BAIAP3	protein_coding
ENSG00000007866	0.640993	4.02076	0.485131	0.486107	0.796527	TEAD3	protein_coding
ENSG00000007923	1.29359	2.85251	1.19731	0.273861	0.63209	DNAJC11	protein_coding
ENSG00000007944	2.98155	2.385	3.76576	0.0523122	0.296807	MYLIP	protein_coding
ENSG00000008056	-1.17037	3.34456	1.71931	0.189782	0.549549	SYN1	protein_coding
ENSG00000008083	0.0931175	4.29688	0.0161105	0.898998	0.984177	JARID2	protein_coding
ENSG00000008086	-0.389973	4.94643	0.3191	0.572149	0.846325	CDKL5	protein_coding
ENSG00000008118	-2.5863	5.7293	10.23	0.00138174	0.0351426	CAMK1G	protein_coding
ENSG00000008128	1.77537	2.6206	1.49935	0.220772	0.579161	CDK11A	protein_coding
ENSG00000008130	-0.0821208	3.62137	0.00848401	0.926612	0.989525	NADK	protein_coding
ENSG00000008226	-2.83105	6.53645	18.5008	1.7e-05	0.00144861	DLEC1	protein_coding
ENSG00000008256	0.921255	2.87113	0.817807	0.365822	0.71666	CYTH3	protein_coding
ENSG00000008277	-3.50288	3.05523	7.84652	0.00509187	0.0804459	ADAM22	protein_coding
ENSG00000008283	-1.29296	2.49295	1.19919	0.273483	0.631711	CYB561	protein_coding
ENSG00000008294	0.215425	3.56241	0.0773698	0.780894	0.949098	SPAG9	protein_coding
ENSG00000008300	1.50034	3.16164	2.80696	0.0938561	0.394018	CELSR3	protein_coding
ENSG00000008311	-0.906689	2.54857	0.706939	0.400462	0.742241	AASS	protein_coding
ENSG00000008323	-2.27776	5.94371	9.61994	0.00192476	0.0438817	PLEKHG6	protein_coding
ENSG00000008324	0.248438	1.9294	0.0224683	0.880848	0.979351	SS18L2	protein_coding
ENSG00000008382	-0.24309	4.41917	0.054558	0.815314	0.959321	MPND	protein_coding
ENSG00000008394	1.43683	3.55045	3.18025	0.0745332	0.352045	MGST1	protein_coding
ENSG00000008405	0.635881	3.55215	0.55093	0.457938	0.780176	CRY1	protein_coding
ENSG00000008441	-0.86972	2.9097	0.587698	0.443311	0.769606	NFIX	protein_coding
ENSG00000008513	-0.650834	4.11635	0.722501	0.395325	0.739769	ST3GAL1	protein_coding
ENSG00000008516	2.15372	2.41825	2.3795	0.122937	0.444335	MMP25	protein_coding
ENSG00000008710	-2.66682	2.65429	4.08264	0.043326	0.268878	PKD1	protein_coding
ENSG00000008735	-2.2e-16	1.52196	0	1	1	MAPK8IP2	protein_coding
ENSG00000008838	2.61006	3.83491	8.99462	0.00270775	0.0550941	MED24	protein_coding
ENSG00000008853	-0.585545	5.97803	0.879299	0.348394	0.701571	RHOBTB2	protein_coding
ENSG00000008869	-0.481329	1.99822	0.108364	0.742014	0.933018	HEATR5B	protein_coding
ENSG00000008952	0.368567	3.6777	0.1754	0.675357	0.904256	SEC62	protein_coding
ENSG00000008988	0.621848	3.07707	0.370185	0.542903	0.829436	RPS20	protein_coding
ENSG00000009307	-0.99679	2.92799	0.800898	0.370825	0.720525	CSDE1	protein_coding
ENSG00000009335	-3.58681	1.91164	3.36654	0.0665335	0.334091	UBE3C	protein_coding
ENSG00000009413	-0.134409	7.19919	0.0440153	0.833825	0.963021	REV3L	protein_coding
ENSG00000009724	-1.09807	5.02192	2.66656	0.102477	0.410002	MASP2	protein_coding
ENSG00000009765	-0.666856	2.39992	0.332926	0.563941	0.842164	IYD	protein_coding
ENSG00000009790	-2.55438	4.20866	8.25935	0.00405426	0.0713215	TRAF3IP3	protein_coding
ENSG00000009830	0.843475	2.21817	0.368602	0.543767	0.829751	POMT2	protein_coding
ENSG00000009844	0.0040279	1.85782	0.00157195	0.968374	1	VTA1	protein_coding
ENSG00000009950	-0.461825	2.43297	0.121864	0.727022	0.928494	MLXIPL	protein_coding
ENSG00000009954	2.16808	1.71478	1.52975	0.21615	0.571895	BAZ1B	protein_coding
ENSG00000010017	0.138666	3.58805	0.0255479	0.873009	0.977681	RANBP9	protein_coding
ENSG00000010030	3.43804	2.62065	6.24789	0.0124341	0.133277	ETV7	protein_coding
ENSG00000010072	-0.241563	6.05175	0.117309	0.731971	0.930857	SPRTN	protein_coding
ENSG00000010244	-1.17954	3.81082	1.19484	0.274356	0.632404	ZNF207	protein_coding
ENSG00000010270	-1.94865	2.00032	1.41264	0.234618	0.59534	STARD3NL	protein_coding
ENSG00000010278	-0.527859	2.60209	0.217949	0.640607	0.885305	CD9	protein_coding
ENSG00000010292	0.251483	4.22335	0.099796	0.752075	0.937165	NCAPD2	protein_coding
ENSG00000010295	0.648076	4.87664	0.681007	0.40924	0.744263	IFFO1	protein_coding
ENSG00000010310	-1.57081	2.39517	1.33658	0.247638	0.612207	GIPR	protein_coding
ENSG00000010322	4.34919	2.30598	6.59915	0.0102028	0.120452	NISCH	protein_coding
ENSG00000010327	1.38859	3.6276	2.17909	0.139897	0.475326	STAB1	protein_coding
ENSG00000010361	-1.14071	4.30302	1.76027	0.184591	0.54232	FUZ	protein_coding
ENSG00000010404	-0.25416	4.11198	0.0942861	0.758797	0.940703	IDS	protein_coding
ENSG00000010539	2.34226	2.19213	1.96125	0.161379	0.507192	ZNF200	protein_coding
ENSG00000010704	-0.827009	2.65739	0.399351	0.527424	0.819089	HFE	protein_coding
ENSG00000010803	-1.72409	2.15313	1.12489	0.288867	0.643317	SCMH1	protein_coding
ENSG00000010818	0.853313	5.56389	1.79015	0.180907	0.53756	HIVEP2	protein_coding
ENSG00000011007	0.368972	2.61226	0.12674	0.721837	0.925701	ELOA	protein_coding
ENSG00000011009	1.75914	3.54068	4.00231	0.045438	0.276415	LYPLA2	protein_coding
ENSG00000011021	-1.24837	2.27089	0.827286	0.363058	0.714006	CLCN6	protein_coding
ENSG00000011083	-1.04075	2.23291	0.477552	0.489533	0.798992	SLC6A7	protein_coding
ENSG00000011114	-0.923325	2.54668	0.58858	0.442969	0.769241	BTBD7	protein_coding
ENSG00000011132	2.65658	1.69972	2.20565	0.137506	0.471365	APBA3	protein_coding
ENSG00000011143	-0.165227	2.00718	0.0170704	0.896049	0.984177	MKS1	protein_coding
ENSG00000011198	4.94295	2.64613	8.55536	0.00344506	0.0650685	ABHD5	protein_coding
ENSG00000011243	0.631737	2.77244	0.358283	0.549461	0.833907	AKAP8L	protein_coding
ENSG00000011258	-1.39802	3.21028	1.64962	0.19901	0.560422	MBTD1	protein_coding
ENSG00000011260	-1.50805	2.42876	0.715395	0.397659	0.740456	UTP18	protein_coding
ENSG00000011275	2.21875	2.76126	3.29848	0.0693438	0.341348	RNF216	protein_coding
ENSG00000011295	-1.74278	6.73623	8.09344	0.00444258	0.0744662	TTC19	protein_coding
ENSG00000011405	-0.219895	2.71881	0.0402329	0.841026	0.965794	PIK3C2A	protein_coding
ENSG00000011422	0.558164	4.28821	0.519237	0.471167	0.788564	PLAUR	protein_coding
ENSG00000011426	-2.89205	2.36267	3.94103	0.047122	0.282283	ANLN	protein_coding
ENSG00000011454	2.26695	3.08151	5.45596	0.0195017	0.172263	RABGAP1	protein_coding
ENSG00000011478	-0.653158	3.8215	0.546662	0.459685	0.780983	QPCTL	protein_coding
ENSG00000011523	-0.64582	8.5868	1.25944	0.261758	0.624829	CEP68	protein_coding
ENSG00000011566	0.268341	2.39096	0.020847	0.885196	0.98154	MAP4K3	protein_coding
ENSG00000011590	0.770321	2.76267	0.589558	0.44259	0.769183	ZBTB32	protein_coding
ENSG00000011600	-0.0169898	4.16692	0.000402202	0.984	1	TYROBP	protein_coding
ENSG00000012061	1.02869	4.39514	1.31502	0.251488	0.615646	ERCC1	protein_coding
ENSG00000012124	-0.870264	6.22257	1.30625	0.253075	0.617856	CD22	protein_coding
ENSG00000012211	0.0410201	2.91722	0.00141193	0.970026	1	PRICKLE3	protein_coding
ENSG00000012223	1.209	3.42417	2.07025	0.150197	0.490349	LTF	protein_coding
ENSG00000012232	-1.901	2.11125	1.58525	0.208007	0.565931	EXTL3	protein_coding
ENSG00000012660	-0.0460991	2.1094	0.000143589	0.990439	1	ELOVL5	protein_coding
ENSG00000012779	-1.38945	2.78296	0.804835	0.369652	0.719405	ALOX5	protein_coding
ENSG00000013275	-1.03493	1.65266	0.421643	0.516119	0.812349	PSMC4	protein_coding
ENSG00000013288	1.8731	3.04171	2.80925	0.0937219	0.394018	MAN2B2	protein_coding
ENSG00000013293	2.7489	2.84192	3.78208	0.0518044	0.295449	SLC7A14	protein_coding
ENSG00000013364	1.51303	2.40508	1.64905	0.199088	0.560529	MVP	protein_coding
ENSG00000013374	2.04584	4.55858	6.72756	0.00949345	0.115951	NUB1	protein_coding
ENSG00000013375	-1.10722	5.33032	3.06941	0.0797783	0.36489	PGM3	protein_coding
ENSG00000013441	0.792897	4.04964	1.13605	0.286489	0.641955	CLK1	protein_coding
ENSG00000013523	-2.08479	2.35171	1.80511	0.179096	0.53485	ANGEL1	protein_coding
ENSG00000013561	-0.419815	4.14137	0.227869	0.633109	0.881399	RNF14	protein_coding
ENSG00000013563	1.59164	5.5432	5.7955	0.0160673	0.154022	DNASE1L1	protein_coding
ENSG00000013583	0.854795	2.03176	0.0284396	0.866079	0.976302	HEBP1	protein_coding
ENSG00000013588	0.0302752	4.53652	0.00133744	0.970827	1	GPRC5A	protein_coding
ENSG00000013725	0.519208	3.08633	0.281822	0.595509	0.862379	CD6	protein_coding
ENSG00000013810	1.74154	2.10564	1.13716	0.286252	0.641955	TACC3	protein_coding
ENSG00000014123	2.35561	2.54529	3.45016	0.0632456	0.327293	UFL1	protein_coding
ENSG00000014138	1.00724	4.357	1.86045	0.172573	0.522228	POLA2	protein_coding
ENSG00000014216	1.20996	3.16906	2.0665	0.150567	0.491008	CAPN1	protein_coding
ENSG00000014641	3.37572	1.95695	4.85651	0.027542	0.206977	MDH1	protein_coding
ENSG00000014914	-1.0558	4.29502	1.84884	0.173918	0.524923	MTMR11	protein_coding
ENSG00000014919	0.347538	6.05921	0.254393	0.613998	0.872355	COX15	protein_coding
ENSG00000015133	-0.124334	4.40824	0.0189064	0.890635	0.984177	CCDC88C	protein_coding
ENSG00000015153	1.95483	2.03961	1.71343	0.190541	0.5503	YAF2	protein_coding
ENSG00000015171	0.81587	2.22704	0.134212	0.714104	0.921976	ZMYND11	protein_coding
ENSG00000015285	-4.28883	2.13975	5.94577	0.0147527	0.14661	WAS	protein_coding
ENSG00000015475	-0.130425	4.72782	0.0332267	0.855362	0.972	BID	protein_coding
ENSG00000015479	1.46577	3.28065	1.98828	0.15852	0.501001	MATR3	protein_coding
ENSG00000015532	-0.582115	4.53061	0.540325	0.462298	0.782549	XYLT2	protein_coding
ENSG00000015568	-0.227955	2.91428	0.0570421	0.811234	0.957724	RGPD5	protein_coding
ENSG00000015676	1.61067	2.63914	1.27686	0.258484	0.623707	NUDCD3	protein_coding
ENSG00000016391	-0.773316	2.34911	0.316369	0.573798	0.847743	CHDH	protein_coding
ENSG00000016864	-1.48328	4.85371	4.78356	0.0287326	0.211437	GLT8D1	protein_coding
ENSG00000017260	-1.30317	3.29746	1.31261	0.251923	0.616325	ATP2C1	protein_coding
ENSG00000017797	1.0806	3.30441	0.958679	0.32752	0.682172	RALBP1	protein_coding
ENSG00000018189	-1.43335	3.64983	2.5446	0.110672	0.424438	RUFY3	protein_coding
ENSG00000018280	-0.39164	5.31825	0.383802	0.535576	0.824323	SLC11A1	protein_coding
ENSG00000018408	0.617706	1.80299	0.0867753	0.768317	0.944235	WWTR1	protein_coding
ENSG00000018510	-1.97746	2.6731	1.7835	0.18172	0.539153	AGPS	protein_coding
ENSG00000018610	-3.55629	2.35166	4.04056	0.044419	0.27268	CXorf56	protein_coding
ENSG00000019102	-2.89774	3.61835	7.7654	0.00532564	0.0825353	VSIG2	protein_coding
ENSG00000019144	-1.1512	3.3367	1.59797	0.206191	0.565931	PHLDB1	protein_coding
ENSG00000019169	-1.24354	4.02435	1.95849	0.161675	0.507755	MARCO	protein_coding
ENSG00000019582	0.0708742	3.66559	0.00598369	0.938342	0.994272	CD74	protein_coding
ENSG00000019995	-0.259094	4.72105	0.151483	0.697123	0.913384	ZRANB1	protein_coding
ENSG00000020129	3.70237	2.15933	4.1316	0.0420896	0.264408	NCDN	protein_coding
ENSG00000020181	-0.968923	5.50059	2.1424	0.143278	0.481902	ADGRA2	protein_coding
ENSG00000020426	-1.64753	2.39511	0.269681	0.603546	0.866782	MNAT1	protein_coding
ENSG00000020577	1.21088	2.96372	1.76559	0.183929	0.542054	SAMD4A	protein_coding
ENSG00000020633	-0.763194	2.46067	0.319604	0.571846	0.846194	RUNX3	protein_coding
ENSG00000020922	0.528131	2.3248	0.175397	0.67536	0.904256	MRE11	protein_coding
ENSG00000021300	-5.29241	2.82365	9.4524	0.00210873	0.0466251	PLEKHB1	protein_coding
ENSG00000021355	-0.193465	2.48712	0.0185994	0.891521	0.984177	SERPINB1	protein_coding
ENSG00000021574	1.41508	3.17738	2.62353	0.10529	0.416614	SPAST	protein_coding
ENSG00000021826	1.00016	3.23746	0.824719	0.363804	0.714695	CPS1	protein_coding
ENSG00000022277	-1.60719	2.38735	1.4146	0.234294	0.595221	RTF2	protein_coding
ENSG00000022567	-0.0144237	4.78257	0.000259278	0.987153	1	SLC45A4	protein_coding
ENSG00000022840	0.260565	2.73996	0.0685683	0.793433	0.953143	RNF10	protein_coding
ENSG00000022976	-1.07231	4.20161	1.9337	0.164354	0.50864	ZNF839	protein_coding
ENSG00000023041	3.03109	8.68653	23.2064	1.46e-06	0.000218891	ZDHHC6	protein_coding
ENSG00000023171	0.401678	3.27441	0.126866	0.721704	0.925598	GRAMD1B	protein_coding
ENSG00000023191	0.0736357	5.82257	0.0118619	0.913272	0.985053	RNH1	protein_coding
ENSG00000023228	0.856498	2.51957	0.708368	0.399986	0.742164	NDUFS1	protein_coding
ENSG00000023287	-0.910878	5.92225	0.331722	0.564647	0.842646	RB1CC1	protein_coding
ENSG00000023318	0.633707	3.32673	0.510314	0.475003	0.790404	ERP44	protein_coding
ENSG00000023330	3.39852	2.7705	5.47096	0.019335	0.171089	ALAS1	protein_coding
ENSG00000023445	3.27192	3.17189	10.5017	0.00119263	0.0320047	BIRC3	protein_coding
ENSG00000023572	-0.692442	5.68309	0.920478	0.33735	0.692004	GLRX2	protein_coding
ENSG00000023902	-1.05499	4.48027	1.64786	0.199251	0.560664	PLEKHO1	protein_coding
ENSG00000023909	0.237247	2.53453	0.0483031	0.826043	0.962049	GCLM	protein_coding
ENSG00000024048	0.900377	1.88047	0.229958	0.631555	0.880286	UBR2	protein_coding
ENSG00000024422	2.28665	3.99672	6.34959	0.0117409	0.128828	EHD2	protein_coding
ENSG00000025156	0.627093	2.82119	0.412501	0.520703	0.815894	HSF2	protein_coding
ENSG00000025293	0.498741	2.85022	0.218555	0.640143	0.88514	PHF20	protein_coding
ENSG00000025434	0.207819	3.64821	0.0707027	0.790316	0.952128	NR1H3	protein_coding
ENSG00000025708	-0.61379	4.19753	0.609348	0.435033	0.763187	TYMP	protein_coding
ENSG00000025770	1.33441	3.07658	1.71018	0.190963	0.550907	NCAPH2	protein_coding
ENSG00000025772	3.12773	3.68861	9.21728	0.00239741	0.0513315	TOMM34	protein_coding
ENSG00000025796	-0.81807	2.66588	0.57073	0.449969	0.77384	SEC63	protein_coding
ENSG00000025800	3.16633	1.83483	3.18367	0.0743773	0.351798	KPNA6	protein_coding
ENSG00000026025	-1.93508	6.78245	5.93199	0.0148684	0.147428	VIM	protein_coding
ENSG00000026036	1.0812	5.98769	1.37935	0.240212	0.60249	RTEL1-TNFRSF6B	protein_coding
ENSG00000026103	-0.800544	3.77316	0.51772	0.471816	0.788829	FAS	protein_coding
ENSG00000026297	0.384148	3.24168	0.165621	0.684033	0.907957	RNASET2	protein_coding
ENSG00000026508	0.010399	4.68749	0.000247504	0.987448	1	CD44	protein_coding
ENSG00000026652	1.29281	6.39773	3.99243	0.0457051	0.277192	AGPAT4	protein_coding
ENSG00000026751	0.674453	3.42826	0.644732	0.422002	0.754035	SLAMF7	protein_coding
ENSG00000027075	-0.405356	6.71176	0.342936	0.558139	0.840025	PRKCH	protein_coding
ENSG00000027697	0.110705	6.46374	0.0327276	0.85644	0.972035	IFNGR1	protein_coding
ENSG00000027847	-1.94073	2.64965	2.53726	0.111187	0.425237	B4GALT7	protein_coding
ENSG00000027869	0.454971	1.89178	0.0851632	0.770419	0.945023	SH2D2A	protein_coding
ENSG00000028116	0.716825	4.04485	1.01622	0.313418	0.667897	VRK2	protein_coding
ENSG00000028137	0.315367	3.14482	0.118225	0.730967	0.930124	TNFRSF1B	protein_coding
ENSG00000028203	-2.01975	1.7232	1.18128	0.277095	0.632733	VEZT	protein_coding
ENSG00000028277	0.19147	4.63407	0.0735711	0.786206	0.951405	POU2F2	protein_coding
ENSG00000028310	1.62039	2.45448	1.45192	0.228221	0.587235	BRD9	protein_coding
ENSG00000028528	0.672392	1.94571	0.192017	0.661244	0.896998	SNX1	protein_coding
ENSG00000028839	0.591439	3.25774	0.325164	0.568521	0.844266	TBPL1	protein_coding
ENSG00000029153	2.11555	2.34193	1.87388	0.171031	0.520517	ARNTL2	protein_coding
ENSG00000029363	-1.04567	4.43567	1.42157	0.233145	0.593444	BCLAF1	protein_coding
ENSG00000029364	0.81203	4.48214	1.09892	0.294503	0.646131	SLC39A9	protein_coding
ENSG00000029534	2.64517	2.62403	3.95854	0.046634	0.280837	ANK1	protein_coding
ENSG00000029639	2.18103	3.50327	6.42495	0.0112528	0.127445	TFB1M	protein_coding
ENSG00000029725	-0.109842	4.29796	0.022894	0.879733	0.979351	RABEP1	protein_coding
ENSG00000030304	3.17076	2.47404	5.10435	0.023866	0.191276	MUSK	protein_coding
ENSG00000030582	-0.42644	3.22887	0.19248	0.66086	0.896998	GRN	protein_coding
ENSG00000031003	0.34047	3.46228	0.129986	0.718447	0.923777	FAM13B	protein_coding
ENSG00000031081	0.723621	3.34794	0.626213	0.428748	0.75945	ARHGAP31	protein_coding
ENSG00000031698	1.52942	2.62252	2.04739	0.152468	0.492436	SARS	protein_coding
ENSG00000031823	1.22355	2.18521	1.22857	0.267685	0.626498	RANBP3	protein_coding
ENSG00000032219	-1.42585	2.10627	0.982282	0.321636	0.675567	ARID4A	protein_coding
ENSG00000032444	-0.600456	3.8456	0.418727	0.517573	0.813402	PNPLA6	protein_coding
ENSG00000033011	0.295904	2.2597	0.000183171	0.989202	1	ALG1	protein_coding
ENSG00000033030	-1.46905	2.62444	1.68445	0.194334	0.55433	ZCCHC8	protein_coding
ENSG00000033100	0.028174	3.8993	0.00114996	0.972948	1	CHPF2	protein_coding
ENSG00000033122	-1.82513	4.45605	3.92855	0.0474729	0.283428	LRRC7	protein_coding
ENSG00000033170	0.209516	3.50178	0.0706624	0.790375	0.952128	FUT8	protein_coding
ENSG00000033178	-2.6934	1.73114	1.93957	0.163715	0.507755	UBA6	protein_coding
ENSG00000033327	-1.25972	5.0981	2.7137	0.0994901	0.404207	GAB2	protein_coding
ENSG00000033627	0.0818904	3.19973	0.00536555	0.941607	0.995496	ATP6V0A1	protein_coding
ENSG00000033800	-0.100275	4.49175	0.020017	0.88749	0.982997	PIAS1	protein_coding
ENSG00000034152	1.34853	3.33998	1.46165	0.226667	0.585961	MAP2K3	protein_coding
ENSG00000034510	0.54275	2.91701	0.339986	0.559837	0.840711	TMSB10	protein_coding
ENSG00000034533	1.85787	6.40902	6.44663	0.0111163	0.126632	ASTE1	protein_coding
ENSG00000034677	0.721489	2.47503	0.432616	0.510708	0.812349	RNF19A	protein_coding
ENSG00000034713	-0.18879	2.72261	0.031516	0.859094	0.973164	GABARAPL2	protein_coding
ENSG00000035115	-0.566926	2.33406	0.190778	0.66227	0.896998	SH3YL1	protein_coding
ENSG00000035141	0.821879	2.42016	0.328158	0.566746	0.843233	FAM136A	protein_coding
ENSG00000035403	-1.41627	5.84806	4.97302	0.0257456	0.200497	VCL	protein_coding
ENSG00000035664	-0.286798	2.77328	0.0598407	0.806748	0.955562	DAPK2	protein_coding
ENSG00000035681	-0.506349	7.5384	0.801035	0.370784	0.720525	NSMAF	protein_coding
ENSG00000035687	-0.108557	2.62095	0.00313661	0.955337	0.999699	ADSS	protein_coding
ENSG00000035720	-0.486024	2.76598	0.210965	0.646012	0.888414	STAP1	protein_coding
ENSG00000035862	1.59129	2.23131	1.71365	0.190512	0.5503	TIMP2	protein_coding
ENSG00000035928	-1.41221	1.62656	0.675726	0.411062	0.744263	RFC1	protein_coding
ENSG00000036054	-0.230656	3.3581	0.051922	0.819752	0.960796	TBC1D23	protein_coding
ENSG00000036257	3.67486	1.94723	4.29925	0.0381293	0.249285	CUL3	protein_coding
ENSG00000036530	-0.86675	2.44349	0.406065	0.523973	0.817502	CYP46A1	protein_coding
ENSG00000036565	0.757695	3.812	0.620801	0.43075	0.760817	SLC18A1	protein_coding
ENSG00000036828	-0.542916	7.43416	0.795946	0.372308	0.72216	CASR	protein_coding
ENSG00000037474	0.518324	1.93648	0.107432	0.743087	0.933131	NSUN2	protein_coding
ENSG00000037637	0.273014	2.83985	0.072215	0.788139	0.952128	FBXO42	protein_coding
ENSG00000037757	0.524176	3.23482	0.333457	0.563631	0.842154	MRI1	protein_coding
ENSG00000037897	1.03089	3.46802	1.73595	0.187653	0.546046	METTL1	protein_coding
ENSG00000038210	0.634788	2.56964	0.221799	0.637673	0.883495	PI4K2B	protein_coding
ENSG00000038219	-0.841171	2.28475	0.449623	0.502514	0.806527	BOD1L1	protein_coding
ENSG00000038382	-0.332719	2.14565	0.0228278	0.879906	0.979351	TRIO	protein_coding
ENSG00000038427	-0.536759	3.13098	0.250058	0.617034	0.873937	VCAN	protein_coding
ENSG00000038532	3.35405	4.02854	13.2118	0.000278195	0.0120006	CLEC16A	protein_coding
ENSG00000038945	-0.918725	1.81663	0.255972	0.612901	0.871259	MSR1	protein_coding
ENSG00000039123	1.47792	3.18274	2.29822	0.129523	0.4572	MTREX	protein_coding
ENSG00000039319	0.610682	3.0839	0.435646	0.509231	0.811921	ZFYVE16	protein_coding
ENSG00000039523	0.609352	4.56391	0.523071	0.469535	0.787554	RIPOR1	protein_coding
ENSG00000039650	1.02232	5.21373	2.3355	0.126454	0.451074	PNKP	protein_coding
ENSG00000040487	-1.90161	3.90417	5.02595	0.0249702	0.196845	PQLC2	protein_coding
ENSG00000040531	1.57012	3.35988	3.13539	0.0766099	0.356513	CTNS	protein_coding
ENSG00000040633	1.66931	4.43263	4.03241	0.0446341	0.27381	PHF23	protein_coding
ENSG00000040933	-0.498733	2.28371	0.109577	0.740626	0.932872	INPP4A	protein_coding
ENSG00000041357	0.559145	2.57822	0.214057	0.643606	0.887107	PSMA4	protein_coding
ENSG00000041802	1.56017	2.62728	1.42549	0.232502	0.592497	LSG1	protein_coding
ENSG00000041880	1.05455	1.88528	0.33883	0.560506	0.840711	PARP3	protein_coding
ENSG00000041982	-0.699966	3.58947	0.389694	0.53246	0.822068	TNC	protein_coding
ENSG00000041988	1.11043	4.45568	1.86778	0.17173	0.521681	THAP3	protein_coding
ENSG00000042062	-0.740034	7.13815	1.69004	0.193596	0.554136	RIPOR3	protein_coding
ENSG00000042088	-1.02333	4.78987	2.04498	0.152709	0.492791	TDP1	protein_coding
ENSG00000042304	0.833483	2.80126	0.536029	0.464083	0.783615	C2orf83	protein_coding
ENSG00000042317	0.814858	3.04367	0.219273	0.639594	0.884901	SPATA7	protein_coding
ENSG00000042429	0.155838	3.65713	0.0303974	0.861592	0.974505	MED17	protein_coding
ENSG00000042445	-0.972771	3.80261	1.50551	0.219826	0.577798	RETSAT	protein_coding
ENSG00000042493	0.917864	2.39849	0.526987	0.467876	0.786338	CAPG	protein_coding
ENSG00000042781	-2.10136	1.63482	1.23899	0.265666	0.624829	USH2A	protein_coding
ENSG00000042832	-3.47206	4.11263	11.4013	0.000733919	0.0232738	TG	protein_coding
ENSG00000042980	0.284183	8.91419	0.102012	0.749428	0.936594	ADAM28	protein_coding
ENSG00000043093	-0.864629	4.50242	1.15125	0.283287	0.639293	DCUN1D1	protein_coding
ENSG00000043143	1.87641	2.31874	2.34888	0.125373	0.449056	JADE2	protein_coding
ENSG00000043462	-2.23546	5.66281	6.91616	0.008542	0.109737	LCP2	protein_coding
ENSG00000044090	0.232754	3.48882	0.0270086	0.869461	0.977681	CUL7	protein_coding
ENSG00000044115	-1.93213	2.68181	1.98837	0.158511	0.501001	CTNNA1	protein_coding
ENSG00000044446	1.52885	2.64204	2.08984	0.148281	0.490349	PHKA2	protein_coding
ENSG00000044574	0.284976	2.7519	0.072701	0.787444	0.952128	HSPA5	protein_coding
ENSG00000046604	-1.81549	2.69085	2.60818	0.106314	0.418137	DSG2	protein_coding
ENSG00000046653	-0.290898	4.17312	0.116073	0.733333	0.93126	GPM6B	protein_coding
ENSG00000047056	0.6934	2.70063	0.229315	0.632032	0.880741	WDR37	protein_coding
ENSG00000047249	-0.00202744	4.70768	7.12e-06	0.99787	1	ATP6V1H	protein_coding
ENSG00000047315	-2.18004	3.38058	5.18347	0.0228028	0.186145	POLR2B	protein_coding
ENSG00000047365	-0.947586	2.01778	0.320512	0.5713	0.846172	ARAP2	protein_coding
ENSG00000047410	-0.119391	3.02731	0.0173431	0.895227	0.984177	TPR	protein_coding
ENSG00000047457	-1.03752	5.64303	2.16299	0.141369	0.478297	CP	protein_coding
ENSG00000047579	-1.83971	6.7978	8.73716	0.0031179	0.0613814	DTNBP1	protein_coding
ENSG00000047621	-0.653348	3.28532	0.445932	0.504273	0.807865	C12orf4	protein_coding
ENSG00000047662	-0.841505	7.19825	2.17729	0.140061	0.47552	FAM184B	protein_coding
ENSG00000047932	2.80931	1.74982	2.50706	0.113337	0.426915	GOPC	protein_coding
ENSG00000048052	1.26159	4.08575	1.66776	0.196558	0.556805	HDAC9	protein_coding
ENSG00000048162	-1.83949	6.33795	8.68149	0.00321459	0.0621722	NOP16	protein_coding
ENSG00000048342	0.526067	5.4348	0.587349	0.443446	0.769766	CC2D2A	protein_coding
ENSG00000048392	0.00251778	1.86733	9.12e-05	0.99238	1	RRM2B	protein_coding
ENSG00000048405	-1.00508	2.69208	0.847446	0.357276	0.708593	ZNF800	protein_coding
ENSG00000048471	0.479357	2.29356	0.0704291	0.790713	0.952275	SNX29	protein_coding
ENSG00000048540	3.70192	2.15933	4.12859	0.0421645	0.264408	LMO3	protein_coding
ENSG00000048544	-0.0411664	1.8989	0.00399399	0.949609	0.997827	MRPS10	protein_coding
ENSG00000048649	3.10115	2.44051	3.9963	0.0456003	0.276842	RSF1	protein_coding
ENSG00000048707	1.39675	2.49623	1.28846	0.256331	0.621067	VPS13D	protein_coding
ENSG00000048740	2.76711	2.30123	3.26934	0.0705858	0.34413	CELF2	protein_coding
ENSG00000048828	-0.398747	2.92899	0.139975	0.708306	0.919335	FAM120A	protein_coding
ENSG00000048991	2.78371	2.16499	4.06342	0.0438216	0.270428	R3HDM1	protein_coding
ENSG00000049089	-0.796278	1.9895	0.264198	0.607251	0.868719	COL9A2	protein_coding
ENSG00000049167	0.353229	2.76132	0.113249	0.736475	0.931316	ERCC8	protein_coding
ENSG00000049239	1.49886	2.19111	1.29428	0.25526	0.619811	H6PD	protein_coding
ENSG00000049245	3.29473	3.0761	6.63401	0.010005	0.119131	VAMP3	protein_coding
ENSG00000049246	-1.80894	3.57673	3.42703	0.0641372	0.328727	PER3	protein_coding
ENSG00000049247	-2.95032	2.71007	5.011	0.0251867	0.198072	UTS2	protein_coding
ENSG00000049449	0.970732	2.81768	0.624566	0.429356	0.759848	RCN1	protein_coding
ENSG00000049540	-1.41221	1.62656	0.675726	0.411062	0.744263	ELN	protein_coding
ENSG00000049541	-0.869106	3.25535	0.801457	0.370658	0.720406	RFC2	protein_coding
ENSG00000049618	2.77993	2.27196	3.1804	0.0745266	0.352045	ARID1B	protein_coding
ENSG00000049759	0.0097502	3.74691	0.000147515	0.990309	1	NEDD4L	protein_coding
ENSG00000049768	0.380134	3.24064	0.156942	0.691988	0.911985	FOXP3	protein_coding
ENSG00000049860	0.0180497	5.29798	0.000554023	0.981221	1	HEXB	protein_coding
ENSG00000050130	0.248438	1.9294	0.0224683	0.880848	0.979351	JKAMP	protein_coding
ENSG00000050165	-2.50242	3.32758	3.37237	0.0662984	0.334045	DKK3	protein_coding
ENSG00000050344	0.512935	8.77174	0.67554	0.411127	0.744263	NFE2L3	protein_coding
ENSG00000050393	0.248438	1.9294	0.0224683	0.880848	0.979351	MCUR1	protein_coding
ENSG00000050426	2.65778	3.45511	6.96319	0.00832034	0.107675	LETMD1	protein_coding
ENSG00000050438	0.815301	4.12119	0.510308	0.475006	0.790404	SLC4A8	protein_coding
ENSG00000050628	2.58979	3.3326	4.41965	0.0355273	0.239051	PTGER3	protein_coding
ENSG00000050730	2.67986	3.01644	5.58313	0.0181343	0.164346	TNIP3	protein_coding
ENSG00000050748	0.68295	3.2925	0.531655	0.465912	0.78507	MAPK9	protein_coding
ENSG00000050767	1.83081	3.44791	2.51102	0.113052	0.426915	COL23A1	protein_coding
ENSG00000051108	1.90539	2.78549	5.20887	0.0224719	0.185162	HERPUD1	protein_coding
ENSG00000051128	1.15169	4.85752	2.8414	0.0918642	0.391042	HOMER3	protein_coding
ENSG00000051180	-1.57884	3.44906	2.80415	0.0940204	0.394018	RAD51	protein_coding
ENSG00000051523	1.25657	4.28403	0.710841	0.399165	0.741817	CYBA	protein_coding
ENSG00000051620	-0.700981	2.12938	0.253595	0.614555	0.872355	HEBP2	protein_coding
ENSG00000051825	3.80646	6.42269	8.30427	0.00395521	0.0700927	MPHOSPH9	protein_coding
ENSG00000052126	0.654765	2.55662	0.379692	0.537768	0.826541	PLEKHA5	protein_coding
ENSG00000052344	-0.131297	5.19032	0.0406829	0.840151	0.965428	PRSS8	protein_coding
ENSG00000052749	-0.0875799	5.11968	0.0168956	0.89658	0.984177	RRP12	protein_coding
ENSG00000052795	0.916917	4.82025	1.60493	0.205206	0.565862	FNIP2	protein_coding
ENSG00000052850	-0.391483	2.71591	0.151446	0.697157	0.913384	ALX4	protein_coding
ENSG00000053108	-1.55071	3.46904	2.3067	0.128818	0.455879	FSTL4	protein_coding
ENSG00000053254	0.504487	2.54197	0.234195	0.628431	0.879204	FOXN3	protein_coding
ENSG00000053328	2.56879	1.80091	2.05062	0.152145	0.491962	METTL24	protein_coding
ENSG00000053372	0.257989	2.07686	0.045595	0.830914	0.962637	MRTO4	protein_coding
ENSG00000053438	-0.827122	4.73072	0.956153	0.328158	0.682448	NNAT	protein_coding
ENSG00000053501	-3.32447	1.82829	2.80175	0.0941614	0.394018	USE1	protein_coding
ENSG00000053524	-2.63089	9.71932	17.2572	3.26e-05	0.00236908	MCF2L2	protein_coding
ENSG00000053702	-1.12508	4.03846	1.72983	0.188432	0.547353	NRIP2	protein_coding
ENSG00000053747	-1.93019	3.577	3.43469	0.0638406	0.328153	LAMA3	protein_coding
ENSG00000053918	0.718481	2.46046	0.420193	0.516841	0.812831	KCNQ1	protein_coding
ENSG00000054118	0.704341	3.88755	0.678376	0.410146	0.744263	THRAP3	protein_coding
ENSG00000054148	0.516245	3.70519	0.384246	0.535339	0.824103	PHPT1	protein_coding
ENSG00000054219	-2.6934	1.73114	1.93957	0.163715	0.507755	LY75	protein_coding
ENSG00000054267	1.03837	3.49718	1.16026	0.281413	0.636924	ARID4B	protein_coding
ENSG00000054277	2.60951	8.23209	17.5395	2.81e-05	0.00215329	OPN3	protein_coding
ENSG00000054282	1.86056	3.99252	3.925	0.0475731	0.283488	SDCCAG8	protein_coding
ENSG00000054523	1.72608	3.27728	3.20876	0.073245	0.350684	KIF1B	protein_coding
ENSG00000054611	1.90861	3.36414	3.56733	0.0589272	0.314995	TBC1D22A	protein_coding
ENSG00000054654	-0.606809	6.14427	0.887535	0.346146	0.699502	SYNE2	protein_coding
ENSG00000054690	-1.45969	5.15976	2.94038	0.0863902	0.379896	PLEKHH1	protein_coding
ENSG00000054965	-1.50924	8.01124	5.11141	0.023769	0.191078	FAM168A	protein_coding
ENSG00000054967	-0.837025	3.41044	0.2985	0.584825	0.855461	RELT	protein_coding
ENSG00000054983	-3.37735	3.7098	7.60408	0.00582363	0.0872306	GALC	protein_coding
ENSG00000055044	-0.0372348	1.84289	0.000418261	0.983683	1	NOP58	protein_coding
ENSG00000055070	-0.0329262	2.14622	0.000620099	0.980133	1	SZRD1	protein_coding
ENSG00000055130	0.726842	3.3756	0.614411	0.433132	0.761688	CUL1	protein_coding
ENSG00000055163	-1.2421	3.16412	1.34515	0.246128	0.609972	CYFIP2	protein_coding
ENSG00000055208	-0.680093	3.81361	0.721378	0.395692	0.739769	TAB2	protein_coding
ENSG00000055211	-0.246241	2.53758	0.0360312	0.849451	0.969975	GINM1	protein_coding
ENSG00000055332	-1.64241	3.43722	2.82048	0.0930686	0.393279	EIF2AK2	protein_coding
ENSG00000055483	1.5808	4.82595	4.00181	0.0454514	0.276415	USP36	protein_coding
ENSG00000055609	-0.91965	4.33034	1.58532	0.207996	0.565931	KMT2C	protein_coding
ENSG00000055732	5.536	2.57399	12.198	0.000478397	0.0171134	MCOLN3	protein_coding
ENSG00000055917	2.43575	2.14056	3.07495	0.0795069	0.364187	PUM2	protein_coding
ENSG00000055957	-1.45244	3.09867	1.52228	0.217275	0.574008	ITIH1	protein_coding
ENSG00000056097	1.52946	2.21659	1.17971	0.277415	0.632921	ZFR	protein_coding
ENSG00000056277	1.0406	1.99635	0.485344	0.486012	0.796527	ZNF280C	protein_coding
ENSG00000056558	0.576773	7.17116	0.725549	0.39433	0.738871	TRAF1	protein_coding
ENSG00000056586	-0.247061	1.72693	0.0168429	0.89674	0.984177	RC3H2	protein_coding
ENSG00000056736	-1.41468	3.84685	2.35204	0.125119	0.448767	IL17RB	protein_coding
ENSG00000056972	0.410832	4.43262	0.201833	0.653245	0.892753	TRAF3IP2	protein_coding
ENSG00000057019	-1.24077	6.95462	3.57368	0.0587022	0.314508	DCBLD2	protein_coding
ENSG00000057252	-1.10634	2.4898	0.33051	0.565359	0.842961	SOAT1	protein_coding
ENSG00000057294	0.719758	1.92204	0.19416	0.659476	0.896739	PKP2	protein_coding
ENSG00000057608	-1.30182	4.53109	2.55768	0.109759	0.423535	GDI2	protein_coding
ENSG00000057657	-0.241118	3.26025	0.0327012	0.856497	0.972037	PRDM1	protein_coding
ENSG00000057663	4.52477	2.99764	13.2174	0.000277367	0.0120006	ATG5	protein_coding
ENSG00000057757	0.346331	2.86156	0.127697	0.720832	0.925275	PITHD1	protein_coding
ENSG00000057935	1.77624	2.75727	2.00766	0.156506	0.498915	MTA3	protein_coding
ENSG00000058056	0.605413	2.4839	0.226761	0.633936	0.881883	USP13	protein_coding
ENSG00000058063	-0.10612	2.86448	0.0113281	0.915238	0.985465	ATP11B	protein_coding
ENSG00000058091	0.0952247	4.34577	0.0108022	0.917222	0.986253	CDK14	protein_coding
ENSG00000058262	-0.0165671	2.96218	0.000309041	0.985974	1	SEC61A1	protein_coding
ENSG00000058272	0.17105	2.61448	0.00770119	0.93007	0.990454	PPP1R12A	protein_coding
ENSG00000058335	0.608539	2.59549	0.335499	0.562439	0.841895	RASGRF1	protein_coding
ENSG00000058404	-0.690922	2.47425	0.222585	0.637077	0.883296	CAMK2B	protein_coding
ENSG00000058600	-0.617239	2.24453	0.170873	0.679337	0.906607	POLR3E	protein_coding
ENSG00000058673	1.50209	3.12299	2.61614	0.105781	0.41809	ZC3H11A	protein_coding
ENSG00000058729	-2.19129	2.40609	2.55669	0.109828	0.423535	RIOK2	protein_coding
ENSG00000059122	-1.0029	2.18641	0.423729	0.515082	0.812349	FLYWCH1	protein_coding
ENSG00000059145	0.131803	6.12709	0.040079	0.841326	0.965824	UNKL	protein_coding
ENSG00000059377	-1.2636	6.07923	3.20635	0.0733527	0.35095	TBXAS1	protein_coding
ENSG00000059378	-1.23137	3.46285	1.6171	0.203496	0.565367	PARP12	protein_coding
ENSG00000059588	0.190881	3.61884	0.0601982	0.806183	0.95509	TARBP1	protein_coding
ENSG00000059691	3.39679	1.86881	3.57586	0.0586249	0.31419	GATB	protein_coding
ENSG00000059728	-0.0100555	3.09467	0.000105317	0.991812	1	MXD1	protein_coding
ENSG00000059758	-1.165	3.35451	0.851435	0.356147	0.707081	CDK17	protein_coding
ENSG00000059804	-0.226816	4.13031	0.0767371	0.781769	0.949602	SLC2A3	protein_coding
ENSG00000059915	0.652533	6.40064	1.07625	0.299537	0.652619	PSD	protein_coding
ENSG00000060069	-0.941508	2.77307	0.758951	0.383657	0.729426	CTDP1	protein_coding
ENSG00000060138	-1.92625	3.35715	2.18987	0.138921	0.473807	YBX3	protein_coding
ENSG00000060237	0.514817	2.75677	0.123225	0.725563	0.927754	WNK1	protein_coding
ENSG00000060339	0.313627	2.87881	0.100684	0.75101	0.936686	CCAR1	protein_coding
ENSG00000060491	-0.362341	3.67532	0.0723226	0.787985	0.952128	OGFR	protein_coding
ENSG00000060558	-0.609431	3.29725	0.45977	0.497731	0.803366	GNA15	protein_coding
ENSG00000060642	1.04437	2.61797	0.886379	0.346461	0.699647	PIGV	protein_coding
ENSG00000060982	-1.16793	6.59576	3.6458	0.0562108	0.308453	BCAT1	protein_coding
ENSG00000061273	-0.803756	2.47866	0.538627	0.463002	0.78281	HDAC7	protein_coding
ENSG00000061337	0.660386	4.63546	0.608719	0.435271	0.763187	LZTS1	protein_coding
ENSG00000061656	1.01854	3.18036	1.37047	0.241731	0.604156	SPAG4	protein_coding
ENSG00000061676	0.619495	2.46602	0.177498	0.673532	0.903174	NCKAP1	protein_coding
ENSG00000061936	2.18612	1.65841	1.57521	0.209452	0.565931	SFSWAP	protein_coding
ENSG00000061938	-0.374898	3.44759	0.143695	0.704635	0.91782	TNK2	protein_coding
ENSG00000061987	0.51603	3.59507	0.394078	0.530164	0.820658	MON2	protein_coding
ENSG00000062038	0.26089	2.20863	0.0450716	0.831872	0.962637	CDH3	protein_coding
ENSG00000062194	-1.38847	2.53053	0.878228	0.348687	0.701779	GPBP1	protein_coding
ENSG00000062485	0.153284	3.68328	0.0312253	0.859739	0.973644	CS	protein_coding
ENSG00000062582	-0.121132	4.15486	0.00814201	0.928102	0.989915	MRPS24	protein_coding
ENSG00000062598	0.424908	3.1936	0.225416	0.634944	0.882284	ELMO2	protein_coding
ENSG00000062650	0.626658	2.16442	0.289285	0.590679	0.859952	WAPL	protein_coding
ENSG00000062716	0.489728	4.43475	0.289043	0.590835	0.859965	VMP1	protein_coding
ENSG00000063015	-0.725414	4.39085	0.8267	0.363228	0.714042	SEZ6	protein_coding
ENSG00000063046	0.120505	3.89587	0.0127342	0.910153	0.984977	EIF4B	protein_coding
ENSG00000063127	3.16953	1.79072	3.15489	0.0756996	0.354527	SLC6A16	protein_coding
ENSG00000063176	-0.115098	2.68295	0.00952894	0.922237	0.987954	SPHK2	protein_coding
ENSG00000063177	-0.194436	3.01565	0.0400533	0.841376	0.965824	RPL18	protein_coding
ENSG00000063244	-0.0504539	2.94116	0.00168344	0.967272	1	U2AF2	protein_coding
ENSG00000063245	-0.855773	2.82982	0.747724	0.387198	0.732213	EPN1	protein_coding
ENSG00000063322	-0.518731	7.60405	0.674037	0.411648	0.744681	MED29	protein_coding
ENSG00000063438	0.233969	2.63018	0.043342	0.835083	0.963136	AHRR	protein_coding
ENSG00000063601	1.32883	1.96355	0.514303	0.473282	0.789925	MTMR1	protein_coding
ENSG00000063854	2.06224	2.49335	2.4483	0.117652	0.434289	HAGH	protein_coding
ENSG00000063978	0.753789	3.31668	0.334331	0.56312	0.841946	RNF4	protein_coding
ENSG00000064012	0.332794	3.27864	0.0801936	0.777035	0.948271	CASP8	protein_coding
ENSG00000064115	0.0227919	2.53727	0.000492547	0.982294	1	TM7SF3	protein_coding
ENSG00000064225	0.843212	3.65216	0.764002	0.382079	0.727927	ST3GAL6	protein_coding
ENSG00000064270	1.35996	2.56203	1.16775	0.279865	0.635482	ATP2C2	protein_coding
ENSG00000064393	3.16953	1.79072	3.15489	0.0756996	0.354527	HIPK2	protein_coding
ENSG00000064419	-0.11091	2.64497	0.0100155	0.920283	0.986899	TNPO3	protein_coding
ENSG00000064490	1.78548	4.37915	4.67133	0.0306702	0.219429	RFXANK	protein_coding
ENSG00000064601	0.584537	5.63513	0.479664	0.488575	0.798043	CTSA	protein_coding
ENSG00000064607	1.49942	3.32564	2.99196	0.0836788	0.373415	SUGP2	protein_coding
ENSG00000064666	1.88365	2.9342	2.88134	0.0896115	0.385897	CNN2	protein_coding
ENSG00000064687	3.2709	2.51828	5.27737	0.0216044	0.181844	ABCA7	protein_coding
ENSG00000064703	-1.40129	2.99825	1.53034	0.216061	0.571895	DDX20	protein_coding
ENSG00000064763	-1.66447	5.40246	5.65915	0.0173645	0.1615	FAR2	protein_coding
ENSG00000064787	0.507735	5.09638	0.520251	0.470735	0.788365	BCAS1	protein_coding
ENSG00000064835	-2.35962	2.79916	2.81202	0.0935606	0.394018	POU1F1	protein_coding
ENSG00000064886	1.43494	2.40216	1.14732	0.28411	0.640191	CHI3L2	protein_coding
ENSG00000064932	0.880697	3.87367	0.651584	0.419547	0.751861	SBNO2	protein_coding
ENSG00000064933	-0.174239	2.6977	0.0177251	0.894086	0.984177	PMS1	protein_coding
ENSG00000064961	-0.607633	2.70221	0.329798	0.565778	0.843122	HMG20B	protein_coding
ENSG00000064995	-2.69326	2.77825	3.85246	0.0496732	0.289706	TAF11	protein_coding
ENSG00000065000	1.71839	4.43028	3.14112	0.0763416	0.356112	AP3D1	protein_coding
ENSG00000065029	0.522103	5.89167	0.424038	0.514929	0.812349	ZNF76	protein_coding
ENSG00000065060	-1.02366	6.13948	2.82139	0.0930157	0.393279	UHRF1BP1	protein_coding
ENSG00000065135	-2.13975	5.25463	4.6423	0.0311933	0.222088	GNAI3	protein_coding
ENSG00000065150	-0.0168946	4.0115	0.000396945	0.984104	1	IPO5	protein_coding
ENSG00000065243	-0.256383	3.39641	0.0472285	0.827958	0.962294	PKN2	protein_coding
ENSG00000065308	0.0425846	2.12592	0.000797895	0.977465	1	TRAM2	protein_coding
ENSG00000065320	-1.01142	1.82427	0.28439	0.593838	0.862059	NTN1	protein_coding
ENSG00000065325	-0.632019	2.85516	0.357261	0.550032	0.833907	GLP2R	protein_coding
ENSG00000065357	-2.30296	4.26479	6.43652	0.0111797	0.126917	DGKA	protein_coding
ENSG00000065361	6.55736	4.85772	39.1748	3.88e-10	2.44e-07	ERBB3	protein_coding
ENSG00000065413	-2.38229	2.60785	3.06565	0.079963	0.365261	ANKRD44	protein_coding
ENSG00000065427	-0.370639	4.42706	0.217209	0.641175	0.885628	KARS	protein_coding
ENSG00000065457	0.866153	2.27104	0.540385	0.462273	0.782549	ADAT1	protein_coding
ENSG00000065485	-0.325963	2.86404	0.0922563	0.761328	0.941883	PDIA5	protein_coding
ENSG00000065491	-1.82704	3.06775	2.51776	0.112571	0.426915	TBC1D22B	protein_coding
ENSG00000065518	3.01598	2.30948	4.20667	0.0402653	0.258827	NDUFB4	protein_coding
ENSG00000065526	-0.714873	5.47596	1.24326	0.264843	0.624829	SPEN	protein_coding
ENSG00000065534	0.798805	3.20138	0.607731	0.435643	0.76346	MYLK	protein_coding
ENSG00000065548	0.377761	2.41902	0.0987053	0.753389	0.938204	ZC3H15	protein_coding
ENSG00000065559	-2.2e-16	1.52196	0	1	1	MAP2K4	protein_coding
ENSG00000065600	-1.20042	2.92242	1.08325	0.297972	0.650658	TMEM206	protein_coding
ENSG00000065613	0.842693	2.44975	0.469856	0.493053	0.801194	SLK	protein_coding
ENSG00000065615	-1.344	3.02777	1.92178	0.16566	0.510885	CYB5R4	protein_coding
ENSG00000065618	0.606286	4.95706	0.829364	0.362457	0.71395	COL17A1	protein_coding
ENSG00000065621	-3.2464	6.97503	22.8261	1.77e-06	0.00024577	GSTO2	protein_coding
ENSG00000065665	0.203059	4.2528	0.0604039	0.805859	0.955083	SEC61A2	protein_coding
ENSG00000065675	-0.467764	1.92591	0.0678879	0.794437	0.953143	PRKCQ	protein_coding
ENSG00000065802	0.933724	2.05832	0.413475	0.520211	0.815694	ASB1	protein_coding
ENSG00000065809	-0.318833	3.39042	0.138512	0.709765	0.920463	FAM107B	protein_coding
ENSG00000065882	0.898929	2.65952	0.734659	0.391377	0.73645	TBC1D1	protein_coding
ENSG00000065883	0.768532	3.88761	0.808078	0.368689	0.718599	CDK13	protein_coding
ENSG00000065911	2.11448	2.46772	2.1501	0.142561	0.480537	MTHFD2	protein_coding
ENSG00000065923	-2.37141	6.77703	12.6374	0.000378095	0.0148207	SLC9A7	protein_coding
ENSG00000065970	0.952861	4.1173	1.66949	0.196327	0.556509	FOXJ2	protein_coding
ENSG00000065978	-0.032293	3.19933	0.000386454	0.984316	1	YBX1	protein_coding
ENSG00000065989	1.47831	4.1988	2.31988	0.12773	0.453876	PDE4A	protein_coding
ENSG00000066027	1.71929	5.84541	7.98338	0.00472087	0.077147	PPP2R5A	protein_coding
ENSG00000066044	1.44576	2.71203	1.48985	0.22224	0.580804	ELAVL1	protein_coding
ENSG00000066056	-0.496163	2.57367	0.189577	0.663269	0.897361	TIE1	protein_coding
ENSG00000066084	2.2575	2.68306	4.14613	0.0417298	0.263481	DIP2B	protein_coding
ENSG00000066117	1.41108	2.85137	1.60873	0.204671	0.565367	SMARCD1	protein_coding
ENSG00000066136	0.492053	4.8532	0.282965	0.594765	0.862156	NFYC	protein_coding
ENSG00000066230	-0.483824	5.81862	0.548292	0.459016	0.780983	SLC9A3	protein_coding
ENSG00000066294	2.4564	2.50713	1.84307	0.174592	0.525782	CD84	protein_coding
ENSG00000066336	-1.944	3.28066	3.16573	0.0751987	0.353766	SPI1	protein_coding
ENSG00000066379	0.556042	5.23439	0.561864	0.45351	0.776843	ZNRD1	protein_coding
ENSG00000066382	-0.326497	2.95408	0.100593	0.751119	0.936686	MPPED2	protein_coding
ENSG00000066422	1.16285	4.92666	1.57764	0.209101	0.565931	ZBTB11	protein_coding
ENSG00000066427	-3.48932	1.93526	3.28855	0.0697646	0.341641	ATXN3	protein_coding
ENSG00000066468	-2.01975	1.7232	1.18128	0.277095	0.632733	FGFR2	protein_coding
ENSG00000066629	-3.58681	1.91164	3.36654	0.0665335	0.334091	EML1	protein_coding
ENSG00000066654	0.120345	4.47955	0.0303658	0.861663	0.974505	THUMPD1	protein_coding
ENSG00000066697	3.28711	2.37048	5.56933	0.0182777	0.164799	MSANTD3	protein_coding
ENSG00000066739	0.755872	4.27304	0.552179	0.457429	0.779962	ATG2B	protein_coding
ENSG00000066777	-0.477975	3.23765	0.140474	0.707811	0.919335	ARFGEF1	protein_coding
ENSG00000066813	-2.6934	1.73114	1.93957	0.163715	0.507755	ACSM2B	protein_coding
ENSG00000066827	0.79578	2.19454	0.468051	0.493885	0.801681	ZFAT	protein_coding
ENSG00000066855	3.98127	6.76667	30.2466	3.8e-08	1.22e-05	MTFR1	protein_coding
ENSG00000066923	-1.51039	5.78683	3.48856	0.0617942	0.323877	STAG3	protein_coding
ENSG00000066933	2.43808	2.7895	4.98109	0.0256258	0.199917	MYO9A	protein_coding
ENSG00000067057	0.134552	3.31267	0.0225662	0.880591	0.979351	PFKP	protein_coding
ENSG00000067064	0.405374	3.94993	0.246919	0.619253	0.874098	IDI1	protein_coding
ENSG00000067066	-0.71877	3.38571	0.688967	0.406516	0.744263	SP100	protein_coding
ENSG00000067082	-0.7542	5.43403	0.945265	0.330927	0.684845	KLF6	protein_coding
ENSG00000067113	-1.3124	4.36238	3.15807	0.0755524	0.354527	PLPP1	protein_coding
ENSG00000067167	-0.743681	2.7056	0.450555	0.502071	0.806286	TRAM1	protein_coding
ENSG00000067182	-0.0539344	3.95327	0.00382448	0.950688	0.998183	TNFRSF1A	protein_coding
ENSG00000067221	4.97514	2.37392	10.3118	0.00132185	0.03403	STOML1	protein_coding
ENSG00000067225	-0.131386	6.01887	0.044396	0.833119	0.962637	PKM	protein_coding
ENSG00000067334	0.122252	6.063	0.0353237	0.850919	0.970638	DNTTIP2	protein_coding
ENSG00000067365	-1.06335	4.98428	1.59185	0.207062	0.565931	METTL22	protein_coding
ENSG00000067369	0.275292	3.54919	0.104464	0.746537	0.935137	TP53BP1	protein_coding
ENSG00000067533	-1.48376	3.11304	2.43956	0.118309	0.436211	RRP15	protein_coding
ENSG00000067560	0.864383	6.84526	1.3426	0.246576	0.610799	RHOA	protein_coding
ENSG00000067596	-3.9193	2.01984	4.73813	0.0295012	0.213583	DHX8	protein_coding
ENSG00000067606	0.0753708	3.03243	0.0060142	0.938185	0.994223	PRKCZ	protein_coding
ENSG00000067704	-0.893448	2.28662	0.451055	0.501834	0.806286	IARS2	protein_coding
ENSG00000067798	-0.0898952	4.9587	0.0145097	0.904122	0.984177	NAV3	protein_coding
ENSG00000067900	-0.618617	2.99464	0.365083	0.545697	0.830902	ROCK1	protein_coding
ENSG00000067955	-1.03732	2.49942	0.154967	0.693833	0.912618	CBFB	protein_coding
ENSG00000068001	1.46797	3.01955	2.46571	0.116355	0.431217	HYAL2	protein_coding
ENSG00000068024	0.333328	2.91223	0.128944	0.719529	0.924466	HDAC4	protein_coding
ENSG00000068028	0.753368	3.11086	0.610268	0.434687	0.763187	RASSF1	protein_coding
ENSG00000068079	-1.13299	2.79153	0.909001	0.34038	0.695782	IFI35	protein_coding
ENSG00000068097	-1.8268	2.45756	1.10422	0.293342	0.645262	HEATR6	protein_coding
ENSG00000068120	1.78645	2.93547	2.30784	0.128723	0.455879	COASY	protein_coding
ENSG00000068137	-0.683003	2.59481	0.41202	0.520946	0.815894	PLEKHH3	protein_coding
ENSG00000068305	-0.420015	2.59158	0.0959208	0.756781	0.939618	MEF2A	protein_coding
ENSG00000068308	0.734754	3.49647	0.864484	0.352487	0.704094	OTUD5	protein_coding
ENSG00000068366	1.48116	3.11457	1.42132	0.233186	0.593444	ACSL4	protein_coding
ENSG00000068400	0.0478865	3.15386	0.00318199	0.955016	0.9996	GRIPAP1	protein_coding
ENSG00000068489	-0.836957	2.80086	0.598354	0.439207	0.76666	PRR11	protein_coding
ENSG00000068615	0.718981	2.17303	0.0382174	0.845007	0.967455	REEP1	protein_coding
ENSG00000068654	-1.02749	3.9607	1.65596	0.19815	0.558698	POLR1A	protein_coding
ENSG00000068697	0.216335	2.64939	0.0336268	0.854503	0.971615	LAPTM4A	protein_coding
ENSG00000068724	-2.32714	4.17943	7.30192	0.00688811	0.0961385	TTC7A	protein_coding
ENSG00000068745	1.31776	1.88713	0.575102	0.448239	0.772923	IP6K2	protein_coding
ENSG00000068796	1.88821	1.95109	1.25271	0.263035	0.624829	KIF2A	protein_coding
ENSG00000068878	-0.768802	2.47451	0.441008	0.506636	0.809955	PSME4	protein_coding
ENSG00000068885	0.365891	2.91319	0.0831132	0.773122	0.946307	IFT80	protein_coding
ENSG00000068903	2.02113	3.56744	2.60431	0.106573	0.418137	SIRT2	protein_coding
ENSG00000068912	1.81221	2.93748	2.84102	0.0918859	0.391042	ERLEC1	protein_coding
ENSG00000068976	0.179108	1.71899	0.0117483	0.913687	0.985053	PYGM	protein_coding
ENSG00000069020	-1.03809	4.01695	1.2874	0.256528	0.621286	MAST4	protein_coding
ENSG00000069329	1.40325	2.97423	1.5724	0.209859	0.566577	VPS35	protein_coding
ENSG00000069345	-4.55558	2.15301	6.45721	0.0110503	0.126285	DNAJA2	protein_coding
ENSG00000069399	-0.594508	4.04794	0.444891	0.504771	0.808298	BCL3	protein_coding
ENSG00000069424	1.29274	3.73187	1.24879	0.263784	0.624829	KCNAB2	protein_coding
ENSG00000069431	-0.97799	8.5552	2.6139	0.105931	0.418137	ABCC9	protein_coding
ENSG00000069493	-0.889903	2.73827	0.423393	0.515249	0.812349	CLEC2D	protein_coding
ENSG00000069667	1.30691	3.2389	1.61744	0.203449	0.565367	RORA	protein_coding
ENSG00000069702	3.20519	2.92624	5.63258	0.0176296	0.162621	TGFBR3	protein_coding
ENSG00000069764	-4.08957	2.27611	5.24327	0.0220319	0.183338	PLA2G10	protein_coding
ENSG00000069812	-0.470657	3.08286	0.259992	0.610126	0.87054	HES2	protein_coding
ENSG00000069849	1.62469	2.98433	3.12871	0.0769245	0.357411	ATP1B3	protein_coding
ENSG00000069869	-0.329638	8.2089	0.269988	0.60334	0.866556	NEDD4	protein_coding
ENSG00000069943	-0.00118413	4.39942	6.6e-06	0.997951	1	PIGB	protein_coding
ENSG00000069956	0.184803	4.75709	0.065708	0.797692	0.953604	MAPK6	protein_coding
ENSG00000069966	0.373799	3.51554	0.235994	0.627115	0.878821	GNB5	protein_coding
ENSG00000069974	-0.37945	3.74005	0.239703	0.624421	0.877359	RAB27A	protein_coding
ENSG00000070010	-0.534288	3.44525	0.350025	0.554099	0.836777	UFD1	protein_coding
ENSG00000070019	-2.96976	2.77097	5.26897	0.0217089	0.182073	GUCY2C	protein_coding
ENSG00000070047	2.30851	5.78621	12.6964	0.000366355	0.0144895	PHRF1	protein_coding
ENSG00000070081	-0.0481212	3.71997	0.00309559	0.95563	0.999827	NUCB2	protein_coding
ENSG00000070087	2.14355	4.25687	5.06909	0.0243561	0.194016	PFN2	protein_coding
ENSG00000070182	-1.87567	3.87093	4.68185	0.0304829	0.218943	SPTB	protein_coding
ENSG00000070190	0.0779007	4.06673	0.0112797	0.915419	0.985465	DAPP1	protein_coding
ENSG00000070214	-0.386839	2.84959	0.0839117	0.772065	0.94564	SLC44A1	protein_coding
ENSG00000070366	-2.0304	6.63147	8.50605	0.00353967	0.0657219	SMG6	protein_coding
ENSG00000070367	0.531197	2.28002	0.206059	0.649874	0.890049	EXOC5	protein_coding
ENSG00000070388	0.239947	1.76197	0.0132606	0.908322	0.984177	FGF22	protein_coding
ENSG00000070444	-0.0192267	4.42386	0.000386919	0.984306	1	MNT	protein_coding
ENSG00000070495	0.231997	4.90318	0.0975241	0.754821	0.938793	JMJD6	protein_coding
ENSG00000070501	1.71636	1.96578	1.06471	0.302143	0.654731	POLB	protein_coding
ENSG00000070540	0.791838	5.38385	1.12885	0.28802	0.643171	WIPI1	protein_coding
ENSG00000070601	-0.798806	3.89351	0.90952	0.340242	0.695662	FRMPD1	protein_coding
ENSG00000070610	-2.11026	5.72344	6.44284	0.0111401	0.126821	GBA2	protein_coding
ENSG00000070729	-4.31251	2.39238	5.77307	0.0162736	0.155214	CNGB1	protein_coding
ENSG00000070731	-0.996755	3.56128	1.18126	0.277099	0.632733	ST6GALNAC2	protein_coding
ENSG00000070756	1.51043	3.59133	3.0202	0.0822331	0.37006	PABPC1	protein_coding
ENSG00000070759	-1.55389	4.08508	3.3072	0.068977	0.34015	TESK2	protein_coding
ENSG00000070808	0.554896	3.32453	0.374303	0.540668	0.828567	CAMK2A	protein_coding
ENSG00000070814	-2.44896	9.14166	12.8923	0.000329936	0.0135992	TCOF1	protein_coding
ENSG00000070831	0.630827	3.40668	0.530025	0.466596	0.785625	CDC42	protein_coding
ENSG00000070882	0.06392	3.28912	0.00499721	0.943644	0.995767	OSBPL3	protein_coding
ENSG00000070950	-3.70644	2.05663	4.18271	0.0408384	0.260176	RAD18	protein_coding
ENSG00000070961	0.162521	5.11271	0.0618322	0.803623	0.954806	ATP2B1	protein_coding
ENSG00000070985	0.862225	3.54245	1.01313	0.314155	0.668656	TRPM5	protein_coding
ENSG00000071054	-0.480742	4.14457	0.379252	0.538004	0.826686	MAP4K4	protein_coding
ENSG00000071073	-0.444582	3.83231	0.257413	0.611903	0.871259	MGAT4A	protein_coding
ENSG00000071082	-1.97281	4.64088	6.56637	0.0103924	0.121451	RPL31	protein_coding
ENSG00000071127	-0.00859415	3.82986	0.000175742	0.989423	1	WDR1	protein_coding
ENSG00000071189	-0.122089	2.26233	0.0107517	0.917415	0.986253	SNX13	protein_coding
ENSG00000071242	-1.00981	3.03842	1.05584	0.304165	0.657089	RPS6KA2	protein_coding
ENSG00000071246	-1.83442	5.00028	5.39733	0.0201676	0.175718	VASH1	protein_coding
ENSG00000071462	-1.71044	7.33385	7.09107	0.0077469	0.103449	BUD23	protein_coding
ENSG00000071537	0.437868	1.74421	0.0706952	0.790327	0.952128	SEL1L	protein_coding
ENSG00000071539	-0.752632	3.43153	0.706233	0.400697	0.742281	TRIP13	protein_coding
ENSG00000071553	-1.38159	3.44842	2.28264	0.130829	0.459647	ATP6AP1	protein_coding
ENSG00000071626	0.792779	2.11579	0.258671	0.611034	0.871082	DAZAP1	protein_coding
ENSG00000071655	1.46008	1.92554	0.769051	0.380511	0.727839	MBD3	protein_coding
ENSG00000071794	-1.61736	3.01455	1.55845	0.211892	0.56936	HLTF	protein_coding
ENSG00000071894	3.65916	1.9889	4.77666	0.028848	0.211533	CPSF1	protein_coding
ENSG00000071909	-2.2e-16	1.52196	0	1	1	MYO3B	protein_coding
ENSG00000071994	0.0129548	3.77031	0.000274189	0.986789	1	PDCD2	protein_coding
ENSG00000072062	0.420962	2.53443	0.127856	0.720666	0.925211	PRKACA	protein_coding
ENSG00000072071	1.72003	6.22914	6.25429	0.0123893	0.133121	ADGRL1	protein_coding
ENSG00000072080	-0.818559	4.20828	1.21826	0.269702	0.627291	SPP2	protein_coding
ENSG00000072110	0.28208	3.60907	0.130335	0.718085	0.923642	ACTN1	protein_coding
ENSG00000072121	-0.503794	2.67031	0.111772	0.738135	0.931833	ZFYVE26	protein_coding
ENSG00000072133	-1.03493	1.65266	0.421643	0.516119	0.812349	RPS6KA6	protein_coding
ENSG00000072134	1.18411	2.95677	1.06114	0.302956	0.655214	EPN2	protein_coding
ENSG00000072135	3.80194	1.98017	4.43181	0.0352752	0.23859	PTPN18	protein_coding
ENSG00000072195	3.54851	3.5841	4.17489	0.0410273	0.260961	SPEG	protein_coding
ENSG00000072201	-0.639129	5.2639	1.04658	0.306296	0.659103	LNX1	protein_coding
ENSG00000072210	0.991259	2.2621	0.569567	0.450431	0.774103	ALDH3A2	protein_coding
ENSG00000072274	4.34912	2.30598	6.5977	0.0102111	0.120452	TFRC	protein_coding
ENSG00000072310	-0.359796	4.40798	0.166088	0.683612	0.907957	SREBF1	protein_coding
ENSG00000072315	2.94604	3.03941	7.5525	0.0059927	0.0890055	TRPC5	protein_coding
ENSG00000072364	1.19559	2.9911	1.53696	0.215071	0.571895	AFF4	protein_coding
ENSG00000072401	-3.1076	1.95155	2.77586	0.0956952	0.397038	UBE2D1	protein_coding
ENSG00000072415	-1.97365	7.16996	10.764	0.00103491	0.0296225	MPP5	protein_coding
ENSG00000072501	1.03293	1.79496	0.30223	0.582488	0.853462	SMC1A	protein_coding
ENSG00000072518	-0.139424	2.82798	0.00827229	0.927531	0.989846	MARK2	protein_coding
ENSG00000072571	0.416414	2.43937	0.118916	0.730214	0.929819	HMMR	protein_coding
ENSG00000072609	1.63391	2.77581	2.04565	0.152642	0.492663	CHFR	protein_coding
ENSG00000072682	-1.64012	4.71686	4.96824	0.0258169	0.2006	P4HA2	protein_coding
ENSG00000072736	2.35467	3.24347	5.34005	0.0208409	0.17793	NFATC3	protein_coding
ENSG00000072756	-0.834795	5.87199	1.85987	0.17264	0.522253	TRNT1	protein_coding
ENSG00000072778	0.523321	5.3578	0.694734	0.404559	0.744263	ACADVL	protein_coding
ENSG00000072786	-0.247438	4.2159	0.0603028	0.806018	0.955083	STK10	protein_coding
ENSG00000072803	-1.01069	2.19962	0.095558	0.757227	0.939618	FBXW11	protein_coding
ENSG00000072818	0.00442985	3.994	7.36e-05	0.993153	1	ACAP1	protein_coding
ENSG00000072832	3.55456	2.58402	7.40991	0.00648657	0.0929672	CRMP1	protein_coding
ENSG00000072849	1.54988	3.27204	2.83372	0.0923045	0.391838	DERL2	protein_coding
ENSG00000072858	0.0913167	2.33387	0.00631793	0.936647	0.993802	SIDT1	protein_coding
ENSG00000072864	-1.0677	2.36373	0.347054	0.555786	0.837962	NDE1	protein_coding
ENSG00000072952	2.82824	4.00165	12.0161	0.000527428	0.0184156	MRVI1	protein_coding
ENSG00000072954	-3.16432	1.85268	2.5508	0.110239	0.423535	TMEM38A	protein_coding
ENSG00000072958	-0.378635	4.16684	0.260868	0.609524	0.870184	AP1M1	protein_coding
ENSG00000073050	0.776255	4.80878	0.995933	0.318297	0.67286	XRCC1	protein_coding
ENSG00000073060	0.287081	2.96827	0.070898	0.790034	0.952128	SCARB1	protein_coding
ENSG00000073067	4.74093	2.43972	8.14057	0.00432856	0.0736094	CYP2W1	protein_coding
ENSG00000073169	-0.959309	3.27121	0.811797	0.36759	0.718283	SELENOO	protein_coding
ENSG00000073331	3.96199	3.72884	15.8236	6.95e-05	0.00435499	ALPK1	protein_coding
ENSG00000073350	2.19651	2.50073	3.11826	0.0774193	0.358479	LLGL2	protein_coding
ENSG00000073417	2.79244	2.93774	3.99923	0.0455212	0.276553	PDE8A	protein_coding
ENSG00000073584	-2.24386	3.1347	4.00094	0.0454749	0.276462	SMARCE1	protein_coding
ENSG00000073605	-2.2e-16	1.52196	0	1	1	GSDMB	protein_coding
ENSG00000073614	0.933728	2.90032	0.880826	0.347976	0.70105	KDM5A	protein_coding
ENSG00000073711	-0.64685	5.12086	1.02881	0.310439	0.664122	PPP2R3A	protein_coding
ENSG00000073712	0.481544	3.68095	0.316339	0.573816	0.847743	FERMT2	protein_coding
ENSG00000073734	0.381246	4.53314	0.25333	0.61474	0.872388	ABCB11	protein_coding
ENSG00000073737	-3.83536	2.21947	4.59767	0.0320154	0.22535	DHRS9	protein_coding
ENSG00000073756	2.58547	3.92297	10.1355	0.00145438	0.0364631	PTGS2	protein_coding
ENSG00000073792	-1.2047	3.45948	1.7844	0.18161	0.539153	IGF2BP2	protein_coding
ENSG00000073803	-1.74756	4.73331	4.65172	0.0310225	0.221334	MAP3K13	protein_coding
ENSG00000073910	0.304607	5.39437	0.181186	0.670356	0.901319	FRY	protein_coding
ENSG00000073921	0.359946	4.9564	0.195996	0.657972	0.895691	PICALM	protein_coding
ENSG00000073969	0.554292	3.74343	0.469157	0.493375	0.801496	NSF	protein_coding
ENSG00000074071	-0.796325	1.9895	0.264355	0.607144	0.868719	MRPS34	protein_coding
ENSG00000074181	2.18612	1.65841	1.57521	0.209452	0.565931	NOTCH3	protein_coding
ENSG00000074319	0.0256818	5.66122	0.00117883	0.972611	1	TSG101	protein_coding
ENSG00000074356	-2.17186	4.29902	6.00041	0.0143026	0.14449	NCBP3	protein_coding
ENSG00000074370	1.36491	2.17609	1.21671	0.270007	0.627291	ATP2A3	protein_coding
ENSG00000074410	-0.8739	3.2464	0.603236	0.437346	0.76491	CA12	protein_coding
ENSG00000074416	-0.627054	4.65633	0.67742	0.410477	0.744263	MGLL	protein_coding
ENSG00000074582	0.339137	3.61991	0.118996	0.730126	0.929819	BCS1L	protein_coding
ENSG00000074603	3.87151	2.08475	3.3971	0.065311	0.331451	DPP8	protein_coding
ENSG00000074621	0.881566	7.99916	2.08614	0.148641	0.490349	SLC24A1	protein_coding
ENSG00000074657	0.214065	2.29651	0.0145238	0.904076	0.984177	ZNF532	protein_coding
ENSG00000074660	-0.365733	4.40199	0.191723	0.661486	0.896998	SCARF1	protein_coding
ENSG00000074696	2.48581	3.40309	5.9	0.0151409	0.14871	HACD3	protein_coding
ENSG00000074755	0.0137693	4.33382	0.000327487	0.985562	1	ZZEF1	protein_coding
ENSG00000074800	0.428684	3.78726	0.233514	0.62893	0.879417	ENO1	protein_coding
ENSG00000074842	-0.182247	3.02353	0.0140321	0.905706	0.984177	MYDGF	protein_coding
ENSG00000074855	0.00120629	2.2295	0.00085922	0.976615	1	ANO8	protein_coding
ENSG00000074964	-0.231855	5.05522	0.106565	0.74409	0.933759	ARHGEF10L	protein_coding
ENSG00000074966	0.437868	1.74421	0.0706952	0.790327	0.952128	TXK	protein_coding
ENSG00000075073	-0.411206	3.50142	0.194555	0.659153	0.896739	TACR2	protein_coding
ENSG00000075151	-0.47495	2.99199	0.223457	0.636419	0.882759	EIF4G3	protein_coding
ENSG00000075234	0.815243	2.101	0.335331	0.562537	0.841895	TTC38	protein_coding
ENSG00000075239	-0.301231	2.77287	0.086529	0.768637	0.944562	ACAT1	protein_coding
ENSG00000075240	0.299969	2.73366	0.0503494	0.822456	0.960796	GRAMD4	protein_coding
ENSG00000075290	-2.10136	1.63482	1.23899	0.265666	0.624829	WNT8B	protein_coding
ENSG00000075292	-1.69586	2.52466	2.00118	0.157177	0.499785	ZNF638	protein_coding
ENSG00000075340	0.840867	2.03538	0.410337	0.521798	0.816269	ADD2	protein_coding
ENSG00000075391	1.32014	2.82365	1.58228	0.208433	0.565931	RASAL2	protein_coding
ENSG00000075399	1.37053	2.63437	0.234503	0.628205	0.879154	VPS9D1	protein_coding
ENSG00000075407	-2.01975	1.7232	1.18128	0.277095	0.632733	ZNF37A	protein_coding
ENSG00000075413	-1.69875	3.07995	1.70963	0.191033	0.550907	MARK3	protein_coding
ENSG00000075415	-0.156896	3.69178	0.0292654	0.864168	0.975238	SLC25A3	protein_coding
ENSG00000075420	1.55272	2.98694	2.14992	0.142577	0.480537	FNDC3B	protein_coding
ENSG00000075426	-0.351083	5.0766	0.183011	0.668798	0.900389	FOSL2	protein_coding
ENSG00000075539	-0.267685	2.20036	0.0321585	0.85768	0.972815	FRYL	protein_coding
ENSG00000075568	2.34934	2.09384	2.47318	0.115803	0.430312	TMEM131	protein_coding
ENSG00000075618	-0.495601	2.33407	0.130577	0.717834	0.923642	FSCN1	protein_coding
ENSG00000075624	1.94343	3.35217	2.64151	0.104105	0.413785	ACTB	protein_coding
ENSG00000075643	-0.959959	2.28335	0.0966235	0.75592	0.939296	MOCOS	protein_coding
ENSG00000075651	0.41635	5.61345	0.393544	0.530442	0.820873	PLD1	protein_coding
ENSG00000075702	-0.949286	3.08061	0.823596	0.364131	0.715257	WDR62	protein_coding
ENSG00000075711	0.370233	3.27061	0.167531	0.682316	0.907957	DLG1	protein_coding
ENSG00000075785	1.23685	3.13777	1.60873	0.20467	0.565367	RAB7A	protein_coding
ENSG00000075790	-0.279442	2.46431	0.0589681	0.808134	0.95641	BCAP29	protein_coding
ENSG00000075856	-0.686139	3.86806	0.777985	0.377758	0.727014	SART3	protein_coding
ENSG00000075884	4.15431	1.98653	5.37305	0.0204502	0.176101	ARHGAP15	protein_coding
ENSG00000075914	0.304317	2.55755	0.0702694	0.790945	0.9523	EXOSC7	protein_coding
ENSG00000075975	-1.85864	6.6438	9.00962	0.00268562	0.0548977	MKRN2	protein_coding
ENSG00000076053	0.303686	5.49591	0.163031	0.686381	0.909182	RBM7	protein_coding
ENSG00000076067	-1.08778	5.30366	2.27462	0.131507	0.460878	RBMS2	protein_coding
ENSG00000076108	0.928572	2.89439	1.08478	0.29763	0.650018	BAZ2A	protein_coding
ENSG00000076201	-0.401762	2.90805	0.119378	0.72971	0.929819	PTPN23	protein_coding
ENSG00000076242	0.708406	4.12293	0.893876	0.344429	0.697661	MLH1	protein_coding
ENSG00000076321	-0.824309	2.38604	0.516779	0.472219	0.789228	KLHL20	protein_coding
ENSG00000076351	-3.4643	4.64028	12.7986	0.000346871	0.0140667	SLC46A1	protein_coding
ENSG00000076382	0.862108	4.11387	1.17626	0.278119	0.633878	SPAG5	protein_coding
ENSG00000076513	-1.79938	4.10018	4.75281	0.0292505	0.213456	ANKRD13A	protein_coding
ENSG00000076554	0.729804	2.89379	0.534605	0.464677	0.783995	TPD52	protein_coding
ENSG00000076555	3.65923	1.9889	4.77815	0.0288231	0.211458	ACACB	protein_coding
ENSG00000076604	0.247641	2.75921	0.0462255	0.829766	0.962637	TRAF4	protein_coding
ENSG00000076641	0.978333	2.35905	0.22357	0.636333	0.882759	PAG1	protein_coding
ENSG00000076650	-1.41221	1.62656	0.675726	0.411062	0.744263	GPATCH1	protein_coding
ENSG00000076662	-0.443457	3.26025	0.177617	0.673429	0.903174	ICAM3	protein_coding
ENSG00000076685	1.11877	2.65027	0.753513	0.385366	0.730733	NT5C2	protein_coding
ENSG00000076706	1.06361	3.61047	1.78005	0.182143	0.539228	MCAM	protein_coding
ENSG00000076770	-0.313898	4.2157	0.134392	0.713921	0.921864	MBNL3	protein_coding
ENSG00000076826	1.32056	2.35046	1.19764	0.273795	0.632055	CAMSAP3	protein_coding
ENSG00000076928	3.83255	2.05921	5.19271	0.0226818	0.1857	ARHGEF1	protein_coding
ENSG00000077044	-1.03493	1.65266	0.421643	0.516119	0.812349	DGKD	protein_coding
ENSG00000077092	-0.920276	4.09853	1.58403	0.208181	0.565931	RARB	protein_coding
ENSG00000077097	2.36518	2.33681	2.32439	0.12736	0.453202	TOP2B	protein_coding
ENSG00000077147	-0.0325512	2.63857	0.000370465	0.984644	1	TM9SF3	protein_coding
ENSG00000077150	1.19895	6.51588	1.3254	0.249625	0.614057	NFKB2	protein_coding
ENSG00000077157	-1.56014	3.68681	3.04906	0.0807838	0.367535	PPP1R12B	protein_coding
ENSG00000077232	-0.803405	3.44776	0.758994	0.383643	0.729426	DNAJC10	protein_coding
ENSG00000077238	0.18392	3.63786	0.0227269	0.88017	0.979351	IL4R	protein_coding
ENSG00000077254	-1.91615	3.52248	4.21223	0.0401336	0.258737	USP33	protein_coding
ENSG00000077264	-1.23057	2.0109	0.707367	0.400319	0.742241	PAK3	protein_coding
ENSG00000077312	2.74099	3.17876	5.10456	0.023863	0.191276	SNRPA	protein_coding
ENSG00000077348	1.5572	1.62216	0.894614	0.34423	0.697415	EXOSC5	protein_coding
ENSG00000077380	0.221512	2.92332	0.0461669	0.829873	0.962637	DYNC1I2	protein_coding
ENSG00000077420	-0.563541	4.19865	0.270695	0.602866	0.866381	APBB1IP	protein_coding
ENSG00000077454	1.8139	3.15882	2.18332	0.139513	0.474656	LRCH4	protein_coding
ENSG00000077458	-0.100773	2.29861	0.00603319	0.938088	0.99418	FAM76B	protein_coding
ENSG00000077514	-0.252428	2.42447	0.0305322	0.861288	0.974333	POLD3	protein_coding
ENSG00000077549	0.919472	2.86136	0.85329	0.355623	0.706393	CAPZB	protein_coding
ENSG00000077585	0.439181	3.79997	0.343027	0.558087	0.840019	GPR137B	protein_coding
ENSG00000077616	1.04655	5.96475	2.59494	0.107205	0.419012	NAALAD2	protein_coding
ENSG00000077684	0.393656	2.70744	0.100414	0.751333	0.936686	JADE1	protein_coding
ENSG00000077721	-1.32116	4.92094	3.63266	0.0566562	0.309077	UBE2A	protein_coding
ENSG00000077782	-0.320462	3.92222	0.151322	0.697276	0.913384	FGFR1	protein_coding
ENSG00000077800	-2.56756	2.60475	3.51024	0.0609908	0.321515	FKBP6	protein_coding
ENSG00000077935	-1.40322	2.83069	1.799	0.179834	0.536108	SMC1B	protein_coding
ENSG00000077942	2.32951	2.21357	0.717292	0.397034	0.740264	FBLN1	protein_coding
ENSG00000077984	-0.422793	2.49838	0.0905243	0.763512	0.943012	CST7	protein_coding
ENSG00000078053	0.897567	1.89266	0.247376	0.618929	0.873969	AMPH	protein_coding
ENSG00000078061	-1.7443	4.06252	3.60295	0.0576773	0.311838	ARAF	protein_coding
ENSG00000078070	2.34094	2.38024	1.90173	0.167885	0.514312	MCCC1	protein_coding
ENSG00000078081	0.814524	2.05408	0.0551758	0.81429	0.95895	LAMP3	protein_coding
ENSG00000078124	0.0738949	3.17164	0.00747592	0.931098	0.991009	ACER3	protein_coding
ENSG00000078142	-2.42747	1.81302	1.60769	0.204817	0.565367	PIK3C3	protein_coding
ENSG00000078177	-0.828587	3.79783	0.736166	0.390892	0.735883	N4BP2	protein_coding
ENSG00000078237	-2.2e-16	1.52196	0	1	1	TIGAR	protein_coding
ENSG00000078269	-0.695829	4.74171	1.0055	0.315983	0.670227	SYNJ2	protein_coding
ENSG00000078295	1.22978	3.486	1.65339	0.198498	0.559329	ADCY2	protein_coding
ENSG00000078304	-1.66441	4.76884	3.76018	0.052487	0.297135	PPP2R5C	protein_coding
ENSG00000078369	0.420006	2.56575	0.0872557	0.767695	0.944235	GNB1	protein_coding
ENSG00000078403	-2.55202	3.71705	6.28044	0.0122078	0.132301	MLLT10	protein_coding
ENSG00000078487	-0.0766914	7.01585	0.0170809	0.896018	0.984177	ZCWPW1	protein_coding
ENSG00000078618	-2.69924	6.63814	17.1126	3.52e-05	0.00252039	NRDC	protein_coding
ENSG00000078674	-0.228515	3.93049	0.0482206	0.826189	0.962049	PCM1	protein_coding
ENSG00000078687	-0.125169	2.36596	0.00622319	0.937122	0.993995	TNRC6C	protein_coding
ENSG00000078699	0.141069	3.52636	0.0324851	0.856967	0.972194	CBFA2T2	protein_coding
ENSG00000078747	0.672392	1.94571	0.192017	0.661244	0.896998	ITCH	protein_coding
ENSG00000078795	-0.593338	6.37469	1.00561	0.315956	0.670227	PKD2L2	protein_coding
ENSG00000078804	1.51492	3.02671	2.85191	0.0912656	0.389589	TP53INP2	protein_coding
ENSG00000078808	-0.0784624	2.91673	0.00300876	0.956256	0.999914	SDF4	protein_coding
ENSG00000078814	0.257718	5.14601	0.0963491	0.756256	0.939522	MYH7B	protein_coding
ENSG00000078900	-0.40199	1.85817	0.0508127	0.821655	0.960796	TP73	protein_coding
ENSG00000078967	-2.18313	4.1364	6.96521	0.00831097	0.107633	UBE2D4	protein_coding
ENSG00000079134	-1.31362	3.62165	2.29587	0.129719	0.45768	THOC1	protein_coding
ENSG00000079215	0.112308	3.76637	0.0115463	0.914429	0.985072	SLC1A3	protein_coding
ENSG00000079246	2.96175	1.78494	2.60178	0.106744	0.418137	XRCC5	protein_coding
ENSG00000079257	-0.0876531	4.61335	0.0175032	0.894747	0.984177	LXN	protein_coding
ENSG00000079263	0.649995	2.79082	0.277723	0.598198	0.863066	SP140	protein_coding
ENSG00000079277	-0.547664	2.10955	0.186824	0.665574	0.898458	MKNK1	protein_coding
ENSG00000079308	-0.252974	3.85972	0.104223	0.74682	0.935186	TNS1	protein_coding
ENSG00000079313	-0.959911	2.28335	0.0966609	0.755874	0.939296	REXO1	protein_coding
ENSG00000079332	0.513683	4.14446	0.545893	0.460001	0.780983	SAR1A	protein_coding
ENSG00000079337	-0.44814	2.44628	0.121644	0.727258	0.928653	RAPGEF3	protein_coding
ENSG00000079385	-2.2e-16	1.52196	0	1	1	CEACAM1	protein_coding
ENSG00000079387	4.34444	2.21819	6.88784	0.00867839	0.11071	SENP1	protein_coding
ENSG00000079432	1.22209	3.31857	1.39498	0.237566	0.598304	CIC	protein_coding
ENSG00000079435	0.843449	2.45549	0.547012	0.459541	0.780983	LIPE	protein_coding
ENSG00000079459	-1.21067	5.11359	3.27294	0.0704313	0.343662	FDFT1	protein_coding
ENSG00000079462	-3.33094	2.18471	3.51746	0.0607253	0.32124	PAFAH1B3	protein_coding
ENSG00000079482	-1.59774	8.89179	5.09413	0.0240069	0.192055	OPHN1	protein_coding
ENSG00000079616	1.16842	2.89965	1.45968	0.226981	0.586137	KIF22	protein_coding
ENSG00000079691	-0.94373	2.88696	0.516544	0.47232	0.789228	CARMIL1	protein_coding
ENSG00000079739	-2.03203	2.51482	2.47719	0.115509	0.430312	PGM1	protein_coding
ENSG00000079805	-0.376851	5.69054	0.391426	0.531551	0.821669	DNM2	protein_coding
ENSG00000079950	4.89108	2.46636	8.98387	0.00272373	0.0553553	STX7	protein_coding
ENSG00000079974	0.0683191	2.48715	0.00214198	0.963086	1	RABL2B	protein_coding
ENSG00000079999	3.30445	3.56365	6.23491	0.0125256	0.133769	KEAP1	protein_coding
ENSG00000080007	0.336674	3.38447	0.129826	0.718612	0.923923	DDX43	protein_coding
ENSG00000080189	1.68228	3.12092	2.948	0.0859838	0.379467	SLC35C2	protein_coding
ENSG00000080200	-3.01313	2.99482	6.40049	0.0114089	0.127534	CRYBG3	protein_coding
ENSG00000080345	1.88008	2.51546	3.2215	0.0726768	0.349389	RIF1	protein_coding
ENSG00000080371	0.149867	3.98893	0.0253897	0.8734	0.977681	RAB21	protein_coding
ENSG00000080503	0.637754	2.63004	0.20688	0.649224	0.889884	SMARCA2	protein_coding
ENSG00000080546	0.351823	2.8945	0.120592	0.728393	0.929012	SESN1	protein_coding
ENSG00000080603	-0.613245	4.54666	0.513886	0.473462	0.790043	SRCAP	protein_coding
ENSG00000080618	-1.50697	3.63248	2.5606	0.109557	0.423535	CPB2	protein_coding
ENSG00000080802	0.512812	2.73928	0.10652	0.744142	0.933759	CNOT4	protein_coding
ENSG00000080815	2.71618	4.27699	5.86607	0.0154355	0.150507	PSEN1	protein_coding
ENSG00000080823	1.15186	2.51762	1.02589	0.311125	0.664781	MOK	protein_coding
ENSG00000080824	1.54578	3.82187	2.80354	0.0940567	0.394018	HSP90AA1	protein_coding
ENSG00000080839	-0.571047	2.73504	0.0351212	0.851342	0.970638	RBL1	protein_coding
ENSG00000080845	1.03637	2.56115	0.913787	0.339112	0.69401	DLGAP4	protein_coding
ENSG00000080910	-1.09914	3.24203	1.17329	0.278727	0.634453	CFHR2	protein_coding
ENSG00000081014	0.370997	2.67723	0.0983305	0.753842	0.938241	AP4E1	protein_coding
ENSG00000081026	-0.296472	3.61577	0.0902258	0.76389	0.943141	MAGI3	protein_coding
ENSG00000081041	1.61242	4.48324	3.61118	0.0573922	0.31128	CXCL2	protein_coding
ENSG00000081052	1.29952	2.06639	0.720351	0.396029	0.740005	COL4A4	protein_coding
ENSG00000081059	-0.718027	7.22519	1.53689	0.215081	0.571895	TCF7	protein_coding
ENSG00000081138	-2.70879	1.92055	2.07243	0.149982	0.490349	CDH7	protein_coding
ENSG00000081154	1.41045	2.84604	1.50946	0.219221	0.576639	PCNP	protein_coding
ENSG00000081181	-0.775076	7.07769	1.84721	0.174108	0.525161	ARG2	protein_coding
ENSG00000081189	-1.0496	4.57257	1.12785	0.288234	0.643238	MEF2C	protein_coding
ENSG00000081237	-2.37076	3.39651	3.42445	0.0642377	0.328727	PTPRC	protein_coding
ENSG00000081307	-0.563071	3.78421	0.403931	0.525066	0.817848	UBA5	protein_coding
ENSG00000081320	0.0474826	3.13256	0.003646	0.951851	0.998406	STK17B	protein_coding
ENSG00000081377	-0.978759	3.11081	1.13179	0.287395	0.642637	CDC14B	protein_coding
ENSG00000081665	-0.439763	2.98436	0.151886	0.69674	0.913318	ZNF506	protein_coding
ENSG00000081760	-0.723514	1.84103	0.154398	0.694367	0.912618	AACS	protein_coding
ENSG00000081791	3.16953	1.79072	3.15489	0.0756996	0.354527	DELE1	protein_coding
ENSG00000081853	-2.07523	4.23664	6.39314	0.0114562	0.127534	PCDHGA2	protein_coding
ENSG00000081913	0.89652	2.71256	0.765126	0.381729	0.727839	PHLPP1	protein_coding
ENSG00000081923	0.196158	3.74174	0.0631634	0.801564	0.954644	ATP8B1	protein_coding
ENSG00000081985	0.467868	2.98979	0.244649	0.620868	0.875163	IL12RB2	protein_coding
ENSG00000082014	1.20162	4.76948	2.88612	0.0893456	0.385507	SMARCD3	protein_coding
ENSG00000082068	-0.0451007	3.79657	0.00129466	0.971297	1	WDR70	protein_coding
ENSG00000082074	3.37572	1.95695	4.85653	0.0275417	0.206977	FYB1	protein_coding
ENSG00000082126	0.908459	2.8758	0.835812	0.360597	0.712208	MPP4	protein_coding
ENSG00000082146	-1.21833	3.60356	1.75047	0.185817	0.543576	STRADB	protein_coding
ENSG00000082153	0.242963	3.75709	0.100302	0.751467	0.936686	BZW1	protein_coding
ENSG00000082212	0.0283544	4.08314	0.00126014	0.971682	1	ME2	protein_coding
ENSG00000082258	0.719318	2.35861	0.421761	0.51606	0.812349	CCNT2	protein_coding
ENSG00000082269	0.910046	3.28056	1.18265	0.276818	0.632733	FAM135A	protein_coding
ENSG00000082397	0.813066	4.26411	0.916857	0.338302	0.693144	EPB41L3	protein_coding
ENSG00000082641	-0.999353	2.86568	0.76445	0.381939	0.727839	NFE2L1	protein_coding
ENSG00000082684	0.0731358	3.06754	0.00196265	0.964664	1	SEMA5B	protein_coding
ENSG00000082701	-0.494258	2.52192	0.152322	0.696326	0.913318	GSK3B	protein_coding
ENSG00000082805	3.48793	3.01038	6.94249	0.0084172	0.108689	ERC1	protein_coding
ENSG00000082898	0.206854	4.17407	0.0795617	0.777892	0.948456	XPO1	protein_coding
ENSG00000082996	0.428507	5.30006	0.376538	0.539462	0.827418	RNF13	protein_coding
ENSG00000083067	2.15872	2.44665	2.78339	0.0952464	0.396898	TRPM3	protein_coding
ENSG00000083097	2.18796	7.03779	9.07545	0.00259064	0.0537681	DOP1A	protein_coding
ENSG00000083099	-0.348527	4.18775	0.200895	0.653999	0.893096	LYRM2	protein_coding
ENSG00000083168	0.871391	3.57575	1.22975	0.267456	0.626455	KAT6A	protein_coding
ENSG00000083223	-1.09781	3.2831	0.675415	0.41117	0.744263	TUT7	protein_coding
ENSG00000083290	-2.01975	1.7232	1.18128	0.277095	0.632733	ULK2	protein_coding
ENSG00000083312	1.31083	2.99578	1.54853	0.213353	0.571105	TNPO1	protein_coding
ENSG00000083444	0.792801	2.11579	0.258735	0.610991	0.871082	PLOD1	protein_coding
ENSG00000083454	0.912869	1.7793	0.27925	0.597193	0.862379	P2RX5	protein_coding
ENSG00000083457	1.21324	2.54797	0.794472	0.372751	0.722238	ITGAE	protein_coding
ENSG00000083520	-1.1406	3.84139	2.05626	0.151582	0.491962	DIS3	protein_coding
ENSG00000083544	-0.796346	1.9895	0.264426	0.607095	0.868719	TDRD3	protein_coding
ENSG00000083799	1.68701	2.35857	1.9023	0.167821	0.514312	CYLD	protein_coding
ENSG00000083807	0.000603178	3.92483	1.4e-06	0.999056	1	SLC27A5	protein_coding
ENSG00000083812	1.18245	3.03677	1.29751	0.254668	0.619338	ZNF324	protein_coding
ENSG00000083828	0.432771	3.16372	0.205595	0.650242	0.890386	ZNF586	protein_coding
ENSG00000083838	0.584867	3.30244	0.285891	0.592866	0.861781	ZNF446	protein_coding
ENSG00000083844	0.781817	2.3788	0.3421	0.55862	0.840389	ZNF264	protein_coding
ENSG00000083896	-0.787832	2.76799	0.199819	0.654867	0.893573	YTHDC1	protein_coding
ENSG00000083937	0.077381	2.61096	0.005012	0.943561	0.995767	CHMP2B	protein_coding
ENSG00000084070	1.49696	3.12878	0.619153	0.431362	0.7611	SMAP2	protein_coding
ENSG00000084073	-3.58681	1.91164	3.36654	0.0665335	0.334091	ZMPSTE24	protein_coding
ENSG00000084090	-2.38414	2.17116	2.69422	0.100713	0.406383	STARD7	protein_coding
ENSG00000084092	1.90327	4.51281	7.03135	0.00800951	0.105515	NOA1	protein_coding
ENSG00000084093	-1.28241	3.4812	2.03108	0.154111	0.495497	REST	protein_coding
ENSG00000084112	0.536372	4.00819	0.279675	0.596914	0.862379	SSH1	protein_coding
ENSG00000084207	1.92152	2.23768	1.15907	0.281658	0.636924	GSTP1	protein_coding
ENSG00000084234	-0.685053	4.23405	0.67587	0.411012	0.744263	APLP2	protein_coding
ENSG00000084444	-0.513865	2.42722	0.146343	0.702055	0.916357	FAM234B	protein_coding
ENSG00000084453	-0.500365	2.11142	0.131414	0.71697	0.923228	SLCO1A2	protein_coding
ENSG00000084463	0.332506	2.55945	0.099388	0.752565	0.937682	WBP11	protein_coding
ENSG00000084623	0.473245	2.5756	0.192902	0.660512	0.896912	EIF3I	protein_coding
ENSG00000084636	-2.22835	2.26524	2.40006	0.121331	0.442412	COL16A1	protein_coding
ENSG00000084652	-2.59724	3.9676	5.92961	0.0148886	0.147461	TXLNA	protein_coding
ENSG00000084676	-2.08634	2.06678	1.89767	0.168339	0.515026	NCOA1	protein_coding
ENSG00000084693	0.384263	7.72367	0.456531	0.49925	0.804173	AGBL5	protein_coding
ENSG00000084710	1.59405	2.43891	1.87612	0.170776	0.51983	EFR3B	protein_coding
ENSG00000084733	2.18693	2.56462	2.35138	0.125172	0.448864	RAB10	protein_coding
ENSG00000084754	0.684384	4.5484	0.649141	0.42042	0.752812	HADHA	protein_coding
ENSG00000084764	1.02724	1.84651	0.356872	0.550249	0.833907	MAPRE3	protein_coding
ENSG00000085117	0.48894	4.30447	0.421477	0.516201	0.812406	CD82	protein_coding
ENSG00000085231	1.12241	2.09556	0.71872	0.396564	0.740264	AK6	protein_coding
ENSG00000085265	-2.50627	3.04157	4.62029	0.031596	0.223532	FCN1	protein_coding
ENSG00000085274	-0.500686	3.87519	0.372673	0.541551	0.829006	MYNN	protein_coding
ENSG00000085365	-1.66136	5.88741	6.80408	0.009095	0.113539	SCAMP1	protein_coding
ENSG00000085415	-0.54262	3.28725	0.363612	0.546507	0.831405	SEH1L	protein_coding
ENSG00000085449	1.18117	3.17271	1.59817	0.206163	0.565931	WDFY1	protein_coding
ENSG00000085491	-0.0202132	2.88347	0.000304044	0.986088	1	SLC25A24	protein_coding
ENSG00000085511	0.488631	4.55296	0.400384	0.526891	0.81876	MAP3K4	protein_coding
ENSG00000085514	0.692537	2.40102	0.143925	0.70441	0.917814	PILRA	protein_coding
ENSG00000085552	-2.12625	6.87245	6.82454	0.00899137	0.112856	IGSF9	protein_coding
ENSG00000085644	-0.566576	1.97528	0.13569	0.712604	0.92106	ZNF213	protein_coding
ENSG00000085662	0.0665257	4.16072	0.00752444	0.930875	0.990926	AKR1B1	protein_coding
ENSG00000085721	1.07605	2.78651	0.80916	0.368369	0.718599	RRN3	protein_coding
ENSG00000085760	-1.2069	2.47116	0.887507	0.346154	0.699502	MTIF2	protein_coding
ENSG00000085788	0.627225	4.63903	0.839784	0.359458	0.711079	DDHD2	protein_coding
ENSG00000085831	-0.831069	4.92094	1.53975	0.214655	0.571895	TTC39A	protein_coding
ENSG00000085840	1.29254	3.59496	1.02853	0.310504	0.664144	ORC1	protein_coding
ENSG00000085871	-2.36327	2.69856	3.75809	0.0525527	0.297184	MGST2	protein_coding
ENSG00000085872	-1.0029	2.18641	0.423725	0.515084	0.812349	CHERP	protein_coding
ENSG00000085982	1.17393	2.80688	1.06526	0.302018	0.654601	USP40	protein_coding
ENSG00000085998	-0.170718	4.06491	0.0461182	0.829961	0.962637	POMGNT1	protein_coding
ENSG00000085999	-1.51597	4.45365	4.1563	0.0414799	0.26289	RAD54L	protein_coding
ENSG00000086015	0.854236	2.87418	0.534493	0.464724	0.783995	MAST2	protein_coding
ENSG00000086061	1.41239	3.77934	2.69904	0.100409	0.406158	DNAJA1	protein_coding
ENSG00000086062	0.763125	3.51511	0.887433	0.346174	0.699502	B4GALT1	protein_coding
ENSG00000086102	-1.01345	2.77513	0.910014	0.340111	0.695474	NFX1	protein_coding
ENSG00000086159	0.555995	2.55494	0.149644	0.698876	0.91431	AQP6	protein_coding
ENSG00000086189	-0.569955	4.15852	0.462976	0.496236	0.802799	DIMT1	protein_coding
ENSG00000086200	-0.265862	2.70369	0.0523607	0.819005	0.960796	IPO11	protein_coding
ENSG00000086232	-0.444702	4.93652	0.473136	0.491548	0.800282	EIF2AK1	protein_coding
ENSG00000086289	0.339284	2.28967	0.0714366	0.789256	0.952128	EPDR1	protein_coding
ENSG00000086300	-2.99918	2.63508	4.85722	0.0275307	0.206977	SNX10	protein_coding
ENSG00000086475	2.87406	1.8814	2.50802	0.113268	0.426915	SEPHS1	protein_coding
ENSG00000086570	0.459325	2.75494	0.164641	0.684919	0.90834	FAT2	protein_coding
ENSG00000086589	-0.918725	1.81663	0.255972	0.612901	0.871259	RBM22	protein_coding
ENSG00000086598	0.564708	2.91592	0.309265	0.578132	0.850834	TMED2	protein_coding
ENSG00000086619	0.692829	7.00628	1.21175	0.270985	0.628206	ERO1B	protein_coding
ENSG00000086666	-0.854106	2.91077	0.276043	0.599306	0.863557	ZFAND6	protein_coding
ENSG00000086712	-2.78463	4.28882	8.06483	0.00451328	0.0751107	TXLNG	protein_coding
ENSG00000086730	0.800525	4.40327	1.24673	0.264178	0.624829	LAT2	protein_coding
ENSG00000086758	1.81438	3.34911	4.3669	0.0366435	0.243276	HUWE1	protein_coding
ENSG00000087008	-0.139654	2.6303	0.00639274	0.936273	0.993639	ACOX3	protein_coding
ENSG00000087053	-1.36959	3.55246	2.36991	0.123694	0.445403	MTMR2	protein_coding
ENSG00000087074	0.0488935	6.68607	0.00537846	0.941537	0.995496	PPP1R15A	protein_coding
ENSG00000087086	0.63272	3.98481	0.459123	0.498034	0.803407	FTL	protein_coding
ENSG00000087087	0.649481	3.08078	0.381084	0.537024	0.825757	SRRT	protein_coding
ENSG00000087088	1.21938	3.09011	1.50058	0.220582	0.578834	BAX	protein_coding
ENSG00000087152	-0.509316	4.27568	0.491895	0.483083	0.795239	ATXN7L3	protein_coding
ENSG00000087157	0.166831	5.59046	0.0342795	0.853113	0.971199	PGS1	protein_coding
ENSG00000087191	-0.248445	5.17146	0.137182	0.711099	0.920714	PSMC5	protein_coding
ENSG00000087206	-0.723015	2.07965	0.189953	0.662955	0.897361	UIMC1	protein_coding
ENSG00000087237	1.29441	3.98044	2.55758	0.109766	0.423535	CETP	protein_coding
ENSG00000087253	2.18612	1.65841	1.57521	0.209452	0.565931	LPCAT2	protein_coding
ENSG00000087263	0.504129	2.36599	0.0912592	0.762582	0.942356	OGFOD1	protein_coding
ENSG00000087266	0.695987	4.80204	1.15241	0.283045	0.639075	SH3BP2	protein_coding
ENSG00000087269	-0.270121	4.21015	0.136016	0.712274	0.92106	NOP14	protein_coding
ENSG00000087274	-0.7333	2.61828	0.341359	0.559046	0.840598	ADD1	protein_coding
ENSG00000087299	-0.465696	8.17093	0.502939	0.478212	0.792658	L2HGDH	protein_coding
ENSG00000087302	2.84851	3.25168	9.05982	0.00261288	0.0540633	RTRAF	protein_coding
ENSG00000087303	-1.91169	5.77457	7.47116	0.00626952	0.091393	NID2	protein_coding
ENSG00000087365	0.225308	3.224	0.0695781	0.791952	0.952897	SF3B2	protein_coding
ENSG00000087460	1.94996	3.46839	5.01344	0.0251512	0.197962	GNAS	protein_coding
ENSG00000087470	0.526025	5.08876	0.613244	0.433569	0.762167	DNM1L	protein_coding
ENSG00000087502	0.490039	2.35274	0.128029	0.720485	0.92509	ERGIC2	protein_coding
ENSG00000087884	0.0436953	3.08252	0.00274773	0.958195	1	AAMDC	protein_coding
ENSG00000087903	0.0627254	3.12271	0.00414488	0.948667	0.997553	RFX2	protein_coding
ENSG00000087995	2.41925	2.06475	2.85636	0.0910132	0.389172	METTL2A	protein_coding
ENSG00000088038	2.49983	3.7705	7.14357	0.00752332	0.101077	CNOT3	protein_coding
ENSG00000088053	-0.807791	6.48805	1.7808	0.182051	0.539153	GP6	protein_coding
ENSG00000088205	-0.403701	3.97049	0.183911	0.668034	0.900265	DDX18	protein_coding
ENSG00000088256	3.67667	2.7819	6.79935	0.00911913	0.113539	GNA11	protein_coding
ENSG00000088367	0.490556	2.66743	0.219003	0.6398	0.884943	EPB41L1	protein_coding
ENSG00000088386	3.16633	1.83483	3.18367	0.0743773	0.351798	SLC15A1	protein_coding
ENSG00000088448	0.793413	3.33046	0.662666	0.41562	0.747974	ANKRD10	protein_coding
ENSG00000088538	1.23132	4.74432	3.20138	0.0735761	0.35179	DOCK3	protein_coding
ENSG00000088543	2.04065	2.0156	1.76566	0.18392	0.542054	C3orf18	protein_coding
ENSG00000088727	-0.33563	5.41508	0.172261	0.67811	0.905845	KIF9	protein_coding
ENSG00000088808	-0.125895	4.07557	0.0271107	0.869217	0.977681	PPP1R13B	protein_coding
ENSG00000088832	0.791594	2.50594	0.54682	0.45962	0.780983	FKBP1A	protein_coding
ENSG00000088833	0.270456	2.36173	0.0609521	0.804997	0.954835	NSFL1C	protein_coding
ENSG00000088888	-0.415425	3.25044	0.127008	0.721554	0.925474	MAVS	protein_coding
ENSG00000088930	0.711001	2.36465	0.361489	0.547681	0.832327	XRN2	protein_coding
ENSG00000088986	0.912527	2.82337	0.653573	0.418838	0.751126	DYNLL1	protein_coding
ENSG00000089006	1.08704	4.08759	2.20577	0.137495	0.471365	SNX5	protein_coding
ENSG00000089009	-1.39722	2.32439	1.06553	0.301957	0.654601	RPL6	protein_coding
ENSG00000089022	-0.45472	2.92399	0.186867	0.665537	0.898458	MAPKAPK5	protein_coding
ENSG00000089041	0.79621	4.81485	1.14965	0.283623	0.639397	P2RX7	protein_coding
ENSG00000089050	-4.56359	2.31522	6.88229	0.00870539	0.110813	RBBP9	protein_coding
ENSG00000089053	-0.341824	2.87717	0.10406	0.747011	0.935235	ANAPC5	protein_coding
ENSG00000089057	-0.282805	1.9039	0.0245694	0.875445	0.977681	SLC23A2	protein_coding
ENSG00000089060	-1.18395	4.37325	1.92615	0.16518	0.510178	SLC8B1	protein_coding
ENSG00000089063	-0.467266	3.61768	0.198059	0.656292	0.894726	TMEM230	protein_coding
ENSG00000089091	4.07592	2.09026	6.07345	0.0137228	0.141135	DZANK1	protein_coding
ENSG00000089094	1.94251	5.05158	8.65843	0.00325551	0.0624831	KDM2B	protein_coding
ENSG00000089127	0.437868	1.74421	0.0706952	0.790327	0.952128	OAS1	protein_coding
ENSG00000089154	2.08304	2.61202	3.97281	0.0462405	0.27938	GCN1	protein_coding
ENSG00000089157	1.69182	2.70207	2.16013	0.141633	0.478912	RPLP0	protein_coding
ENSG00000089159	0.361177	3.2644	0.125758	0.722872	0.926051	PXN	protein_coding
ENSG00000089195	-0.823117	2.38445	0.362156	0.547311	0.832053	TRMT6	protein_coding
ENSG00000089220	-0.0372348	1.84289	0.000418261	0.983683	1	PEBP1	protein_coding
ENSG00000089234	-1.41221	1.62656	0.675726	0.411062	0.744263	BRAP	protein_coding
ENSG00000089248	-0.931872	2.90195	0.855286	0.355061	0.705983	ERP29	protein_coding
ENSG00000089280	3.39452	2.4264	6.09386	0.0135653	0.140585	FUS	protein_coding
ENSG00000089327	1.5672	3.34177	2.46427	0.116462	0.431521	FXYD5	protein_coding
ENSG00000089335	1.66592	2.27467	1.17032	0.279336	0.635028	ZNF302	protein_coding
ENSG00000089351	2.57225	4.02209	8.53477	0.00348426	0.0652717	GRAMD1A	protein_coding
ENSG00000089486	-1.50079	4.14322	3.19348	0.0739324	0.351798	CDIP1	protein_coding
ENSG00000089597	2.4334	3.56531	6.36064	0.011668	0.128267	GANAB	protein_coding
ENSG00000089639	0.67176	1.97862	0.167488	0.682354	0.907957	GMIP	protein_coding
ENSG00000089685	-0.82489	3.37124	0.877905	0.348776	0.701779	BIRC5	protein_coding
ENSG00000089693	-0.0605366	3.35484	0.00452635	0.94636	0.997123	MLF2	protein_coding
ENSG00000089723	-1.42934	5.03825	3.84406	0.0499224	0.289979	OTUB2	protein_coding
ENSG00000089737	-2.36775	4.34343	6.67981	0.00975108	0.117425	DDX24	protein_coding
ENSG00000089775	-0.729714	5.08853	0.498118	0.480328	0.79352	ZBTB25	protein_coding
ENSG00000089818	0.298547	5.94675	0.208587	0.647877	0.889522	NECAP1	protein_coding
ENSG00000089820	-0.0811294	2.55846	0.00534815	0.941702	0.995496	ARHGAP4	protein_coding
ENSG00000089876	-0.835387	4.55931	1.18454	0.276434	0.632733	DHX32	protein_coding
ENSG00000089902	-3.85629	1.92634	3.32085	0.0684067	0.338614	RCOR1	protein_coding
ENSG00000089916	0.721659	3.78621	0.882139	0.347617	0.700727	GPATCH2L	protein_coding
ENSG00000090006	1.11935	2.89041	0.633662	0.426015	0.757207	LTBP4	protein_coding
ENSG00000090013	2.12319	2.38021	2.08597	0.148658	0.490349	BLVRB	protein_coding
ENSG00000090020	-0.7812	4.19344	0.596579	0.439886	0.76706	SLC9A1	protein_coding
ENSG00000090060	0.161179	3.5902	0.0296924	0.86319	0.975033	PAPOLA	protein_coding
ENSG00000090061	3.73337	4.36374	13.6061	0.000225452	0.0105251	CCNK	protein_coding
ENSG00000090104	-0.31434	2.05273	0.0494099	0.824093	0.961497	RGS1	protein_coding
ENSG00000090238	1.79809	3.90037	4.80018	0.0284568	0.210702	YPEL3	protein_coding
ENSG00000090263	-0.17506	2.58621	0.0273187	0.868721	0.977681	MRPS33	protein_coding
ENSG00000090266	-0.2395	6.40646	0.165522	0.684123	0.907957	NDUFB2	protein_coding
ENSG00000090273	-0.667374	3.8448	0.583831	0.444815	0.770131	NUDC	protein_coding
ENSG00000090316	0.448727	4.2422	0.278195	0.597887	0.863066	MAEA	protein_coding
ENSG00000090339	-0.797746	3.70844	0.828662	0.36266	0.71395	ICAM1	protein_coding
ENSG00000090372	0.900617	3.95966	1.33567	0.247799	0.612207	STRN4	protein_coding
ENSG00000090376	1.26974	4.1939	3.03913	0.0812793	0.368326	IRAK3	protein_coding
ENSG00000090382	-1.03905	4.33053	1.4594	0.227025	0.586137	LYZ	protein_coding
ENSG00000090487	-1.01846	5.1755	1.90227	0.167825	0.514312	SPG21	protein_coding
ENSG00000090520	0.669785	2.96336	0.244411	0.621038	0.875311	DNAJB11	protein_coding
ENSG00000090554	-0.0237612	2.42384	0.000506278	0.982049	1	FLT3LG	protein_coding
ENSG00000090565	-1.21144	2.4693	0.774035	0.378972	0.727837	RAB11FIP3	protein_coding
ENSG00000090581	0.188024	4.64381	0.0394476	0.842564	0.966571	GNPTG	protein_coding
ENSG00000090612	2.78998	2.58267	5.80328	0.0159963	0.153761	ZNF268	protein_coding
ENSG00000090615	0.0817848	3.07365	0.00931142	0.923127	0.988267	GOLGA3	protein_coding
ENSG00000090621	-0.447696	3.4167	0.236221	0.626949	0.878821	PABPC4	protein_coding
ENSG00000090659	0.897567	1.89266	0.247376	0.618929	0.873969	CD209	protein_coding
ENSG00000090674	1.20321	2.18616	0.127326	0.72122	0.925275	MCOLN1	protein_coding
ENSG00000090686	0.40557	4.81327	0.292963	0.588328	0.857948	USP48	protein_coding
ENSG00000090857	-0.265112	3.64591	0.0438862	0.834066	0.963036	PDPR	protein_coding
ENSG00000090861	-1.62669	2.47409	1.58877	0.207501	0.565931	AARS	protein_coding
ENSG00000090863	0.00466088	2.51561	1.09e-05	0.997361	1	GLG1	protein_coding
ENSG00000090905	-0.199019	2.03908	0.022953	0.879579	0.979351	TNRC6A	protein_coding
ENSG00000090924	1.11154	4.03542	1.61039	0.204437	0.565367	PLEKHG2	protein_coding
ENSG00000090975	1.27335	2.93234	1.57133	0.210014	0.566822	PITPNM2	protein_coding
ENSG00000090989	3.3974	2.02815	3.66653	0.0555156	0.305957	EXOC1	protein_coding
ENSG00000091009	1.12239	2.09556	0.718502	0.396636	0.740264	RBM27	protein_coding
ENSG00000091039	2.25466	2.93114	4.63054	0.0314077	0.222949	OSBPL8	protein_coding
ENSG00000091073	0.793457	2.56564	0.449321	0.502658	0.806671	DTX2	protein_coding
ENSG00000091106	1.79066	2.49686	1.862	0.172394	0.521867	NLRC4	protein_coding
ENSG00000091128	-0.143318	1.99008	0.010614	0.917944	0.986253	LAMB4	protein_coding
ENSG00000091136	2.20985	7.21582	10.3501	0.00129467	0.0337409	LAMB1	protein_coding
ENSG00000091137	0.0374174	3.15786	0.00195888	0.964698	1	SLC26A4	protein_coding
ENSG00000091140	3.75183	2.71582	8.37962	0.00379452	0.0682161	DLD	protein_coding
ENSG00000091164	1.71225	4.47735	4.95818	0.0259675	0.200891	TXNL1	protein_coding
ENSG00000091262	1.34015	3.99725	1.87143	0.171312	0.521191	ABCC6	protein_coding
ENSG00000091317	-0.931958	3.95271	1.06955	0.301048	0.653959	CMTM6	protein_coding
ENSG00000091409	-1.47955	4.7523	4.33409	0.0373563	0.246428	ITGA6	protein_coding
ENSG00000091428	-0.212653	4.13983	0.0706838	0.790344	0.952128	RAPGEF4	protein_coding
ENSG00000091436	0.709884	4.88889	1.13615	0.286468	0.641955	MAP3K20	protein_coding
ENSG00000091513	-0.54156	6.77298	0.860419	0.353621	0.705091	TF	protein_coding
ENSG00000091527	0.235892	2.91221	0.0624073	0.802731	0.954806	CDV3	protein_coding
ENSG00000091536	-1.67363	4.25072	2.81473	0.0934027	0.393846	MYO15A	protein_coding
ENSG00000091542	0.592	4.61779	0.695956	0.404146	0.744263	ALKBH5	protein_coding
ENSG00000091592	-0.175528	2.22144	0.0136706	0.906922	0.984177	NLRP1	protein_coding
ENSG00000091640	0.438138	4.47624	0.27934	0.597134	0.862379	SPAG7	protein_coding
ENSG00000091651	-0.343142	5.99771	0.328167	0.566741	0.843233	ORC6	protein_coding
ENSG00000091732	-1.15774	3.25013	1.23226	0.266968	0.625708	ZC3HC1	protein_coding
ENSG00000091831	2.12287	3.73224	5.32522	0.0210189	0.178539	ESR1	protein_coding
ENSG00000091844	-1.56811	2.71683	2.04067	0.153142	0.493816	RGS17	protein_coding
ENSG00000091879	0.94742	4.36649	1.43704	0.230619	0.590182	ANGPT2	protein_coding
ENSG00000091972	0.720605	1.80495	0.156676	0.692235	0.911985	CD200	protein_coding
ENSG00000091986	-0.605032	3.82503	0.524169	0.469069	0.787278	CCDC80	protein_coding
ENSG00000092010	0.579763	2.85201	0.329902	0.565717	0.843122	PSME1	protein_coding
ENSG00000092020	0.314397	4.14711	0.0889847	0.765472	0.943703	PPP2R3C	protein_coding
ENSG00000092051	-2.2e-16	1.52196	0	1	1	JPH4	protein_coding
ENSG00000092094	3.07686	2.49225	4.23955	0.0394927	0.255462	OSGEP	protein_coding
ENSG00000092098	-0.543018	3.06477	0.299575	0.584149	0.854845	RNF31	protein_coding
ENSG00000092108	-2.20988	2.77295	2.87492	0.0899696	0.386871	SCFD1	protein_coding
ENSG00000092140	-0.808425	2.8092	0.545195	0.460288	0.780983	G2E3	protein_coding
ENSG00000092148	-1.63116	4.12009	3.83315	0.0502485	0.291488	HECTD1	protein_coding
ENSG00000092199	-0.0383601	5.0685	0.00327174	0.954387	0.999244	HNRNPC	protein_coding
ENSG00000092200	2.31059	3.41037	4.12536	0.0422452	0.264408	RPGRIP1	protein_coding
ENSG00000092201	1.81098	2.77207	2.19921	0.138082	0.472308	SUPT16H	protein_coding
ENSG00000092203	2.25725	4.83032	5.29707	0.0213614	0.180822	TOX4	protein_coding
ENSG00000092208	2.50696	2.12487	3.01248	0.0826259	0.371087	GEMIN2	protein_coding
ENSG00000092330	0.0947156	4.53622	0.017408	0.895032	0.984177	TINF2	protein_coding
ENSG00000092421	0.339108	3.48826	0.127306	0.721241	0.925275	SEMA6A	protein_coding
ENSG00000092439	-0.415773	2.63258	0.166541	0.683204	0.907957	TRPM7	protein_coding
ENSG00000092445	0.402314	3.46229	0.140467	0.707817	0.919335	TYRO3	protein_coding
ENSG00000092529	-0.243413	3.42344	0.066458	0.796565	0.953307	CAPN3	protein_coding
ENSG00000092531	0.184748	4.8646	0.0508861	0.821528	0.960796	SNAP23	protein_coding
ENSG00000092820	-1.37586	3.78402	1.19511	0.274301	0.632404	EZR	protein_coding
ENSG00000092841	0.0832776	5.57333	0.018088	0.893014	0.984177	MYL6	protein_coding
ENSG00000092847	0.169142	4.83389	0.048954	0.824893	0.961572	AGO1	protein_coding
ENSG00000092853	0.210579	1.88916	0.0172448	0.895523	0.984177	CLSPN	protein_coding
ENSG00000092871	-0.650987	5.84523	1.02243	0.311943	0.665721	RFFL	protein_coding
ENSG00000092929	1.43026	4.36196	3.07575	0.0794678	0.364187	UNC13D	protein_coding
ENSG00000092931	1.70567	10.5346	3.91065	0.0479811	0.284296	MFSD11	protein_coding
ENSG00000092964	-0.172842	2.17616	0.0002871	0.986481	1	DPYSL2	protein_coding
ENSG00000093000	0.64689	4.25521	0.435438	0.509333	0.811921	NUP50	protein_coding
ENSG00000093010	0.183454	2.33891	0.0258597	0.872243	0.977681	COMT	protein_coding
ENSG00000093072	-1.04448	2.47017	0.808257	0.368636	0.718599	ADA2	protein_coding
ENSG00000093134	-0.225156	3.48596	0.0529782	0.81796	0.96054	VNN3	protein_coding
ENSG00000093144	-0.129972	3.67114	0.027191	0.869025	0.977681	ECHDC1	protein_coding
ENSG00000093167	-0.231334	5.52248	0.131234	0.717156	0.923309	LRRFIP2	protein_coding
ENSG00000093183	0.481898	4.98544	0.211178	0.645846	0.888414	SEC22C	protein_coding
ENSG00000094631	1.75205	2.78829	2.22887	0.135453	0.469807	HDAC6	protein_coding
ENSG00000094661	-0.605927	2.42737	0.261803	0.608884	0.869975	OR1I1	protein_coding
ENSG00000094914	1.35176	3.94056	1.91228	0.166711	0.513011	AAAS	protein_coding
ENSG00000094916	-1.77089	2.56715	2.33276	0.126677	0.451684	CBX5	protein_coding
ENSG00000094975	0.683663	4.03252	0.680689	0.409349	0.744263	SUCO	protein_coding
ENSG00000095002	-2.1122	2.63886	2.2071	0.137376	0.471365	MSH2	protein_coding
ENSG00000095015	-0.367162	2.25445	0.0761468	0.782589	0.94977	MAP3K1	protein_coding
ENSG00000095059	0.509902	3.30501	0.357506	0.549895	0.833907	DHPS	protein_coding
ENSG00000095066	-1.99038	9.25632	1.11244	0.291551	0.644884	HOOK2	protein_coding
ENSG00000095139	-0.666876	2.39992	0.332908	0.563952	0.842164	ARCN1	protein_coding
ENSG00000095209	-0.371491	3.16455	0.15277	0.695902	0.913267	TMEM38B	protein_coding
ENSG00000095303	-1.02869	3.07174	1.17424	0.278531	0.634336	PTGS1	protein_coding
ENSG00000095319	-0.134225	3.29824	0.0184483	0.89196	0.984177	NUP188	protein_coding
ENSG00000095321	2.6725	3.67855	8.45047	0.00364949	0.0664951	CRAT	protein_coding
ENSG00000095380	-0.633492	3.83729	0.588171	0.443127	0.769439	NANS	protein_coding
ENSG00000095383	0.907461	3.90424	1.26869	0.260013	0.624829	TBC1D2	protein_coding
ENSG00000095397	1.20322	2.18616	0.127357	0.721188	0.925275	WHRN	protein_coding
ENSG00000095464	-1.16643	2.04798	0.18061	0.670849	0.901638	PDE6C	protein_coding
ENSG00000095485	-0.167153	2.54932	0.0241888	0.876405	0.97823	CWF19L1	protein_coding
ENSG00000095539	-0.136862	3.9048	0.021584	0.883199	0.980589	SEMA4G	protein_coding
ENSG00000095564	-0.802715	2.64661	0.432047	0.510986	0.812349	BTAF1	protein_coding
ENSG00000095587	-1.51865	1.77367	0.764557	0.381906	0.727839	TLL2	protein_coding
ENSG00000095713	-2.65957	2.60152	3.34959	0.0672219	0.335944	CRTAC1	protein_coding
ENSG00000095752	-2.2e-16	1.52196	0	1	1	IL11	protein_coding
ENSG00000095787	-1.48765	3.4857	2.80041	0.0942401	0.39416	WAC	protein_coding
ENSG00000095794	1.28255	3.97492	1.5825	0.2084	0.565931	CREM	protein_coding
ENSG00000095906	1.35226	2.61709	1.39447	0.237651	0.598329	NUBP2	protein_coding
ENSG00000095951	-1.22491	4.07715	1.54344	0.214106	0.571642	HIVEP1	protein_coding
ENSG00000096060	0.160423	2.60926	0.00305226	0.955941	0.999869	FKBP5	protein_coding
ENSG00000096063	0.185546	3.78481	0.0524467	0.818859	0.960795	SRPK1	protein_coding
ENSG00000096070	1.53073	2.28675	1.13351	0.287028	0.6423	BRPF3	protein_coding
ENSG00000096093	-1.2339	3.43495	1.76157	0.184428	0.54232	EFHC1	protein_coding
ENSG00000096384	0.157046	5.92389	0.0485939	0.825528	0.961948	HSP90AB1	protein_coding
ENSG00000096401	1.05721	3.3512	0.91139	0.339746	0.69489	CDC5L	protein_coding
ENSG00000096433	0.438773	3.31779	0.245934	0.619953	0.874609	ITPR3	protein_coding
ENSG00000096717	4.13428	2.90944	11.4749	0.000705406	0.0227411	SIRT1	protein_coding
ENSG00000096746	-0.363911	4.24764	0.228443	0.63268	0.881081	HNRNPH3	protein_coding
ENSG00000096872	-0.137794	3.78831	0.0181476	0.892839	0.984177	IFT74	protein_coding
ENSG00000096968	0.231231	2.46272	0.0405266	0.840455	0.965428	JAK2	protein_coding
ENSG00000096996	2.86826	2.8753	5.403	0.0201022	0.175409	IL12RB1	protein_coding
ENSG00000097021	-1.30571	2.62259	1.11435	0.291139	0.644884	ACOT7	protein_coding
ENSG00000097033	-1.61775	2.40297	1.15003	0.283542	0.639397	SH3GLB1	protein_coding
ENSG00000097096	-0.858844	2.09719	0.369182	0.54345	0.829751	SYDE2	protein_coding
ENSG00000099139	2.23771	2.10227	1.88876	0.169342	0.516716	PCSK5	protein_coding
ENSG00000099203	-0.898096	5.07194	1.5716	0.209974	0.566802	TMED1	protein_coding
ENSG00000099219	-1.73779	6.71528	8.44822	0.003654	0.0665051	ERMP1	protein_coding
ENSG00000099246	2.53638	2.41903	3.36049	0.0667782	0.334657	RAB18	protein_coding
ENSG00000099250	1.34375	4.10128	1.84211	0.174704	0.525782	NRP1	protein_coding
ENSG00000099284	2.41106	2.63074	4.60768	0.0318291	0.224706	H2AFY2	protein_coding
ENSG00000099290	-0.400169	2.43675	0.0787293	0.779027	0.948723	WASHC2A	protein_coding
ENSG00000099308	0.82472	2.79021	0.611037	0.434398	0.76309	MAST3	protein_coding
ENSG00000099326	1.41746	4.02435	3.51034	0.0609868	0.321515	MZF1	protein_coding
ENSG00000099331	-1.16331	3.26404	1.54304	0.214166	0.571717	MYO9B	protein_coding
ENSG00000099337	-0.401147	3.77481	0.273159	0.601221	0.865243	KCNK6	protein_coding
ENSG00000099338	3.48536	2.65926	5.7746	0.0162595	0.155214	CATSPERG	protein_coding
ENSG00000099364	0.998603	3.31655	1.01417	0.313906	0.668369	FBXL19	protein_coding
ENSG00000099365	-0.0374178	2.25818	0.000638793	0.979836	1	STX1B	protein_coding
ENSG00000099377	-1.94874	2.00032	1.41337	0.234497	0.595221	HSD3B7	protein_coding
ENSG00000099381	1.95319	2.36631	2.32596	0.127232	0.453113	SETD1A	protein_coding
ENSG00000099385	1.06729	1.96224	0.425791	0.514062	0.812349	BCL7C	protein_coding
ENSG00000099622	1.05236	5.3534	1.98081	0.159306	0.502469	CIRBP	protein_coding
ENSG00000099624	-0.755219	3.69644	0.793106	0.373163	0.722595	ATP5F1D	protein_coding
ENSG00000099625	0.447256	2.54447	0.106162	0.744557	0.93408	CBARP	protein_coding
ENSG00000099715	-0.383324	4.33311	0.253703	0.61448	0.872355	PCDH11Y	protein_coding
ENSG00000099769	1.78238	2.5746	2.17293	0.140458	0.476037	IGFALS	protein_coding
ENSG00000099783	-1.31577	4.17818	2.21705	0.136493	0.471365	HNRNPM	protein_coding
ENSG00000099797	2.68246	7.73752	16.9081	3.92e-05	0.00275099	TECR	protein_coding
ENSG00000099810	-0.280087	3.7696	0.0802735	0.776927	0.948271	MTAP	protein_coding
ENSG00000099817	-1.35427	6.1908	4.91333	0.0266503	0.203884	POLR2E	protein_coding
ENSG00000099834	-0.925669	4.23512	1.16413	0.280611	0.636437	CDHR5	protein_coding
ENSG00000099840	1.59468	3.1901	2.12563	0.144853	0.484196	IZUMO4	protein_coding
ENSG00000099860	1.30213	4.13217	2.38499	0.122505	0.44377	GADD45B	protein_coding
ENSG00000099875	3.20079	3.27088	9.19994	0.00242023	0.051605	MKNK2	protein_coding
ENSG00000099899	4.50557	2.24758	7.53368	0.00605562	0.0894869	TRMT2A	protein_coding
ENSG00000099901	0.707034	5.0317	0.844139	0.358216	0.710063	RANBP1	protein_coding
ENSG00000099917	0.656149	3.20293	0.367931	0.544134	0.829751	MED15	protein_coding
ENSG00000099937	-0.51056	4.92654	0.59223	0.441558	0.768405	SERPIND1	protein_coding
ENSG00000099940	0.88034	3.0056	0.7214	0.395685	0.739769	SNAP29	protein_coding
ENSG00000099942	0.408315	2.13694	0.0747719	0.784512	0.950494	CRKL	protein_coding
ENSG00000099949	0.389656	3.8423	0.146033	0.702355	0.916614	LZTR1	protein_coding
ENSG00000099954	-1.72185	3.07291	2.07628	0.149604	0.490349	CECR2	protein_coding
ENSG00000099956	2.22176	3.76911	5.50002	0.0190163	0.168948	SMARCB1	protein_coding
ENSG00000099958	-0.0931172	2.97837	0.00694984	0.933561	0.991891	DERL3	protein_coding
ENSG00000099968	-1.01885	6.45361	2.65548	0.103194	0.411932	BCL2L13	protein_coding
ENSG00000099974	-1.10816	5.99384	3.25536	0.0711901	0.346405	DDTL	protein_coding
ENSG00000099977	0.101809	2.28519	0.00574452	0.939584	0.994867	DDT	protein_coding
ENSG00000099985	0.0905304	6.43013	0.0109905	0.916506	0.986253	OSM	protein_coding
ENSG00000099992	1.38761	5.04676	3.55474	0.0593756	0.317054	TBC1D10A	protein_coding
ENSG00000099995	0.326313	2.83278	0.0621539	0.803123	0.954806	SF3A1	protein_coding
ENSG00000099998	1.1999	3.19293	1.49493	0.221454	0.579911	GGT5	protein_coding
ENSG00000099999	-1.05474	5.27382	1.44457	0.229402	0.588911	RNF215	protein_coding
ENSG00000100003	-1.48607	5.56335	4.20273	0.040359	0.259079	SEC14L2	protein_coding
ENSG00000100014	2.42475	5.77693	12.8264	0.000341765	0.0139885	SPECC1L	protein_coding
ENSG00000100023	1.2056	3.62651	1.14975	0.283602	0.639397	PPIL2	protein_coding
ENSG00000100024	-1.03743	6.64421	1.73719	0.187496	0.545893	UPB1	protein_coding
ENSG00000100027	-0.94061	4.73431	1.67451	0.195655	0.555887	YPEL1	protein_coding
ENSG00000100028	-0.39859	4.81817	0.247055	0.619156	0.87408	SNRPD3	protein_coding
ENSG00000100029	-0.417484	2.56826	0.084296	0.771558	0.945318	PES1	protein_coding
ENSG00000100031	1.87323	2.49231	1.67567	0.195501	0.555887	GGT1	protein_coding
ENSG00000100033	-0.743243	2.8892	0.359127	0.548991	0.833743	PRODH	protein_coding
ENSG00000100034	-0.758155	4.4898	0.725546	0.394331	0.738871	PPM1F	protein_coding
ENSG00000100036	-0.507379	5.47844	0.511676	0.474414	0.790194	SLC35E4	protein_coding
ENSG00000100055	0.597472	3.81606	0.534279	0.464814	0.783995	CYTH4	protein_coding
ENSG00000100056	-1.579	2.11312	1.16859	0.279692	0.63517	ESS2	protein_coding
ENSG00000100060	1.77194	2.33842	1.83101	0.176008	0.528445	MFNG	protein_coding
ENSG00000100077	-0.206293	3.09611	0.0532517	0.817499	0.960379	GRK3	protein_coding
ENSG00000100083	0.165998	5.52558	0.0588895	0.80826	0.95641	GGA1	protein_coding
ENSG00000100092	0.604347	2.27177	0.217907	0.640639	0.885305	SH3BP1	protein_coding
ENSG00000100097	0.96929	4.96564	1.65617	0.198121	0.558698	LGALS1	protein_coding
ENSG00000100099	0.357484	2.92569	0.157966	0.691036	0.911985	HPS4	protein_coding
ENSG00000100100	0.87011	6.21527	1.85913	0.172725	0.52237	PIK3IP1	protein_coding
ENSG00000100104	-0.36228	6.97644	0.412243	0.520833	0.815894	SRRD	protein_coding
ENSG00000100105	0.748053	2.33756	0.424052	0.514922	0.812349	PATZ1	protein_coding
ENSG00000100106	2.18636	2.67633	2.72332	0.0988921	0.402707	TRIOBP	protein_coding
ENSG00000100109	-0.522496	5.61193	0.731779	0.392307	0.737356	TFIP11	protein_coding
ENSG00000100124	-0.492927	2.07259	0.0941685	0.758943	0.940728	ANKRD54	protein_coding
ENSG00000100129	-0.356077	3.65604	0.149371	0.699137	0.914324	EIF3L	protein_coding
ENSG00000100138	0.51018	2.4414	0.111194	0.738789	0.931833	SNU13	protein_coding
ENSG00000100139	-0.254972	2.4833	0.0503227	0.822503	0.960796	MICALL1	protein_coding
ENSG00000100142	0.102236	2.29682	0.00773835	0.929902	0.99043	POLR2F	protein_coding
ENSG00000100150	0.830653	3.51045	1.09505	0.295354	0.64719	DEPDC5	protein_coding
ENSG00000100154	0.720605	1.80495	0.156676	0.692235	0.911985	TTC28	protein_coding
ENSG00000100196	-1.47207	5.78121	5.06788	0.0243732	0.194016	KDELR3	protein_coding
ENSG00000100197	1.28315	2.76478	1.3294	0.248912	0.612964	CYP2D6	protein_coding
ENSG00000100201	0.67559	2.72705	0.283884	0.594167	0.862059	DDX17	protein_coding
ENSG00000100206	0.0940406	2.55202	0.00755597	0.930731	0.990879	DMC1	protein_coding
ENSG00000100207	2.96175	1.78494	2.60178	0.106744	0.418137	TCF20	protein_coding
ENSG00000100209	0.150916	2.69875	0.0232021	0.878933	0.979351	HSCB	protein_coding
ENSG00000100211	-0.345816	2.35387	0.0283168	0.866366	0.976312	CBY1	protein_coding
ENSG00000100216	-2.03688	2.99997	3.78398	0.0517453	0.2954	TOMM22	protein_coding
ENSG00000100218	0.239947	1.76197	0.0132606	0.908322	0.984177	RSPH14	protein_coding
ENSG00000100219	0.40975	5.51957	0.401083	0.52653	0.818652	XBP1	protein_coding
ENSG00000100221	0.267914	5.77468	0.18698	0.665442	0.898458	JOSD1	protein_coding
ENSG00000100225	-0.116718	2.4085	0.0112943	0.915364	0.985465	FBXO7	protein_coding
ENSG00000100226	-1.66398	7.80878	7.28214	0.00696434	0.096701	GTPBP1	protein_coding
ENSG00000100227	0.524734	2.04914	0.113932	0.735711	0.93126	POLDIP3	protein_coding
ENSG00000100228	0.271997	2.93166	0.0781683	0.779795	0.948761	RAB36	protein_coding
ENSG00000100239	0.341915	4.18995	0.228461	0.632667	0.881081	PPP6R2	protein_coding
ENSG00000100241	0.55712	3.53411	0.381623	0.536736	0.825531	SBF1	protein_coding
ENSG00000100242	0.0842514	7.54788	0.0214506	0.883558	0.980705	SUN2	protein_coding
ENSG00000100243	-0.0225963	4.6844	0.000667265	0.979392	1	CYB5R3	protein_coding
ENSG00000100253	-0.985464	1.99484	0.321657	0.570613	0.845638	MIOX	protein_coding
ENSG00000100263	0.595568	2.33137	0.24971	0.617279	0.873937	RHBDD3	protein_coding
ENSG00000100266	0.245207	6.41286	0.137703	0.710575	0.920526	PACSIN2	protein_coding
ENSG00000100276	-0.309341	2.05961	0.0413575	0.838849	0.964964	RASL10A	protein_coding
ENSG00000100281	-0.114628	4.20429	0.0244094	0.875848	0.97798	HMGXB4	protein_coding
ENSG00000100284	-0.255049	5.97879	0.122776	0.726043	0.927824	TOM1	protein_coding
ENSG00000100285	2.18612	1.65841	1.57521	0.209452	0.565931	NEFH	protein_coding
ENSG00000100288	1.88578	2.03167	1.55668	0.212153	0.569537	CHKB	protein_coding
ENSG00000100290	-0.0141088	2.31848	4.53e-05	0.994632	1	BIK	protein_coding
ENSG00000100292	1.73459	3.36049	2.97418	0.0846031	0.375919	HMOX1	protein_coding
ENSG00000100296	0.0551589	2.80544	0.00338729	0.953589	0.999174	THOC5	protein_coding
ENSG00000100297	-0.100682	3.2365	0.0108767	0.916938	0.986253	MCM5	protein_coding
ENSG00000100307	0.270321	2.76841	0.0450802	0.831857	0.962637	CBX7	protein_coding
ENSG00000100314	0.159474	4.0235	0.0298713	0.862783	0.974833	CABP7	protein_coding
ENSG00000100316	1.51564	3.51678	3.34489	0.0674141	0.336306	RPL3	protein_coding
ENSG00000100325	2.26008	2.86019	3.62105	0.0570528	0.310127	ASCC2	protein_coding
ENSG00000100330	0.265721	1.96964	0.0187968	0.890951	0.984177	MTMR3	protein_coding
ENSG00000100335	-0.116431	4.37509	0.0271627	0.869093	0.977681	MIEF1	protein_coding
ENSG00000100336	0.145732	5.43836	0.0411972	0.839158	0.965053	APOL4	protein_coding
ENSG00000100342	-0.0504027	4.25249	0.00484496	0.944507	0.995809	APOL1	protein_coding
ENSG00000100345	0.689577	3.81335	0.480979	0.487979	0.797737	MYH9	protein_coding
ENSG00000100348	1.59507	2.80219	2.70684	0.0999189	0.405294	TXN2	protein_coding
ENSG00000100350	0.57086	2.87649	0.303365	0.581781	0.853462	FOXRED2	protein_coding
ENSG00000100353	2.63596	2.22153	3.13755	0.0765085	0.356324	EIF3D	protein_coding
ENSG00000100354	2.31528	2.68773	3.48341	0.0619867	0.324126	TNRC6B	protein_coding
ENSG00000100359	-0.124874	4.87923	0.0305976	0.861141	0.974229	SGSM3	protein_coding
ENSG00000100364	0.479375	2.4527	0.150686	0.697881	0.913484	KIAA0930	protein_coding
ENSG00000100368	-2.10136	1.63482	1.23899	0.265666	0.624829	CSF2RB	protein_coding
ENSG00000100380	1.14838	2.90733	0.827044	0.363129	0.714006	ST13	protein_coding
ENSG00000100387	-0.734101	1.91669	0.157365	0.691595	0.911985	RBX1	protein_coding
ENSG00000100393	-0.308677	3.53428	0.152636	0.696029	0.913267	EP300	protein_coding
ENSG00000100395	-0.0753583	2.8397	0.00277621	0.957979	1	L3MBTL2	protein_coding
ENSG00000100399	1.49766	2.73136	2.2729	0.131653	0.46115	CHADL	protein_coding
ENSG00000100401	0.737822	2.37071	0.363921	0.546336	0.831289	RANGAP1	protein_coding
ENSG00000100403	3.80194	1.98017	4.43181	0.0352752	0.23859	ZC3H7B	protein_coding
ENSG00000100412	0.244432	3.68269	0.0965083	0.756061	0.939405	ACO2	protein_coding
ENSG00000100413	-0.093912	6.93768	0.0238539	0.877257	0.978623	POLR3H	protein_coding
ENSG00000100416	-0.532442	1.98057	0.101506	0.75003	0.936594	TRMU	protein_coding
ENSG00000100418	-1.50111	2.82124	1.03987	0.307853	0.660676	DESI1	protein_coding
ENSG00000100422	-1.16297	3.02101	1.03564	0.308837	0.661767	CERK	protein_coding
ENSG00000100426	0.0592108	3.10411	0.00234721	0.961359	1	ZBED4	protein_coding
ENSG00000100427	3.44113	2.55603	6.50804	0.0107388	0.124262	MLC1	protein_coding
ENSG00000100429	1.06982	3.78338	1.24099	0.26528	0.624829	HDAC10	protein_coding
ENSG00000100441	-0.976675	5.91371	2.5426	0.110812	0.424438	KHNYN	protein_coding
ENSG00000100442	0.017868	2.91017	0.000448804	0.983098	1	FKBP3	protein_coding
ENSG00000100445	-0.150287	8.20885	0.0634837	0.801072	0.954551	SDR39U1	protein_coding
ENSG00000100461	0.372905	3.04225	0.153987	0.694754	0.912717	RBM23	protein_coding
ENSG00000100462	1.90075	6.00045	8.0443	0.00456471	0.0752942	PRMT5	protein_coding
ENSG00000100473	2.29578	3.67389	5.12119	0.0236354	0.190468	COCH	protein_coding
ENSG00000100478	0.139748	5.95242	0.0574162	0.810627	0.957433	AP4S1	protein_coding
ENSG00000100485	-0.374535	3.10473	0.0963003	0.756315	0.939522	SOS2	protein_coding
ENSG00000100490	2.60674	5.14118	12.325	0.000446935	0.0163876	CDKL1	protein_coding
ENSG00000100503	-0.0852321	3.24272	0.00864612	0.925916	0.989291	NIN	protein_coding
ENSG00000100519	0.302429	2.26052	0.0474499	0.827562	0.962294	PSMC6	protein_coding
ENSG00000100522	1.16363	3.12823	1.11568	0.290851	0.644884	GNPNAT1	protein_coding
ENSG00000100526	-0.947135	2.73939	0.675577	0.411114	0.744263	CDKN3	protein_coding
ENSG00000100554	1.29372	3.81444	2.62983	0.104873	0.415525	ATP6V1D	protein_coding
ENSG00000100557	0.154721	2.84616	0.020654	0.885726	0.981729	CCDC198	protein_coding
ENSG00000100558	2.07797	2.77396	3.31581	0.0686163	0.339036	PLEK2	protein_coding
ENSG00000100564	-1.99773	4.92051	7.42814	0.00642116	0.0924292	PIGH	protein_coding
ENSG00000100565	-1.36027	2.45416	0.473824	0.491233	0.800084	LRRC74A	protein_coding
ENSG00000100567	-0.685374	6.94709	1.15825	0.281828	0.637228	PSMA3	protein_coding
ENSG00000100568	-1.07848	4.11837	1.9941	0.157913	0.501001	VTI1B	protein_coding
ENSG00000100575	-2.18293	2.67824	2.52005	0.112407	0.426915	TIMM9	protein_coding
ENSG00000100577	1.14912	2.47205	0.992359	0.319167	0.673783	GSTZ1	protein_coding
ENSG00000100578	-0.563907	3.08947	0.0440283	0.833801	0.963021	KIAA0586	protein_coding
ENSG00000100580	-0.619275	2.39066	0.166851	0.682926	0.907957	TMED8	protein_coding
ENSG00000100583	-0.231781	3.07524	0.0330488	0.855745	0.972035	SAMD15	protein_coding
ENSG00000100591	1.01628	2.48308	0.474374	0.490982	0.800045	AHSA1	protein_coding
ENSG00000100592	2.80477	2.73317	6.74674	0.00939193	0.115518	DAAM1	protein_coding
ENSG00000100599	-0.346402	4.06473	0.219234	0.639624	0.884901	RIN3	protein_coding
ENSG00000100600	-1.171	4.004	1.79483	0.180339	0.536869	LGMN	protein_coding
ENSG00000100603	-0.931845	3.72106	1.25942	0.261761	0.624829	SNW1	protein_coding
ENSG00000100604	0.558357	3.22142	0.366546	0.544893	0.83017	CHGA	protein_coding
ENSG00000100605	-0.893161	2.6165	0.310082	0.57763	0.850513	ITPK1	protein_coding
ENSG00000100612	0.723359	3.67497	0.729471	0.393055	0.737879	DHRS7	protein_coding
ENSG00000100614	1.43836	2.42251	1.56035	0.211614	0.569239	PPM1A	protein_coding
ENSG00000100625	-0.444826	3.37338	0.268684	0.604216	0.867107	SIX4	protein_coding
ENSG00000100626	2.20704	2.50567	1.68648	0.194066	0.554136	GALNT16	protein_coding
ENSG00000100628	-1.89077	5.59096	3.92473	0.0475809	0.283488	ASB2	protein_coding
ENSG00000100629	-1.16887	2.47588	1.07905	0.29891	0.651727	CEP128	protein_coding
ENSG00000100632	0.478206	4.18107	0.227961	0.63304	0.881378	ERH	protein_coding
ENSG00000100644	0.464542	6.17692	0.60349	0.437249	0.764893	HIF1A	protein_coding
ENSG00000100647	-0.504236	2.97829	0.2271	0.633683	0.881883	SUSD6	protein_coding
ENSG00000100650	0.353819	4.91927	0.235822	0.62724	0.878821	SRSF5	protein_coding
ENSG00000100652	-0.509713	7.08941	0.698388	0.403326	0.743865	SLC10A1	protein_coding
ENSG00000100664	0.161663	4.22607	0.0462336	0.829752	0.962637	EIF5	protein_coding
ENSG00000100697	1.32422	2.98968	1.35662	0.244124	0.607463	DICER1	protein_coding
ENSG00000100711	-0.149215	3.14448	0.0319702	0.858093	0.97297	ZFYVE21	protein_coding
ENSG00000100714	-0.519593	3.71016	0.444602	0.50491	0.808298	MTHFD1	protein_coding
ENSG00000100722	0.152676	2.67028	0.0156146	0.900556	0.984177	ZC3H14	protein_coding
ENSG00000100731	-2.37641	4.35125	8.51788	0.00351673	0.0654968	PCNX1	protein_coding
ENSG00000100764	0.122615	4.71839	0.0290613	0.864638	0.975301	PSMC1	protein_coding
ENSG00000100767	0.454681	6.60792	0.623259	0.429839	0.760394	PAPLN	protein_coding
ENSG00000100784	-0.117826	3.36882	0.0144576	0.904293	0.984177	RPS6KA5	protein_coding
ENSG00000100796	-0.341809	2.54386	0.061774	0.803714	0.954806	PPP4R3A	protein_coding
ENSG00000100802	3.83251	2.05921	5.19178	0.0226939	0.1857	C14orf93	protein_coding
ENSG00000100811	-0.222907	3.30414	0.0267188	0.870157	0.977681	YY1	protein_coding
ENSG00000100813	0.952543	5.51747	2.22818	0.135514	0.46982	ACIN1	protein_coding
ENSG00000100814	-2.02386	2.3608	1.73022	0.188383	0.547299	CCNB1IP1	protein_coding
ENSG00000100815	-0.300497	3.53325	0.0923272	0.761239	0.941883	TRIP11	protein_coding
ENSG00000100823	-0.374926	4.1478	0.258637	0.611058	0.871082	APEX1	protein_coding
ENSG00000100836	0.31294	2.52317	0.0785469	0.779276	0.948723	PABPN1	protein_coding
ENSG00000100852	-1.23012	2.0109	0.708034	0.400097	0.742205	ARHGAP5	protein_coding
ENSG00000100865	-2.17072	4.05832	6.74665	0.00939237	0.115518	CINP	protein_coding
ENSG00000100867	3.39745	2.02815	3.66686	0.0555046	0.305957	DHRS2	protein_coding
ENSG00000100883	0.593103	3.57681	0.419416	0.517228	0.813221	SRP54	protein_coding
ENSG00000100884	-2.9297	1.84505	2.39618	0.121632	0.442412	CPNE6	protein_coding
ENSG00000100888	2.70202	3.66922	4.67487	0.0306071	0.219155	CHD8	protein_coding
ENSG00000100889	0.844954	3.25599	0.924053	0.336413	0.691181	PCK2	protein_coding
ENSG00000100890	0.508154	4.95398	0.508781	0.475667	0.790906	KIAA0391	protein_coding
ENSG00000100897	0.366369	4.03242	0.207616	0.648642	0.889649	DCAF11	protein_coding
ENSG00000100902	0.822125	2.7455	0.706906	0.400473	0.742241	PSMA6	protein_coding
ENSG00000100906	0.798435	6.65188	1.95564	0.16198	0.507755	NFKBIA	protein_coding
ENSG00000100908	1.8476	4.13839	4.46188	0.0346594	0.236528	EMC9	protein_coding
ENSG00000100911	0.572846	3.13414	0.374569	0.540524	0.828534	PSME2	protein_coding
ENSG00000100918	-0.266549	4.64013	0.124269	0.72445	0.926892	REC8	protein_coding
ENSG00000100926	-1.29763	4.96161	2.58446	0.107917	0.420209	TM9SF1	protein_coding
ENSG00000100934	-1.63083	3.21154	2.09943	0.147354	0.489418	SEC23A	protein_coding
ENSG00000100938	-1.57637	7.24854	7.27589	0.00698862	0.0968501	GMPR2	protein_coding
ENSG00000100941	-0.202419	2.42058	0.0317987	0.85847	0.973084	PNN	protein_coding
ENSG00000100979	-1.55664	6.75265	6.52716	0.010624	0.123258	PLTP	protein_coding
ENSG00000100982	0.423581	5.9075	0.247833	0.618605	0.873969	PCIF1	protein_coding
ENSG00000100983	-1.10462	2.70549	0.319555	0.571875	0.846194	GSS	protein_coding
ENSG00000100985	0.415972	3.04913	0.172409	0.67798	0.905845	MMP9	protein_coding
ENSG00000100994	-1.51048	4.90789	3.89655	0.0483853	0.285297	PYGB	protein_coding
ENSG00000100997	-1.33254	3.43742	2.26828	0.132047	0.462216	ABHD12	protein_coding
ENSG00000101000	-0.199255	2.03908	0.0229977	0.879463	0.979351	PROCR	protein_coding
ENSG00000101019	0.209178	4.16649	0.076786	0.781701	0.949602	UQCC1	protein_coding
ENSG00000101040	2.61242	2.67535	4.94811	0.0261192	0.201445	ZMYND8	protein_coding
ENSG00000101079	0.0549088	2.4851	0.00303935	0.956035	0.999869	NDRG3	protein_coding
ENSG00000101082	-0.845312	7.65713	2.22198	0.136058	0.470642	SLA2	protein_coding
ENSG00000101084	-1.01142	1.82427	0.28439	0.593838	0.862059	RAB5IF	protein_coding
ENSG00000101104	-0.720516	3.59882	0.44746	0.503543	0.807431	PABPC1L	protein_coding
ENSG00000101109	0.12431	2.45683	0.0143375	0.90469	0.984177	STK4	protein_coding
ENSG00000101126	-0.724393	1.9824	0.264491	0.607051	0.868719	ADNP	protein_coding
ENSG00000101138	2.17817	2.95618	2.49012	0.114563	0.428636	CSTF1	protein_coding
ENSG00000101144	-0.449038	2.21452	0.118122	0.73108	0.930168	BMP7	protein_coding
ENSG00000101150	0.9666	4.30996	0.925276	0.336093	0.690872	TPD52L2	protein_coding
ENSG00000101158	-1.98612	7.80698	11.3091	0.000771291	0.0242839	NELFCD	protein_coding
ENSG00000101160	-1.99695	4.31962	5.19121	0.0227014	0.1857	CTSZ	protein_coding
ENSG00000101162	-1.62511	6.50583	7.38231	0.00658685	0.0932651	TUBB1	protein_coding
ENSG00000101166	0.380558	3.71703	0.190352	0.662624	0.897298	PRELID3B	protein_coding
ENSG00000101181	-0.972782	2.67109	0.77235	0.379491	0.727839	MTG2	protein_coding
ENSG00000101182	-0.413998	3.08608	0.217738	0.640769	0.885346	PSMA7	protein_coding
ENSG00000101187	-0.354461	3.34837	0.144734	0.70362	0.917447	SLCO4A1	protein_coding
ENSG00000101188	0.194252	2.37701	0.0179601	0.89339	0.984177	NTSR1	protein_coding
ENSG00000101189	-0.633312	2.28073	0.294931	0.587078	0.857119	MRGBP	protein_coding
ENSG00000101191	0.257993	2.07686	0.0456176	0.830873	0.962637	DIDO1	protein_coding
ENSG00000101193	2.43079	2.4742	1.32977	0.248847	0.612964	GID8	protein_coding
ENSG00000101210	0.912869	1.7793	0.27925	0.597193	0.862379	EEF1A2	protein_coding
ENSG00000101213	-0.259699	3.06998	0.073627	0.786127	0.951405	PTK6	protein_coding
ENSG00000101220	2.13174	2.75053	2.70299	0.10016	0.40547	C20orf27	protein_coding
ENSG00000101224	-1.46009	2.13948	1.01197	0.314432	0.668891	CDC25B	protein_coding
ENSG00000101236	0.498385	5.14686	0.479926	0.488456	0.798043	RNF24	protein_coding
ENSG00000101246	1.65261	3.13461	1.32123	0.250372	0.614587	ARFRP1	protein_coding
ENSG00000101247	1.70373	2.3201	0.933426	0.333974	0.688204	NDUFAF5	protein_coding
ENSG00000101265	-0.722218	4.48121	0.694933	0.404492	0.744263	RASSF2	protein_coding
ENSG00000101266	0.601898	3.51791	0.462976	0.496236	0.802799	CSNK2A1	protein_coding
ENSG00000101280	1.53059	1.95845	0.827709	0.362936	0.71395	ANGPT4	protein_coding
ENSG00000101290	-1.28415	2.35331	0.868382	0.351404	0.703089	CDS2	protein_coding
ENSG00000101294	-0.213512	3.67176	0.0579443	0.809775	0.957029	HM13	protein_coding
ENSG00000101298	2.63828	2.90821	4.27025	0.0387852	0.252725	SNPH	protein_coding
ENSG00000101307	1.09266	4.60702	1.7358	0.187672	0.546046	SIRPB1	protein_coding
ENSG00000101310	0.369485	3.5512	0.183364	0.668498	0.900265	SEC23B	protein_coding
ENSG00000101311	3.31342	2.93445	8.88453	0.00287597	0.0576504	FERMT1	protein_coding
ENSG00000101331	1.67007	3.2294	2.72409	0.0988444	0.402707	CCM2L	protein_coding
ENSG00000101333	-1.40068	2.00194	0.877375	0.348922	0.701992	PLCB4	protein_coding
ENSG00000101336	-0.106687	2.8851	0.00333786	0.953928	0.999174	HCK	protein_coding
ENSG00000101337	-0.29805	3.1772	0.0677859	0.794588	0.953159	TM9SF4	protein_coding
ENSG00000101342	-2.45848	6.48037	13.0469	0.000303789	0.0128526	TLDC2	protein_coding
ENSG00000101343	-1.46856	2.76214	1.2268	0.26803	0.626759	CRNKL1	protein_coding
ENSG00000101347	1.76529	2.70144	2.36926	0.123745	0.445473	SAMHD1	protein_coding
ENSG00000101353	0.469566	4.95666	0.342437	0.558426	0.840169	MROH8	protein_coding
ENSG00000101361	-1.03211	2.89144	1.01834	0.312913	0.667291	NOP56	protein_coding
ENSG00000101363	-1.85427	2.97995	2.42918	0.119095	0.437138	MANBAL	protein_coding
ENSG00000101365	-0.294811	3.11534	0.0611706	0.804655	0.954806	IDH3B	protein_coding
ENSG00000101367	0.497224	2.2898	0.153608	0.695111	0.912777	MAPRE1	protein_coding
ENSG00000101384	0.624859	2.99737	0.126304	0.722295	0.925946	JAG1	protein_coding
ENSG00000101413	-0.936374	2.68754	0.771191	0.379849	0.727839	RPRD1B	protein_coding
ENSG00000101417	-0.0460844	2.1094	0.000143652	0.990437	1	PXMP4	protein_coding
ENSG00000101421	0.472746	4.70696	0.373357	0.54118	0.828913	CHMP4B	protein_coding
ENSG00000101439	-3.32447	1.82829	2.80175	0.0941614	0.394018	CST3	protein_coding
ENSG00000101457	-0.996698	2.6971	0.488103	0.484775	0.796527	DNTTIP1	protein_coding
ENSG00000101460	1.50233	3.82269	3.00328	0.0830964	0.371947	MAP1LC3A	protein_coding
ENSG00000101464	0.380702	4.0565	0.233459	0.628971	0.879417	PIGU	protein_coding
ENSG00000101473	-0.740379	5.32426	1.3445	0.246242	0.610146	ACOT8	protein_coding
ENSG00000101493	-1.40681	2.01799	0.866643	0.351886	0.703281	ZNF516	protein_coding
ENSG00000101546	0.0424268	3.3758	0.00248862	0.960213	1	RBFA	protein_coding
ENSG00000101557	-2.07064	4.92095	7.5037	0.00615724	0.0903061	USP14	protein_coding
ENSG00000101558	-1.83853	4.16062	4.53268	0.0332534	0.230146	VAPA	protein_coding
ENSG00000101577	0.592656	8.86482	1.04833	0.305891	0.659016	LPIN2	protein_coding
ENSG00000101596	-0.20774	2.99698	0.0328223	0.856235	0.972035	SMCHD1	protein_coding
ENSG00000101608	0.470754	3.74871	0.270124	0.603249	0.866496	MYL12A	protein_coding
ENSG00000101624	-3.63008	2.03566	4.13108	0.0421025	0.264408	CEP76	protein_coding
ENSG00000101638	-2.2e-16	1.52196	0	1	1	ST8SIA5	protein_coding
ENSG00000101639	3.71521	1.95443	4.42753	0.0353637	0.23865	CEP192	protein_coding
ENSG00000101654	1.40594	2.71308	1.39677	0.237265	0.598249	RNMT	protein_coding
ENSG00000101665	-0.243799	3.16228	0.0708369	0.790122	0.952128	SMAD7	protein_coding
ENSG00000101670	0.459789	3.22327	0.203591	0.651837	0.891605	LIPG	protein_coding
ENSG00000101680	-0.844598	2.67029	0.407596	0.523192	0.817067	LAMA1	protein_coding
ENSG00000101695	-0.0237763	2.42384	0.000507167	0.982033	1	RNF125	protein_coding
ENSG00000101745	-0.00247102	4.67767	1.05e-05	0.997417	1	ANKRD12	protein_coding
ENSG00000101751	-0.746523	2.4976	0.467085	0.494331	0.801865	POLI	protein_coding
ENSG00000101773	1.27369	3.21737	1.99707	0.157603	0.500612	RBBP8	protein_coding
ENSG00000101782	-1.83801	3.2275	3.81386	0.0508301	0.292834	RIOK3	protein_coding
ENSG00000101842	0.941299	2.41729	0.789579	0.374228	0.723241	VSIG1	protein_coding
ENSG00000101882	-0.192824	5.01818	0.0890106	0.765439	0.943703	NKAP	protein_coding
ENSG00000101888	-0.567674	4.15137	0.555443	0.456102	0.779208	NXT2	protein_coding
ENSG00000101892	-0.723514	1.84103	0.154398	0.694367	0.912618	ATP1B4	protein_coding
ENSG00000101901	0.425021	3.33782	0.132555	0.715798	0.922832	ALG13	protein_coding
ENSG00000101916	-1.55529	2.43034	1.1624	0.280968	0.636685	TLR8	protein_coding
ENSG00000101935	0.575289	3.59494	0.49434	0.481998	0.795078	AMMECR1	protein_coding
ENSG00000101940	-1.04797	1.94062	0.389221	0.532709	0.822068	WDR13	protein_coding
ENSG00000101945	-1.0087	2.49768	0.550251	0.458215	0.780243	SUV39H1	protein_coding
ENSG00000101966	-0.106591	4.09218	0.0229784	0.879513	0.979351	XIAP	protein_coding
ENSG00000101972	0.0695336	4.03862	0.00701457	0.933253	0.991683	STAG2	protein_coding
ENSG00000101974	-0.592188	2.00533	0.165523	0.684122	0.907957	ATP11C	protein_coding
ENSG00000101986	1.31003	2.71507	1.21353	0.270634	0.627722	ABCD1	protein_coding
ENSG00000102003	1.55842	3.28493	2.70367	0.100117	0.40547	SYP	protein_coding
ENSG00000102007	-4.31387	2.18955	5.89897	0.0151498	0.14871	PLP2	protein_coding
ENSG00000102010	5.13626	2.4927	11.049	0.000887339	0.0269262	BMX	protein_coding
ENSG00000102030	2.77243	2.64832	5.68301	0.01713	0.160366	NAA10	protein_coding
ENSG00000102034	-1.08484	2.09942	0.503146	0.478121	0.792658	ELF4	protein_coding
ENSG00000102053	-0.474524	2.50527	0.136236	0.712052	0.921005	ZC3H12B	protein_coding
ENSG00000102054	-0.18123	3.54293	0.0507655	0.821737	0.960796	RBBP7	protein_coding
ENSG00000102096	1.44229	2.08278	0.822126	0.364559	0.71554	PIM2	protein_coding
ENSG00000102100	-1.53499	2.76118	1.7142	0.190442	0.5503	SLC35A2	protein_coding
ENSG00000102103	1.50828	3.38703	2.52627	0.111964	0.426915	PQBP1	protein_coding
ENSG00000102125	-2.40295	3.19842	4.3239	0.0375808	0.247189	TAZ	protein_coding
ENSG00000102144	0.661926	3.21719	0.400781	0.526686	0.818652	PGK1	protein_coding
ENSG00000102158	-2.10136	1.63482	1.23899	0.265666	0.624829	MAGT1	protein_coding
ENSG00000102172	-2.2e-16	1.52196	0	1	1	SMS	protein_coding
ENSG00000102178	0.971445	2.07327	0.61442	0.433128	0.761688	UBL4A	protein_coding
ENSG00000102189	-2.2e-16	1.52196	0	1	1	EEA1	protein_coding
ENSG00000102218	3.37572	1.95695	4.85653	0.0275416	0.206977	RP2	protein_coding
ENSG00000102225	-0.333957	3.23768	0.142879	0.705436	0.918183	CDK16	protein_coding
ENSG00000102226	0.727516	3.41658	0.794092	0.372866	0.722238	USP11	protein_coding
ENSG00000102265	-0.565938	2.06485	0.0712677	0.7895	0.952128	TIMP1	protein_coding
ENSG00000102290	-1.87487	2.59853	2.24231	0.13428	0.466877	PCDH11X	protein_coding
ENSG00000102302	-1.7088	3.69054	3.54402	0.0597604	0.317875	FGD1	protein_coding
ENSG00000102309	0.147343	2.16622	0.00232465	0.961545	1	PIN4	protein_coding
ENSG00000102317	-1.27984	2.43293	1.08796	0.296923	0.649012	RBM3	protein_coding
ENSG00000102349	4.23451	2.16481	6.48598	0.0108729	0.125155	KLF8	protein_coding
ENSG00000102383	-0.213139	2.13192	0.00400138	0.949562	0.997827	ZDHHC15	protein_coding
ENSG00000102401	-1.08086	2.4038	0.686816	0.40725	0.744263	ARMCX3	protein_coding
ENSG00000102445	-1.2144	6.06406	2.25626	0.133075	0.464047	RUBCNL	protein_coding
ENSG00000102531	-0.904994	4.20718	1.07314	0.300237	0.653577	FNDC3A	protein_coding
ENSG00000102543	1.63508	2.03865	1.75871	0.184786	0.54232	CDADC1	protein_coding
ENSG00000102572	-0.0340643	3.56926	0.00176021	0.966535	1	STK24	protein_coding
ENSG00000102575	-0.00334237	3.34374	2.48e-05	0.996025	1	ACP5	protein_coding
ENSG00000102580	0.616924	3.02383	0.324266	0.569055	0.844658	DNAJC3	protein_coding
ENSG00000102595	1.3145	2.61817	1.2415	0.265182	0.624829	UGGT2	protein_coding
ENSG00000102710	1.32563	3.41756	2.68956	0.101008	0.406898	SUPT20H	protein_coding
ENSG00000102743	3.9118	2.02086	5.6145	0.0178124	0.163419	SLC25A15	protein_coding
ENSG00000102753	-0.34806	2.215	0.0245379	0.875524	0.977681	KPNA3	protein_coding
ENSG00000102755	-1.39718	3.16019	1.48116	0.223593	0.583084	FLT1	protein_coding
ENSG00000102760	-1.77816	3.00714	3.06784	0.0798557	0.365065	RGCC	protein_coding
ENSG00000102763	-0.173878	2.59962	0.00553895	0.940673	0.995496	VWA8	protein_coding
ENSG00000102780	2.60544	5.39265	15.4502	8.47e-05	0.00508814	DGKH	protein_coding
ENSG00000102786	0.926862	4.73052	1.49193	0.221917	0.580433	INTS6	protein_coding
ENSG00000102796	-1.20341	4.89981	2.45828	0.116906	0.432842	DHRS12	protein_coding
ENSG00000102804	-0.989444	4.60529	1.29213	0.255656	0.620122	TSC22D1	protein_coding
ENSG00000102805	-0.691621	8.59223	1.41106	0.23488	0.595562	CLN5	protein_coding
ENSG00000102858	2.64033	2.95432	4.11525	0.0424982	0.264768	MGRN1	protein_coding
ENSG00000102870	0.187765	3.55453	0.05298	0.817957	0.96054	ZNF629	protein_coding
ENSG00000102871	0.516429	2.4166	0.0350126	0.851569	0.970638	TRADD	protein_coding
ENSG00000102879	-0.029786	3.94845	0.000936991	0.97558	1	CORO1A	protein_coding
ENSG00000102882	-0.0903427	1.92018	0.001936	0.964904	1	MAPK3	protein_coding
ENSG00000102890	0.881246	2.41781	0.569418	0.45049	0.774122	ELMO3	protein_coding
ENSG00000102893	1.58991	2.69077	1.32715	0.249313	0.613826	PHKB	protein_coding
ENSG00000102897	-0.0972952	6.17657	0.0227081	0.880219	0.979351	LYRM1	protein_coding
ENSG00000102898	-1.68988	4.28005	3.46546	0.0626629	0.325906	NUTF2	protein_coding
ENSG00000102900	-1.12046	2.55882	0.99172	0.319322	0.67387	NUP93	protein_coding
ENSG00000102901	-1.34814	5.13154	3.22485	0.0725283	0.34896	CENPT	protein_coding
ENSG00000102904	-0.833919	4.06481	0.927847	0.335423	0.689957	TSNAXIP1	protein_coding
ENSG00000102908	0.218352	5.67446	0.130284	0.718138	0.923642	NFAT5	protein_coding
ENSG00000102910	-1.06837	8.12897	3.49688	0.0614846	0.323008	LONP2	protein_coding
ENSG00000102921	3.34998	2.86158	7.19132	0.00732572	0.0997078	N4BP1	protein_coding
ENSG00000102934	-0.648036	7.9393	1.30165	0.253912	0.618698	PLLP	protein_coding
ENSG00000102962	-2.2e-16	1.52196	0	1	1	CCL22	protein_coding
ENSG00000102967	-1.22281	2.26465	0.818285	0.365682	0.716545	DHODH	protein_coding
ENSG00000102974	1.25094	2.50646	1.06231	0.30269	0.655214	CTCF	protein_coding
ENSG00000102977	4.34443	2.21819	6.88738	0.00868065	0.11071	ACD	protein_coding
ENSG00000102984	0.558929	2.98094	0.360764	0.548082	0.832793	ZNF821	protein_coding
ENSG00000103005	0.686314	2.06998	0.214222	0.643478	0.887107	USB1	protein_coding
ENSG00000103024	-1.69733	3.83508	1.86574	0.171963	0.52183	NME3	protein_coding
ENSG00000103034	3.03977	4.08848	11.4693	0.00070755	0.0227658	NDRG4	protein_coding
ENSG00000103035	-0.551401	4.18314	0.581485	0.445731	0.770809	PSMD7	protein_coding
ENSG00000103037	0.808841	6.80945	1.9527	0.162296	0.507755	SETD6	protein_coding
ENSG00000103042	-0.812742	2.86167	0.232448	0.629714	0.879671	SLC38A7	protein_coding
ENSG00000103043	-0.095169	3.05379	0.0111521	0.915897	0.985859	VAC14	protein_coding
ENSG00000103044	0.288303	6.33647	0.255532	0.613207	0.871482	HAS3	protein_coding
ENSG00000103047	-2.10136	1.63482	1.23899	0.265666	0.624829	TANGO6	protein_coding
ENSG00000103051	-1.15877	2.51364	0.892964	0.344675	0.697916	COG4	protein_coding
ENSG00000103061	-0.688003	6.15565	1.40512	0.235868	0.596631	SLC7A6OS	protein_coding
ENSG00000103064	-1.4139	6.99057	5.98734	0.0144089	0.145078	SLC7A6	protein_coding
ENSG00000103067	-2.33616	2.5992	2.31442	0.128179	0.454676	ESRP2	protein_coding
ENSG00000103091	0.198072	3.342	0.0380644	0.845314	0.967455	WDR59	protein_coding
ENSG00000103111	0.758552	2.94203	1.05287	0.304848	0.657595	MON1B	protein_coding
ENSG00000103121	-1.02561	3.97903	1.38105	0.239922	0.601943	CMC2	protein_coding
ENSG00000103145	-1.03072	5.62668	1.81738	0.177625	0.531758	HCFC1R1	protein_coding
ENSG00000103148	-1.09512	5.54805	2.13441	0.144026	0.483289	NPRL3	protein_coding
ENSG00000103150	1.29441	1.99136	0.501241	0.478955	0.792658	MLYCD	protein_coding
ENSG00000103168	0.746338	7.85963	1.22912	0.267578	0.626455	TAF1C	protein_coding
ENSG00000103174	1.36492	2.17609	1.21669	0.27001	0.627291	NAGPA	protein_coding
ENSG00000103175	2.16808	1.71478	1.52975	0.21615	0.571895	WFDC1	protein_coding
ENSG00000103187	-0.230111	2.50049	0.0107211	0.917532	0.986253	COTL1	protein_coding
ENSG00000103197	-1.37161	4.32344	2.52389	0.112134	0.426915	TSC2	protein_coding
ENSG00000103199	2.01156	2.40539	1.23213	0.266992	0.625708	ZNF500	protein_coding
ENSG00000103202	2.66503	2.24263	2.95404	0.0856632	0.378689	NME4	protein_coding
ENSG00000103222	-1.87124	2.15976	1.68105	0.194785	0.554818	ABCC1	protein_coding
ENSG00000103226	2.34222	2.19213	1.95925	0.161593	0.507755	NOMO3	protein_coding
ENSG00000103227	0.594292	2.54666	0.142918	0.705397	0.918183	LMF1	protein_coding
ENSG00000103245	5.1144	2.60801	10.008	0.00155862	0.0377938	CIAO3	protein_coding
ENSG00000103249	0.713634	4.90855	0.784247	0.375845	0.724521	CLCN7	protein_coding
ENSG00000103253	-0.0852379	3.83603	0.00723992	0.932192	0.991347	HAGHL	protein_coding
ENSG00000103257	0.355391	4.33066	0.0617537	0.803745	0.954806	SLC7A5	protein_coding
ENSG00000103260	1.16789	2.209	0.126015	0.7226	0.926051	METRN	protein_coding
ENSG00000103264	0.546848	2.65151	0.202066	0.653058	0.892724	FBXO31	protein_coding
ENSG00000103266	-0.501163	5.48738	0.534379	0.464772	0.783995	STUB1	protein_coding
ENSG00000103274	1.3889	3.05999	2.07469	0.14976	0.490349	NUBP1	protein_coding
ENSG00000103275	2.46793	2.53228	3.23896	0.0719061	0.347556	UBE2I	protein_coding
ENSG00000103313	-0.688781	3.23414	0.507978	0.476016	0.791239	MEFV	protein_coding
ENSG00000103316	1.15892	3.03169	1.30913	0.252552	0.617199	CRYM	protein_coding
ENSG00000103319	-3.58086	2.10113	4.1217	0.0423365	0.264598	EEF2K	protein_coding
ENSG00000103335	1.46312	3.68351	1.84451	0.174423	0.525641	PIEZO1	protein_coding
ENSG00000103342	-0.107769	4.26428	0.0187712	0.891025	0.984177	GSPT1	protein_coding
ENSG00000103353	1.4921	2.13264	0.882547	0.347505	0.700649	UBFD1	protein_coding
ENSG00000103356	3.02855	3.90001	8.27359	0.00402258	0.0709003	EARS2	protein_coding
ENSG00000103363	0.389207	2.53606	0.107077	0.743497	0.933282	ELOB	protein_coding
ENSG00000103365	2.22502	2.77856	3.81461	0.0508075	0.292805	GGA2	protein_coding
ENSG00000103381	-1.86398	2.18798	1.59106	0.207175	0.565931	CPPED1	protein_coding
ENSG00000103415	-1.3038	3.545	2.21128	0.137005	0.471365	HMOX2	protein_coding
ENSG00000103423	-1.05654	3.1575	0.956474	0.328077	0.682448	DNAJA3	protein_coding
ENSG00000103426	0.525984	3.1262	0.20622	0.649747	0.890049	CORO7-PAM16	protein_coding
ENSG00000103429	0.853959	3.057	0.642322	0.422871	0.754668	BFAR	protein_coding
ENSG00000103479	-1.71663	2.80407	2.01207	0.156052	0.498461	RBL2	protein_coding
ENSG00000103489	-0.878061	2.90573	0.758071	0.383933	0.729505	XYLT1	protein_coding
ENSG00000103490	-0.81754	4.30902	1.04822	0.305918	0.659016	PYCARD	protein_coding
ENSG00000103494	2.16808	1.71478	1.52975	0.21615	0.571895	RPGRIP1L	protein_coding
ENSG00000103495	0.9577	1.82936	0.304112	0.581316	0.85336	MAZ	protein_coding
ENSG00000103496	0.690978	5.51632	0.692387	0.405354	0.744263	STX4	protein_coding
ENSG00000103507	1.82604	4.05693	3.75964	0.0525039	0.297135	BCKDK	protein_coding
ENSG00000103510	0.230358	4.59843	0.0914949	0.762285	0.942216	KAT8	protein_coding
ENSG00000103512	0.780152	2.26176	0.409766	0.522088	0.816415	NOMO1	protein_coding
ENSG00000103522	0.260393	2.87274	0.0225891	0.880531	0.979351	IL21R	protein_coding
ENSG00000103528	1.46125	2.95476	1.84562	0.174294	0.525449	SYT17	protein_coding
ENSG00000103534	-0.475248	2.11606	0.0876522	0.767183	0.944193	TMC5	protein_coding
ENSG00000103540	-1.3962	2.43065	1.04086	0.307622	0.660423	CCP110	protein_coding
ENSG00000103544	-0.689522	3.09028	0.561587	0.453622	0.776931	VPS35L	protein_coding
ENSG00000103549	0.791358	3.15122	0.693478	0.404984	0.744263	RNF40	protein_coding
ENSG00000103550	0.266338	3.58697	0.0880393	0.766685	0.94414	KNOP1	protein_coding
ENSG00000103569	-0.70351	5.63012	1.03555	0.308858	0.661767	AQP9	protein_coding
ENSG00000103591	-2.24222	4.18841	6.14899	0.0131487	0.137913	AAGAB	protein_coding
ENSG00000103599	-3.45768	2.00566	3.79114	0.0515245	0.294866	IQCH	protein_coding
ENSG00000103642	-0.16458	4.2668	0.0469877	0.82839	0.962294	LACTB	protein_coding
ENSG00000103653	2.23951	2.39407	2.14941	0.142624	0.480603	CSK	protein_coding
ENSG00000103657	0.743163	3.4801	0.674325	0.411548	0.744577	HERC1	protein_coding
ENSG00000103671	2.18612	1.65841	1.57521	0.209452	0.565931	TRIP4	protein_coding
ENSG00000103707	-0.926386	2.47444	0.557587	0.455234	0.77848	MTFMT	protein_coding
ENSG00000103740	-0.729334	5.83653	1.54228	0.214278	0.571835	ACSBG1	protein_coding
ENSG00000103769	-1.22114	4.51115	2.32785	0.127077	0.452744	RAB11A	protein_coding
ENSG00000103811	0.096882	5.84944	0.0254486	0.873254	0.977681	CTSH	protein_coding
ENSG00000103855	-0.97315	2.40563	0.484828	0.486243	0.796527	CD276	protein_coding
ENSG00000103876	1.95397	2.47467	2.12627	0.144793	0.484196	FAH	protein_coding
ENSG00000103888	2.16597	4.01257	6.47269	0.0109545	0.125848	CEMIP	protein_coding
ENSG00000103932	0.55114	2.29966	0.140253	0.70803	0.919335	RPAP1	protein_coding
ENSG00000103942	-0.340006	4.93905	0.280381	0.596452	0.862379	HOMER2	protein_coding
ENSG00000103966	0.321761	2.76879	0.0585363	0.808824	0.956517	EHD4	protein_coding
ENSG00000103978	1.37399	2.98483	1.67372	0.195761	0.555887	TMEM87A	protein_coding
ENSG00000103994	0.0642701	3.02482	0.0057545	0.939532	0.994867	ZNF106	protein_coding
ENSG00000104043	-0.894116	2.73842	0.728723	0.393297	0.738114	ATP8B4	protein_coding
ENSG00000104064	-0.364283	4.88281	0.140281	0.708002	0.919335	GABPB1	protein_coding
ENSG00000104081	1.24456	6.24574	3.64224	0.056331	0.308471	BMF	protein_coding
ENSG00000104093	-0.334486	4.56103	0.153753	0.694974	0.912777	DMXL2	protein_coding
ENSG00000104112	-0.561784	2.67472	0.128574	0.719915	0.924719	SCG3	protein_coding
ENSG00000104129	-3.03163	5.27234	11.773	0.000600963	0.020498	DNAJC17	protein_coding
ENSG00000104131	0.077054	3.81291	0.0104643	0.918522	0.986253	EIF3J	protein_coding
ENSG00000104133	-1.45308	6.38306	5.44634	0.0196094	0.172822	SPG11	protein_coding
ENSG00000104142	0.310141	2.65357	0.0667606	0.796113	0.953295	VPS18	protein_coding
ENSG00000104147	-2.11239	2.39226	2.15236	0.142351	0.480177	OIP5	protein_coding
ENSG00000104154	1.30374	10.687	3.81896	0.0506758	0.292424	SLC30A4	protein_coding
ENSG00000104164	-0.345873	9.22873	0.31665	0.573628	0.847607	BLOC1S6	protein_coding
ENSG00000104177	-0.547484	1.85053	0.111001	0.739007	0.931833	MYEF2	protein_coding
ENSG00000104205	2.9143	2.39694	4.11864	0.0424132	0.264598	SGK3	protein_coding
ENSG00000104218	-0.364374	4.15095	0.215946	0.642146	0.886344	CSPP1	protein_coding
ENSG00000104219	0.270718	2.40977	0.0283678	0.866247	0.976303	ZDHHC2	protein_coding
ENSG00000104221	-1.39253	3.47499	2.54424	0.110697	0.424438	BRF2	protein_coding
ENSG00000104237	1.81176	3.38506	3.74408	0.0529948	0.297358	RP1	protein_coding
ENSG00000104290	-1.4257	2.10627	0.982444	0.321596	0.675567	FZD3	protein_coding
ENSG00000104299	-5.21908	2.43923	8.05691	0.00453305	0.0751223	INTS9	protein_coding
ENSG00000104312	0.865043	3.32138	0.914834	0.338835	0.693833	RIPK2	protein_coding
ENSG00000104320	-0.610795	5.00831	0.767763	0.38091	0.727839	NBN	protein_coding
ENSG00000104321	9.5047	6.09031	66.9424	2.8e-16	2.38e-12	TRPA1	protein_coding
ENSG00000104324	0.864056	3.59531	0.858033	0.35429	0.705686	CPQ	protein_coding
ENSG00000104327	0.735333	2.17291	0.403239	0.525421	0.817848	CALB1	protein_coding
ENSG00000104331	0.0330752	2.14929	0.000174823	0.989451	1	IMPAD1	protein_coding
ENSG00000104341	2.87406	1.8814	2.50802	0.113268	0.426915	LAPTM4B	protein_coding
ENSG00000104361	0.265721	1.96964	0.0187968	0.890951	0.984177	NIPAL2	protein_coding
ENSG00000104365	1.34642	2.55375	1.18086	0.27718	0.632733	IKBKB	protein_coding
ENSG00000104368	0.0497346	3.72631	0.00354564	0.952518	0.998502	PLAT	protein_coding
ENSG00000104375	-0.0976679	4.28324	0.0185233	0.891742	0.984177	STK3	protein_coding
ENSG00000104388	-2.08648	2.06678	1.89622	0.168502	0.515046	RAB2A	protein_coding
ENSG00000104408	-1.56112	3.21657	1.60249	0.20555	0.565931	EIF3E	protein_coding
ENSG00000104412	2.64718	3.59806	6.72853	0.00948827	0.115951	EMC2	protein_coding
ENSG00000104415	-1.65059	4.72619	4.39928	0.0359541	0.24051	WISP1	protein_coding
ENSG00000104419	0.111398	3.58986	0.0155484	0.900767	0.984177	NDRG1	protein_coding
ENSG00000104427	2.10381	2.35075	2.86711	0.0904073	0.387806	ZC2HC1A	protein_coding
ENSG00000104432	3.97004	9.34735	27.2297	1.81e-07	4.6e-05	IL7	protein_coding
ENSG00000104447	-2.13391	3.99	4.51438	0.0336111	0.231419	TRPS1	protein_coding
ENSG00000104450	-1.62873	6.35707	6.2722	0.0122647	0.132711	SPAG1	protein_coding
ENSG00000104472	-0.324963	3.3116	0.112897	0.736869	0.931316	CHRAC1	protein_coding
ENSG00000104497	-0.220323	2.89086	0.0391675	0.843117	0.966764	SNX16	protein_coding
ENSG00000104517	0.558024	3.25785	0.42268	0.515603	0.812349	UBR5	protein_coding
ENSG00000104518	2.47464	2.82104	4.53663	0.0331768	0.229796	GSDMD	protein_coding
ENSG00000104529	0.426949	2.76165	0.151903	0.696723	0.913318	EEF1D	protein_coding
ENSG00000104549	-2.1616	3.48805	3.9688	0.0463508	0.279662	SQLE	protein_coding
ENSG00000104613	-0.608372	2.36355	0.152116	0.696521	0.913318	INTS10	protein_coding
ENSG00000104626	0.0249929	4.36754	0.00083339	0.976969	1	ERI1	protein_coding
ENSG00000104643	0.592856	3.56464	0.412859	0.520522	0.815851	MTMR9	protein_coding
ENSG00000104660	-1.53859	2.48512	1.3499	0.245296	0.609197	LEPROTL1	protein_coding
ENSG00000104671	-1.30657	3.3447	1.59709	0.206316	0.565931	DCTN6	protein_coding
ENSG00000104687	2.56879	1.80091	2.05062	0.152145	0.491962	GSR	protein_coding
ENSG00000104689	-1.03493	1.65266	0.421643	0.516119	0.812349	TNFRSF10A	protein_coding
ENSG00000104691	1.82866	2.85204	2.79097	0.0947969	0.395643	UBXN8	protein_coding
ENSG00000104714	1.14053	2.90749	1.21052	0.27123	0.628525	ERICH1	protein_coding
ENSG00000104728	0.782035	2.28188	0.402235	0.525937	0.818217	ARHGEF10	protein_coding
ENSG00000104731	0.670683	2.00346	0.283614	0.594342	0.862059	KLHDC4	protein_coding
ENSG00000104738	-2.2e-16	1.52196	0	1	1	MCM4	protein_coding
ENSG00000104756	1.02838	4.2075	1.60461	0.205251	0.565862	KCTD9	protein_coding
ENSG00000104763	-0.309121	5.59191	0.180701	0.670772	0.901626	ASAH1	protein_coding
ENSG00000104765	-1.0943	2.68511	1.00421	0.316293	0.670384	BNIP3L	protein_coding
ENSG00000104774	0.0587168	3.38727	0.00350845	0.952767	0.998672	MAN2B1	protein_coding
ENSG00000104783	-0.239292	3.43536	0.0817596	0.774927	0.947462	KCNN4	protein_coding
ENSG00000104804	-1.16934	6.77629	3.27462	0.0703593	0.34348	TULP2	protein_coding
ENSG00000104805	1.92549	2.37862	1.89684	0.168432	0.515026	NUCB1	protein_coding
ENSG00000104812	2.51357	7.36282	15.7362	7.28e-05	0.00452848	GYS1	protein_coding
ENSG00000104814	-2.73764	2.80555	3.47107	0.062451	0.325146	MAP4K1	protein_coding
ENSG00000104823	1.2434	2.06021	0.643803	0.422337	0.754074	ECH1	protein_coding
ENSG00000104824	-0.319046	2.83523	0.107096	0.743475	0.933282	HNRNPL	protein_coding
ENSG00000104825	0.682493	3.06996	0.571226	0.449772	0.773651	NFKBIB	protein_coding
ENSG00000104826	3.70146	2.15933	4.12558	0.0422395	0.264408	LHB	protein_coding
ENSG00000104833	-1.25581	1.90041	0.501163	0.478989	0.792658	TUBB4A	protein_coding
ENSG00000104835	2.02615	2.6072	2.36219	0.124308	0.446585	SARS2	protein_coding
ENSG00000104848	-2.34438	3.94171	7.19167	0.00732427	0.0997078	KCNA7	protein_coding
ENSG00000104852	-4.85953	2.33378	7.07538	0.00781503	0.103984	SNRNP70	protein_coding
ENSG00000104853	2.15967	2.51719	1.60326	0.205442	0.565931	CLPTM1	protein_coding
ENSG00000104856	1.49841	3.63551	3.12331	0.0771799	0.358314	RELB	protein_coding
ENSG00000104859	1.91972	2.42445	1.70288	0.191912	0.552114	CLASRP	protein_coding
ENSG00000104866	0.289109	2.53737	0.0515072	0.820461	0.960796	PPP1R37	protein_coding
ENSG00000104870	-1.40677	2.01799	0.866912	0.351812	0.703224	FCGRT	protein_coding
ENSG00000104872	0.881053	3.26175	0.524558	0.468904	0.787234	PIH1D1	protein_coding
ENSG00000104880	0.779584	4.17405	0.724375	0.394713	0.739455	ARHGEF18	protein_coding
ENSG00000104881	-1.41221	1.62656	0.675726	0.411062	0.744263	PPP1R13L	protein_coding
ENSG00000104883	0.18658	3.63885	0.045314	0.831428	0.962637	PEX11G	protein_coding
ENSG00000104885	-0.233677	3.38372	0.0681833	0.794	0.953143	DOT1L	protein_coding
ENSG00000104886	0.598959	5.59971	0.531521	0.465968	0.785089	PLEKHJ1	protein_coding
ENSG00000104889	0.179108	1.71899	0.0117483	0.913687	0.985053	RNASEH2A	protein_coding
ENSG00000104892	-2.93015	1.73908	2.07155	0.150069	0.490349	KLC3	protein_coding
ENSG00000104894	1.26459	2.71993	0.986854	0.320512	0.675086	CD37	protein_coding
ENSG00000104903	-1.86397	2.18798	1.59129	0.207143	0.565931	LYL1	protein_coding
ENSG00000104904	1.25857	2.94504	1.79495	0.180325	0.536869	OAZ1	protein_coding
ENSG00000104907	2.3885	2.58906	0.731236	0.392483	0.73745	TRMT1	protein_coding
ENSG00000104921	0.105876	2.43002	0.0053164	0.941875	0.995496	FCER2	protein_coding
ENSG00000104946	1.12742	7.1031	3.43867	0.0636868	0.328129	TBC1D17	protein_coding
ENSG00000104951	0.222157	4.93803	0.0470588	0.828263	0.962294	IL4I1	protein_coding
ENSG00000104957	-0.164775	2.66586	0.0181709	0.892771	0.984177	CCDC130	protein_coding
ENSG00000104960	-0.13941	6.42051	0.0393746	0.842708	0.966673	PTOV1	protein_coding
ENSG00000104969	1.69497	2.0636	0.211356	0.645707	0.888414	SGTA	protein_coding
ENSG00000104972	0.535725	3.0213	0.135209	0.713091	0.921401	LILRB1	protein_coding
ENSG00000104973	2.51922	2.58852	2.67335	0.102041	0.408628	MED25	protein_coding
ENSG00000104974	-4.33077	2.56171	5.62421	0.017714	0.162973	LILRA1	protein_coding
ENSG00000104979	-2.0378	2.15129	1.97262	0.16017	0.504112	C19orf53	protein_coding
ENSG00000104980	1.8531	2.99735	2.6363	0.104446	0.414838	TIMM44	protein_coding
ENSG00000104998	-4.74797	2.33377	7.52865	0.00607256	0.0896619	IL27RA	protein_coding
ENSG00000105011	0.888164	3.88625	0.85181	0.356041	0.70702	ASF1B	protein_coding
ENSG00000105053	0.743158	3.61904	0.82188	0.364631	0.715601	VRK3	protein_coding
ENSG00000105058	0.900377	1.88047	0.229958	0.631555	0.880286	FAM32A	protein_coding
ENSG00000105063	0.32323	2.15594	0.0507317	0.821795	0.960796	PPP6R1	protein_coding
ENSG00000105072	-0.054778	5.26244	0.00541881	0.941319	0.995496	C19orf44	protein_coding
ENSG00000105085	-0.106432	5.03572	0.0240944	0.876645	0.978312	MED26	protein_coding
ENSG00000105088	3.70171	2.15933	4.1272	0.0421991	0.264408	OLFM2	protein_coding
ENSG00000105122	-0.282805	1.9039	0.0245694	0.875445	0.977681	RASAL3	protein_coding
ENSG00000105127	-0.749771	6.44812	1.45013	0.228506	0.58754	AKAP8	protein_coding
ENSG00000105136	1.17851	2.08315	0.615574	0.432697	0.761688	ZNF419	protein_coding
ENSG00000105171	-1.25965	3.44682	1.71855	0.18988	0.549742	POP4	protein_coding
ENSG00000105193	0.690953	3.93741	0.687937	0.406867	0.744263	RPS16	protein_coding
ENSG00000105197	-0.725259	2.81016	0.463214	0.496126	0.802799	TIMM50	protein_coding
ENSG00000105202	1.81155	2.84228	1.84569	0.174286	0.525449	FBL	protein_coding
ENSG00000105220	-0.201563	3.17911	0.04049	0.840526	0.965428	GPI	protein_coding
ENSG00000105221	0.999795	2.43908	0.799186	0.371337	0.720973	AKT2	protein_coding
ENSG00000105223	0.55411	3.16262	0.380623	0.53727	0.825991	PLD3	protein_coding
ENSG00000105229	-1.78672	4.77677	4.51778	0.0335443	0.231419	PIAS4	protein_coding
ENSG00000105248	0.736791	2.62249	0.416106	0.518886	0.814956	YJU2	protein_coding
ENSG00000105254	0.192305	3.20083	0.0530065	0.817912	0.96054	TBCB	protein_coding
ENSG00000105255	2.65658	1.69972	2.20565	0.137506	0.471365	FSD1	protein_coding
ENSG00000105270	3.25391	3.53524	11.8835	0.000566337	0.0194678	CLIP3	protein_coding
ENSG00000105278	-0.564131	3.99405	0.402991	0.525548	0.817974	ZFR2	protein_coding
ENSG00000105281	1.03071	2.94671	1.0581	0.303649	0.656135	SLC1A5	protein_coding
ENSG00000105289	1.88506	2.29688	0.91972	0.337549	0.692004	TJP3	protein_coding
ENSG00000105290	0.567986	4.19642	0.483113	0.487016	0.797124	APLP1	protein_coding
ENSG00000105321	0.844051	4.8977	1.12616	0.288597	0.643317	CCDC9	protein_coding
ENSG00000105323	-1.39546	5.2574	3.79811	0.0513106	0.294542	HNRNPUL1	protein_coding
ENSG00000105325	-0.897866	3.86213	1.17338	0.278707	0.634453	FZR1	protein_coding
ENSG00000105327	3.02656	8.36373	17.4321	2.98e-05	0.00224832	BBC3	protein_coding
ENSG00000105329	-1.91541	6.84778	9.76645	0.00177725	0.04154	TGFB1	protein_coding
ENSG00000105339	1.15704	4.10474	1.06523	0.302025	0.654601	DENND3	protein_coding
ENSG00000105341	0.859278	3.79985	0.794489	0.372746	0.722238	DMAC2	protein_coding
ENSG00000105355	-0.211649	2.62191	0.0342524	0.853171	0.971199	PLIN3	protein_coding
ENSG00000105364	2.67665	2.18953	3.42262	0.0643089	0.328727	MRPL4	protein_coding
ENSG00000105372	0.171542	2.4926	0.0236534	0.87777	0.978803	RPS19	protein_coding
ENSG00000105373	-0.58601	2.25222	0.165078	0.684524	0.908073	NOP53	protein_coding
ENSG00000105376	2.77209	2.31553	3.64568	0.0562148	0.308453	ICAM5	protein_coding
ENSG00000105379	0.174036	4.9921	0.0554757	0.813795	0.95895	ETFB	protein_coding
ENSG00000105383	1.65166	2.5036	1.85233	0.173513	0.524118	CD33	protein_coding
ENSG00000105392	-0.916971	4.29928	1.59684	0.206352	0.565931	CRX	protein_coding
ENSG00000105397	2.74253	2.80475	3.22735	0.0724176	0.348714	TYK2	protein_coding
ENSG00000105401	0.424943	3.27948	0.198655	0.655808	0.894652	CDC37	protein_coding
ENSG00000105402	0.625962	1.75402	0.113956	0.735685	0.93126	NAPA	protein_coding
ENSG00000105409	-0.251255	2.06126	0.0105589	0.918156	0.986253	ATP1A3	protein_coding
ENSG00000105426	0.385276	2.59577	0.117073	0.732231	0.930959	PTPRS	protein_coding
ENSG00000105443	0.424431	3.92642	0.311536	0.576739	0.849921	CYTH2	protein_coding
ENSG00000105483	0.522361	4.14699	0.518886	0.471317	0.788665	CARD8	protein_coding
ENSG00000105497	1.29328	2.84926	1.61977	0.203124	0.565304	ZNF175	protein_coding
ENSG00000105499	1.06722	2.72524	1.19902	0.273517	0.631711	PLA2G4C	protein_coding
ENSG00000105501	1.11259	2.79141	0.890172	0.345431	0.698898	SIGLEC5	protein_coding
ENSG00000105509	2.06096	2.85241	2.59661	0.107093	0.418759	HAS1	protein_coding
ENSG00000105514	0.814755	4.57724	1.04826	0.305908	0.659016	RAB3D	protein_coding
ENSG00000105516	-2.00442	3.37909	3.49431	0.0615801	0.323043	DBP	protein_coding
ENSG00000105518	-0.811752	3.15449	0.794222	0.372827	0.722238	TMEM205	protein_coding
ENSG00000105519	-0.164617	3.30793	0.0336454	0.854463	0.971615	CAPS	protein_coding
ENSG00000105520	-2.2e-16	1.52196	0	1	1	PLPPR2	protein_coding
ENSG00000105552	5.24644	2.84257	9.55018	0.0019993	0.0449395	BCAT2	protein_coding
ENSG00000105576	1.36783	3.04572	1.31297	0.251858	0.616251	TNPO2	protein_coding
ENSG00000105583	2.1584	2.87608	4.78244	0.0287513	0.211437	WDR83OS	protein_coding
ENSG00000105607	2.27764	2.87134	3.12082	0.077298	0.358389	GCDH	protein_coding
ENSG00000105609	0.524246	3.78159	0.436379	0.508875	0.811765	LILRB5	protein_coding
ENSG00000105613	0.576588	3.04215	0.338088	0.560935	0.840924	MAST1	protein_coding
ENSG00000105617	1.63863	4.18043	5.10499	0.0238571	0.191276	LENG1	protein_coding
ENSG00000105618	0.841313	3.92172	1.18682	0.275972	0.632733	PRPF31	protein_coding
ENSG00000105619	-0.282805	1.9039	0.0245694	0.875445	0.977681	TFPT	protein_coding
ENSG00000105639	-0.0372348	1.84289	0.000418261	0.983683	1	JAK3	protein_coding
ENSG00000105640	-1.45295	2.31869	0.932472	0.334221	0.688473	RPL18A	protein_coding
ENSG00000105641	-3.30226	1.90428	2.9241	0.0872658	0.381128	SLC5A5	protein_coding
ENSG00000105642	1.34732	3.40446	2.39535	0.121697	0.442534	KCNN1	protein_coding
ENSG00000105643	1.18493	3.7105	1.7966	0.180124	0.536501	ARRDC2	protein_coding
ENSG00000105647	-1.67075	5.88803	5.1159	0.0237075	0.190875	PIK3R2	protein_coding
ENSG00000105649	3.22592	2.369	5.68167	0.017143	0.160402	RAB3A	protein_coding
ENSG00000105650	-0.860098	2.8481	0.74029	0.389568	0.734404	PDE4C	protein_coding
ENSG00000105655	-2.42304	4.10123	7.12329	0.00760888	0.101915	ISYNA1	protein_coding
ENSG00000105656	0.866147	2.27104	0.540252	0.462328	0.782549	ELL	protein_coding
ENSG00000105669	1.3791	3.14123	1.13376	0.286975	0.6423	COPE	protein_coding
ENSG00000105671	-0.995292	3.99143	1.43089	0.23162	0.5917	DDX49	protein_coding
ENSG00000105672	2.85345	2.35713	3.41953	0.0644293	0.328777	ETV2	protein_coding
ENSG00000105676	-0.701728	2.22412	0.294942	0.587071	0.857119	ARMC6	protein_coding
ENSG00000105679	1.28066	2.92525	1.73606	0.187638	0.546046	GAPDHS	protein_coding
ENSG00000105695	1.04693	2.48203	0.917169	0.338219	0.693056	MAG	protein_coding
ENSG00000105698	-1.60022	2.86868	2.25961	0.132788	0.46361	USF2	protein_coding
ENSG00000105699	-1.08081	5.83843	2.99869	0.083332	0.372433	LSR	protein_coding
ENSG00000105700	2.46987	2.64213	3.54701	0.0596527	0.317633	KXD1	protein_coding
ENSG00000105701	0.854839	2.03176	0.0284468	0.866063	0.976302	FKBP8	protein_coding
ENSG00000105711	1.5572	1.62216	0.894614	0.34423	0.697415	SCN1B	protein_coding
ENSG00000105723	-0.430115	3.34461	0.242292	0.622555	0.876277	GSK3A	protein_coding
ENSG00000105732	0.150053	3.81891	0.029326	0.864028	0.975238	ZNF574	protein_coding
ENSG00000105738	-0.278353	1.89653	0.0265071	0.870668	0.977681	SIPA1L3	protein_coding
ENSG00000105755	-2.42747	1.81302	1.60769	0.204817	0.565367	ETHE1	protein_coding
ENSG00000105767	-2.10136	1.63482	1.23899	0.265666	0.624829	CADM4	protein_coding
ENSG00000105771	1.77578	5.73373	6.90843	0.00857905	0.109933	SMG9	protein_coding
ENSG00000105778	0.671456	2.67099	0.338848	0.560495	0.840711	AVL9	protein_coding
ENSG00000105784	1.42476	4.00032	3.39194	0.0655158	0.332203	RUNDC3B	protein_coding
ENSG00000105793	0.401203	2.7781	0.049205	0.824452	0.961497	GTPBP10	protein_coding
ENSG00000105808	2.40806	2.87608	3.91821	0.0477656	0.28382	RASA4	protein_coding
ENSG00000105810	0.206677	2.33891	0.0230161	0.879415	0.979351	CDK6	protein_coding
ENSG00000105819	-1.21666	6.45848	4.01005	0.0452299	0.276298	PMPCB	protein_coding
ENSG00000105821	0.463561	5.26397	0.562893	0.453097	0.776486	DNAJC2	protein_coding
ENSG00000105835	-0.145292	8.30328	0.0401292	0.841228	0.965794	NAMPT	protein_coding
ENSG00000105851	2.96852	2.32629	4.69988	0.0301647	0.217136	PIK3CG	protein_coding
ENSG00000105855	1.77694	7.01841	5.93392	0.0148522	0.14735	ITGB8	protein_coding
ENSG00000105856	-0.902009	4.76914	0.859596	0.353852	0.705139	HBP1	protein_coding
ENSG00000105865	0.157951	3.26616	0.0288619	0.865098	0.975695	DUS4L	protein_coding
ENSG00000105875	-1.18628	4.03114	1.23395	0.266641	0.625586	WDR91	protein_coding
ENSG00000105877	-4.23438	2.16136	5.80587	0.0159728	0.153761	DNAH11	protein_coding
ENSG00000105879	2.20398	3.1382	5.05896	0.0244989	0.194638	CBLL1	protein_coding
ENSG00000105887	2.48201	2.23094	2.09291	0.147984	0.490349	MTPN	protein_coding
ENSG00000105889	7.96227	12.1326	16.458	4.97e-05	0.00331602	STEAP1B	protein_coding
ENSG00000105926	3.93691	3.83952	5.70616	0.0169055	0.159537	MPP6	protein_coding
ENSG00000105928	1.21422	5.35953	3.41914	0.0644446	0.328777	GSDME	protein_coding
ENSG00000105939	0.478328	2.33456	0.158777	0.690285	0.911985	ZC3HAV1	protein_coding
ENSG00000105953	1.2382	3.03907	0.661964	0.415867	0.748161	OGDH	protein_coding
ENSG00000105963	0.933576	3.90233	1.37435	0.241065	0.603155	ADAP1	protein_coding
ENSG00000105967	4.56567	2.34417	7.51826	0.00610766	0.0900266	TFEC	protein_coding
ENSG00000105968	1.40194	2.16946	1.3648	0.242708	0.605334	H2AFV	protein_coding
ENSG00000105971	-0.0372348	1.84289	0.000418261	0.983683	1	CAV2	protein_coding
ENSG00000105974	1.43581	2.73024	0.883155	0.347339	0.700489	CAV1	protein_coding
ENSG00000105976	-0.494649	3.19069	0.175765	0.675038	0.904256	MET	protein_coding
ENSG00000105982	-0.345069	5.23205	0.287936	0.591546	0.860577	RNF32	protein_coding
ENSG00000105983	0.656664	2.2936	0.224525	0.635614	0.882471	LMBR1	protein_coding
ENSG00000105993	1.74437	5.12215	5.16829	0.0230029	0.187257	DNAJB6	protein_coding
ENSG00000105996	-2.81971	4.11544	5.61092	0.0178489	0.163436	HOXA2	protein_coding
ENSG00000105997	-3.58085	2.10113	4.12268	0.042312	0.264598	HOXA3	protein_coding
ENSG00000106003	0.185669	4.24128	0.0441745	0.833529	0.962894	LFNG	protein_coding
ENSG00000106009	-1.54894	8.52764	6.02281	0.0141222	0.143257	BRAT1	protein_coding
ENSG00000106012	1.0519	2.1627	0.0462236	0.82977	0.962637	IQCE	protein_coding
ENSG00000106018	-2.2e-16	1.52196	0	1	1	VIPR2	protein_coding
ENSG00000106034	1.22663	2.3486	0.787238	0.374937	0.7238	CPED1	protein_coding
ENSG00000106052	-0.786808	4.43196	0.967861	0.325214	0.679362	TAX1BP1	protein_coding
ENSG00000106066	-1.21644	3.96651	1.75419	0.185351	0.543078	CPVL	protein_coding
ENSG00000106069	-4.66666	2.15963	6.66676	0.00982278	0.117686	CHN2	protein_coding
ENSG00000106077	0.845464	2.21817	0.368874	0.543618	0.829751	ABHD11	protein_coding
ENSG00000106080	0.12171	2.96303	0.00733	0.931772	0.991071	FKBP14	protein_coding
ENSG00000106089	-0.873511	3.39812	0.756944	0.384286	0.729643	STX1A	protein_coding
ENSG00000106100	3.14891	4.33365	14.3876	0.000148777	0.00774696	NOD1	protein_coding
ENSG00000106105	0.688125	3.76612	0.592983	0.441268	0.768321	GARS	protein_coding
ENSG00000106113	0.193556	3.62297	0.0449233	0.832145	0.962637	CRHR2	protein_coding
ENSG00000106144	1.04051	1.99635	0.485425	0.485975	0.796527	CASP2	protein_coding
ENSG00000106153	-0.692689	2.04967	0.206653	0.649404	0.889884	CHCHD2	protein_coding
ENSG00000106244	-1.17131	7.58971	1.78504	0.181531	0.539141	PDAP1	protein_coding
ENSG00000106245	0.125701	3.58929	0.024272	0.876195	0.97823	BUD31	protein_coding
ENSG00000106246	-0.518012	7.06513	0.749212	0.386726	0.731789	PTCD1	protein_coding
ENSG00000106258	0.552743	4.42993	0.608961	0.435179	0.763187	CYP3A5	protein_coding
ENSG00000106261	0.352322	2.96546	0.133796	0.714528	0.922107	ZKSCAN1	protein_coding
ENSG00000106263	0.299303	2.33407	0.0170629	0.896072	0.984177	EIF3B	protein_coding
ENSG00000106268	1.41228	3.45454	2.78105	0.0953859	0.397038	NUDT1	protein_coding
ENSG00000106290	2.37153	2.84328	4.58199	0.0323097	0.225948	TAF6	protein_coding
ENSG00000106299	-0.08993	2.99114	0.00712113	0.932749	0.991627	WASL	protein_coding
ENSG00000106305	-1.26725	3.14882	1.92849	0.164924	0.509775	AIMP2	protein_coding
[truncated: 9,078 more rows]

## Sheet: Leans T3 Pairwise edgeR
ENSEMBL ID	logFC	logCPM	LR	PValue	FDR	Gene.name	Gene.type
ENSG00000000003	-0.991778	1.13646	0.257117	0.612108	0.810262	TSPAN6	protein_coding
ENSG00000000419	0.394901	2.41241	0.170062	0.680057	0.852952	DPM1	protein_coding
ENSG00000000457	0.472568	3.43287	0.317021	0.573403	0.786462	SCYL3	protein_coding
ENSG00000000460	-0.692416	4.18195	0.851999	0.355987	0.62263	C1orf112	protein_coding
ENSG00000000938	-0.111522	5.60565	0.0414401	0.838691	0.936452	FGR	protein_coding
ENSG00000001036	-3.83529	1.76782	3.28399	0.0699588	0.246302	FUCA2	protein_coding
ENSG00000001084	0.860374	2.25875	0.780009	0.377139	0.641052	GCLC	protein_coding
ENSG00000001167	2.44329	1.44651	2.29949	0.129417	0.356386	NFYA	protein_coding
ENSG00000001460	-0.448482	2.5664	0.205902	0.649999	0.834323	STPG1	protein_coding
ENSG00000001461	0.580529	2.61697	0.325364	0.568402	0.783377	NIPAL3	protein_coding
ENSG00000001630	-1.15275	2.98206	1.51325	0.218645	0.47508	CYP51A1	protein_coding
ENSG00000001631	1.37403	1.74464	1.3898	0.238439	0.49935	KRIT1	protein_coding
ENSG00000002016	-1.22412	3.36888	1.46136	0.226713	0.485657	RAD52	protein_coding
ENSG00000002330	-1.41052	4.63084	3.45469	0.0630725	0.232185	BAD	protein_coding
ENSG00000002549	-0.221528	3.05731	0.0633346	0.801301	0.918318	LAP3	protein_coding
ENSG00000002586	-2.19547	2.32901	2.67907	0.101675	0.30876	CD99	protein_coding
ENSG00000002587	-3.20575	2.85722	6.65614	0.0098815	0.0744815	HS3ST1	protein_coding
ENSG00000002745	2.16612	1.97004	1.5694	0.210294	0.466378	WNT16	protein_coding
ENSG00000002746	1.33327	1.38727	0.61696	0.432179	0.686432	HECW1	protein_coding
ENSG00000002822	0.0239113	4.65833	0.00120345	0.972326	0.99819	MAD1L1	protein_coding
ENSG00000002834	-0.624377	2.56761	0.130861	0.717541	0.875843	LASP1	protein_coding
ENSG00000002919	-3.95945	1.53026	2.87475	0.089979	0.286904	SNX11	protein_coding
ENSG00000003056	1.07502	6.22626	4.6584	0.0309019	0.149993	M6PR	protein_coding
ENSG00000003393	0.816261	1.86698	0.555977	0.455886	0.697887	ALS2	protein_coding
ENSG00000003400	1.40602	2.05987	1.31276	0.251896	0.516109	CASP10	protein_coding
ENSG00000003402	-0.185102	6.92912	0.138636	0.70964	0.871518	CFLAR	protein_coding
ENSG00000003436	-0.656518	2.91844	0.419397	0.517238	0.747465	TFPI	protein_coding
ENSG00000003509	-0.373583	5.55232	0.390549	0.532011	0.759831	NDUFAF7	protein_coding
ENSG00000003756	0.352	3.60084	0.149989	0.698546	0.864418	RBM5	protein_coding
ENSG00000003987	-1.23862	6.032	4.91211	0.026669	0.136288	MTMR7	protein_coding
ENSG00000004139	-2.46307	2.43484	3.44288	0.0635248	0.233362	SARM1	protein_coding
ENSG00000004142	0.665087	3.31024	0.85191	0.356013	0.62263	POLDIP2	protein_coding
ENSG00000004399	-0.991778	1.13646	0.257117	0.612108	0.810262	PLXND1	protein_coding
ENSG00000004455	-3.94337	1.75774	3.85401	0.0496271	0.201444	AK2	protein_coding
ENSG00000004468	-0.443539	1.81255	0.0633868	0.801221	0.918305	CD38	protein_coding
ENSG00000004478	-1.07328	2.44295	0.806067	0.369286	0.634029	FKBP4	protein_coding
ENSG00000004487	-1.48531	5.12754	5.58751	0.0180889	0.108769	KDM1A	protein_coding
ENSG00000004534	0.32026	3.70321	0.121997	0.726879	0.880338	RBM6	protein_coding
ENSG00000004660	-1.29689	3.16648	1.50671	0.219642	0.475955	CAMKK1	protein_coding
ENSG00000004700	-0.359691	5.24003	0.421549	0.516165	0.746584	RECQL	protein_coding
ENSG00000004838	-5.11397	2.25582	6.40795	0.0113611	0.0816808	ZMYND10	protein_coding
ENSG00000004846	2.41183	1.4132	2.31187	0.128389	0.354484	ABCB5	protein_coding
ENSG00000004864	0.237423	2.74925	0.0198677	0.887907	0.961465	SLC25A13	protein_coding
ENSG00000004866	-1.44888	2.13519	1.05134	0.305198	0.5718	ST7	protein_coding
ENSG00000004897	-0.561192	2.3471	0.216841	0.641457	0.828233	CDC27	protein_coding
ENSG00000004939	-2.07e-16	1.02462	0	1	1	SLC4A1	protein_coding
ENSG00000004975	-0.453425	2.62499	0.120817	0.72815	0.880887	DVL2	protein_coding
ENSG00000005001	-0.348266	1.68932	0.0598953	0.806661	0.919928	PRSS22	protein_coding
ENSG00000005007	0.165308	1.9008	0.0182676	0.892487	0.962803	UPF1	protein_coding
ENSG00000005020	0.195452	3.76573	0.0790228	0.778626	0.905603	SKAP2	protein_coding
ENSG00000005059	-0.0206836	2.49202	7.58e-05	0.993053	1	MCUB	protein_coding
ENSG00000005075	-2.69496	2.9121	4.38688	0.0362166	0.165605	POLR2J	protein_coding
ENSG00000005156	1.84956	8.45425	14.408	0.000147175	0.0033544	LIG3	protein_coding
ENSG00000005187	0.347733	2.21035	0.11355	0.736139	0.884855	ACSM3	protein_coding
ENSG00000005189	0.70234	4.72123	0.594719	0.4406	0.687511	REXO5	protein_coding
ENSG00000005238	-1.18238	2.89983	0.751239	0.386084	0.649067	FAM214B	protein_coding
ENSG00000005249	0.692525	1.92742	0.214907	0.642948	0.829504	PRKAR2B	protein_coding
ENSG00000005302	0.28985	3.25755	0.134977	0.713326	0.873204	MSL3	protein_coding
ENSG00000005339	-0.0376118	2.66414	0.000426584	0.983522	1	CREBBP	protein_coding
ENSG00000005379	-0.416441	2.37035	0.156677	0.692234	0.860082	TSPOAP1	protein_coding
ENSG00000005381	-3.2801	1.72136	2.20673	0.13741	0.369111	MPO	protein_coding
ENSG00000005436	-1.10647	2.81159	1.24346	0.264806	0.530455	GCFC2	protein_coding
ENSG00000005448	3.7384	1.32089	5.17687	0.0228896	0.124436	WDR54	protein_coding
ENSG00000005471	-2.97312	1.57618	1.77629	0.182605	0.431603	ABCB4	protein_coding
ENSG00000005483	-1.52956	5.10721	5.8124	0.0159136	0.0997929	KMT2E	protein_coding
ENSG00000005486	0.0872194	4.7431	0.0206091	0.885849	0.960707	RHBDD2	protein_coding
ENSG00000005801	-0.965996	2.13793	0.578688	0.446827	0.690942	ZNF195	protein_coding
ENSG00000005810	-2.72953	2.52632	4.21153	0.04015	0.176748	MYCBP2	protein_coding
ENSG00000005812	-0.459451	6.22235	0.682837	0.408612	0.668225	FBXL3	protein_coding
ENSG00000005844	-1.35692	1.97984	0.936562	0.333164	0.600499	ITGAL	protein_coding
ENSG00000005882	3.44391	2.01643	4.51598	0.0335796	0.158191	PDK2	protein_coding
ENSG00000005884	0.752908	2.67846	0.569313	0.450532	0.693308	ITGA3	protein_coding
ENSG00000005889	-1.2445	2.43505	0.839322	0.359591	0.624476	ZFX	protein_coding
ENSG00000005893	-1.2749	1.96567	0.781162	0.376786	0.640821	LAMP2	protein_coding
ENSG00000006015	-0.440134	1.59045	0.0867889	0.7683	0.900978	REX1BD	protein_coding
ENSG00000006016	-1.10358	5.81574	3.19796	0.0737304	0.254892	CRLF1	protein_coding
ENSG00000006042	-2.07e-16	1.02462	0	1	1	TMEM98	protein_coding
ENSG00000006062	1.9019	2.57153	2.62523	0.105177	0.315451	MAP3K14	protein_coding
ENSG00000006071	1.39699	1.89307	1.41555	0.234137	0.49298	ABCC8	protein_coding
ENSG00000006118	-1.31599	7.68305	5.66233	0.0173331	0.105704	TMEM132A	protein_coding
ENSG00000006125	0.182614	3.43856	0.0498302	0.823359	0.929454	AP2B1	protein_coding
ENSG00000006194	0.619149	4.05468	0.841142	0.35907	0.624457	ZNF263	protein_coding
ENSG00000006210	2.52143	1.16571	2.15127	0.142452	0.37611	CX3CL1	protein_coding
ENSG00000006283	1.03918	2.99734	1.96467	0.161015	0.403047	CACNA1G	protein_coding
ENSG00000006327	0.210928	3.69113	0.079605	0.777833	0.905235	TNFRSF12A	protein_coding
ENSG00000006432	-2.52429	1.21771	1.09365	0.295665	0.561894	MAP3K9	protein_coding
ENSG00000006451	0.0265621	2.48036	0.00124224	0.971884	0.998026	RALA	protein_coding
ENSG00000006453	-0.917636	7.19608	3.83436	0.0502122	0.203017	BAIAP2L1	protein_coding
ENSG00000006459	-5.70313	2.84136	9.45442	0.00210641	0.0257451	KDM7A	protein_coding
ENSG00000006530	-1.14138	4.45459	2.50524	0.113468	0.331019	AGK	protein_coding
ENSG00000006534	1.26789	2.41157	1.82579	0.176625	0.424441	ALDH3B1	protein_coding
ENSG00000006607	0.000617142	3.20966	3.23e-06	0.998567	1	FARP2	protein_coding
ENSG00000006634	1.45751	2.02617	0.647109	0.421148	0.676976	DBF4	protein_coding
ENSG00000006638	0.925161	2.58493	0.590933	0.442058	0.687511	TBXA2R	protein_coding
ENSG00000006652	-1.79662	2.69576	2.13622	0.143856	0.378569	IFRD1	protein_coding
ENSG00000006704	-3.03252	1.5725	1.8347	0.175574	0.423292	GTF2IRD1	protein_coding
ENSG00000006712	-0.504829	3.93728	0.529065	0.467	0.706683	PAF1	protein_coding
ENSG00000006740	-1.16478	2.0025	0.656868	0.417668	0.675541	ARHGAP44	protein_coding
ENSG00000006747	1.27792	2.3331	1.50465	0.219957	0.476284	SCIN	protein_coding
ENSG00000006756	-0.69053	3.83197	0.693988	0.404811	0.665049	ARSD	protein_coding
ENSG00000006757	3.96051	2.83	17.19	3.38e-05	0.00104613	PNPLA4	protein_coding
ENSG00000006831	-1.20937	2.73251	0.842314	0.358736	0.624135	ADIPOR2	protein_coding
ENSG00000007168	1.86504	3.09301	5.33252	0.0209311	0.118834	PAFAH1B1	protein_coding
ENSG00000007202	0.0202368	4.69155	0.00114232	0.973038	0.998268	KIAA0100	protein_coding
ENSG00000007237	-2.79849	3.59121	6.06011	0.0138269	0.0916583	GAS7	protein_coding
ENSG00000007255	0.458218	1.77763	0.128217	0.720288	0.876416	TRAPPC6A	protein_coding
ENSG00000007264	-2.61945	1.31677	1.24842	0.263854	0.529419	MATK	protein_coding
ENSG00000007341	-0.769372	6.98482	2.67505	0.101932	0.30905	ST7L	protein_coding
ENSG00000007350	0.657458	2.46998	0.48031	0.488282	0.723067	TKTL1	protein_coding
ENSG00000007372	-0.763424	1.73184	0.283523	0.594401	0.799683	PAX6	protein_coding
ENSG00000007392	-3.45387	1.711	2.73904	0.0979236	0.301902	LUC7L	protein_coding
ENSG00000007402	-0.0276649	2.33388	0.000657809	0.979538	1	CACNA2D2	protein_coding
ENSG00000007516	0.159324	4.07603	0.0454079	0.831256	0.932685	BAIAP3	protein_coding
ENSG00000007866	0.336184	3.00467	0.108793	0.741523	0.888112	TEAD3	protein_coding
ENSG00000007923	0.248353	2.33392	0.0319129	0.858219	0.946525	DNAJC11	protein_coding
ENSG00000007944	-3.6597	1.62531	2.76982	0.0960571	0.299304	MYLIP	protein_coding
ENSG00000008056	-2.45158	3.21586	4.157	0.0414627	0.179961	SYN1	protein_coding
ENSG00000008083	-1.52917	4.86055	4.60532	0.0318729	0.153185	JARID2	protein_coding
ENSG00000008086	-0.663573	4.53764	1.12345	0.289178	0.556536	CDKL5	protein_coding
ENSG00000008118	-0.20102	4.88841	0.111634	0.738292	0.886353	CAMK1G	protein_coding
ENSG00000008128	-0.0547431	2.02062	0.000942739	0.975506	0.999412	CDK11A	protein_coding
ENSG00000008130	0.243256	2.32153	0.0605007	0.805706	0.919374	NADK	protein_coding
ENSG00000008226	-2.6758	6.26796	20.1191	7.28e-06	0.00029993	DLEC1	protein_coding
ENSG00000008256	1.20418	2.57798	1.73579	0.187673	0.436448	CYTH3	protein_coding
ENSG00000008277	-2.61927	3.12473	5.74665	0.0165202	0.102281	ADAM22	protein_coding
ENSG00000008283	-0.116715	2.12025	0.0116872	0.91391	0.971895	CYB561	protein_coding
ENSG00000008294	0.71247	3.96519	0.891756	0.345002	0.611693	SPAG9	protein_coding
ENSG00000008300	1.72952	2.22139	3.00196	0.083164	0.274459	CELSR3	protein_coding
ENSG00000008311	-0.00334232	2.63924	5.71e-08	0.999809	1	AASS	protein_coding
ENSG00000008323	-2.60012	5.76085	14.0528	0.000177752	0.00387662	PLEKHG6	protein_coding
ENSG00000008324	0.152113	1.89864	0.014566	0.903937	0.968013	SS18L2	protein_coding
ENSG00000008382	-0.991721	3.88177	1.96417	0.161068	0.403047	MPND	protein_coding
ENSG00000008394	0.875375	2.60129	0.938392	0.332692	0.600499	MGST1	protein_coding
ENSG00000008405	-0.922166	2.53376	0.824979	0.363728	0.629364	CRY1	protein_coding
ENSG00000008441	-5.8877	2.82899	10.414	0.00125062	0.017765	NFIX	protein_coding
ENSG00000008513	-1.39353	4.03274	3.53655	0.0600303	0.225034	ST3GAL1	protein_coding
ENSG00000008516	1.52487	1.47132	0.957461	0.327828	0.597411	MMP25	protein_coding
ENSG00000008710	-1.8888	2.19098	1.58958	0.207387	0.462202	PKD1	protein_coding
ENSG00000008735	-2.07e-16	1.02462	0	1	1	MAPK8IP2	protein_coding
ENSG00000008838	5.53746	1.92317	16.4573	4.98e-05	0.0014125	MED24	protein_coding
ENSG00000008853	-0.452669	5.71313	0.648945	0.42049	0.676803	RHOBTB2	protein_coding
ENSG00000008869	-0.0637604	1.82306	0.00162895	0.967806	0.996516	HEATR5B	protein_coding
ENSG00000008952	-0.327008	3.7284	0.202978	0.652328	0.835502	SEC62	protein_coding
ENSG00000008988	-0.30626	3.62837	0.0652366	0.798403	0.916736	RPS20	protein_coding
ENSG00000009307	-0.851838	4.18878	1.07009	0.300926	0.566873	CSDE1	protein_coding
ENSG00000009335	-0.359258	1.60606	0.061284	0.804478	0.918933	UBE3C	protein_coding
ENSG00000009413	-0.390051	7.20246	0.675693	0.411074	0.670725	REV3L	protein_coding
ENSG00000009724	-1.15159	5.37024	3.69477	0.0545833	0.212649	MASP2	protein_coding
ENSG00000009765	-1.09337	1.86482	0.587049	0.443562	0.688118	IYD	protein_coding
ENSG00000009790	-1.6402	4.27115	4.71699	0.0298659	0.146133	TRAF3IP3	protein_coding
ENSG00000009830	0.0721201	1.52518	0.00283308	0.957551	0.990956	POMT2	protein_coding
ENSG00000009844	-1.64769	2.11656	1.36823	0.242117	0.5046	VTA1	protein_coding
ENSG00000009950	-1.55684	2.37813	1.58052	0.208685	0.464125	MLXIPL	protein_coding
ENSG00000009954	-4.34382	1.86775	4.17262	0.0410823	0.178931	BAZ1B	protein_coding
ENSG00000010017	-0.41127	3.27552	0.249906	0.617141	0.811166	RANBP9	protein_coding
ENSG00000010030	4.48748	2.7371	18.6869	1.54e-05	0.000546588	ETV7	protein_coding
ENSG00000010072	-0.906818	5.72735	1.27223	0.25935	0.524661	SPRTN	protein_coding
ENSG00000010244	-1.57399	4.12929	3.26671	0.0706992	0.247848	ZNF207	protein_coding
ENSG00000010270	1.06993	1.92641	0.841837	0.358872	0.62431	STARD3NL	protein_coding
ENSG00000010278	-0.852133	2.19497	0.54426	0.460673	0.701493	CD9	protein_coding
ENSG00000010292	0.163783	3.70155	0.0539057	0.816401	0.925521	NCAPD2	protein_coding
ENSG00000010295	-0.464107	4.27975	0.31975	0.571758	0.785303	IFFO1	protein_coding
ENSG00000010310	1.30606	1.66637	0.702774	0.401853	0.662627	GIPR	protein_coding
ENSG00000010322	1.4781	1.9007	1.34379	0.246367	0.5088	NISCH	protein_coding
ENSG00000010327	-0.662877	3.01851	0.300674	0.58346	0.791591	STAB1	protein_coding
ENSG00000010361	-3.01302	3.96389	10.5908	0.00113649	0.0165628	FUZ	protein_coding
ENSG00000010404	-2.26971	3.99486	7.40981	0.0064869	0.0567725	IDS	protein_coding
ENSG00000010539	-0.120895	1.87861	0.00886084	0.925004	0.978664	ZNF200	protein_coding
ENSG00000010704	0.942033	2.78001	0.959334	0.327355	0.597241	HFE	protein_coding
ENSG00000010803	-0.892745	2.38009	0.512471	0.474071	0.712641	SCMH1	protein_coding
ENSG00000010818	3.23312	6.06998	30.8469	2.79e-08	2.84e-06	HIVEP2	protein_coding
ENSG00000011007	0.998135	2.92406	1.71184	0.190747	0.44064	ELOA	protein_coding
ENSG00000011009	-0.723241	2.91298	0.60042	0.438418	0.687511	LYPLA2	protein_coding
ENSG00000011021	-1.92367	2.04507	1.83247	0.175836	0.423527	CLCN6	protein_coding
ENSG00000011083	-5.07206	2.04928	5.46296	0.0194237	0.113838	SLC6A7	protein_coding
ENSG00000011114	-0.941841	2.56957	0.858029	0.354291	0.621997	BTBD7	protein_coding
ENSG00000011132	-0.107715	1.42763	0.00368164	0.951617	0.988459	APBA3	protein_coding
ENSG00000011143	0.207308	1.53955	0.0122206	0.911976	0.97142	MKS1	protein_coding
ENSG00000011198	1.71744	1.98675	1.57603	0.209333	0.464949	ABHD5	protein_coding
ENSG00000011243	-1.27049	1.96876	0.79773	0.371773	0.636066	AKAP8L	protein_coding
ENSG00000011258	-0.977541	2.70135	0.87505	0.349561	0.617326	MBTD1	protein_coding
ENSG00000011260	1.58458	2.29258	0.988787	0.320039	0.588516	UTP18	protein_coding
ENSG00000011275	-1.87624	2.19919	1.71614	0.190191	0.439805	RNF216	protein_coding
ENSG00000011295	-2.16538	6.63839	16.7325	4.3e-05	0.00126245	TTC19	protein_coding
ENSG00000011405	-1.84477	2.16499	1.74769	0.186168	0.435079	PIK3C2A	protein_coding
ENSG00000011422	-0.485484	3.54435	0.396076	0.529123	0.756995	PLAUR	protein_coding
ENSG00000011426	-5.26584	2.13606	5.91598	0.0150042	0.0957738	ANLN	protein_coding
ENSG00000011454	-4.42751	1.86739	4.36531	0.0366779	0.166804	RABGAP1	protein_coding
ENSG00000011478	-0.67131	3.16709	0.664883	0.414841	0.673598	QPCTL	protein_coding
ENSG00000011523	-0.609207	8.3637	1.59467	0.20666	0.46107	CEP68	protein_coding
ENSG00000011566	-2.97826	2.97352	5.46964	0.0193496	0.113669	MAP4K3	protein_coding
ENSG00000011590	-0.333096	2.07639	0.0812493	0.775611	0.903991	ZBTB32	protein_coding
ENSG00000011600	-0.79257	4.16495	1.02669	0.310938	0.578	TYROBP	protein_coding
ENSG00000012061	0.744774	4.18146	1.06947	0.301065	0.567013	ERCC1	protein_coding
ENSG00000012124	-0.265463	5.0423	0.206561	0.649476	0.834059	CD22	protein_coding
ENSG00000012211	-1.61207	2.61375	1.38844	0.238669	0.499592	PRICKLE3	protein_coding
ENSG00000012223	1.34126	2.89878	1.67825	0.195157	0.446422	LTF	protein_coding
ENSG00000012232	-1.93441	2.20863	2.00642	0.156635	0.397057	EXTL3	protein_coding
ENSG00000012660	-0.481741	2.35708	0.0473119	0.827809	0.930552	ELOVL5	protein_coding
ENSG00000012779	0.892455	2.07079	0.580405	0.446153	0.690434	ALOX5	protein_coding
ENSG00000013275	0.199848	1.51978	0.0138534	0.906305	0.968963	PSMC4	protein_coding
ENSG00000013288	-0.107139	2.43966	0.00774886	0.929855	0.981024	MAN2B2	protein_coding
ENSG00000013293	1.60562	1.8333	2.11804	0.145573	0.380672	SLC7A14	protein_coding
ENSG00000013364	0.526627	2.0011	0.120542	0.728447	0.880903	MVP	protein_coding
ENSG00000013374	2.76932	4.65126	20.0134	7.69e-06	0.000314036	NUB1	protein_coding
ENSG00000013375	-2.08224	4.99994	8.15171	0.00430206	0.0430695	PGM3	protein_coding
ENSG00000013441	-1.0288	4.27542	2.37154	0.123565	0.346354	CLK1	protein_coding
ENSG00000013523	0.175485	1.75862	0.0178418	0.89374	0.963017	ANGEL1	protein_coding
ENSG00000013561	-1.17517	3.64154	2.23736	0.134711	0.365375	RNF14	protein_coding
ENSG00000013563	0.613618	5.02569	1.10029	0.294202	0.561894	DNASE1L1	protein_coding
ENSG00000013583	-3.14008	1.4835	1.98224	0.159154	0.400351	HEBP1	protein_coding
ENSG00000013588	0.401471	3.46387	0.211757	0.645394	0.831425	GPRC5A	protein_coding
ENSG00000013725	-1.55562	2.33193	1.55207	0.21283	0.469221	CD6	protein_coding
ENSG00000013810	0.0825669	1.54076	0.00271095	0.958476	0.99141	TACC3	protein_coding
ENSG00000014123	-0.668985	1.88894	0.208269	0.648128	0.833169	UFL1	protein_coding
ENSG00000014138	-0.263011	4.21194	0.156949	0.691981	0.86002	POLA2	protein_coding
ENSG00000014216	1.27565	2.88901	2.89561	0.0888212	0.285161	CAPN1	protein_coding
ENSG00000014641	1.2414	1.75244	0.124311	0.724405	0.879135	MDH1	protein_coding
ENSG00000014914	-2.22866	3.8621	5.55077	0.0184725	0.110387	MTMR11	protein_coding
ENSG00000014919	-0.342775	5.88566	0.263427	0.607776	0.809325	COX15	protein_coding
ENSG00000015133	-0.773975	4.0166	1.19917	0.273488	0.539787	CCDC88C	protein_coding
ENSG00000015153	-4.31407	2.04309	3.64272	0.0563147	0.216684	YAF2	protein_coding
ENSG00000015171	-1.7325	1.23545	0.602958	0.437452	0.687511	ZMYND11	protein_coding
ENSG00000015285	-4.93874	2.31818	6.11218	0.0134254	0.0904964	WAS	protein_coding
ENSG00000015475	-0.356834	4.41897	0.235168	0.627718	0.818445	BID	protein_coding
ENSG00000015479	-4.23444	3.88653	13.4253	0.000248248	0.0050394	MATR3	protein_coding
ENSG00000015532	-1.44229	4.35436	3.58316	0.0583681	0.221683	XYLT2	protein_coding
ENSG00000015568	-5.63807	2.84989	9.27368	0.00232471	0.0275706	RGPD5	protein_coding
ENSG00000015676	1.85678	1.71384	0.250318	0.616851	0.811166	NUDCD3	protein_coding
ENSG00000016391	0.827114	2.29	0.69436	0.404685	0.66504	CHDH	protein_coding
ENSG00000016864	-2.06833	4.85213	8.80858	0.00299817	0.0332919	GLT8D1	protein_coding
ENSG00000017260	-1.54239	3.70752	3.11356	0.0776432	0.263197	ATP2C1	protein_coding
ENSG00000017797	0.322544	2.5677	0.0615068	0.80413	0.918933	RALBP1	protein_coding
ENSG00000018189	-2.04684	3.44025	4.81772	0.0281686	0.141285	RUFY3	protein_coding
ENSG00000018280	-1.95442	4.7158	8.3363	0.00388607	0.0399736	SLC11A1	protein_coding
ENSG00000018408	1.12787	1.72845	0.556384	0.455721	0.697887	WWTR1	protein_coding
ENSG00000018510	-5.37111	2.71975	7.97776	0.00473555	0.0461238	AGPS	protein_coding
ENSG00000018610	-4.22208	1.81219	3.90944	0.0480156	0.197355	CXorf56	protein_coding
ENSG00000019102	-7.01224	3.61573	17.7684	2.49e-05	0.000825383	VSIG2	protein_coding
ENSG00000019144	-0.464045	2.44982	0.184815	0.667268	0.844493	PHLDB1	protein_coding
ENSG00000019169	-0.854547	3.06337	0.719527	0.396299	0.657882	MARCO	protein_coding
ENSG00000019582	-4.30987	4.84872	18.3918	1.8e-05	0.000624253	CD74	protein_coding
ENSG00000019995	-0.973708	4.98366	1.64443	0.199718	0.452391	ZRANB1	protein_coding
ENSG00000020129	-0.397581	1.50554	0.0631183	0.801634	0.918342	NCDN	protein_coding
ENSG00000020181	-1.08207	5.44542	3.5387	0.0599525	0.224895	ADGRA2	protein_coding
ENSG00000020426	-1.46582	1.75375	0.95543	0.328341	0.597594	MNAT1	protein_coding
ENSG00000020577	2.14767	2.18327	4.18928	0.0406803	0.178147	SAMD4A	protein_coding
ENSG00000020633	-1.00754	2.41008	0.728329	0.393425	0.656168	RUNX3	protein_coding
ENSG00000020922	0.143434	2.14411	0.0184237	0.892032	0.962704	MRE11	protein_coding
ENSG00000021300	-1.19674	2.70623	1.3677	0.242208	0.5046	PLEKHB1	protein_coding
ENSG00000021355	-0.99664	2.45894	0.655743	0.418067	0.675541	SERPINB1	protein_coding
ENSG00000021574	-0.0306737	3.02374	0.00142922	0.969843	0.996918	SPAST	protein_coding
ENSG00000021826	0.841652	3.18702	0.881501	0.347791	0.615064	CPS1	protein_coding
ENSG00000022277	-0.000990125	2.55029	2.17e-05	0.996283	1	RTF2	protein_coding
ENSG00000022567	-0.554149	3.96609	0.63515	0.425473	0.681314	SLC45A4	protein_coding
ENSG00000022840	-1.34807	2.63046	1.40513	0.235866	0.495612	RNF10	protein_coding
ENSG00000022976	-1.45385	3.94853	3.64059	0.0563871	0.216731	ZNF839	protein_coding
ENSG00000023041	3.75717	8.79443	40.466	2e-10	3.56e-08	ZDHHC6	protein_coding
ENSG00000023171	-4.17762	1.88682	3.78391	0.0517477	0.206689	GRAMD1B	protein_coding
ENSG00000023191	0.0403041	5.18295	0.00283976	0.957501	0.990956	RNH1	protein_coding
ENSG00000023228	-0.935818	2.38912	0.671311	0.412595	0.671941	NDUFS1	protein_coding
ENSG00000023287	-1.76809	4.98753	1.55102	0.212985	0.469388	RB1CC1	protein_coding
ENSG00000023318	1.95128	3.78992	5.42056	0.019901	0.115444	ERP44	protein_coding
ENSG00000023330	0.822047	1.88494	0.492913	0.482631	0.718844	ALAS1	protein_coding
ENSG00000023445	0.449011	2.93377	0.272962	0.601352	0.804828	BIRC3	protein_coding
ENSG00000023572	-1.4369	5.51692	5.99046	0.0143834	0.0935087	GLRX2	protein_coding
ENSG00000023902	-1.11563	4.17195	2.47686	0.115533	0.333837	PLEKHO1	protein_coding
ENSG00000023909	-0.359226	2.67252	0.087033	0.767983	0.900978	GCLM	protein_coding
ENSG00000024048	-1.71348	2.12802	1.4974	0.221072	0.477721	UBR2	protein_coding
ENSG00000024422	2.38392	2.79325	7.71982	0.00546177	0.0505135	EHD2	protein_coding
ENSG00000025156	0.260848	2.50632	0.0785406	0.779285	0.906026	HSF2	protein_coding
ENSG00000025293	-0.721733	2.61296	0.49081	0.483566	0.7193	PHF20	protein_coding
ENSG00000025434	-0.35057	3.56172	0.177104	0.673874	0.849705	NR1H3	protein_coding
ENSG00000025708	-0.836338	3.72584	1.11165	0.291723	0.559234	TYMP	protein_coding
ENSG00000025770	0.155032	2.52783	0.0281063	0.866859	0.952117	NCAPH2	protein_coding
ENSG00000025772	-1.18684	1.97077	0.566728	0.451562	0.693838	TOMM34	protein_coding
ENSG00000025796	0.64213	2.47253	0.348286	0.555085	0.775534	SEC63	protein_coding
ENSG00000025800	-1.14057	2.04678	0.555877	0.455926	0.697887	KPNA6	protein_coding
ENSG00000026025	-2.88469	6.89049	27.6629	1.44e-07	1.14e-05	VIM	protein_coding
ENSG00000026036	0.833859	5.02185	1.72182	0.189459	0.439095	RTEL1-TNFRSF6B	protein_coding
ENSG00000026103	-1.39697	2.93792	1.28568	0.256845	0.521726	FAS	protein_coding
ENSG00000026297	-0.867856	3.34991	0.920939	0.337228	0.604777	RNASET2	protein_coding
ENSG00000026508	-1.84342	4.75485	6.22273	0.0126121	0.0872875	CD44	protein_coding
ENSG00000026652	2.5039	5.37057	17.0393	3.66e-05	0.00111793	AGPAT4	protein_coding
ENSG00000026751	2.12655	3.83348	8.64669	0.00327656	0.0356412	SLAMF7	protein_coding
ENSG00000027075	-0.796946	5.54473	2.06148	0.151063	0.387731	PRKCH	protein_coding
ENSG00000027697	0.370249	5.99557	0.505584	0.477057	0.715362	IFNGR1	protein_coding
ENSG00000027847	-6.08655	2.88622	11.0469	0.000888342	0.0138239	B4GALT7	protein_coding
ENSG00000027869	-0.783794	1.96631	0.365083	0.545697	0.770004	SH2D2A	protein_coding
ENSG00000028116	-0.345461	4.14612	0.159814	0.689327	0.858529	VRK2	protein_coding
ENSG00000028137	0.522345	2.80793	0.268317	0.604463	0.806501	TNFRSF1B	protein_coding
ENSG00000028203	-0.0128985	1.66537	0.00473896	0.945117	0.986924	VEZT	protein_coding
ENSG00000028277	0.617925	3.74837	0.829825	0.362323	0.62777	POU2F2	protein_coding
ENSG00000028310	0.582105	2.14016	0.12101	0.727941	0.880887	BRD9	protein_coding
ENSG00000028528	0.300287	1.91507	0.0455217	0.831048	0.932665	SNX1	protein_coding
ENSG00000028839	-0.0116602	2.99191	0.000203621	0.988615	1	TBPL1	protein_coding
ENSG00000029153	-3.42846	1.63805	2.46544	0.116375	0.334359	ARNTL2	protein_coding
ENSG00000029363	-2.43687	4.62479	7.774	0.00530034	0.0496202	BCLAF1	protein_coding
ENSG00000029364	0.423035	4.25262	0.458191	0.498471	0.731944	SLC39A9	protein_coding
ENSG00000029534	-0.991778	1.13646	0.257117	0.612108	0.810262	ANK1	protein_coding
ENSG00000029639	0.876084	2.95278	1.12564	0.288708	0.556058	TFB1M	protein_coding
ENSG00000029725	-0.72082	4.85105	1.42325	0.232869	0.491073	RABEP1	protein_coding
ENSG00000030304	-0.614824	1.74545	0.168686	0.681282	0.853355	MUSK	protein_coding
ENSG00000030582	-1.87097	2.76697	2.53199	0.111559	0.32762	GRN	protein_coding
ENSG00000031003	-1.2455	2.89464	1.57674	0.209231	0.464841	FAM13B	protein_coding
ENSG00000031081	0.131097	3.00017	0.0229061	0.879702	0.957911	ARHGAP31	protein_coding
ENSG00000031698	0.536622	1.98365	0.123279	0.725505	0.879639	SARS	protein_coding
ENSG00000031823	-0.544647	1.92391	0.175621	0.675164	0.850304	RANBP3	protein_coding
ENSG00000032219	-0.916978	2.79797	0.654609	0.41847	0.675541	ARID4A	protein_coding
ENSG00000032444	-1.35282	3.45008	2.01991	0.155248	0.394736	PNPLA6	protein_coding
ENSG00000033011	-0.657628	2.71635	0.272878	0.601408	0.804828	ALG1	protein_coding
ENSG00000033030	0.130783	2.93704	0.0120041	0.912756	0.971624	ZCCHC8	protein_coding
ENSG00000033100	-0.488179	3.02854	0.245152	0.620509	0.813298	CHPF2	protein_coding
ENSG00000033122	-1.07045	3.8176	1.57061	0.210118	0.466106	LRRC7	protein_coding
ENSG00000033170	0.115787	3.14613	0.0194439	0.889101	0.961775	FUT8	protein_coding
ENSG00000033178	0.953173	2.24247	0.39159	0.531465	0.759235	UBA6	protein_coding
ENSG00000033327	-1.25949	4.88605	3.18393	0.0743658	0.256154	GAB2	protein_coding
ENSG00000033627	0.0101886	3.1916	0.000164909	0.989754	1	ATP6V0A1	protein_coding
ENSG00000033800	-0.941607	4.43113	1.71699	0.190081	0.439789	PIAS1	protein_coding
ENSG00000034152	0.0885097	2.14097	0.00702866	0.933186	0.981949	MAP2K3	protein_coding
ENSG00000034510	-3.70942	4.27713	13.4102	0.00025026	0.00507439	TMSB10	protein_coding
ENSG00000034533	1.62541	6.15691	9.23288	0.00237707	0.0280218	ASTE1	protein_coding
ENSG00000034677	-0.988388	2.80621	0.977013	0.322937	0.592484	RNF19A	protein_coding
ENSG00000034713	-0.150387	2.26966	0.0119333	0.913012	0.971624	GABARAPL2	protein_coding
ENSG00000035115	-2.26009	2.17396	2.5559	0.109883	0.324924	SH3YL1	protein_coding
ENSG00000035141	-4.19538	1.81546	3.90545	0.0481297	0.197653	FAM136A	protein_coding
ENSG00000035403	-2.91611	5.80422	17.4714	2.92e-05	0.000924621	VCL	protein_coding
ENSG00000035664	-4.57824	1.98055	4.85518	0.0275633	0.139335	DAPK2	protein_coding
ENSG00000035681	-0.123079	7.66484	0.0596834	0.806997	0.920012	NSMAF	protein_coding
ENSG00000035687	0.0633289	2.25284	0.00311764	0.955473	0.990381	ADSS	protein_coding
ENSG00000035720	-2.77063	1.31435	1.35456	0.244483	0.506293	STAP1	protein_coding
ENSG00000035862	-0.0430722	2.19138	0.000453173	0.983016	1	TIMP2	protein_coding
ENSG00000035928	-0.60027	1.75304	0.17596	0.674868	0.850304	RFC1	protein_coding
ENSG00000036054	-1.10572	3.09168	0.598478	0.439159	0.687511	TBC1D23	protein_coding
ENSG00000036257	-5.281	2.57144	9.2723	0.00232645	0.0275727	CUL3	protein_coding
ENSG00000036530	-4.49227	1.92676	4.58029	0.0323417	0.154324	CYP46A1	protein_coding
ENSG00000036565	0.785951	2.66139	0.705114	0.401071	0.662118	SLC18A1	protein_coding
ENSG00000036828	-0.436103	7.3975	0.864797	0.3524	0.620375	CASR	protein_coding
ENSG00000037474	-0.623024	1.72688	0.159462	0.689653	0.858529	NSUN2	protein_coding
ENSG00000037637	-0.13751	2.29466	0.0155447	0.900778	0.966571	FBXO42	protein_coding
ENSG00000037757	-0.617038	2.37424	0.273193	0.601198	0.804779	MRI1	protein_coding
ENSG00000037897	0.845987	3.43447	1.0604	0.303125	0.569811	METTL1	protein_coding
ENSG00000038210	2.814	1.89257	5.1288	0.0235319	0.126183	PI4K2B	protein_coding
ENSG00000038219	-1.29224	3.62374	0.648879	0.420514	0.676803	BOD1L1	protein_coding
ENSG00000038382	-0.622751	2.42195	0.22367	0.636258	0.824731	TRIO	protein_coding
ENSG00000038427	-3.72929	5.82329	18.8726	1.4e-05	0.000506063	VCAN	protein_coding
ENSG00000038532	2.40753	3.62716	9.35509	0.00222367	0.0265924	CLEC16A	protein_coding
ENSG00000038945	-2.06625	3.74525	3.4996	0.0613835	0.228597	MSR1	protein_coding
ENSG00000039123	-0.244019	2.66644	0.0531109	0.817736	0.926076	MTREX	protein_coding
ENSG00000039319	-0.938023	3.23695	0.583213	0.445056	0.68959	ZFYVE16	protein_coding
ENSG00000039523	0.654092	3.68363	0.788503	0.374553	0.638684	RIPOR1	protein_coding
ENSG00000039650	-0.282447	4.81572	0.220678	0.638524	0.826386	PNKP	protein_coding
ENSG00000040487	-1.35332	3.50554	2.67515	0.101926	0.30905	PQLC2	protein_coding
ENSG00000040531	1.8826	2.7023	5.93874	0.0148116	0.0951691	CTNS	protein_coding
ENSG00000040633	0.707695	2.72593	0.50462	0.477477	0.715698	PHF23	protein_coding
ENSG00000040933	-0.146833	2.00329	0.0137866	0.90653	0.968974	INPP4A	protein_coding
ENSG00000041357	0.817688	2.06912	0.568421	0.450887	0.693436	PSMA4	protein_coding
ENSG00000041802	0.0221995	2.88446	0.000189071	0.989029	1	LSG1	protein_coding
ENSG00000041880	-3.5913	1.70559	2.70721	0.0998956	0.305714	PARP3	protein_coding
ENSG00000041982	0.0730119	2.98642	0.0063292	0.93659	0.983766	TNC	protein_coding
ENSG00000041988	-0.555818	4.06589	0.655308	0.418221	0.675541	THAP3	protein_coding
ENSG00000042062	-1.27123	7.02299	5.77807	0.0162274	0.101204	RIPOR3	protein_coding
ENSG00000042088	-1.73038	4.12528	5.03897	0.0247833	0.130712	TDP1	protein_coding
ENSG00000042304	0.822026	2.04781	0.402286	0.525911	0.754671	C2orf83	protein_coding
ENSG00000042317	-4.18323	1.94286	3.8442	0.0499182	0.2022	SPATA7	protein_coding
ENSG00000042429	-0.766634	3.1472	0.874866	0.349612	0.617354	MED17	protein_coding
ENSG00000042445	-0.664116	3.91748	0.816112	0.366319	0.632018	RETSAT	protein_coding
ENSG00000042493	0.882516	1.66536	0.423494	0.515199	0.745805	CAPG	protein_coding
ENSG00000042781	1.19082	1.46507	0.571117	0.449815	0.692569	USH2A	protein_coding
ENSG00000042832	-3.85571	4.5044	17.1827	3.4e-05	0.0010483	TG	protein_coding
ENSG00000042980	2.41456	8.51312	11.2438	0.000798907	0.0127825	ADAM28	protein_coding
ENSG00000043093	-0.222024	4.59536	0.128474	0.72002	0.876251	DCUN1D1	protein_coding
ENSG00000043143	1.28861	1.46902	0.664862	0.414849	0.673598	JADE2	protein_coding
ENSG00000043462	-1.09063	5.55395	3.97286	0.0462391	0.192454	LCP2	protein_coding
ENSG00000044090	-0.0756997	3.83144	0.0122839	0.911749	0.97142	CUL7	protein_coding
ENSG00000044115	-2.84226	2.77731	5.09146	0.024044	0.127886	CTNNA1	protein_coding
ENSG00000044446	-4.65858	2.03215	5.07118	0.0243268	0.129	PHKA2	protein_coding
ENSG00000044574	-0.428294	3.06693	0.196636	0.65745	0.83795	HSPA5	protein_coding
ENSG00000046604	-2.10716	2.43791	2.54116	0.110913	0.326489	DSG2	protein_coding
ENSG00000046653	-0.689511	4.37359	1.01062	0.314754	0.582633	GPM6B	protein_coding
ENSG00000047056	1.06225	2.05576	0.953731	0.328771	0.59782	WDR37	protein_coding
ENSG00000047249	0.803292	4.20403	0.92425	0.336362	0.603893	ATP6V1H	protein_coding
ENSG00000047315	-1.74239	3.98545	3.8193	0.0506654	0.204053	POLR2B	protein_coding
ENSG00000047365	-2.55881	2.74171	3.94749	0.0469413	0.194301	ARAP2	protein_coding
ENSG00000047410	-1.57509	3.19609	2.35209	0.125115	0.348753	TPR	protein_coding
ENSG00000047457	-1.74014	5.89351	8.44648	0.00365752	0.0384315	CP	protein_coding
ENSG00000047579	-1.55635	6.39621	6.58054	0.0103099	0.0765309	DTNBP1	protein_coding
ENSG00000047621	-1.80664	3.05726	3.539	0.0599417	0.224895	C12orf4	protein_coding
ENSG00000047662	-0.451836	7.02331	0.963699	0.326257	0.596456	FAM184B	protein_coding
ENSG00000047932	0.520112	1.448	0.11172	0.738194	0.886296	GOPC	protein_coding
ENSG00000048052	1.79194	3.31169	5.82585	0.0157924	0.0993018	HDAC9	protein_coding
ENSG00000048162	-2.2962	6.69641	18.7182	1.52e-05	0.000542053	NOP16	protein_coding
ENSG00000048342	-0.0146212	5.5948	0.000687329	0.979084	1	CC2D2A	protein_coding
ENSG00000048392	-0.159777	1.61848	0.0134177	0.907784	0.969595	RRM2B	protein_coding
ENSG00000048405	-0.81291	2.99126	0.710836	0.399166	0.660151	ZNF800	protein_coding
ENSG00000048471	1.27944	2.28999	1.87706	0.170668	0.416149	SNX29	protein_coding
ENSG00000048540	2.86453	2.20822	6.82052	0.00901161	0.0705042	LMO3	protein_coding
ENSG00000048544	-0.826509	1.64857	0.319873	0.571684	0.785303	MRPS10	protein_coding
ENSG00000048649	-0.35467	2.1543	0.0643287	0.799781	0.917132	RSF1	protein_coding
ENSG00000048707	-0.65239	1.97589	0.232469	0.629699	0.819666	VPS13D	protein_coding
ENSG00000048740	0.0463176	2.46529	0.0014995	0.969111	0.996654	CELF2	protein_coding
ENSG00000048828	-0.194894	2.91289	0.0344525	0.852747	0.943981	FAM120A	protein_coding
ENSG00000048991	0.772161	2.21919	0.621668	0.430428	0.685011	R3HDM1	protein_coding
ENSG00000049089	4.93084	1.76801	11.4619	0.000710357	0.0116735	COL9A2	protein_coding
ENSG00000049167	0.371203	1.44463	0.0467976	0.828733	0.931131	ERCC8	protein_coding
ENSG00000049239	0.811519	2.69489	0.254048	0.614239	0.810597	H6PD	protein_coding
ENSG00000049245	-0.346079	2.55175	0.0702965	0.790906	0.912689	VAMP3	protein_coding
ENSG00000049246	-2.05223	3.60494	5.16296	0.0230735	0.124888	PER3	protein_coding
ENSG00000049247	-0.413013	2.13234	0.128663	0.719822	0.876251	UTS2	protein_coding
ENSG00000049449	0.974704	2.49839	1.00632	0.315786	0.5835	RCN1	protein_coding
ENSG00000049540	1.69751	1.47921	1.17796	0.277772	0.543625	ELN	protein_coding
ENSG00000049541	-5.32028	2.18137	6.27047	0.0122767	0.0860491	RFC2	protein_coding
ENSG00000049618	0.168056	2.42107	0.0273494	0.868648	0.952536	ARID1B	protein_coding
ENSG00000049759	1.30712	2.92578	2.08697	0.14856	0.385729	NEDD4L	protein_coding
ENSG00000049768	-1.10504	2.63151	1.20694	0.271938	0.53928	FOXP3	protein_coding
ENSG00000049860	-0.0398318	4.94919	0.00441101	0.947047	0.987092	HEXB	protein_coding
ENSG00000050130	0.314172	2.0587	0.00887967	0.924925	0.978639	JKAMP	protein_coding
ENSG00000050165	-1.81904	3.02718	3.53907	0.059939	0.224895	DKK3	protein_coding
ENSG00000050344	0.660379	8.83267	1.16771	0.279872	0.546181	NFE2L3	protein_coding
ENSG00000050393	-1.28235	2.21423	1.04454	0.306768	0.573243	MCUR1	protein_coding
ENSG00000050426	0.868185	2.43219	0.830586	0.362103	0.627482	LETMD1	protein_coding
ENSG00000050438	0.64443	3.45196	0.666214	0.414375	0.673598	SLC4A8	protein_coding
ENSG00000050628	4.11795	2.42003	15.55	8.04e-05	0.00205847	PTGER3	protein_coding
ENSG00000050730	3.81945	1.93074	7.83063	0.00513682	0.0485304	TNIP3	protein_coding
ENSG00000050748	0.503405	2.80716	0.345802	0.556499	0.775534	MAPK9	protein_coding
ENSG00000050767	-0.348135	3.05254	0.193138	0.660318	0.83971	COL23A1	protein_coding
ENSG00000051108	-0.660702	2.50835	0.2295	0.631895	0.821719	HERPUD1	protein_coding
ENSG00000051128	-0.485528	4.34816	0.375269	0.540146	0.766339	HOMER3	protein_coding
ENSG00000051180	-2.97184	3.02161	5.95693	0.0146596	0.0946356	RAD51	protein_coding
ENSG00000051523	1.11306	3.47599	2.19988	0.138022	0.370475	CYBA	protein_coding
ENSG00000051620	-0.0709264	2.04853	0.00434543	0.947442	0.987168	HEBP2	protein_coding
ENSG00000051825	5.44867	4.94636	23.9639	9.82e-07	5.66e-05	MPHOSPH9	protein_coding
ENSG00000052126	-0.572057	2.21002	0.193987	0.659619	0.839063	PLEKHA5	protein_coding
ENSG00000052344	-0.275168	4.437	0.178918	0.672305	0.848151	PRSS8	protein_coding
ENSG00000052749	0.227916	4.7001	0.149112	0.699385	0.864857	RRP12	protein_coding
ENSG00000052795	1.22756	4.67244	2.53199	0.111559	0.32762	FNIP2	protein_coding
ENSG00000052850	-0.2367	2.20758	0.0404271	0.840648	0.937189	ALX4	protein_coding
ENSG00000053108	-0.260009	3.17605	0.11595	0.733469	0.882939	FSTL4	protein_coding
ENSG00000053254	-1.53398	2.65686	1.94478	0.163151	0.406124	FOXN3	protein_coding
ENSG00000053328	-2.89586	1.40285	1.53262	0.21572	0.470526	METTL24	protein_coding
ENSG00000053372	-1.98182	2.35747	2.16866	0.140849	0.375622	MRTO4	protein_coding
ENSG00000053438	-0.72051	4.74522	1.21503	0.270338	0.537256	NNAT	protein_coding
ENSG00000053501	-2.0905	1.3314	0.839146	0.359641	0.624476	USE1	protein_coding
ENSG00000053524	-2.05511	9.24514	12.6179	0.000382079	0.00715382	MCF2L2	protein_coding
ENSG00000053702	-2.58862	3.9043	7.39635	0.00653563	0.0571705	NRIP2	protein_coding
ENSG00000053747	-0.489921	2.36484	0.126369	0.722227	0.877663	LAMA3	protein_coding
ENSG00000053918	3.63908	1.77518	7.62744	0.00574868	0.0521869	KCNQ1	protein_coding
ENSG00000054118	0.677082	3.83047	1.09016	0.296435	0.562812	THRAP3	protein_coding
ENSG00000054148	-1.0241	3.21017	1.35835	0.243823	0.506092	PHPT1	protein_coding
ENSG00000054219	0.884907	1.64179	0.469173	0.493368	0.727425	LY75	protein_coding
ENSG00000054267	-1.92157	4.02505	4.6339	0.0313463	0.151273	ARID4B	protein_coding
ENSG00000054277	3.4909	8.69875	29.292	6.23e-08	5.77e-06	OPN3	protein_coding
ENSG00000054282	1.60205	3.09231	2.96359	0.0851584	0.278948	SDCCAG8	protein_coding
ENSG00000054523	1.07721	2.85552	1.79035	0.180883	0.429223	KIF1B	protein_coding
ENSG00000054611	1.98952	2.79757	6.14755	0.0131594	0.0894294	TBC1D22A	protein_coding
ENSG00000054654	-0.100497	6.15904	0.0400948	0.841295	0.937555	SYNE2	protein_coding
ENSG00000054690	-1.96216	4.92478	6.73678	0.00944448	0.0724598	PLEKHH1	protein_coding
ENSG00000054965	-2.04619	8.00648	16.914	3.91e-05	0.00117267	FAM168A	protein_coding
ENSG00000054967	-1.21384	2.9865	1.51275	0.218719	0.475183	RELT	protein_coding
ENSG00000054983	-0.632541	2.52315	0.365244	0.545608	0.770004	GALC	protein_coding
ENSG00000055044	0.913622	1.64549	0.517152	0.472059	0.710734	NOP58	protein_coding
ENSG00000055070	0.824679	2.41204	0.425226	0.514341	0.74536	SZRD1	protein_coding
ENSG00000055130	1.11241	3.52515	1.55502	0.212396	0.468543	CUL1	protein_coding
ENSG00000055163	-0.733255	2.69084	0.582558	0.445311	0.689737	CYFIP2	protein_coding
ENSG00000055208	-1.56592	3.53878	2.68383	0.101372	0.308356	TAB2	protein_coding
ENSG00000055211	-3.38179	1.64162	2.51218	0.112969	0.330276	GINM1	protein_coding
ENSG00000055332	-2.07923	3.3862	4.36278	0.0367324	0.167008	EIF2AK2	protein_coding
ENSG00000055483	-0.437995	3.62889	0.239608	0.624489	0.816083	USP36	protein_coding
ENSG00000055609	-0.37946	4.63479	0.303251	0.581851	0.790731	KMT2C	protein_coding
ENSG00000055732	4.34578	2.87633	16.2118	5.66e-05	0.00154792	MCOLN3	protein_coding
ENSG00000055917	-1.84294	2.10202	1.70074	0.192192	0.44159	PUM2	protein_coding
ENSG00000055957	-1.6094	2.69916	2.10781	0.146549	0.382057	ITIH1	protein_coding
ENSG00000056097	-2.63961	2.71294	4.28723	0.0383996	0.171618	ZFR	protein_coding
ENSG00000056277	-2.07e-16	1.02462	0	1	1	ZNF280C	protein_coding
ENSG00000056558	2.7033	6.63706	19.7364	8.89e-06	0.00035237	TRAF1	protein_coding
ENSG00000056586	-0.296906	2.26305	0.0453085	0.831438	0.932711	RC3H2	protein_coding
ENSG00000056736	-0.183752	3.80387	0.0513073	0.820804	0.928058	IL17RB	protein_coding
ENSG00000056972	-0.476931	4.30238	0.53176	0.465868	0.705921	TRAF3IP2	protein_coding
ENSG00000057019	0.335777	6.58797	0.255956	0.612912	0.810597	DCBLD2	protein_coding
ENSG00000057252	-1.08229	2.37745	0.927673	0.335468	0.60272	SOAT1	protein_coding
ENSG00000057294	-0.419557	1.86629	0.103411	0.747775	0.890991	PKP2	protein_coding
ENSG00000057608	-0.296638	4.34733	0.19737	0.656852	0.83795	GDI2	protein_coding
ENSG00000057657	-1.22859	2.89916	1.65152	0.198752	0.450953	PRDM1	protein_coding
ENSG00000057663	3.95091	3.43566	9.58615	0.0019605	0.0244196	ATG5	protein_coding
ENSG00000057757	-3.9299	1.89527	3.30746	0.0689662	0.24462	PITHD1	protein_coding
ENSG00000057935	-0.457851	1.99638	0.153504	0.695209	0.862633	MTA3	protein_coding
ENSG00000058056	-0.019536	1.60204	4.58e-05	0.994598	1	USP13	protein_coding
ENSG00000058063	-0.156615	3.57218	0.0447798	0.83241	0.932969	ATP11B	protein_coding
ENSG00000058091	-0.0209044	3.72586	0.00022683	0.987984	1	CDK14	protein_coding
ENSG00000058262	-4.21167	1.88365	3.94859	0.0469107	0.194282	SEC61A1	protein_coding
ENSG00000058272	-1.95422	3.22233	3.14219	0.0762912	0.26047	PPP1R12A	protein_coding
ENSG00000058335	0.744086	2.66676	0.552823	0.457166	0.698934	RASGRF1	protein_coding
ENSG00000058404	5.08139	1.62668	11.3512	0.000754	0.0122421	CAMK2B	protein_coding
ENSG00000058600	-0.942508	2.98893	1.01536	0.313622	0.581333	POLR3E	protein_coding
ENSG00000058673	-0.986226	3.17898	1.05832	0.303598	0.569952	ZC3H11A	protein_coding
ENSG00000058729	-0.363875	2.00358	0.0901668	0.763965	0.899444	RIOK2	protein_coding
ENSG00000059122	-0.604872	1.91898	0.222814	0.636904	0.825113	FLYWCH1	protein_coding
ENSG00000059145	0.069984	5.8747	0.0186983	0.891235	0.962704	UNKL	protein_coding
ENSG00000059377	-1.6287	6.06617	8.64187	0.00328524	0.0356695	TBXAS1	protein_coding
ENSG00000059378	-0.344296	3.97756	0.152462	0.696194	0.863071	PARP12	protein_coding
ENSG00000059588	-0.872595	3.69546	1.40711	0.235536	0.495184	TARBP1	protein_coding
ENSG00000059691	-0.991778	1.13646	0.257117	0.612108	0.810262	GATB	protein_coding
ENSG00000059728	-1.89781	2.73079	2.62383	0.10527	0.315587	MXD1	protein_coding
ENSG00000059758	-0.914196	2.9525	0.955658	0.328283	0.597594	CDK17	protein_coding
ENSG00000059804	-1.79161	4.02778	3.96991	0.0463203	0.192454	SLC2A3	protein_coding
ENSG00000059915	0.431548	6.28447	0.569522	0.450449	0.693241	PSD	protein_coding
ENSG00000060069	-0.123416	2.48767	0.0132486	0.908364	0.969789	CTDP1	protein_coding
ENSG00000060138	-2.59279	2.80883	4.08308	0.0433145	0.184202	YBX3	protein_coding
ENSG00000060237	1.25263	3.07033	2.88179	0.0895863	0.286427	WNK1	protein_coding
ENSG00000060339	-0.833502	2.68735	0.602521	0.437618	0.687511	CCAR1	protein_coding
ENSG00000060491	-1.71775	3.46776	2.36288	0.124253	0.347725	OGFR	protein_coding
ENSG00000060558	-1.33458	2.78388	1.7941	0.180427	0.428754	GNA15	protein_coding
ENSG00000060642	0.111831	2.07442	0.0086191	0.926031	0.979329	PIGV	protein_coding
ENSG00000060982	0.0139948	6.33543	0.000702174	0.97886	1	BCAT1	protein_coding
ENSG00000061273	-0.683959	3.16778	0.649245	0.420383	0.67676	HDAC7	protein_coding
ENSG00000061337	2.15888	4.3804	6.19505	0.0128108	0.0882465	LZTS1	protein_coding
ENSG00000061656	0.963384	2.02151	0.425898	0.514009	0.74518	SPAG4	protein_coding
ENSG00000061676	1.61621	2.42835	1.80755	0.178802	0.427263	NCKAP1	protein_coding
ENSG00000061936	0.00697438	1.82493	0.000389831	0.984247	1	SFSWAP	protein_coding
ENSG00000061938	-2.63273	2.61825	4.28151	0.0385291	0.171895	TNK2	protein_coding
ENSG00000061987	0.608212	2.82126	0.389496	0.532564	0.760251	MON2	protein_coding
ENSG00000062038	-3.95034	1.76257	3.4839	0.0619684	0.2299	CDH3	protein_coding
ENSG00000062194	-1.19589	2.3468	0.88939	0.345643	0.612558	GPBP1	protein_coding
ENSG00000062485	0.740025	3.26527	0.794476	0.37275	0.637118	CS	protein_coding
ENSG00000062582	-0.858912	3.6414	0.702262	0.402025	0.662627	MRPS24	protein_coding
ENSG00000062598	2.26373	3.0897	3.22478	0.0725315	0.251985	ELMO2	protein_coding
ENSG00000062650	0.408975	2.77867	0.221835	0.637645	0.825617	WAPL	protein_coding
ENSG00000062716	-0.333339	4.38874	0.202172	0.652973	0.835988	VMP1	protein_coding
ENSG00000063015	-2.50537	3.9507	6.42544	0.0112497	0.0811456	SEZ6	protein_coding
ENSG00000063046	-2.85863	4.13358	7.62917	0.00574318	0.0521838	EIF4B	protein_coding
ENSG00000063127	6.10204	2.18656	20.9801	4.64e-06	0.000206256	SLC6A16	protein_coding
ENSG00000063176	-0.236413	2.28112	0.0231807	0.878988	0.957571	SPHK2	protein_coding
ENSG00000063177	-1.68443	3.24572	3.16207	0.0753674	0.258637	RPL18	protein_coding
ENSG00000063244	0.976853	2.72267	1.29234	0.255617	0.520219	U2AF2	protein_coding
ENSG00000063245	-0.235332	2.62119	0.0589909	0.808098	0.920736	EPN1	protein_coding
ENSG00000063322	-0.679455	7.19847	2.0349	0.153724	0.392422	MED29	protein_coding
ENSG00000063438	2.49338	2.18368	5.38711	0.0202861	0.11687	AHRR	protein_coding
ENSG00000063601	-3.62142	1.77977	2.79718	0.0944303	0.296094	MTMR1	protein_coding
ENSG00000063854	-0.415389	2.40226	0.106924	0.743674	0.889321	HAGH	protein_coding
ENSG00000063978	0.515249	2.66179	0.368556	0.543793	0.769106	RNF4	protein_coding
ENSG00000064012	-3.05644	2.83991	5.69818	0.0169825	0.104508	CASP8	protein_coding
ENSG00000064115	-3.83529	1.76782	3.28367	0.0699722	0.246302	TM7SF3	protein_coding
ENSG00000064225	0.141304	2.986	0.0312255	0.859738	0.947606	ST3GAL6	protein_coding
ENSG00000064270	-1.01975	1.71755	0.500966	0.479076	0.717106	ATP2C2	protein_coding
ENSG00000064393	1.96784	3.03219	3.5871	0.0582299	0.221485	HIPK2	protein_coding
ENSG00000064419	0.485377	2.50164	0.286801	0.592278	0.79768	TNPO3	protein_coding
ENSG00000064490	0.337789	3.4021	0.227712	0.633226	0.822432	RFXANK	protein_coding
ENSG00000064601	-0.722788	4.32052	0.844146	0.358214	0.623731	CTSA	protein_coding
ENSG00000064607	-0.0906542	2.75307	0.00716062	0.932563	0.981592	SUGP2	protein_coding
ENSG00000064666	-0.530975	2.16428	0.201603	0.65343	0.836179	CNN2	protein_coding
ENSG00000064687	1.22367	1.59521	0.769231	0.380455	0.644219	ABCA7	protein_coding
ENSG00000064703	0.97125	2.24432	0.590689	0.442153	0.687511	DDX20	protein_coding
ENSG00000064763	-2.16156	5.37319	11.6724	0.000634347	0.0106329	FAR2	protein_coding
ENSG00000064787	1.05531	5.36906	2.0077	0.156502	0.396886	BCAS1	protein_coding
ENSG00000064835	0.754688	2.94297	0.472095	0.492025	0.72648	POU1F1	protein_coding
ENSG00000064886	-2.14332	1.2287	0.849842	0.356597	0.62263	CHI3L2	protein_coding
ENSG00000064932	1.66399	3.83488	2.62564	0.10515	0.315451	SBNO2	protein_coding
ENSG00000064933	-1.24257	2.50221	0.698942	0.40314	0.663418	PMS1	protein_coding
ENSG00000064961	-5.31515	2.36938	7.15825	0.007462	0.0622299	HMG20B	protein_coding
ENSG00000064995	-2.75449	3.50309	7.49812	0.00617636	0.0547903	TAF11	protein_coding
ENSG00000065000	1.74969	3.57923	2.06182	0.151029	0.387731	AP3D1	protein_coding
ENSG00000065029	-0.493146	4.54517	0.359649	0.548701	0.77251	ZNF76	protein_coding
ENSG00000065060	-0.442852	6.15666	0.790171	0.374048	0.638159	UHRF1BP1	protein_coding
ENSG00000065135	-2.18358	4.75431	9.09213	0.00256712	0.029765	GNAI3	protein_coding
ENSG00000065150	1.3008	2.93823	1.80291	0.179361	0.427404	IPO5	protein_coding
ENSG00000065243	-0.336948	3.00857	0.0754598	0.783547	0.907757	PKN2	protein_coding
ENSG00000065308	-3.32817	1.64518	2.31251	0.128336	0.354484	TRAM2	protein_coding
ENSG00000065320	-3.89194	1.69129	3.41107	0.0647606	0.235845	NTN1	protein_coding
ENSG00000065325	-0.27768	1.80252	0.0444728	0.832976	0.933307	GLP2R	protein_coding
ENSG00000065357	-1.76997	4.23085	5.88036	0.0153107	0.0972273	DGKA	protein_coding
ENSG00000065361	9.28248	5.2334	77.9685	1.05e-18	1.23e-15	ERBB3	protein_coding
ENSG00000065413	0.253355	2.86756	0.0684667	0.793582	0.914493	ANKRD44	protein_coding
ENSG00000065427	-0.671761	4.38651	0.911439	0.339733	0.606297	KARS	protein_coding
ENSG00000065457	3.26862	1.29687	3.74443	0.0529837	0.208336	ADAT1	protein_coding
ENSG00000065485	-0.922995	2.18475	0.448822	0.502895	0.736046	PDIA5	protein_coding
ENSG00000065491	-1.15707	2.80596	1.31017	0.252363	0.516644	TBC1D22B	protein_coding
ENSG00000065518	0.655192	1.7958	0.124195	0.724528	0.879135	NDUFB4	protein_coding
ENSG00000065526	-1.16067	5.44071	4.14461	0.0417674	0.180506	SPEN	protein_coding
ENSG00000065534	-0.00464721	2.99478	3.81e-05	0.995074	1	MYLK	protein_coding
ENSG00000065548	-2.63596	2.64243	4.10903	0.0426548	0.182658	ZC3H15	protein_coding
ENSG00000065559	-3.2414	1.56671	2.15331	0.142262	0.37611	MAP2K4	protein_coding
ENSG00000065600	-1.73573	3.06106	3.05937	0.0802727	0.269361	TMEM206	protein_coding
ENSG00000065613	-1.97077	2.91281	2.97031	0.0848056	0.278155	SLK	protein_coding
ENSG00000065615	-0.729419	3.43972	0.68778	0.406921	0.666959	CYB5R4	protein_coding
ENSG00000065618	0.17115	4.47662	0.0762653	0.782424	0.907065	COL17A1	protein_coding
ENSG00000065621	-3.07254	6.49135	26.8927	2.15e-07	1.6e-05	GSTO2	protein_coding
ENSG00000065665	0.372571	4.35143	0.278503	0.597684	0.802023	SEC61A2	protein_coding
ENSG00000065675	-2.95504	1.49491	1.76166	0.184418	0.433318	PRKCQ	protein_coding
ENSG00000065802	-3.1851	1.57038	2.07413	0.149815	0.386973	ASB1	protein_coding
ENSG00000065809	-0.795598	3.83706	1.18144	0.277064	0.543389	FAM107B	protein_coding
ENSG00000065882	-4.40306	1.86598	4.34624	0.0370907	0.168131	TBC1D1	protein_coding
ENSG00000065883	0.619689	3.44135	0.760369	0.383213	0.64717	CDK13	protein_coding
ENSG00000065911	0.460049	1.78153	0.142796	0.705517	0.869046	MTHFD2	protein_coding
ENSG00000065923	-1.05324	6.52905	4.29569	0.0382091	0.171049	SLC9A7	protein_coding
ENSG00000065970	0.269526	3.46115	0.102532	0.748811	0.891322	FOXJ2	protein_coding
ENSG00000065978	-1.50318	3.92444	3.34809	0.0672828	0.240736	YBX1	protein_coding
ENSG00000065989	-2.64992	3.33818	5.76056	0.0163899	0.101858	PDE4A	protein_coding
ENSG00000066027	1.76003	5.75276	10.0152	0.00155256	0.020827	PPP2R5A	protein_coding
ENSG00000066044	1.01986	2.47572	1.36062	0.24343	0.50547	ELAVL1	protein_coding
ENSG00000066056	-2.01252	2.5341	2.71811	0.0992153	0.304267	TIE1	protein_coding
ENSG00000066084	2.86031	2.22569	7.06385	0.00786547	0.0645979	DIP2B	protein_coding
ENSG00000066117	-0.0166889	1.98115	0.000468927	0.982723	1	SMARCD1	protein_coding
ENSG00000066136	-0.526793	4.09786	0.27115	0.602561	0.805449	NFYC	protein_coding
ENSG00000066230	-0.480818	5.24501	0.751312	0.386061	0.649067	SLC9A3	protein_coding
ENSG00000066294	0.347117	2.91751	0.0855585	0.769901	0.901608	CD84	protein_coding
ENSG00000066336	-0.031868	3.43441	0.00175582	0.966576	0.995668	SPI1	protein_coding
ENSG00000066379	-1.18477	4.32923	2.42095	0.119722	0.339528	ZNRD1	protein_coding
ENSG00000066382	-4.79563	2.18234	5.59705	0.0179908	0.108326	MPPED2	protein_coding
ENSG00000066422	0.777655	4.29631	1.15905	0.281663	0.54843	ZBTB11	protein_coding
ENSG00000066427	-4.39392	2.04443	4.33675	0.037298	0.168562	ATXN3	protein_coding
ENSG00000066468	-1.75143	1.12502	0.591334	0.441904	0.687511	FGFR2	protein_coding
ENSG00000066629	-3.74107	1.6248	2.18276	0.139564	0.373287	EML1	protein_coding
ENSG00000066654	-0.879577	4.31052	1.81837	0.177508	0.425515	THUMPD1	protein_coding
ENSG00000066697	-2.14332	1.2287	0.849842	0.356597	0.62263	MSANTD3	protein_coding
ENSG00000066739	0.185039	3.01415	0.0157803	0.900033	0.966174	ATG2B	protein_coding
ENSG00000066777	-1.55742	3.21866	2.99406	0.0835705	0.275078	ARFGEF1	protein_coding
ENSG00000066813	-1.75143	1.12502	0.591334	0.441904	0.687511	ACSM2B	protein_coding
ENSG00000066827	-0.00219171	1.59836	0.000811872	0.977269	1	ZFAT	protein_coding
ENSG00000066855	3.86329	7.18347	52.3915	4.55e-13	1.57e-10	MTFR1	protein_coding
ENSG00000066923	-1.6387	6.24348	8.38512	0.00378306	0.0393045	STAG3	protein_coding
ENSG00000066933	2.1882	2.13206	0.526562	0.468056	0.707805	MYO9A	protein_coding
ENSG00000067057	0.142978	2.71446	0.0220842	0.881863	0.958861	PFKP	protein_coding
ENSG00000067064	-0.00562953	3.65998	4.54e-05	0.994625	1	IDI1	protein_coding
ENSG00000067066	-0.650419	3.53469	0.798216	0.371627	0.63594	SP100	protein_coding
ENSG00000067082	-1.09912	5.33141	1.79817	0.179934	0.427951	KLF6	protein_coding
ENSG00000067113	-1.45358	4.75749	4.81544	0.0282058	0.14135	PLPP1	protein_coding
ENSG00000067167	-0.354346	3.41713	0.182402	0.669317	0.845902	TRAM1	protein_coding
ENSG00000067182	-0.0589754	3.11383	0.00558849	0.940409	0.985002	TNFRSF1A	protein_coding
ENSG00000067221	2.55762	1.5066	2.61621	0.105777	0.316719	STOML1	protein_coding
ENSG00000067225	-1.07432	5.39724	2.22411	0.135871	0.36705	PKM	protein_coding
ENSG00000067334	0.34578	5.52554	0.363841	0.546381	0.770414	DNTTIP2	protein_coding
ENSG00000067365	-1.1047	4.54382	2.79774	0.0943971	0.296042	METTL22	protein_coding
ENSG00000067369	-1.33913	3.50319	2.84292	0.0917771	0.290457	TP53BP1	protein_coding
ENSG00000067533	-0.600836	3.42089	0.495526	0.481472	0.718844	RRP15	protein_coding
ENSG00000067560	0.70474	5.80194	1.73865	0.18731	0.435777	RHOA	protein_coding
ENSG00000067596	-0.943963	2.13661	0.525458	0.468523	0.708297	DHX8	protein_coding
ENSG00000067606	-0.81416	2.34002	0.430576	0.511706	0.742968	PRKCZ	protein_coding
ENSG00000067704	2.30241	2.34016	8.34163	0.00387467	0.0398797	IARS2	protein_coding
ENSG00000067798	-0.365135	4.64252	0.26983	0.603446	0.805729	NAV3	protein_coding
ENSG00000067900	-1.28707	3.66945	2.64966	0.103572	0.312135	ROCK1	protein_coding
ENSG00000067955	-1.69194	2.63951	2.23291	0.135099	0.365916	CBFB	protein_coding
ENSG00000068001	-0.697465	1.65928	0.221837	0.637644	0.825617	HYAL2	protein_coding
ENSG00000068024	0.277179	2.45981	0.0898423	0.764378	0.899508	HDAC4	protein_coding
ENSG00000068028	0.906392	2.41928	0.809848	0.368165	0.633217	RASSF1	protein_coding
ENSG00000068079	-1.70024	2.78528	2.50467	0.113509	0.331032	IFI35	protein_coding
ENSG00000068097	-0.372663	1.94007	0.071183	0.789622	0.911911	HEATR6	protein_coding
ENSG00000068120	1.61722	1.66016	1.45765	0.227304	0.486449	COASY	protein_coding
ENSG00000068137	-0.203277	2.92354	0.0401427	0.841202	0.93751	PLEKHH3	protein_coding
ENSG00000068305	-0.274775	2.26152	0.0387585	0.843928	0.939072	MEF2A	protein_coding
ENSG00000068308	0.069407	3.14343	0.00715955	0.932568	0.981592	OTUD5	protein_coding
ENSG00000068366	-2.7541	2.82408	4.93341	0.0263423	0.135563	ACSL4	protein_coding
ENSG00000068400	0.369192	3.40374	0.272294	0.601797	0.805019	GRIPAP1	protein_coding
ENSG00000068489	0.44009	1.97934	0.155422	0.693407	0.861001	PRR11	protein_coding
ENSG00000068615	-1.55869	1.8188	1.05051	0.30539	0.571804	REEP1	protein_coding
ENSG00000068654	0.0961042	3.6222	0.0185127	0.891773	0.962704	POLR1A	protein_coding
ENSG00000068697	-0.684243	2.13684	0.141555	0.70674	0.869775	LAPTM4A	protein_coding
ENSG00000068724	-4.56136	3.89712	16.5765	4.67e-05	0.00134558	TTC7A	protein_coding
ENSG00000068745	1.73594	2.44871	2.76689	0.0962332	0.2994	IP6K2	protein_coding
ENSG00000068796	0.196897	2.34221	0.0278464	0.86747	0.952145	KIF2A	protein_coding
ENSG00000068878	-5.29533	2.67739	8.15643	0.00429088	0.0429821	PSME4	protein_coding
ENSG00000068885	0.116046	2.8388	0.0174126	0.895019	0.963858	IFT80	protein_coding
ENSG00000068903	2.7419	2.67189	9.05625	0.00261799	0.0301944	SIRT2	protein_coding
ENSG00000068912	-0.827474	2.19907	0.516492	0.472342	0.711017	ERLEC1	protein_coding
ENSG00000068976	-3.04841	1.40054	1.70405	0.191759	0.44097	PYGM	protein_coding
ENSG00000069020	-1.3258	4.20255	2.90868	0.0881038	0.283686	MAST4	protein_coding
ENSG00000069329	0.820713	2.94814	0.632553	0.42642	0.681618	VPS35	protein_coding
ENSG00000069345	-1.25669	2.35404	0.916865	0.338299	0.60544	DNAJA2	protein_coding
ENSG00000069399	-0.87177	3.66882	1.40517	0.23586	0.495612	BCL3	protein_coding
ENSG00000069424	-1.45486	3.2068	2.44479	0.117916	0.336677	KCNAB2	protein_coding
ENSG00000069431	-0.338046	8.51901	0.501187	0.478979	0.717023	ABCC9	protein_coding
ENSG00000069493	0.0298231	3.14407	0.00146388	0.96948	0.996892	CLEC2D	protein_coding
ENSG00000069667	0.191007	2.65292	0.0410364	0.839468	0.936466	RORA	protein_coding
ENSG00000069702	1.55127	1.86436	1.61415	0.20391	0.457757	TGFBR3	protein_coding
ENSG00000069764	0.67977	2.22338	0.41789	0.517992	0.747819	PLA2G10	protein_coding
ENSG00000069812	0.844746	3.13993	0.799664	0.371194	0.635637	HES2	protein_coding
ENSG00000069849	-0.341636	2.68578	0.118059	0.73115	0.881567	ATP1B3	protein_coding
ENSG00000069869	-0.0502973	8.22895	0.0115247	0.914509	0.972353	NEDD4	protein_coding
ENSG00000069943	-1.71196	4.23429	4.76025	0.0291243	0.144169	PIGB	protein_coding
ENSG00000069956	-0.178386	4.91846	0.0802442	0.776967	0.904881	MAPK6	protein_coding
ENSG00000069966	0.439945	3.4763	0.221831	0.637648	0.825617	GNB5	protein_coding
ENSG00000069974	-1.26542	3.44409	2.34892	0.12537	0.348966	RAB27A	protein_coding
ENSG00000070010	-2.05837	3.33791	4.69792	0.0301992	0.147172	UFD1	protein_coding
ENSG00000070019	-1.82144	2.48038	2.29737	0.129593	0.356492	GUCY2C	protein_coding
ENSG00000070047	2.92887	5.34701	17.6421	2.67e-05	0.000865775	PHRF1	protein_coding
ENSG00000070081	1.15712	3.2939	2.15988	0.141655	0.37611	NUCB2	protein_coding
ENSG00000070087	1.42335	3.91821	2.34051	0.126048	0.350188	PFN2	protein_coding
ENSG00000070182	-0.796253	3.65244	1.12878	0.288035	0.555852	SPTB	protein_coding
ENSG00000070190	-1.54891	3.43493	2.40833	0.120691	0.340568	DAPP1	protein_coding
ENSG00000070214	-0.521572	2.59866	0.208004	0.648336	0.833245	SLC44A1	protein_coding
ENSG00000070366	-3.47293	7.19521	32.4363	1.23e-08	1.37e-06	SMG6	protein_coding
ENSG00000070367	0.734999	1.99995	0.367054	0.544614	0.769588	EXOC5	protein_coding
ENSG00000070388	-2.26433	1.22447	0.93797	0.3328	0.600499	FGF22	protein_coding
ENSG00000070444	-0.776439	3.93368	1.00777	0.315437	0.583344	MNT	protein_coding
ENSG00000070495	-1.30157	4.38686	3.15367	0.0757564	0.259549	JMJD6	protein_coding
ENSG00000070501	0.661092	2.38684	0.419891	0.516991	0.747294	POLB	protein_coding
ENSG00000070540	0.00254054	5.10743	2.32e-05	0.996157	1	WIPI1	protein_coding
ENSG00000070601	-1.24249	3.83989	2.53061	0.111657	0.327745	FRMPD1	protein_coding
ENSG00000070610	-0.718599	5.93606	1.9936	0.157965	0.399051	GBA2	protein_coding
ENSG00000070729	-0.0711554	2.3272	0.00487699	0.944325	0.986806	CNGB1	protein_coding
ENSG00000070731	1.06019	3.33233	2.25145	0.13349	0.363035	ST6GALNAC2	protein_coding
ENSG00000070756	-2.9399	4.28012	9.44691	0.00211505	0.0257909	PABPC1	protein_coding
ENSG00000070759	-1.3626	4.63153	4.22744	0.0397755	0.175407	TESK2	protein_coding
ENSG00000070808	-0.907545	2.26361	0.553593	0.456853	0.698717	CAMK2A	protein_coding
ENSG00000070814	-2.69927	9.00282	19.2816	1.13e-05	0.000422649	TCOF1	protein_coding
ENSG00000070831	-0.770791	3.85462	0.944501	0.331123	0.600499	CDC42	protein_coding
ENSG00000070882	0.890695	2.80338	1.20249	0.272825	0.539787	OSBPL3	protein_coding
ENSG00000070950	2.46993	2.91018	9.36869	0.00220724	0.0264628	RAD18	protein_coding
ENSG00000070961	-0.967846	5.72844	1.85108	0.173657	0.420582	ATP2B1	protein_coding
ENSG00000070985	0.64185	2.69233	0.339169	0.560309	0.778514	TRPM5	protein_coding
ENSG00000071054	-0.627507	4.41548	0.43968	0.507277	0.739079	MAP4K4	protein_coding
ENSG00000071073	0.00210472	3.62437	1.29e-05	0.997133	1	MGAT4A	protein_coding
ENSG00000071082	-3.05888	5.65728	22.1932	2.47e-06	0.000119537	RPL31	protein_coding
ENSG00000071127	-0.0984038	3.62986	0.015991	0.899371	0.965886	WDR1	protein_coding
ENSG00000071189	-4.73176	2.07754	6.77538	0.00924238	0.0716551	SNX13	protein_coding
ENSG00000071242	1.56245	2.0598	1.80564	0.179032	0.427404	RPS6KA2	protein_coding
ENSG00000071246	-4.17258	4.95061	22.5544	2.04e-06	0.000101277	VASH1	protein_coding
ENSG00000071462	-2.78598	6.74581	23.2262	1.44e-06	7.57e-05	BUD23	protein_coding
ENSG00000071537	-0.0487644	2.72233	0.00255687	0.959672	0.991967	SEL1L	protein_coding
ENSG00000071539	2.95853	2.57737	2.31765	0.127914	0.353755	TRIP13	protein_coding
ENSG00000071553	-0.112515	3.14798	0.0148732	0.902934	0.967893	ATP6AP1	protein_coding
ENSG00000071626	-1.06463	2.00179	0.576032	0.447872	0.691998	DAZAP1	protein_coding
ENSG00000071655	-1.83783	1.23123	0.653719	0.418786	0.675541	MBD3	protein_coding
ENSG00000071794	-2.22373	2.40915	2.63807	0.10433	0.313667	HLTF	protein_coding
ENSG00000071894	-2.95504	1.49491	1.76166	0.184418	0.433318	CPSF1	protein_coding
ENSG00000071909	-2.26439	1.32325	0.935992	0.333311	0.600499	MYO3B	protein_coding
ENSG00000071994	-1.27086	3.55652	2.07485	0.149744	0.386973	PDCD2	protein_coding
ENSG00000072062	-4.20626	1.87906	3.92285	0.0476341	0.196383	PRKACA	protein_coding
ENSG00000072071	1.3045	5.87125	4.20945	0.0401994	0.176853	ADGRL1	protein_coding
ENSG00000072080	-0.205365	4.21348	0.107286	0.743255	0.889158	SPP2	protein_coding
ENSG00000072110	-1.25079	3.36396	1.84698	0.174134	0.42146	ACTN1	protein_coding
ENSG00000072121	-3.85452	1.96166	3.12314	0.0771881	0.262394	ZFYVE26	protein_coding
ENSG00000072133	-1.21793	1.13207	0.345124	0.556886	0.775534	RPS6KA6	protein_coding
ENSG00000072134	0.683707	2.59888	0.471046	0.492506	0.726773	EPN2	protein_coding
ENSG00000072135	-0.101209	1.89209	0.00728928	0.931961	0.981592	PTPN18	protein_coding
ENSG00000072195	2.90768	2.84556	9.25378	0.00235009	0.0277409	SPEG	protein_coding
ENSG00000072201	-0.900904	5.63779	2.47383	0.115755	0.334147	LNX1	protein_coding
ENSG00000072210	-0.970321	1.71604	0.452839	0.50099	0.734235	ALDH3A2	protein_coding
ENSG00000072274	-5.39606	2.40015	7.35355	0.00669304	0.0579834	TFRC	protein_coding
ENSG00000072310	-0.541463	4.06945	0.491097	0.483438	0.719171	SREBF1	protein_coding
ENSG00000072315	-1.59675	2.33914	1.34073	0.246905	0.509273	TRPC5	protein_coding
ENSG00000072364	-1.91821	3.60525	3.80531	0.0510902	0.205107	AFF4	protein_coding
ENSG00000072401	-1.45165	2.14983	1.06425	0.302247	0.568692	UBE2D1	protein_coding
ENSG00000072415	-1.60795	7.28969	11.3879	0.000739257	0.0120639	MPP5	protein_coding
ENSG00000072501	0.218028	2.26925	0.0117088	0.913831	0.971895	SMC1A	protein_coding
ENSG00000072518	-5.2038	2.38541	7.02551	0.00803565	0.0656778	MARK2	protein_coding
ENSG00000072571	1.73813	1.8459	2.38187	0.122751	0.344776	HMMR	protein_coding
ENSG00000072609	-0.944802	2.13376	0.51038	0.474975	0.713333	CHFR	protein_coding
ENSG00000072682	-2.02034	4.67255	6.82546	0.00898676	0.0703589	P4HA2	protein_coding
ENSG00000072736	0.339229	2.26152	0.0974322	0.754933	0.894194	NFATC3	protein_coding
ENSG00000072756	-1.34919	5.98838	5.99252	0.0143667	0.0934464	TRNT1	protein_coding
ENSG00000072778	-0.446064	5.14628	0.628531	0.427895	0.682769	ACADVL	protein_coding
ENSG00000072786	-0.993698	3.82127	1.53524	0.215327	0.470526	STK10	protein_coding
ENSG00000072803	-3.75489	1.62327	3.00775	0.0828674	0.274459	FBXW11	protein_coding
ENSG00000072818	-0.361188	3.71487	0.217725	0.640779	0.827973	ACAP1	protein_coding
ENSG00000072832	1.7786	1.92288	1.15302	0.282919	0.549838	CRMP1	protein_coding
ENSG00000072849	1.3285	3.32745	1.91813	0.166063	0.410319	DERL2	protein_coding
ENSG00000072858	1.48069	2.46368	1.67073	0.196161	0.448203	SIDT1	protein_coding
ENSG00000072864	0.282567	2.03518	0.0699972	0.791341	0.912876	NDE1	protein_coding
ENSG00000072952	4.03705	3.21564	19.364	1.08e-05	0.000409746	MRVI1	protein_coding
ENSG00000072954	-2.61945	1.31677	1.24842	0.263854	0.529419	TMEM38A	protein_coding
ENSG00000072958	0.0559133	4.0339	0.00620381	0.93722	0.983841	AP1M1	protein_coding
ENSG00000073050	0.731526	4.02808	1.33906	0.247199	0.50951	XRCC1	protein_coding
ENSG00000073060	1.98413	2.13194	3.03067	0.0817045	0.272498	SCARB1	protein_coding
ENSG00000073067	2.16441	1.39123	1.74068	0.187053	0.435657	CYP2W1	protein_coding
ENSG00000073169	-1.60484	2.13508	1.34708	0.24579	0.508153	SELENOO	protein_coding
ENSG00000073331	2.89448	3.28616	10.3798	0.00127404	0.0180251	ALPK1	protein_coding
ENSG00000073350	2.14366	1.53193	2.07671	0.149562	0.386973	LLGL2	protein_coding
ENSG00000073417	-0.442178	2.22403	0.0919652	0.761694	0.898262	PDE8A	protein_coding
ENSG00000073584	-3.88518	3.46349	11.4552	0.00071294	0.011705	SMARCE1	protein_coding
ENSG00000073605	-0.991778	1.13646	0.257117	0.612108	0.810262	GSDMB	protein_coding
ENSG00000073614	-1.0149	2.79692	0.858365	0.354197	0.621995	KDM5A	protein_coding
ENSG00000073711	-0.675019	5.05398	1.28835	0.256352	0.521099	PPP2R3A	protein_coding
ENSG00000073712	-1.31513	2.86708	1.71248	0.190663	0.44064	FERMT2	protein_coding
ENSG00000073734	-0.818181	4.17764	1.11027	0.292022	0.559442	ABCB11	protein_coding
ENSG00000073737	-2.50215	2.39345	3.41648	0.0645487	0.235748	DHRS9	protein_coding
ENSG00000073756	2.04497	4.03881	5.98146	0.014457	0.0938558	PTGS2	protein_coding
ENSG00000073792	0.11832	2.59824	0.0161723	0.898805	0.965574	IGF2BP2	protein_coding
ENSG00000073803	-2.06235	5.3888	8.81952	0.00298025	0.0331886	MAP3K13	protein_coding
ENSG00000073910	-0.49876	4.83852	0.53153	0.465964	0.706007	FRY	protein_coding
ENSG00000073921	-0.958783	4.40645	1.3619	0.243209	0.505309	PICALM	protein_coding
ENSG00000073969	1.63565	2.92653	4.66427	0.0307966	0.149564	NSF	protein_coding
ENSG00000074071	1.01983	1.25717	0.307725	0.57908	0.789328	MRPS34	protein_coding
ENSG00000074181	-2.26433	1.22447	0.93797	0.3328	0.600499	NOTCH3	protein_coding
ENSG00000074319	-0.83448	4.7196	1.3784	0.240375	0.502088	TSG101	protein_coding
ENSG00000074356	-1.53009	4.41956	4.92083	0.0265347	0.136103	NCBP3	protein_coding
ENSG00000074370	0.018317	2.1281	0.00133879	0.970812	0.997565	ATP2A3	protein_coding
ENSG00000074410	0.613438	2.11086	0.308858	0.578382	0.789328	CA12	protein_coding
ENSG00000074416	-0.863046	4.29593	1.16131	0.281194	0.547761	MGLL	protein_coding
ENSG00000074582	-0.88701	3.97631	1.40286	0.236245	0.49598	BCS1L	protein_coding
ENSG00000074603	-0.286179	1.99329	0.026818	0.869919	0.953157	DPP8	protein_coding
ENSG00000074621	1.63512	8.13616	10.4701	0.00121322	0.0174024	SLC24A1	protein_coding
ENSG00000074657	-0.268231	2.58953	0.0786303	0.779162	0.905943	ZNF532	protein_coding
ENSG00000074660	-1.9414	3.788	4.30301	0.038045	0.17051	SCARF1	protein_coding
ENSG00000074696	1.63806	2.82489	2.56041	0.10957	0.324488	HACD3	protein_coding
ENSG00000074755	-0.497162	4.09557	0.386761	0.534007	0.761384	ZZEF1	protein_coding
ENSG00000074800	-1.6099	3.72486	3.96137	0.0465559	0.193211	ENO1	protein_coding
ENSG00000074842	-1.77799	3.03407	3.40875	0.0648517	0.236075	MYDGF	protein_coding
ENSG00000074855	-0.847365	1.95029	0.351796	0.553098	0.775534	ANO8	protein_coding
ENSG00000074964	-0.017734	4.00424	0.00069721	0.978935	1	ARHGEF10L	protein_coding
ENSG00000074966	-2.07e-16	1.02462	0	1	1	TXK	protein_coding
ENSG00000075073	-0.161563	3.02707	0.0349325	0.851737	0.943579	TACR2	protein_coding
ENSG00000075151	-1.52233	2.76544	1.62125	0.202917	0.456694	EIF4G3	protein_coding
ENSG00000075234	-2.89586	1.40285	1.53262	0.21572	0.470526	TTC38	protein_coding
ENSG00000075239	1.02846	3.23241	2.17884	0.13992	0.373969	ACAT1	protein_coding
ENSG00000075240	-3.14008	1.4835	1.98219	0.15916	0.400351	GRAMD4	protein_coding
ENSG00000075290	-2.42239	1.5085	1.02187	0.312075	0.579454	WNT8B	protein_coding
ENSG00000075292	0.0326605	2.82357	0.00155772	0.968517	0.996643	ZNF638	protein_coding
ENSG00000075340	-1.81548	2.26314	1.75665	0.185043	0.433807	ADD2	protein_coding
ENSG00000075391	0.365741	2.23954	0.0958175	0.756908	0.895207	RASAL2	protein_coding
ENSG00000075399	0.479119	2.31647	0.120022	0.729011	0.880989	VPS9D1	protein_coding
ENSG00000075407	0.199844	1.51978	0.013853	0.906306	0.968963	ZNF37A	protein_coding
ENSG00000075413	0.628945	2.99313	0.637167	0.424739	0.680448	MARK3	protein_coding
ENSG00000075415	-0.825817	4.03881	0.91638	0.338427	0.605563	SLC25A3	protein_coding
ENSG00000075420	0.285731	3.36742	0.0752895	0.783785	0.907757	FNDC3B	protein_coding
ENSG00000075426	-0.563233	4.83036	0.928048	0.335371	0.602606	FOSL2	protein_coding
ENSG00000075539	-0.672835	2.51017	0.395816	0.529258	0.757128	FRYL	protein_coding
ENSG00000075568	-2.09563	2.39707	2.49875	0.113936	0.331671	TMEM131	protein_coding
ENSG00000075618	-0.585231	1.66488	0.159105	0.689982	0.858642	FSCN1	protein_coding
ENSG00000075624	-3.87503	5.00714	15.2739	9.3e-05	0.00232235	ACTB	protein_coding
ENSG00000075643	-2.07e-16	1.02462	0	1	1	MOCOS	protein_coding
ENSG00000075651	1.20383	4.47081	2.88585	0.0893611	0.285987	PLD1	protein_coding
ENSG00000075702	0.180281	3.3786	0.058061	0.809587	0.92167	WDR62	protein_coding
ENSG00000075711	-1.08198	2.63494	1.05978	0.303265	0.569811	DLG1	protein_coding
ENSG00000075785	0.835677	3.43673	0.824764	0.363791	0.629364	RAB7A	protein_coding
ENSG00000075790	-0.953585	1.78534	0.424551	0.514675	0.745434	BCAP29	protein_coding
ENSG00000075856	-0.402393	3.6526	0.225107	0.635176	0.823931	SART3	protein_coding
ENSG00000075884	0.276022	1.63016	0.0301587	0.862131	0.949055	ARHGAP15	protein_coding
ENSG00000075914	-0.509094	2.90466	0.277145	0.598579	0.802727	EXOSC7	protein_coding
ENSG00000075975	-1.06484	6.42983	4.73325	0.0295849	0.145364	MKRN2	protein_coding
ENSG00000076053	0.284343	4.65502	0.170376	0.679778	0.852952	RBM7	protein_coding
ENSG00000076067	-0.98743	5.19761	1.75008	0.185866	0.434775	RBMS2	protein_coding
ENSG00000076108	0.312878	2.99624	0.152968	0.695715	0.862841	BAZ2A	protein_coding
ENSG00000076201	-1.91945	2.10311	1.77977	0.182178	0.431074	PTPN23	protein_coding
ENSG00000076242	0.508085	4.07325	0.584878	0.444407	0.688942	MLH1	protein_coding
ENSG00000076321	-4.2709	1.87729	4.13261	0.0420643	0.181143	KLHL20	protein_coding
ENSG00000076351	-2.46307	4.65892	10.094	0.00148755	0.02019	SLC46A1	protein_coding
ENSG00000076382	0.0423661	3.75705	0.00362192	0.95201	0.988518	SPAG5	protein_coding
ENSG00000076513	-2.31658	3.8031	7.51736	0.00611071	0.0543999	ANKRD13A	protein_coding
ENSG00000076554	-0.736892	2.394	0.329291	0.566077	0.782404	TPD52	protein_coding
ENSG00000076555	3.26862	1.29687	3.74443	0.0529837	0.208336	ACACB	protein_coding
ENSG00000076604	1.78357	2.74624	3.78343	0.0517623	0.206689	TRAF4	protein_coding
ENSG00000076641	0.461776	3.09787	0.394646	0.529868	0.757736	PAG1	protein_coding
ENSG00000076650	-2.07e-16	1.02462	0	1	1	GPATCH1	protein_coding
ENSG00000076662	-0.132405	3.06143	0.017165	0.895763	0.964287	ICAM3	protein_coding
ENSG00000076685	-0.821668	2.4103	0.353281	0.552262	0.774981	NT5C2	protein_coding
ENSG00000076706	-0.125895	3.52145	0.0296399	0.86331	0.949819	MCAM	protein_coding
ENSG00000076770	-1.2634	4.33634	3.57306	0.0587241	0.222603	MBNL3	protein_coding
ENSG00000076826	2.3755	1.87231	2.23539	0.134882	0.365534	CAMSAP3	protein_coding
ENSG00000076928	-3.49189	1.63092	2.30594	0.12888	0.355497	ARHGEF1	protein_coding
ENSG00000077044	2.35042	1.88198	2.67831	0.101724	0.308786	DGKD	protein_coding
ENSG00000077092	-1.73728	4.00391	2.82945	0.09255	0.291914	RARB	protein_coding
ENSG00000077097	-4.50042	2.03696	4.58253	0.0322995	0.154229	TOP2B	protein_coding
ENSG00000077147	-0.791389	3.60059	0.599713	0.438687	0.687511	TM9SF3	protein_coding
ENSG00000077150	-0.0902306	5.51903	0.00624144	0.93703	0.983841	NFKB2	protein_coding
ENSG00000077157	-0.0484244	4.11683	0.00572806	0.939671	0.98463	PPP1R12B	protein_coding
ENSG00000077232	-2.09753	3.30805	4.11926	0.0423976	0.182088	DNAJC10	protein_coding
ENSG00000077238	-0.656881	2.29736	0.26247	0.608428	0.809844	IL4R	protein_coding
ENSG00000077254	-0.0904516	3.76839	0.0158993	0.899659	0.966004	USP33	protein_coding
ENSG00000077264	-3.108	1.3966	1.75594	0.185132	0.433807	PAK3	protein_coding
ENSG00000077312	1.36407	2.41761	2.08398	0.148851	0.385886	SNRPA	protein_coding
ENSG00000077348	-3.83553	1.83399	3.09221	0.078668	0.265495	EXOSC5	protein_coding
ENSG00000077380	0.264787	3.33064	0.0878498	0.766929	0.900966	DYNC1I2	protein_coding
ENSG00000077420	-1.49586	3.04688	2.08577	0.148678	0.385729	APBB1IP	protein_coding
ENSG00000077454	-4.6474	2.19744	5.09755	0.0239597	0.127669	LRCH4	protein_coding
ENSG00000077458	-0.579282	2.04398	0.162833	0.686561	0.856377	FAM76B	protein_coding
ENSG00000077514	-3.26952	1.39035	1.8887	0.169349	0.414558	POLD3	protein_coding
ENSG00000077549	-0.223514	2.2168	0.0253273	0.873554	0.955028	CAPZB	protein_coding
ENSG00000077585	1.29655	3.60815	3.80615	0.0510647	0.205056	GPR137B	protein_coding
ENSG00000077616	0.718702	5.56307	0.959428	0.327331	0.597241	NAALAD2	protein_coding
ENSG00000077684	-0.820567	1.81283	0.315586	0.574272	0.787287	JADE1	protein_coding
ENSG00000077721	-1.26946	4.8243	3.58353	0.0583549	0.221681	UBE2A	protein_coding
ENSG00000077782	-1.48878	3.6927	3.06854	0.079821	0.268208	FGFR1	protein_coding
ENSG00000077800	-0.188076	2.83313	0.0363719	0.84875	0.941628	FKBP6	protein_coding
ENSG00000077935	-5.60917	2.6594	8.94908	0.00277609	0.0315221	SMC1B	protein_coding
ENSG00000077942	2.52143	1.16571	2.15127	0.142452	0.37611	FBLN1	protein_coding
ENSG00000077984	-2.18224	2.42527	2.69773	0.100491	0.306684	CST7	protein_coding
ENSG00000078053	-1.19637	1.70321	0.647677	0.420944	0.676871	AMPH	protein_coding
ENSG00000078061	-1.03009	3.20779	1.34057	0.246933	0.509273	ARAF	protein_coding
ENSG00000078070	-3.108	1.3966	1.75594	0.185132	0.433807	MCCC1	protein_coding
ENSG00000078081	3.17224	1.79222	6.04789	0.0139229	0.091851	LAMP3	protein_coding
ENSG00000078124	-0.650225	3.2617	0.570667	0.449994	0.692723	ACER3	protein_coding
ENSG00000078142	-4.31216	1.99319	4.5751	0.0324398	0.154496	PIK3C3	protein_coding
ENSG00000078177	-1.45694	3.72654	2.48349	0.115047	0.333439	N4BP2	protein_coding
ENSG00000078237	-1.83783	1.23123	0.653719	0.418786	0.675541	TIGAR	protein_coding
ENSG00000078269	-0.149995	4.45502	0.0472462	0.827926	0.930562	SYNJ2	protein_coding
ENSG00000078295	0.161899	2.23935	0.021599	0.883159	0.959408	ADCY2	protein_coding
ENSG00000078304	-1.05524	4.87254	2.81221	0.0935496	0.294381	PPP2R5C	protein_coding
ENSG00000078369	-1.1776	2.3946	0.726092	0.394153	0.656922	GNB1	protein_coding
ENSG00000078403	-3.95462	3.39391	11.307	0.000772173	0.0124592	MLLT10	protein_coding
ENSG00000078487	-0.178161	6.32724	0.135033	0.71327	0.873204	ZCWPW1	protein_coding
ENSG00000078618	-2.66738	6.14794	20.4478	6.13e-06	0.000259267	NRDC	protein_coding
ENSG00000078674	-1.91888	4.09177	4.88952	0.0270202	0.137488	PCM1	protein_coding
ENSG00000078687	-0.768612	2.03472	0.345898	0.556445	0.775534	TNRC6C	protein_coding
ENSG00000078699	-0.696137	3.23424	0.670097	0.413018	0.672343	CBFA2T2	protein_coding
ENSG00000078747	-0.410236	2.12353	0.119349	0.729742	0.881173	ITCH	protein_coding
ENSG00000078795	-0.479382	6.30715	0.956365	0.328104	0.597594	PKD2L2	protein_coding
ENSG00000078804	1.82247	3.20227	3.28529	0.0699033	0.246257	TP53INP2	protein_coding
ENSG00000078808	1.51792	2.39904	1.97242	0.160192	0.401906	SDF4	protein_coding
ENSG00000078814	-0.404817	4.39293	0.357856	0.549699	0.773111	MYH7B	protein_coding
ENSG00000078900	2.25252	1.62625	2.93562	0.0866452	0.280819	TP73	protein_coding
ENSG00000078967	-1.7863	4.2928	5.88006	0.0153133	0.0972273	UBE2D4	protein_coding
ENSG00000079134	-0.833979	4.20025	1.2507	0.263419	0.529419	THOC1	protein_coding
ENSG00000079215	-1.79697	3.08217	2.9519	0.0857764	0.280199	SLC1A3	protein_coding
ENSG00000079246	0.306481	2.30067	0.069803	0.791624	0.913049	XRCC5	protein_coding
ENSG00000079257	-0.78695	4.90783	1.70157	0.192082	0.441396	LXN	protein_coding
ENSG00000079263	1.62903	3.64239	4.62873	0.0314408	0.151605	SP140	protein_coding
ENSG00000079277	-0.75109	2.52617	0.539013	0.462842	0.703456	MKNK1	protein_coding
ENSG00000079308	-0.501738	3.35714	0.388337	0.533175	0.760752	TNS1	protein_coding
ENSG00000079313	-0.816528	1.88483	0.326401	0.567786	0.783063	REXO1	protein_coding
ENSG00000079332	-0.631629	3.87717	0.776348	0.37826	0.641985	SAR1A	protein_coding
ENSG00000079337	0.556493	1.69852	0.169258	0.680772	0.853208	RAPGEF3	protein_coding
ENSG00000079385	-3.39809	1.3841	1.93767	0.163921	0.406596	CEACAM1	protein_coding
ENSG00000079387	0.960559	2.07525	0.687885	0.406885	0.666959	SENP1	protein_coding
ENSG00000079432	-1.35664	2.38454	1.04014	0.307789	0.574269	CIC	protein_coding
ENSG00000079435	-1.54795	2.49252	1.82037	0.177269	0.425292	LIPE	protein_coding
ENSG00000079459	-1.33542	4.93556	2.24374	0.134156	0.36443	FDFT1	protein_coding
ENSG00000079462	-4.01737	1.89351	3.56679	0.0589462	0.223156	PAFAH1B3	protein_coding
ENSG00000079482	-1.25393	8.10682	6.15407	0.013111	0.0892666	OPHN1	protein_coding
ENSG00000079616	-0.183117	2.51509	0.0325946	0.856729	0.945832	KIF22	protein_coding
ENSG00000079691	-1.99882	3.74236	5.43544	0.0197321	0.114804	CARMIL1	protein_coding
ENSG00000079739	-4.0147	1.75585	3.56343	0.0590657	0.223278	PGM1	protein_coding
ENSG00000079805	-1.08915	5.63819	3.0682	0.0798376	0.268208	DNM2	protein_coding
ENSG00000079950	-4.24719	1.80891	3.94825	0.0469201	0.194282	STX7	protein_coding
ENSG00000079974	0.55757	1.70735	0.171691	0.678614	0.852167	RABL2B	protein_coding
ENSG00000079999	5.08309	2.89766	16.0542	6.16e-05	0.00166158	KEAP1	protein_coding
ENSG00000080007	-0.22058	2.9821	0.0609506	0.805	0.919107	DDX43	protein_coding
ENSG00000080189	1.53428	1.7816	0.172708	0.677716	0.851756	SLC35C2	protein_coding
ENSG00000080200	-1.32629	3.45769	2.71473	0.0994257	0.304753	CRYBG3	protein_coding
ENSG00000080345	-1.31564	2.66626	1.21827	0.269701	0.536261	RIF1	protein_coding
ENSG00000080371	1.03442	3.41019	1.93158	0.164586	0.407758	RAB21	protein_coding
ENSG00000080503	-1.09459	2.64045	0.846023	0.35768	0.623338	SMARCA2	protein_coding
ENSG00000080546	1.47867	2.57923	2.42616	0.119325	0.338729	SESN1	protein_coding
ENSG00000080603	-0.905427	3.86489	1.54135	0.214417	0.470526	SRCAP	protein_coding
ENSG00000080618	-2.30465	3.14156	4.16758	0.0412046	0.17925	CPB2	protein_coding
ENSG00000080802	0.018814	2.76785	0.000567556	0.980993	1	CNOT4	protein_coding
ENSG00000080815	0.178047	3.72725	0.059914	0.806632	0.919928	PSEN1	protein_coding
ENSG00000080823	2.52305	2.01436	1.1029	0.293631	0.561484	MOK	protein_coding
ENSG00000080824	0.696386	4.27104	1.08483	0.29762	0.563116	HSP90AA1	protein_coding
ENSG00000080839	-0.837938	2.63	0.375825	0.539846	0.766268	RBL1	protein_coding
ENSG00000080845	-0.240648	1.68824	0.0243031	0.876116	0.956089	DLGAP4	protein_coding
ENSG00000080910	-0.797372	2.45855	0.475226	0.490593	0.725278	CFHR2	protein_coding
ENSG00000081014	-1.41238	2.09378	1.02322	0.311757	0.579337	AP4E1	protein_coding
ENSG00000081026	0.461158	2.86701	0.131129	0.717265	0.875684	MAGI3	protein_coding
ENSG00000081041	1.21132	4.85126	1.65951	0.19767	0.449808	CXCL2	protein_coding
ENSG00000081052	1.01958	2.25227	0.955865	0.328231	0.597594	COL4A4	protein_coding
ENSG00000081059	-1.0124	7.25572	4.22278	0.0398847	0.175844	TCF7	protein_coding
ENSG00000081138	-4.43417	1.80013	4.32803	0.0374896	0.168967	CDH7	protein_coding
ENSG00000081154	-1.71324	2.16354	1.4953	0.221396	0.478165	PCNP	protein_coding
ENSG00000081181	-0.901883	7.29179	3.65862	0.0557797	0.21543	ARG2	protein_coding
ENSG00000081189	-2.32981	3.81158	6.75727	0.00933663	0.0720248	MEF2C	protein_coding
ENSG00000081237	-1.9716	4.34789	4.08145	0.0433565	0.184228	PTPRC	protein_coding
ENSG00000081307	-0.747275	3.80304	0.703542	0.401596	0.662627	UBA5	protein_coding
ENSG00000081320	-0.787359	4.07174	0.980156	0.32216	0.591305	STK17B	protein_coding
ENSG00000081377	-0.0347445	3.18429	0.00123425	0.971975	0.99806	CDC14B	protein_coding
ENSG00000081665	-5.40861	2.44431	7.61091	0.00580162	0.0526061	ZNF506	protein_coding
ENSG00000081760	-1.59271	2.13949	1.35418	0.244548	0.506299	AACS	protein_coding
ENSG00000081791	0.177145	2.08999	0.0280139	0.867076	0.952145	DELE1	protein_coding
ENSG00000081853	-2.37591	3.84811	6.97725	0.00825522	0.0665276	PCDHGA2	protein_coding
ENSG00000081913	-0.519141	2.36442	0.232746	0.629495	0.819666	PHLPP1	protein_coding
ENSG00000081923	-0.436655	3.97402	0.355309	0.551123	0.774208	ATP8B1	protein_coding
ENSG00000081985	0.23462	3.23519	0.0764027	0.782233	0.907065	IL12RB2	protein_coding
ENSG00000082014	-0.0244019	4.53168	0.00149741	0.969132	0.996654	SMARCD3	protein_coding
ENSG00000082068	-1.11027	2.62256	1.0133	0.314113	0.582058	WDR70	protein_coding
ENSG00000082074	-0.542731	2.66126	0.135876	0.712416	0.872913	FYB1	protein_coding
ENSG00000082126	0.615253	3.03015	0.680505	0.409413	0.669112	MPP4	protein_coding
ENSG00000082146	0.615706	4.22475	0.818015	0.365761	0.631427	STRADB	protein_coding
ENSG00000082153	-0.520912	4.17084	0.303899	0.581449	0.79067	BZW1	protein_coding
ENSG00000082212	0.970143	3.40964	1.42691	0.232269	0.490278	ME2	protein_coding
ENSG00000082258	-0.301479	2.98116	0.118704	0.730444	0.881173	CCNT2	protein_coding
ENSG00000082269	0.719563	2.89604	0.747431	0.387291	0.650226	FAM135A	protein_coding
ENSG00000082397	-0.788655	3.87668	1.08	0.298698	0.564429	EPB41L3	protein_coding
ENSG00000082641	-1.28553	2.31213	1.02233	0.311968	0.579454	NFE2L1	protein_coding
ENSG00000082684	-0.388195	2.31766	0.0986572	0.753447	0.893839	SEMA5B	protein_coding
ENSG00000082701	-0.039168	1.96565	0.000960051	0.975282	0.999299	GSK3B	protein_coding
ENSG00000082805	1.64189	2.30999	1.73114	0.188265	0.43748	ERC1	protein_coding
ENSG00000082898	1.04886	4.51626	3.08904	0.0788214	0.26586	XPO1	protein_coding
ENSG00000082996	-1.46835	4.26518	3.48351	0.0619831	0.229905	RNF13	protein_coding
ENSG00000083067	-1.72894	2.2224	1.5662	0.21076	0.466999	TRPM3	protein_coding
ENSG00000083097	2.18149	6.76405	17.7485	2.52e-05	0.000830945	DOP1A	protein_coding
ENSG00000083099	-1.17167	4.16518	2.931	0.0868936	0.281334	LYRM2	protein_coding
ENSG00000083168	-1.3281	3.53307	2.53214	0.111549	0.32762	KAT6A	protein_coding
ENSG00000083223	-2.02091	4.12638	5.5271	0.0187241	0.111182	TUT7	protein_coding
ENSG00000083290	1.55586	2.21518	1.24199	0.265087	0.530898	ULK2	protein_coding
ENSG00000083312	-0.602151	3.05224	0.317404	0.573172	0.786269	TNPO1	protein_coding
ENSG00000083444	-1.66716	2.00763	1.43599	0.230789	0.488541	PLOD1	protein_coding
ENSG00000083454	1.3257	1.85348	1.22929	0.267544	0.534239	P2RX5	protein_coding
ENSG00000083457	0.0218894	1.53693	0.000117167	0.991364	1	ITGAE	protein_coding
ENSG00000083520	-1.14231	4.10318	2.73854	0.0979542	0.301926	DIS3	protein_coding
ENSG00000083544	-0.657693	2.16121	0.333386	0.563672	0.780906	TDRD3	protein_coding
ENSG00000083799	-5.47318	2.75462	6.76025	0.00932109	0.0719839	CYLD	protein_coding
ENSG00000083807	0.822505	3.70749	1.48008	0.223763	0.481212	SLC27A5	protein_coding
ENSG00000083812	-1.16063	2.48455	0.95456	0.328561	0.597594	ZNF324	protein_coding
ENSG00000083828	-1.37422	1.96706	0.97388	0.323714	0.593168	ZNF586	protein_coding
ENSG00000083838	0.162324	2.76707	0.0338629	0.853999	0.944535	ZNF446	protein_coding
ENSG00000083844	0.363203	2.32584	0.0826835	0.773693	0.903164	ZNF264	protein_coding
ENSG00000083896	-1.18019	3.55731	1.42052	0.233318	0.491785	YTHDC1	protein_coding
ENSG00000083937	-1.46192	2.09403	1.10339	0.293522	0.561365	CHMP2B	protein_coding
ENSG00000084070	-1.761	3.01201	2.52373	0.112145	0.328795	SMAP2	protein_coding
ENSG00000084073	0.807274	1.87075	0.498235	0.480277	0.718283	ZMPSTE24	protein_coding
ENSG00000084090	-0.350608	1.7654	0.0576314	0.81028	0.922073	STARD7	protein_coding
ENSG00000084092	1.66238	2.99476	3.72567	0.0535821	0.209791	NOA1	protein_coding
ENSG00000084093	-3.25219	3.77447	10.8478	0.000989112	0.014879	REST	protein_coding
ENSG00000084112	-2.07103	3.76305	5.62085	0.017748	0.107464	SSH1	protein_coding
ENSG00000084207	-0.312897	2.05254	0.059721	0.806938	0.920004	GSTP1	protein_coding
ENSG00000084234	-1.72497	4.71592	3.90242	0.0482166	0.197889	APLP2	protein_coding
ENSG00000084444	-0.732617	1.89602	0.270578	0.602944	0.805449	FAM234B	protein_coding
ENSG00000084453	-0.653413	2.03335	0.196591	0.657486	0.83795	SLCO1A2	protein_coding
ENSG00000084463	-2.84727	2.7873	4.94678	0.0261394	0.134873	WBP11	protein_coding
ENSG00000084623	-0.290072	2.61738	0.0853511	0.770173	0.90181	EIF3I	protein_coding
ENSG00000084636	-1.75596	2.39659	1.95593	0.161949	0.404316	COL16A1	protein_coding
ENSG00000084652	-1.77052	4.05261	4.98785	0.0255259	0.132759	TXLNA	protein_coding
ENSG00000084676	-1.31701	1.90233	0.843566	0.358379	0.623877	NCOA1	protein_coding
ENSG00000084693	0.164162	7.87898	0.115977	0.733439	0.882939	AGBL5	protein_coding
ENSG00000084710	1.14022	1.6781	0.793952	0.372908	0.637264	EFR3B	protein_coding
ENSG00000084733	2.65061	2.45083	4.19597	0.0405201	0.177667	RAB10	protein_coding
ENSG00000084754	-0.502802	4.48545	0.502762	0.478289	0.716538	HADHA	protein_coding
ENSG00000084764	3.21302	1.78259	6.84469	0.00889052	0.0698853	MAPRE3	protein_coding
ENSG00000085117	0.200853	4.0465	0.100934	0.750712	0.89242	CD82	protein_coding
ENSG00000085231	1.84572	2.23141	3.81413	0.0508221	0.204357	AK6	protein_coding
ENSG00000085265	-3.87467	4.04638	14.5152	0.000139033	0.00320286	FCN1	protein_coding
ENSG00000085274	-0.434409	3.40633	0.273525	0.600977	0.804594	MYNN	protein_coding
ENSG00000085365	-1.07239	6.3756	2.7597	0.0966666	0.299741	SCAMP1	protein_coding
ENSG00000085415	-1.16772	3.60099	2.03107	0.154113	0.392812	SEH1L	protein_coding
ENSG00000085449	-0.123371	3.35163	0.022359	0.881136	0.958522	WDFY1	protein_coding
ENSG00000085491	-1.15462	3.27633	1.61837	0.203319	0.457203	SLC25A24	protein_coding
ENSG00000085511	2.14313	4.53062	10.3551	0.00129119	0.0181945	MAP3K4	protein_coding
ENSG00000085514	0.288932	2.20316	0.080108	0.777151	0.904881	PILRA	protein_coding
ENSG00000085552	-1.4167	5.97241	5.79323	0.016088	0.100586	IGSF9	protein_coding
ENSG00000085644	0.310044	1.82348	0.0450842	0.831849	0.932892	ZNF213	protein_coding
ENSG00000085662	-1.28408	3.774	2.79624	0.0944855	0.296108	AKR1B1	protein_coding
ENSG00000085721	-0.404913	2.52189	0.157461	0.691505	0.85958	RRN3	protein_coding
ENSG00000085760	-0.919733	2.69612	0.913625	0.339154	0.606176	MTIF2	protein_coding
ENSG00000085788	-0.233271	4.22516	0.110735	0.739308	0.886848	DDHD2	protein_coding
ENSG00000085831	-0.719239	4.67108	1.21866	0.269625	0.536212	TTC39A	protein_coding
ENSG00000085840	3.60024	2.83296	12.9459	0.000320628	0.00623541	ORC1	protein_coding
ENSG00000085871	-1.42575	2.83701	2.07337	0.14989	0.386988	MGST2	protein_coding
ENSG00000085872	-2.1985	1.32733	0.912736	0.33939	0.606176	CHERP	protein_coding
ENSG00000085982	0.347028	2.27782	0.0566556	0.811862	0.92272	USP40	protein_coding
ENSG00000085998	-1.0089	3.83631	1.50037	0.220615	0.47718	POMGNT1	protein_coding
ENSG00000085999	-0.611885	4.43423	0.713892	0.398155	0.660028	RAD54L	protein_coding
ENSG00000086015	1.99656	2.08966	0.553465	0.456905	0.698717	MAST2	protein_coding
ENSG00000086061	0.800647	3.62502	0.754785	0.384966	0.648192	DNAJA1	protein_coding
ENSG00000086062	-0.887701	3.43608	0.812709	0.367321	0.632728	B4GALT1	protein_coding
ENSG00000086102	-1.92802	3.17535	2.795	0.0945586	0.296232	NFX1	protein_coding
ENSG00000086159	0.99815	2.14113	0.89823	0.343257	0.609926	AQP6	protein_coding
ENSG00000086189	-0.791126	4.28528	1.48542	0.222928	0.480296	DIMT1	protein_coding
ENSG00000086200	-1.18459	1.91818	0.684115	0.408173	0.66807	IPO11	protein_coding
ENSG00000086232	-1.11794	4.85259	3.27696	0.0702588	0.246824	EIF2AK1	protein_coding
ENSG00000086289	1.91272	2.51598	3.11322	0.0776591	0.263201	EPDR1	protein_coding
ENSG00000086300	0.674727	2.19086	0.306046	0.580116	0.790001	SNX10	protein_coding
ENSG00000086475	-3.02595	1.30377	1.53696	0.215071	0.470526	SEPHS1	protein_coding
ENSG00000086570	-1.00389	3.30764	1.39987	0.236745	0.496627	FAT2	protein_coding
ENSG00000086589	-0.0952259	1.91854	0.00624219	0.937027	0.983841	RBM22	protein_coding
ENSG00000086598	-0.20108	2.64834	0.0274697	0.868362	0.952341	TMED2	protein_coding
ENSG00000086619	1.24296	7.21635	5.98995	0.0143876	0.0935087	ERO1B	protein_coding
ENSG00000086666	-1.86391	2.7652	3.03948	0.0812618	0.271541	ZFAND6	protein_coding
ENSG00000086712	-0.75288	4.29333	0.73648	0.390791	0.653919	TXLNG	protein_coding
ENSG00000086730	0.46871	3.85879	0.470197	0.492897	0.727096	LAT2	protein_coding
ENSG00000086758	0.875441	2.94885	0.662852	0.415555	0.674266	HUWE1	protein_coding
ENSG00000087008	-0.0651909	1.93252	0.00258487	0.959452	0.991877	ACOX3	protein_coding
ENSG00000087053	-0.387642	3.46814	0.281354	0.595815	0.800729	MTMR2	protein_coding
ENSG00000087074	0.343365	6.71269	0.429609	0.512181	0.743516	PPP1R15A	protein_coding
ENSG00000087086	-0.845745	5.16209	1.12729	0.288354	0.555852	FTL	protein_coding
ENSG00000087087	-5.86293	2.97005	10.2034	0.00140183	0.0193526	SRRT	protein_coding
ENSG00000087088	1.42584	3.1641	2.66153	0.102802	0.310634	BAX	protein_coding
ENSG00000087152	-1.38368	3.70206	2.69872	0.100429	0.3066	ATXN7L3	protein_coding
ENSG00000087157	0.764648	4.59658	1.09556	0.295243	0.561894	PGS1	protein_coding
ENSG00000087191	-1.24881	4.92864	4.02475	0.0448373	0.187934	PSMC5	protein_coding
ENSG00000087206	-1.19284	2.52144	1.0128	0.314234	0.582098	UIMC1	protein_coding
ENSG00000087237	1.38884	3.83754	2.25476	0.133204	0.362719	CETP	protein_coding
ENSG00000087253	-2.91456	1.48951	1.65753	0.197938	0.449808	LPCAT2	protein_coding
ENSG00000087263	1.05279	2.51424	1.29012	0.256025	0.520629	OGFOD1	protein_coding
ENSG00000087266	-1.0915	4.64347	2.03434	0.15378	0.392422	SH3BP2	protein_coding
ENSG00000087269	0.185631	4.2292	0.0912008	0.762656	0.898684	NOP14	protein_coding
ENSG00000087274	-0.0877591	2.55258	0.00750244	0.930976	0.981384	ADD1	protein_coding
ENSG00000087299	0.264261	7.919	0.306276	0.579974	0.789997	L2HGDH	protein_coding
ENSG00000087302	1.84865	3.0243	5.20687	0.0224978	0.123893	RTRAF	protein_coding
ENSG00000087303	-1.88375	5.41115	9.17919	0.00244782	0.0287211	NID2	protein_coding
ENSG00000087365	-2.5973	2.67238	3.75937	0.0525123	0.208125	SF3B2	protein_coding
ENSG00000087460	-0.28804	3.37473	0.12803	0.720483	0.876513	GNAS	protein_coding
ENSG00000087470	0.700403	5.25094	1.67849	0.195126	0.446407	DNM1L	protein_coding
ENSG00000087502	1.0412	2.09667	0.95307	0.328939	0.597948	ERGIC2	protein_coding
ENSG00000087884	-1.43222	3.16215	2.57981	0.108234	0.321669	AAMDC	protein_coding
ENSG00000087903	-0.732828	2.19099	0.338459	0.56072	0.77899	RFX2	protein_coding
ENSG00000087995	-2.07e-16	1.02462	0	1	1	METTL2A	protein_coding
ENSG00000088038	0.934867	3.06095	1.5869	0.20777	0.462696	CNOT3	protein_coding
ENSG00000088053	-0.396522	6.59521	0.592323	0.441522	0.687511	GP6	protein_coding
ENSG00000088205	-1.41921	3.26292	1.58495	0.208049	0.463209	DDX18	protein_coding
ENSG00000088256	-2.1334	2.33919	2.53077	0.111645	0.327745	GNA11	protein_coding
ENSG00000088367	-0.0146033	1.8602	0.000377213	0.984504	1	EPB41L1	protein_coding
ENSG00000088386	-2.76644	1.41072	1.43468	0.231002	0.488541	SLC15A1	protein_coding
ENSG00000088448	0.248542	2.79585	0.0659239	0.797367	0.916633	ANKRD10	protein_coding
ENSG00000088538	1.9159	4.3355	8.65487	0.00326188	0.0355694	DOCK3	protein_coding
ENSG00000088543	-5.02914	1.99587	5.31555	0.0211359	0.119343	C3orf18	protein_coding
ENSG00000088727	-0.111733	4.68287	0.0332664	0.855276	0.945234	KIF9	protein_coding
ENSG00000088808	0.406935	4.06421	0.365624	0.545399	0.770004	PPP1R13B	protein_coding
ENSG00000088832	0.506687	2.50547	0.319865	0.571689	0.785303	FKBP1A	protein_coding
ENSG00000088833	0.561254	2.19671	0.144047	0.704291	0.868337	NSFL1C	protein_coding
ENSG00000088888	-0.312303	3.28779	0.0958501	0.756868	0.895207	MAVS	protein_coding
ENSG00000088930	-1.32191	2.50608	1.1142	0.291172	0.558664	XRN2	protein_coding
ENSG00000088986	1.3459	2.4407	0.892694	0.344748	0.611665	DYNLL1	protein_coding
ENSG00000089006	-1.51687	3.85209	3.49444	0.0615753	0.228731	SNX5	protein_coding
ENSG00000089009	-2.09808	3.38377	2.93538	0.086658	0.280819	RPL6	protein_coding
ENSG00000089022	1.06446	2.94532	1.36165	0.243252	0.505339	MAPKAPK5	protein_coding
ENSG00000089041	1.16549	4.82849	4.18449	0.0407956	0.178309	P2RX7	protein_coding
ENSG00000089050	-0.619495	1.58096	0.172511	0.677889	0.851756	RBBP9	protein_coding
ENSG00000089053	-0.338689	2.62459	0.140095	0.708187	0.870595	ANAPC5	protein_coding
ENSG00000089057	-0.955014	1.7887	0.441979	0.506169	0.738386	SLC23A2	protein_coding
ENSG00000089060	-0.374732	4.09874	0.313851	0.575327	0.787751	SLC8B1	protein_coding
ENSG00000089063	0.492459	2.59949	0.236245	0.626931	0.81812	TMEM230	protein_coding
ENSG00000089091	-1.21793	1.13207	0.345124	0.556886	0.775534	DZANK1	protein_coding
ENSG00000089094	2.15668	4.7605	12.0657	0.000513582	0.0089673	KDM2B	protein_coding
ENSG00000089127	2.99142	1.18957	3.00048	0.0832397	0.274459	OAS1	protein_coding
ENSG00000089154	0.387783	2.18042	0.0873149	0.767619	0.900978	GCN1	protein_coding
ENSG00000089157	-2.26994	3.13829	4.43557	0.0351974	0.162934	RPLP0	protein_coding
ENSG00000089159	-0.967632	2.70415	0.757501	0.384112	0.647527	PXN	protein_coding
ENSG00000089195	-0.845588	2.72315	0.446968	0.503778	0.736676	TRMT6	protein_coding
ENSG00000089220	1.88435	1.49496	1.53882	0.214794	0.470526	PEBP1	protein_coding
ENSG00000089234	-1.55159	2.05895	1.13598	0.286502	0.553871	BRAP	protein_coding
ENSG00000089248	-2.22474	3.6301	6.22614	0.0125878	0.0871536	ERP29	protein_coding
ENSG00000089280	-0.210635	2.25461	0.0183596	0.892219	0.962704	FUS	protein_coding
ENSG00000089327	-1.19981	3.37079	1.78574	0.181446	0.429978	FXYD5	protein_coding
ENSG00000089335	0.952931	1.54798	0.490152	0.48386	0.71935	ZNF302	protein_coding
ENSG00000089351	3.59454	4.19177	24.7212	6.63e-07	4.04e-05	GRAMD1A	protein_coding
ENSG00000089486	-1.15544	3.55743	1.77453	0.182822	0.431902	CDIP1	protein_coding
ENSG00000089597	0.718265	2.34412	0.498106	0.480334	0.718283	GANAB	protein_coding
ENSG00000089639	-0.460945	2.14867	0.132884	0.715461	0.874574	GMIP	protein_coding
ENSG00000089685	-0.809348	3.70101	1.11862	0.290215	0.557651	BIRC5	protein_coding
ENSG00000089693	-0.474905	3.14912	0.297017	0.585759	0.793242	MLF2	protein_coding
ENSG00000089723	-1.76491	5.07074	6.25894	0.0123568	0.0862982	OTUB2	protein_coding
ENSG00000089737	-2.74175	4.24375	8.59968	0.00336223	0.0361928	DDX24	protein_coding
ENSG00000089775	-1.79074	4.57769	3.41662	0.0645429	0.235748	ZBTB25	protein_coding
ENSG00000089818	0.0601572	5.35613	0.0122359	0.911921	0.97142	NECAP1	protein_coding
ENSG00000089820	-0.350511	2.4038	0.0480824	0.826434	0.930005	ARHGAP4	protein_coding
ENSG00000089876	-2.04419	4.83427	8.57295	0.00341194	0.0364837	DHX32	protein_coding
ENSG00000089902	-4.33535	1.93188	5.05922	0.0244952	0.129503	RCOR1	protein_coding
ENSG00000089916	0.174003	3.47237	0.0575888	0.810348	0.922073	GPATCH2L	protein_coding
ENSG00000090006	-0.314102	2.11892	0.0586975	0.808567	0.921156	LTBP4	protein_coding
ENSG00000090013	2.43998	2.11474	4.44632	0.0349765	0.162235	BLVRB	protein_coding
ENSG00000090020	0.0229615	3.50679	0.000844206	0.976821	1	SLC9A1	protein_coding
ENSG00000090060	0.38814	3.55126	0.309078	0.578247	0.789328	PAPOLA	protein_coding
ENSG00000090061	2.62727	2.97461	7.15192	0.00748838	0.0623635	CCNK	protein_coding
ENSG00000090104	-3.57991	3.45721	8.07143	0.00449687	0.0442309	RGS1	protein_coding
ENSG00000090238	0.614733	2.81513	0.565006	0.45225	0.694495	YPEL3	protein_coding
ENSG00000090263	0.802991	2.30175	0.41444	0.519724	0.749158	MRPS33	protein_coding
ENSG00000090266	-0.105222	6.41869	0.0495812	0.823794	0.929682	NDUFB2	protein_coding
ENSG00000090273	-0.777976	3.76817	1.09656	0.295022	0.561894	NUDC	protein_coding
ENSG00000090316	-0.139197	3.53702	0.0276419	0.867953	0.952249	MAEA	protein_coding
ENSG00000090339	-0.818975	3.81909	1.27262	0.259275	0.52457	ICAM1	protein_coding
ENSG00000090372	0.27052	3.44665	0.135961	0.71233	0.872913	STRN4	protein_coding
ENSG00000090376	0.64012	3.55788	0.439143	0.507536	0.739212	IRAK3	protein_coding
ENSG00000090382	-3.87022	6.54948	28.3362	1.02e-07	8.7e-06	LYZ	protein_coding
ENSG00000090487	-1.3027	4.57758	3.25969	0.0710025	0.248586	SPG21	protein_coding
ENSG00000090520	1.58207	2.93324	1.72635	0.188878	0.438256	DNAJB11	protein_coding
ENSG00000090554	-0.0748376	2.29199	0.0032767	0.954352	0.989635	FLT3LG	protein_coding
ENSG00000090565	0.748695	2.23544	0.509429	0.475386	0.713586	RAB11FIP3	protein_coding
ENSG00000090581	0.518399	4.65375	0.772608	0.379412	0.64338	GNPTG	protein_coding
ENSG00000090612	0.408486	2.31644	0.16794	0.681949	0.853687	ZNF268	protein_coding
ENSG00000090615	0.287038	2.69373	0.104096	0.746969	0.890546	GOLGA3	protein_coding
ENSG00000090621	-1.8753	4.21514	4.58534	0.0322466	0.154139	PABPC4	protein_coding
ENSG00000090659	-2.07e-16	1.02462	0	1	1	CD209	protein_coding
ENSG00000090674	-0.575877	2.16692	0.246637	0.619453	0.812579	MCOLN1	protein_coding
ENSG00000090686	-0.360813	4.09552	0.290865	0.589667	0.796174	USP48	protein_coding
ENSG00000090857	-1.40224	3.256	1.49084	0.222086	0.479356	PDPR	protein_coding
ENSG00000090861	-1.21732	2.68794	1.15599	0.2823	0.549306	AARS	protein_coding
ENSG00000090863	0.0218849	1.53693	0.000117095	0.991366	1	GLG1	protein_coding
ENSG00000090905	-4.74736	2.22813	6.44345	0.0111362	0.0806907	TNRC6A	protein_coding
ENSG00000090924	0.256749	3.43994	0.0570766	0.811178	0.922608	PLEKHG2	protein_coding
ENSG00000090975	-1.2032	2.40902	1.01887	0.312786	0.580072	PITPNM2	protein_coding
ENSG00000090989	-0.916092	2.08364	0.514477	0.473207	0.711856	EXOC1	protein_coding
ENSG00000091009	-4.66562	2.23613	4.73394	0.0295731	0.145364	RBM27	protein_coding
ENSG00000091039	-0.180932	2.87648	0.0471924	0.828023	0.930562	OSBPL8	protein_coding
ENSG00000091073	3.45584	2.35866	8.59823	0.00336491	0.0361995	DTX2	protein_coding
ENSG00000091106	1.28028	2.39931	2.07065	0.150157	0.387389	NLRC4	protein_coding
ENSG00000091128	-0.299023	1.60976	0.0431866	0.835374	0.934768	LAMB4	protein_coding
ENSG00000091136	2.50932	7.24237	23.2561	1.42e-06	7.47e-05	LAMB1	protein_coding
ENSG00000091137	-0.773529	3.06576	0.663798	0.415222	0.673902	SLC26A4	protein_coding
ENSG00000091140	2.28784	3.35595	5.78934	0.0161237	0.100725	DLD	protein_coding
ENSG00000091164	1.15417	4.26121	3.55858	0.0592385	0.223602	TXNL1	protein_coding
ENSG00000091262	1.67159	4.38105	4.71483	0.0299036	0.146236	ABCC6	protein_coding
ENSG00000091317	-2.30731	4.53956	8.22327	0.00413566	0.0417023	CMTM6	protein_coding
ENSG00000091409	-0.139867	4.22991	0.0480996	0.826404	0.930005	ITGA6	protein_coding
ENSG00000091428	-0.743551	3.28127	0.70753	0.400265	0.661193	RAPGEF4	protein_coding
ENSG00000091436	0.945645	4.77343	1.85887	0.172755	0.419237	MAP3K20	protein_coding
ENSG00000091513	-0.230039	6.55816	0.238175	0.625528	0.817028	TF	protein_coding
ENSG00000091527	-0.86181	3.50741	0.911036	0.33984	0.606426	CDV3	protein_coding
ENSG00000091536	-1.6883	3.91808	3.84489	0.0498977	0.202199	MYO15A	protein_coding
ENSG00000091542	-1.51376	3.48691	3.17422	0.0748091	0.257206	ALKBH5	protein_coding
ENSG00000091592	-1.51652	2.1238	1.13456	0.286806	0.554184	NLRP1	protein_coding
ENSG00000091640	0.260068	3.66227	0.142237	0.706067	0.869371	SPAG7	protein_coding
ENSG00000091651	-0.662913	5.59567	1.46736	0.225763	0.484205	ORC6	protein_coding
ENSG00000091732	-2.64051	2.49971	4.03187	0.0446483	0.187318	ZC3HC1	protein_coding
ENSG00000091831	0.285082	2.79197	0.0963698	0.75623	0.894874	ESR1	protein_coding
ENSG00000091844	0.52843	3.16006	0.312342	0.576247	0.788383	RGS17	protein_coding
ENSG00000091879	0.738431	4.2715	1.244	0.264701	0.530366	ANGPT2	protein_coding
ENSG00000091972	2.46605	1.65993	3.50795	0.0610752	0.227931	CD200	protein_coding
ENSG00000091986	-1.84054	3.907	4.89201	0.0269813	0.137405	CCDC80	protein_coding
ENSG00000092010	0.458045	2.85853	0.307443	0.579254	0.789443	PSME1	protein_coding
ENSG00000092020	-0.258386	3.74737	0.134482	0.713829	0.873428	PPP2R3C	protein_coding
ENSG00000092051	0.117323	1.68673	0.012052	0.912583	0.971624	JPH4	protein_coding
ENSG00000092094	-3.26952	1.39035	1.8887	0.169349	0.414558	OSGEP	protein_coding
ENSG00000092098	0.448833	2.7787	0.284398	0.593833	0.799347	RNF31	protein_coding
ENSG00000092108	-0.82278	2.78815	0.35155	0.553237	0.775534	SCFD1	protein_coding
ENSG00000092140	0.995302	1.55398	0.3585	0.54934	0.773038	G2E3	protein_coding
ENSG00000092148	-1.36741	4.58821	2.94191	0.0863087	0.28065	HECTD1	protein_coding
ENSG00000092199	-0.329392	4.83678	0.199441	0.655172	0.836613	HNRNPC	protein_coding
ENSG00000092200	0.544852	2.57995	0.2432	0.621905	0.814278	RPGRIP1	protein_coding
ENSG00000092201	-0.528477	2.4435	0.244667	0.620855	0.813509	SUPT16H	protein_coding
ENSG00000092203	0.950653	5.12618	2.3635	0.124203	0.347643	TOX4	protein_coding
ENSG00000092208	2.13785	2.45364	3.77876	0.0519071	0.206689	GEMIN2	protein_coding
ENSG00000092330	-1.35048	4.29328	3.89496	0.0484312	0.198551	TINF2	protein_coding
ENSG00000092421	0.223692	3.58359	0.0992134	0.752776	0.893788	SEMA6A	protein_coding
ENSG00000092439	1.02062	2.72552	1.60267	0.205525	0.460208	TRPM7	protein_coding
ENSG00000092445	0.666074	3.15345	0.770964	0.379919	0.643682	TYRO3	protein_coding
ENSG00000092529	0.31232	3.30517	0.0580235	0.809648	0.92167	CAPN3	protein_coding
ENSG00000092531	-0.268677	4.68687	0.179655	0.67167	0.847654	SNAP23	protein_coding
ENSG00000092820	-1.4316	3.89327	3.44409	0.0634785	0.23324	EZR	protein_coding
ENSG00000092841	-0.809293	5.66805	2.14451	0.143081	0.377375	MYL6	protein_coding
ENSG00000092847	-0.330992	4.0934	0.202957	0.652345	0.835502	AGO1	protein_coding
ENSG00000092853	2.70641	1.42389	2.92785	0.0870635	0.281676	CLSPN	protein_coding
ENSG00000092871	-1.32657	5.84721	5.35633	0.0206472	0.117895	RFFL	protein_coding
ENSG00000092929	0.615348	3.99509	0.806571	0.369136	0.633895	UNC13D	protein_coding
ENSG00000092931	1.43673	9.7664	4.6462	0.0311224	0.150577	MFSD11	protein_coding
ENSG00000092964	-1.24599	1.98914	0.813855	0.366983	0.632481	DPYSL2	protein_coding
ENSG00000093000	-0.7668	3.88618	0.949623	0.329815	0.598912	NUP50	protein_coding
ENSG00000093010	0.0216812	1.53693	0.000113845	0.991487	1	COMT	protein_coding
ENSG00000093072	0.559386	2.44488	0.136779	0.711504	0.872403	ADA2	protein_coding
ENSG00000093134	2.41729	1.9509	4.2728	0.038727	0.172465	VNN3	protein_coding
ENSG00000093144	0.163251	3.94667	0.0518353	0.8199	0.927551	ECHDC1	protein_coding
ENSG00000093167	0.0271952	4.66894	0.00194845	0.964792	0.994689	LRRFIP2	protein_coding
ENSG00000093183	-0.506699	4.24076	0.373355	0.541181	0.767015	SEC22C	protein_coding
ENSG00000094631	0.858729	2.51133	0.668638	0.413527	0.672774	HDAC6	protein_coding
ENSG00000094661	0.760161	2.32528	0.283396	0.594484	0.799687	OR1I1	protein_coding
ENSG00000094914	0.675623	3.77951	1.04076	0.307646	0.574246	AAAS	protein_coding
ENSG00000094916	-0.193252	1.8862	0.0183659	0.8922	0.962704	CBX5	protein_coding
ENSG00000094975	0.152429	3.34416	0.0349692	0.85166	0.943579	SUCO	protein_coding
ENSG00000095002	1.62328	2.01116	1.76968	0.183421	0.432953	MSH2	protein_coding
ENSG00000095015	-1.98531	3.32006	2.63078	0.104811	0.314707	MAP3K1	protein_coding
ENSG00000095059	1.79869	3.64957	6.78571	0.00918906	0.0713713	DHPS	protein_coding
ENSG00000095066	-3.4753	8.55774	4.17011	0.0411431	0.179104	HOOK2	protein_coding
ENSG00000095139	-0.793406	2.48728	0.368861	0.543626	0.76896	ARCN1	protein_coding
ENSG00000095209	-0.163319	2.42527	0.0178997	0.893569	0.963017	TMEM38B	protein_coding
ENSG00000095303	-0.590201	2.17305	0.267222	0.605201	0.807363	PTGS1	protein_coding
ENSG00000095319	-1.10276	3.65349	1.9682	0.160639	0.402684	NUP188	protein_coding
ENSG00000095321	2.91188	2.68985	10.7146	0.00106291	0.0157203	CRAT	protein_coding
ENSG00000095380	-0.160273	3.81342	0.0344937	0.852661	0.943944	NANS	protein_coding
ENSG00000095383	0.590155	2.98325	0.39708	0.528601	0.756803	TBC1D2	protein_coding
ENSG00000095397	-0.828374	1.80211	0.326098	0.567966	0.783094	WHRN	protein_coding
ENSG00000095464	-1.14658	1.86154	0.643648	0.422393	0.678295	PDE6C	protein_coding
ENSG00000095485	-0.312359	2.38537	0.0991056	0.752906	0.89383	CWF19L1	protein_coding
ENSG00000095539	-1.64907	3.80011	2.50772	0.11329	0.330774	SEMA4G	protein_coding
ENSG00000095564	-1.64578	3.36695	1.74302	0.186757	0.435657	BTAF1	protein_coding
ENSG00000095587	-2.22137	1.42482	0.91681	0.338314	0.60544	TLL2	protein_coding
ENSG00000095713	-2.07e-16	1.02462	0	1	1	CRTAC1	protein_coding
ENSG00000095752	-2.07e-16	1.02462	0	1	1	IL11	protein_coding
ENSG00000095787	-0.841666	3.81678	1.37067	0.241697	0.504251	WAC	protein_coding
ENSG00000095794	0.954476	3.42934	1.23905	0.265654	0.531792	CREM	protein_coding
ENSG00000095906	1.39793	2.875	2.49759	0.114021	0.3318	NUBP2	protein_coding
ENSG00000095951	-0.979317	3.13832	0.957157	0.327904	0.597424	HIVEP1	protein_coding
ENSG00000096060	-4.78609	2.26816	4.77997	0.0287926	0.14315	FKBP5	protein_coding
ENSG00000096063	1.08351	3.29915	2.388	0.12227	0.344036	SRPK1	protein_coding
ENSG00000096070	1.33365	2.43729	1.30818	0.252724	0.516933	BRPF3	protein_coding
ENSG00000096093	-2.03468	3.36809	4.88723	0.027056	0.137569	EFHC1	protein_coding
ENSG00000096384	0.042887	5.76104	0.00612671	0.937611	0.984133	HSP90AB1	protein_coding
ENSG00000096401	-0.743883	3.13681	0.5209	0.470458	0.70992	CDC5L	protein_coding
ENSG00000096433	-1.2476	2.50485	1.21159	0.271017	0.537878	ITPR3	protein_coding
ENSG00000096717	2.91673	2.66377	8.11379	0.00439299	0.0435832	SIRT1	protein_coding
ENSG00000096746	-0.939442	3.85447	1.42607	0.232407	0.490509	HNRNPH3	protein_coding
ENSG00000096872	1.35056	2.79064	1.48229	0.223417	0.480936	IFT74	protein_coding
ENSG00000096968	-0.839139	2.23374	0.44561	0.504427	0.737229	JAK2	protein_coding
ENSG00000096996	0.664081	1.77618	0.295653	0.58662	0.793937	IL12RB1	protein_coding
ENSG00000097021	-0.163397	2.36037	0.0191732	0.889871	0.962342	ACOT7	protein_coding
ENSG00000097033	0.2742	2.88433	0.0758581	0.782991	0.907542	SH3GLB1	protein_coding
ENSG00000097096	1.04025	1.65807	0.662395	0.415716	0.674403	SYDE2	protein_coding
ENSG00000099139	1.58545	1.50632	1.03752	0.3084	0.574983	PCSK5	protein_coding
ENSG00000099203	-2.34124	4.73034	9.6871	0.00185567	0.0234793	TMED1	protein_coding
ENSG00000099219	-1.77247	6.68081	12.4978	0.000407433	0.00753238	ERMP1	protein_coding
ENSG00000099246	-1.14385	2.61153	0.992482	0.319136	0.58747	RAB18	protein_coding
ENSG00000099250	1.80359	3.57443	5.9711	0.0145422	0.0941657	NRP1	protein_coding
ENSG00000099284	3.83684	2.74096	14.3362	0.000152899	0.00345415	H2AFY2	protein_coding
ENSG00000099290	-2.27478	2.42047	2.86975	0.0902592	0.287262	WASHC2A	protein_coding
ENSG00000099308	0.565274	2.27566	0.305401	0.580516	0.790307	MAST3	protein_coding
ENSG00000099326	2.08916	3.24945	8.1403	0.00432921	0.043243	MZF1	protein_coding
ENSG00000099331	-1.65175	3.79796	4.07744	0.0434594	0.184488	MYO9B	protein_coding
ENSG00000099337	-2.09661	4.07392	5.47166	0.0193272	0.113576	KCNK6	protein_coding
ENSG00000099338	0.8447	1.3551	0.254677	0.613801	0.810597	CATSPERG	protein_coding
ENSG00000099364	1.46486	2.5754	2.38227	0.122719	0.344776	FBXL19	protein_coding
ENSG00000099365	0.908502	1.37621	0.289375	0.590621	0.796195	STX1B	protein_coding
ENSG00000099377	2.11109	1.5029	2.02462	0.154768	0.3938	HSD3B7	protein_coding
ENSG00000099381	0.407937	2.04113	0.120435	0.728564	0.880943	SETD1A	protein_coding
ENSG00000099385	-4.77937	2.45457	5.3058	0.0212546	0.119769	BCL7C	protein_coding
ENSG00000099622	-0.133214	4.89657	0.0491183	0.824605	0.929834	CIRBP	protein_coding
ENSG00000099624	-0.211376	3.39166	0.0840715	0.771854	0.902213	ATP5F1D	protein_coding
ENSG00000099625	-0.795053	1.81796	0.31498	0.57464	0.787383	CBARP	protein_coding
ENSG00000099715	-0.175916	4.00942	0.0611212	0.804733	0.919039	PCDH11Y	protein_coding
ENSG00000099769	-2.77063	1.31435	1.35456	0.244483	0.506293	IGFALS	protein_coding
ENSG00000099783	-1.50028	4.02774	3.49705	0.0614783	0.228617	HNRNPM	protein_coding
ENSG00000099797	2.62052	7.36918	22.0493	2.66e-06	0.000127075	TECR	protein_coding
ENSG00000099810	2.59016	2.71829	7.8877	0.0049772	0.0475822	MTAP	protein_coding
ENSG00000099817	-1.30728	6.4037	6.83785	0.0089246	0.0700281	POLR2E	protein_coding
ENSG00000099834	-0.441235	4.04366	0.354888	0.551359	0.774208	CDHR5	protein_coding
ENSG00000099840	-1.57031	2.01529	1.27643	0.258565	0.523766	IZUMO4	protein_coding
ENSG00000099860	-0.614707	3.67599	0.554576	0.456454	0.698209	GADD45B	protein_coding
ENSG00000099875	-0.544829	2.20706	0.186055	0.66622	0.843895	MKNK2	protein_coding
ENSG00000099899	0.547627	1.78847	0.203691	0.651758	0.835302	TRMT2A	protein_coding
ENSG00000099901	-0.58447	4.60947	0.559325	0.454532	0.69696	RANBP1	protein_coding
ENSG00000099917	-2.1747	2.45894	2.70609	0.0999655	0.305776	MED15	protein_coding
ENSG00000099937	-1.44367	5.06752	4.03721	0.0445073	0.187246	SERPIND1	protein_coding
ENSG00000099940	0.600547	2.68518	0.448432	0.50308	0.736134	SNAP29	protein_coding
ENSG00000099942	-4.46965	1.92537	4.60804	0.0318224	0.153067	CRKL	protein_coding
ENSG00000099949	0.594033	3.30202	0.621094	0.430641	0.68502	LZTR1	protein_coding
ENSG00000099954	-0.373772	2.06579	0.0980994	0.754122	0.893839	CECR2	protein_coding
ENSG00000099956	1.09312	2.75896	0.690071	0.40614	0.666238	SMARCB1	protein_coding
ENSG00000099958	-0.805368	3.06956	0.529434	0.466845	0.706671	DERL3	protein_coding
ENSG00000099968	-0.428235	6.16446	0.611297	0.4343	0.687511	BCL2L13	protein_coding
ENSG00000099974	-0.292982	6.23048	0.297733	0.585307	0.792843	DDTL	protein_coding
ENSG00000099977	1.19412	1.3914	0.491829	0.483113	0.71893	DDT	protein_coding
ENSG00000099985	-0.36001	5.78327	0.362792	0.54696	0.770921	OSM	protein_coding
ENSG00000099992	1.67322	4.33107	6.43232	0.0112062	0.0809683	TBC1D10A	protein_coding
ENSG00000099995	0.672633	2.44528	0.324749	0.568768	0.783445	SF3A1	protein_coding
ENSG00000099998	1.39009	1.75599	0.531422	0.46601	0.706014	GGT5	protein_coding
ENSG00000099999	-0.940948	5.27916	1.9743	0.159993	0.401464	RNF215	protein_coding
ENSG00000100003	-1.73272	5.13311	7.28788	0.00694215	0.0595428	SEC14L2	protein_coding
ENSG00000100014	3.30081	5.74758	27.1107	1.92e-07	1.46e-05	SPECC1L	protein_coding
ENSG00000100023	-0.12315	2.35752	0.0156193	0.900542	0.966439	PPIL2	protein_coding
ENSG00000100024	0.382948	5.78705	0.44933	0.502653	0.735858	UPB1	protein_coding
ENSG00000100027	-2.07084	4.64577	8.01298	0.00464432	0.0453859	YPEL1	protein_coding
ENSG00000100028	-0.872799	4.58128	1.44875	0.228729	0.487946	SNRPD3	protein_coding
ENSG00000100029	1.00819	1.65409	0.0793148	0.778228	0.905391	PES1	protein_coding
ENSG00000100031	2.16441	1.39123	1.74068	0.187053	0.435657	GGT1	protein_coding
ENSG00000100033	-0.550227	2.15795	0.169763	0.680322	0.853022	PRODH	protein_coding
ENSG00000100034	-1.47835	4.30661	4.68114	0.0304956	0.148266	PPM1F	protein_coding
ENSG00000100036	-0.457009	5.26293	0.591014	0.442027	0.687511	SLC35E4	protein_coding
ENSG00000100055	-1.85031	3.25032	3.29228	0.0696063	0.245604	CYTH4	protein_coding
ENSG00000100056	-1.18927	1.7782	0.709338	0.399664	0.660539	ESS2	protein_coding
ENSG00000100060	0.758253	2.54646	0.670948	0.412721	0.672085	MFNG	protein_coding
ENSG00000100077	-0.241667	3.32557	0.0871707	0.767805	0.900978	GRK3	protein_coding
ENSG00000100083	-0.298809	4.88043	0.227769	0.633183	0.822432	GGA1	protein_coding
ENSG00000100092	-0.544661	1.92391	0.175624	0.675161	0.850304	SH3BP1	protein_coding
ENSG00000100097	-0.409378	4.22517	0.190683	0.662349	0.841382	LGALS1	protein_coding
ENSG00000100099	-1.86846	2.76824	3.1398	0.0764031	0.260641	HPS4	protein_coding
ENSG00000100100	0.846464	5.73684	2.29602	0.129706	0.356616	PIK3IP1	protein_coding
ENSG00000100104	-0.78239	7.12152	2.59986	0.106873	0.318861	SRRD	protein_coding
ENSG00000100105	1.51453	2.42321	2.07504	0.149726	0.386973	PATZ1	protein_coding
ENSG00000100106	0.198765	2.20562	0.0256821	0.872679	0.954526	TRIOBP	protein_coding
ENSG00000100109	-1.54055	5.47898	6.93487	0.00845311	0.0676493	TFIP11	protein_coding
ENSG00000100124	-1.7902	2.17641	1.7118	0.190752	0.44064	ANKRD54	protein_coding
ENSG00000100129	-0.0137	3.47217	0.000254553	0.987271	1	EIF3L	protein_coding
ENSG00000100138	-0.0403312	2.31233	0.000499658	0.982166	1	SNU13	protein_coding
ENSG00000100139	-0.923459	1.72297	0.418723	0.517575	0.747524	MICALL1	protein_coding
ENSG00000100142	2.48145	2.08799	5.07771	0.0242354	0.128671	POLR2F	protein_coding
ENSG00000100150	0.115895	2.64962	0.0124283	0.911234	0.971263	DEPDC5	protein_coding
ENSG00000100154	-0.252319	1.98342	0.0328741	0.856123	0.945754	TTC28	protein_coding
ENSG00000100196	-0.582191	5.96688	1.26801	0.26014	0.525716	KDELR3	protein_coding
ENSG00000100197	-1.97557	2.20718	2.06055	0.151156	0.387749	CYP2D6	protein_coding
ENSG00000100201	-5.63602	2.64992	8.82056	0.00297856	0.0331886	DDX17	protein_coding
ENSG00000100206	-0.675465	2.73433	0.504661	0.477459	0.715698	DMC1	protein_coding
ENSG00000100207	-1.75143	1.12502	0.591334	0.441904	0.687511	TCF20	protein_coding
ENSG00000100209	-4.54559	2.04257	4.79471	0.0285472	0.142291	HSCB	protein_coding
ENSG00000100211	0.065973	2.26448	0.00275603	0.958132	0.991307	CBY1	protein_coding
ENSG00000100216	-1.0303	3.17801	0.822472	0.364458	0.629981	TOMM22	protein_coding
ENSG00000100218	0.458049	1.44407	0.0879546	0.766794	0.900966	RSPH14	protein_coding
ENSG00000100219	0.317873	4.94087	0.326255	0.567872	0.783063	XBP1	protein_coding
ENSG00000100221	-0.11373	5.32219	0.0323791	0.857198	0.945832	JOSD1	protein_coding
ENSG00000100225	-0.144423	2.86355	0.0165783	0.89755	0.965125	FBXO7	protein_coding
ENSG00000100226	-2.365	7.70231	19.3702	1.08e-05	0.000409618	GTPBP1	protein_coding
ENSG00000100227	-3.08458	1.4873	1.90103	0.167963	0.412985	POLDIP3	protein_coding
ENSG00000100228	-2.37206	2.5794	3.48056	0.0620939	0.230171	RAB36	protein_coding
ENSG00000100239	-0.652379	4.31129	1.0438	0.30694	0.573415	PPP6R2	protein_coding
ENSG00000100241	-0.55817	3.13869	0.503161	0.478114	0.716459	SBF1	protein_coding
ENSG00000100242	0.661793	7.68749	1.04174	0.307417	0.574002	SUN2	protein_coding
ENSG00000100243	0.32474	4.21163	0.235669	0.627352	0.818324	CYB5R3	protein_coding
ENSG00000100253	-1.70774	2.00598	1.47614	0.224379	0.482123	MIOX	protein_coding
ENSG00000100263	1.0483	1.73401	0.341882	0.558745	0.777255	RHBDD3	protein_coding
ENSG00000100266	0.917961	6.60136	3.37841	0.0660556	0.238029	PACSIN2	protein_coding
ENSG00000100276	-0.310916	1.59257	0.0412376	0.83908	0.936452	RASL10A	protein_coding
ENSG00000100281	-0.313709	3.40977	0.166615	0.683138	0.854397	HMGXB4	protein_coding
ENSG00000100284	-0.262436	5.13396	0.175979	0.674852	0.850304	TOM1	protein_coding
ENSG00000100285	-1.53536	1.23968	0.492326	0.482892	0.718844	NEFH	protein_coding
ENSG00000100288	1.75621	1.95737	1.21614	0.27012	0.536944	CHKB	protein_coding
ENSG00000100290	-3.70928	1.90967	3.354	0.0670419	0.240069	BIK	protein_coding
ENSG00000100292	-0.392327	2.56504	0.13935	0.708928	0.871126	HMOX1	protein_coding
ENSG00000100296	-0.439386	2.8309	0.223982	0.636022	0.824664	THOC5	protein_coding
ENSG00000100297	0.255943	2.57989	0.0205041	0.886138	0.96082	MCM5	protein_coding
ENSG00000100307	3.18045	2.54305	10.4372	0.00123501	0.0176287	CBX7	protein_coding
ENSG00000100314	-1.6104	3.88733	4.17408	0.0410468	0.178906	CABP7	protein_coding
ENSG00000100316	0.0578263	3.71476	0.00455403	0.946197	0.987092	RPL3	protein_coding
ENSG00000100325	1.00027	1.79384	0.665306	0.414693	0.673598	ASCC2	protein_coding
ENSG00000100330	-0.600917	2.37263	0.153125	0.695567	0.862741	MTMR3	protein_coding
ENSG00000100335	0.14478	4.29341	0.0473047	0.827821	0.930552	MIEF1	protein_coding
ENSG00000100336	0.0234287	5.09028	0.0016262	0.967833	0.996516	APOL4	protein_coding
ENSG00000100342	-0.486673	3.97245	0.425757	0.514078	0.74518	APOL1	protein_coding
ENSG00000100345	-1.23885	3.74471	2.06975	0.150246	0.387397	MYH9	protein_coding
ENSG00000100348	0.0141306	2.02842	0.000539413	0.981471	1	TXN2	protein_coding
ENSG00000100350	0.22166	1.52738	0.0248647	0.874705	0.955317	FOXRED2	protein_coding
ENSG00000100353	-1.95317	2.26428	1.96709	0.160757	0.402751	EIF3D	protein_coding
ENSG00000100354	-1.27943	2.04952	0.851977	0.355994	0.62263	TNRC6B	protein_coding
ENSG00000100359	-0.614224	4.46633	0.530353	0.466459	0.706269	SGSM3	protein_coding
ENSG00000100364	-4.0995	1.82526	3.63643	0.056528	0.217131	KIAA0930	protein_coding
ENSG00000100368	-2.61945	1.31677	1.24842	0.263854	0.529419	CSF2RB	protein_coding
ENSG00000100380	0.313979	2.97016	0.0937925	0.75941	0.896961	ST13	protein_coding
ENSG00000100387	-3.49191	1.63092	2.30619	0.12886	0.355497	RBX1	protein_coding
ENSG00000100393	-2.68833	3.75003	8.63502	0.00329762	0.0357818	EP300	protein_coding
ENSG00000100395	-1.27893	2.26611	1.03944	0.307951	0.574389	L3MBTL2	protein_coding
ENSG00000100399	-0.146169	2.54195	0.0219791	0.882143	0.958921	CHADL	protein_coding
ENSG00000100401	1.05755	1.56155	0.625583	0.42898	0.683422	RANGAP1	protein_coding
ENSG00000100403	0.0587056	1.86209	0.00132803	0.97093	0.997587	ZC3H7B	protein_coding
ENSG00000100412	-1.31348	4.14296	2.92511	0.0872111	0.281894	ACO2	protein_coding
ENSG00000100413	-0.561414	6.94817	1.09131	0.296181	0.562512	POLR3H	protein_coding
ENSG00000100416	-1.16376	1.92947	0.678323	0.410165	0.669967	TRMU	protein_coding
ENSG00000100418	0.380725	2.84156	0.214181	0.64351	0.829973	DESI1	protein_coding
ENSG00000100422	-0.950469	2.82719	0.790485	0.373954	0.638121	CERK	protein_coding
ENSG00000100426	1.35193	3.03805	1.93108	0.16464	0.407835	ZBED4	protein_coding
ENSG00000100427	3.73193	1.41935	5.01015	0.0251991	0.131565	MLC1	protein_coding
ENSG00000100429	-0.765989	3.10266	0.389498	0.532563	0.760251	HDAC10	protein_coding
ENSG00000100441	-1.01677	5.98863	3.3036	0.0691282	0.244763	KHNYN	protein_coding
ENSG00000100442	0.596879	2.96697	0.464007	0.495757	0.72936	FKBP3	protein_coding
ENSG00000100445	0.201764	8.09056	0.145208	0.703158	0.867737	SDR39U1	protein_coding
ENSG00000100461	1.49443	2.50526	3.13482	0.0766368	0.261144	RBM23	protein_coding
ENSG00000100462	2.4516	5.2914	17.4973	2.88e-05	0.000915696	PRMT5	protein_coding
ENSG00000100473	0.379178	3.37986	0.223449	0.636424	0.824821	COCH	protein_coding
ENSG00000100478	0.212373	5.51679	0.146368	0.702031	0.866886	AP4S1	protein_coding
ENSG00000100485	-2.73099	2.73927	4.67134	0.03067	0.149009	SOS2	protein_coding
ENSG00000100490	2.56149	4.92172	12.8775	0.000332549	0.006383	CDKL1	protein_coding
ENSG00000100503	-1.40026	3.06889	2.06923	0.150298	0.387419	NIN	protein_coding
ENSG00000100519	-1.31712	1.90233	0.843332	0.358446	0.623877	PSMC6	protein_coding
ENSG00000100522	0.177967	3.01052	0.0537509	0.81666	0.925633	GNPNAT1	protein_coding
ENSG00000100526	-2.6588	2.54111	4.20514	0.0403016	0.177106	CDKN3	protein_coding
ENSG00000100554	0.0230186	3.8705	0.00109448	0.973609	0.998268	ATP6V1D	protein_coding
ENSG00000100557	-1.1751	2.768	1.33798	0.24739	0.509664	CCDC198	protein_coding
ENSG00000100558	0.444723	2.02455	0.174267	0.676347	0.851238	PLEK2	protein_coding
ENSG00000100564	-2.0439	4.36646	7.54441	0.00601967	0.0540442	PIGH	protein_coding
ENSG00000100565	-4.06768	2.01285	3.59343	0.0580083	0.220841	LRRC74A	protein_coding
ENSG00000100567	-0.687403	7.11062	1.97468	0.159952	0.40142	PSMA3	protein_coding
ENSG00000100568	0.299624	3.22673	0.144841	0.703515	0.868003	VTI1B	protein_coding
ENSG00000100575	-3.93242	1.61561	3.1294	0.0768921	0.261811	TIMM9	protein_coding
ENSG00000100577	1.96993	1.93662	2.01577	0.155672	0.395521	GSTZ1	protein_coding
ENSG00000100578	0.102663	2.00197	0.00214432	0.963066	0.993608	KIAA0586	protein_coding
ENSG00000100580	-0.885038	2.72702	0.598328	0.439217	0.687511	TMED8	protein_coding
ENSG00000100583	-3.41159	1.56091	2.41156	0.120442	0.340204	SAMD15	protein_coding
ENSG00000100591	2.0155	2.22169	1.79775	0.179984	0.428013	AHSA1	protein_coding
ENSG00000100592	5.13176	1.7097	12.8189	0.000343135	0.00649373	DAAM1	protein_coding
ENSG00000100599	-0.794755	3.83199	1.16718	0.279981	0.546245	RIN3	protein_coding
ENSG00000100600	-1.55904	3.27511	2.58131	0.108132	0.321419	LGMN	protein_coding
ENSG00000100603	-0.591633	3.57064	0.470073	0.492954	0.727119	SNW1	protein_coding
ENSG00000100604	-1.89229	2.70407	2.66775	0.102401	0.310005	CHGA	protein_coding
ENSG00000100605	-1.07484	2.45634	0.742253	0.38894	0.652401	ITPK1	protein_coding
ENSG00000100612	-1.57744	3.4769	2.99691	0.0834233	0.274799	DHRS7	protein_coding
ENSG00000100614	-1.93819	2.40347	1.88331	0.169959	0.415223	PPM1A	protein_coding
ENSG00000100625	-2.7112	2.64598	4.35945	0.0368042	0.167123	SIX4	protein_coding
ENSG00000100626	0.687204	1.79924	0.140315	0.707968	0.870595	GALNT16	protein_coding
ENSG00000100628	-1.56714	4.85647	4.94338	0.0261908	0.135099	ASB2	protein_coding
ENSG00000100629	1.63669	1.92644	1.62821	0.20195	0.455413	CEP128	protein_coding
ENSG00000100632	-0.0860125	3.50666	0.00910929	0.923963	0.978033	ERH	protein_coding
ENSG00000100644	0.239408	6.60138	0.234137	0.628473	0.818733	HIF1A	protein_coding
ENSG00000100647	0.0629219	2.86199	0.00533263	0.941786	0.985575	SUSD6	protein_coding
ENSG00000100650	-0.803811	5.10576	1.67301	0.195856	0.447728	SRSF5	protein_coding
ENSG00000100652	-0.516054	6.7053	1.05741	0.303806	0.570224	SLC10A1	protein_coding
ENSG00000100664	-0.714333	4.62964	0.907312	0.340829	0.607475	EIF5	protein_coding
ENSG00000100697	-0.192561	2.66434	0.044602	0.832738	0.933099	DICER1	protein_coding
ENSG00000100711	1.77042	2.96465	4.65155	0.0310254	0.150435	ZFYVE21	protein_coding
ENSG00000100714	-1.05378	4.01272	2.00231	0.15706	0.397906	MTHFD1	protein_coding
ENSG00000100722	0.299958	2.40944	0.082026	0.77457	0.903612	ZC3H14	protein_coding
ENSG00000100731	-3.24744	4.94374	15.7464	7.24e-05	0.00190539	PCNX1	protein_coding
ENSG00000100764	-0.661246	4.77763	1.17158	0.279077	0.545509	PSMC1	protein_coding
ENSG00000100767	0.862765	6.92654	2.88117	0.0896209	0.286427	PAPLN	protein_coding
ENSG00000100784	-0.0542999	3.72862	0.00628107	0.936831	0.983841	RPS6KA5	protein_coding
ENSG00000100796	-0.746311	3.32237	0.81562	0.366464	0.632151	PPP4R3A	protein_coding
ENSG00000100802	-3.14008	1.4835	1.98217	0.159162	0.400351	C14orf93	protein_coding
ENSG00000100811	-0.803652	3.17354	0.650431	0.419959	0.676237	YY1	protein_coding
ENSG00000100813	0.219618	5.10997	0.15274	0.695931	0.862927	ACIN1	protein_coding
ENSG00000100814	-4.60863	1.85108	4.57003	0.032536	0.154766	CCNB1IP1	protein_coding
ENSG00000100815	-0.616096	3.58353	0.532374	0.46561	0.705652	TRIP11	protein_coding
ENSG00000100823	-2.54556	4.03172	8.86038	0.00291427	0.0327082	APEX1	protein_coding
ENSG00000100836	-5.07883	2.46937	7.19492	0.00731102	0.0614195	PABPN1	protein_coding
ENSG00000100852	-4.36143	2.09963	5.19377	0.022668	0.124286	ARHGAP5	protein_coding
ENSG00000100865	-1.56762	3.9099	4.36611	0.0366606	0.166768	CINP	protein_coding
ENSG00000100867	-2.61945	1.31677	1.24842	0.263854	0.529419	DHRS2	protein_coding
ENSG00000100883	0.593514	3.04134	0.327662	0.567039	0.783063	SRP54	protein_coding
ENSG00000100884	-4.26477	1.66952	3.79745	0.0513306	0.205788	CPNE6	protein_coding
ENSG00000100888	0.697775	2.95438	0.533896	0.464973	0.705203	CHD8	protein_coding
ENSG00000100889	-2.72854	2.4938	4.19361	0.0405767	0.177826	PCK2	protein_coding
ENSG00000100890	-0.761905	4.58555	0.882728	0.347456	0.614719	KIAA0391	protein_coding
ENSG00000100897	1.01659	2.58499	1.17795	0.277774	0.543625	DCAF11	protein_coding
ENSG00000100902	1.71074	3.07569	1.75972	0.184659	0.433622	PSMA6	protein_coding
ENSG00000100906	1.00241	7.29065	2.63348	0.104632	0.314488	NFKBIA	protein_coding
ENSG00000100908	1.31039	3.92848	4.02429	0.0448496	0.187941	EMC9	protein_coding
ENSG00000100911	2.26522	2.60112	5.06551	0.0244065	0.129228	PSME2	protein_coding
ENSG00000100918	-0.954607	3.77562	1.01375	0.314005	0.58192	REC8	protein_coding
ENSG00000100926	-1.28955	4.19226	2.90356	0.0883844	0.284216	TM9SF1	protein_coding
ENSG00000100934	-0.0146328	3.21839	0.00029157	0.986376	1	SEC23A	protein_coding
ENSG00000100938	-1.15199	7.18536	5.41672	0.0199448	0.115584	GMPR2	protein_coding
ENSG00000100941	-1.08484	2.76697	1.05483	0.304397	0.570764	PNN	protein_coding
ENSG00000100979	-1.60009	7.05355	10.8	0.00101502	0.0152037	PLTP	protein_coding
ENSG00000100982	0.112192	5.2506	0.0160993	0.899033	0.96564	PCIF1	protein_coding
ENSG00000100983	-0.773392	2.39325	0.459893	0.497674	0.731344	GSS	protein_coding
ENSG00000100985	-0.474317	3.061	0.335222	0.5626	0.780158	MMP9	protein_coding
ENSG00000100994	-1.78903	5.89526	10.074	0.0015038	0.0203278	PYGB	protein_coding
ENSG00000100997	-1.76352	3.65498	2.64896	0.103618	0.312171	ABHD12	protein_coding
ENSG00000101000	-0.497175	1.74415	0.109645	0.740548	0.887513	PROCR	protein_coding
ENSG00000101019	-1.00411	3.49281	1.23529	0.26638	0.53264	UQCC1	protein_coding
ENSG00000101040	-1.56125	2.279	1.49972	0.220715	0.477339	ZMYND8	protein_coding
ENSG00000101079	-1.9739	2.09605	1.99275	0.158054	0.39919	NDRG3	protein_coding
ENSG00000101082	-0.582528	7.39369	1.55502	0.212396	0.468543	SLA2	protein_coding
ENSG00000101084	-2.27344	2.27479	2.76757	0.0961924	0.299357	RAB5IF	protein_coding
ENSG00000101104	-0.0999445	3.32543	0.0125347	0.910856	0.971109	PABPC1L	protein_coding
ENSG00000101109	-1.38988	2.56041	1.62715	0.202098	0.455571	STK4	protein_coding
ENSG00000101126	-0.383689	2.19825	0.109491	0.740724	0.887513	ADNP	protein_coding
ENSG00000101138	2.79956	1.7168	2.73418	0.0982222	0.302386	CSTF1	protein_coding
ENSG00000101144	-0.890835	2.34638	0.624747	0.429289	0.683754	BMP7	protein_coding
ENSG00000101150	0.00471471	4.21251	2.05e-05	0.996385	1	TPD52L2	protein_coding
ENSG00000101158	-1.63246	7.93517	8.37702	0.00379994	0.0394095	NELFCD	protein_coding
ENSG00000101160	-1.61997	4.05217	4.06345	0.0438209	0.185396	CTSZ	protein_coding
ENSG00000101162	-0.82681	6.48778	2.6875	0.101138	0.307805	TUBB1	protein_coding
ENSG00000101166	0.537928	3.40664	0.549104	0.458684	0.700509	PRELID3B	protein_coding
ENSG00000101181	-1.33162	2.12534	0.780275	0.377057	0.640993	MTG2	protein_coding
ENSG00000101182	-6.31562	3.26076	12.2991	0.000453171	0.00812201	PSMA7	protein_coding
ENSG00000101187	-0.423589	3.22116	0.227649	0.633272	0.822432	SLCO4A1	protein_coding
ENSG00000101188	1.9141	2.21567	2.62507	0.105188	0.315451	NTSR1	protein_coding
ENSG00000101189	-1.75307	2.2892	1.70848	0.191182	0.44097	MRGBP	protein_coding
ENSG00000101191	-1.44145	2.07518	1.02074	0.312343	0.579557	DIDO1	protein_coding
ENSG00000101193	-2.84104	1.40679	1.50854	0.219362	0.475602	GID8	protein_coding
ENSG00000101210	-2.26433	1.22447	0.93797	0.3328	0.600499	EEF1A2	protein_coding
ENSG00000101213	-1.17478	2.51378	1.09039	0.296385	0.562777	PTK6	protein_coding
ENSG00000101220	-0.32542	1.60393	0.0489699	0.824865	0.929834	C20orf27	protein_coding
ENSG00000101224	-4.98524	2.00045	5.37821	0.0203898	0.117065	CDC25B	protein_coding
ENSG00000101236	-0.0802131	4.99814	0.0172828	0.895408	0.964159	RNF24	protein_coding
ENSG00000101246	2.62995	2.32832	3.14267	0.0762687	0.260444	ARFRP1	protein_coding
ENSG00000101247	-3.50717	1.7125	2.63023	0.104847	0.314737	NDUFAF5	protein_coding
ENSG00000101265	-2.04614	3.96042	6.29881	0.0120819	0.085193	RASSF2	protein_coding
ENSG00000101266	-1.34809	3.22377	2.21231	0.136914	0.368453	CSNK2A1	protein_coding
ENSG00000101280	-0.0581106	1.59809	0.000483951	0.982449	1	ANGPT4	protein_coding
ENSG00000101290	-3.77745	1.76635	3.15247	0.0758123	0.259549	CDS2	protein_coding
ENSG00000101294	0.282244	3.38198	0.118977	0.730147	0.881173	HM13	protein_coding
ENSG00000101298	2.03268	1.38714	1.54168	0.214368	0.470526	SNPH	protein_coding
ENSG00000101307	0.061023	3.57844	0.00713383	0.932689	0.981661	SIRPB1	protein_coding
ENSG00000101310	0.333843	2.40395	0.0863826	0.768827	0.901011	SEC23B	protein_coding
ENSG00000101311	-2.43273	1.32492	1.08663	0.297219	0.562964	FERMT1	protein_coding
ENSG00000101331	0.912782	2.4967	0.683163	0.4085	0.668225	CCM2L	protein_coding
ENSG00000101333	3.48856	2.06173	9.00274	0.00269575	0.0308687	PLCB4	protein_coding
ENSG00000101336	-1.88516	2.1062	1.85934	0.172702	0.41919	HCK	protein_coding
ENSG00000101337	-0.628099	2.57903	0.381365	0.536874	0.764088	TM9SF4	protein_coding
ENSG00000101342	-1.21709	7.60108	4.57438	0.0324536	0.154499	TLDC2	protein_coding
ENSG00000101343	-1.91363	3.25649	3.53863	0.059955	0.224895	CRNKL1	protein_coding
ENSG00000101347	-1.59453	2.97328	2.15425	0.142175	0.37611	SAMHD1	protein_coding
ENSG00000101353	0.0525487	4.32104	0.00244036	0.960601	0.992331	MROH8	protein_coding
ENSG00000101361	-0.84308	2.34514	0.479467	0.488664	0.723277	NOP56	protein_coding
ENSG00000101363	-2.12225	2.88968	3.26653	0.0707071	0.247848	MANBAL	protein_coding
ENSG00000101365	0.976233	2.0903	0.92515	0.336126	0.603532	IDH3B	protein_coding
ENSG00000101367	-4.77415	2.32475	5.15276	0.0232095	0.125303	MAPRE1	protein_coding
ENSG00000101384	-0.828829	2.65902	0.495163	0.481633	0.718844	JAG1	protein_coding
ENSG00000101413	0.405975	2.37097	0.181596	0.670005	0.846404	RPRD1B	protein_coding
ENSG00000101417	-4.34207	1.93636	4.33414	0.0373553	0.168583	PXMP4	protein_coding
ENSG00000101421	-0.385002	3.71447	0.249959	0.617104	0.811166	CHMP4B	protein_coding
ENSG00000101439	-5.46556	2.51623	7.69093	0.0055499	0.0509764	CST3	protein_coding
ENSG00000101457	-3.09065	1.65433	2.08075	0.149167	0.386307	DNTTIP1	protein_coding
ENSG00000101460	1.30159	2.28535	1.4805	0.223696	0.481212	MAP1LC3A	protein_coding
ENSG00000101464	2.00669	2.92098	4.08309	0.0433143	0.184202	PIGU	protein_coding
ENSG00000101473	-1.02159	4.95178	1.82784	0.176383	0.424205	ACOT8	protein_coding
ENSG00000101493	-4.19849	1.99183	3.18251	0.0744303	0.256154	ZNF516	protein_coding
ENSG00000101546	-0.614968	2.87159	0.288659	0.591081	0.796663	RBFA	protein_coding
ENSG00000101557	-3.52276	4.59952	17.5742	2.76e-05	0.000887417	USP14	protein_coding
ENSG00000101558	-1.75744	4.57542	5.2702	0.0216936	0.120749	VAPA	protein_coding
ENSG00000101577	0.38368	8.7965	0.452187	0.501298	0.734428	LPIN2	protein_coding
ENSG00000101596	0.249584	3.74039	0.0482019	0.826222	0.930005	SMCHD1	protein_coding
ENSG00000101608	-2.61348	3.19221	5.77029	0.0162993	0.10151	MYL12A	protein_coding
ENSG00000101624	-3.1851	1.57038	2.07419	0.149809	0.386973	CEP76	protein_coding
ENSG00000101638	-2.07e-16	1.02462	0	1	1	ST8SIA5	protein_coding
ENSG00000101639	-3.77745	1.76635	3.15249	0.0758112	0.259549	CEP192	protein_coding
ENSG00000101654	-1.4252	1.89422	0.989554	0.319851	0.588417	RNMT	protein_coding
ENSG00000101665	-1.87181	2.32084	1.9272	0.165065	0.408484	SMAD7	protein_coding
ENSG00000101670	1.52903	3.56167	4.49547	0.0339848	0.159247	LIPG	protein_coding
ENSG00000101680	0.516369	2.64424	0.376068	0.539715	0.766268	LAMA1	protein_coding
ENSG00000101695	1.59685	1.75179	1.56593	0.210799	0.467026	RNF125	protein_coding
ENSG00000101745	-0.748821	4.53642	1.40179	0.236425	0.496193	ANKRD12	protein_coding
ENSG00000101751	-0.934264	2.37106	0.599596	0.438732	0.687511	POLI	protein_coding
ENSG00000101773	-1.03552	2.46529	0.581926	0.445558	0.690032	RBBP8	protein_coding
ENSG00000101782	-2.28979	3.75041	6.44757	0.0111104	0.0806033	RIOK3	protein_coding
ENSG00000101842	1.16598	2.09217	1.1531	0.282902	0.549838	VSIG1	protein_coding
ENSG00000101882	-2.4433	4.29071	9.68241	0.0018604	0.0235054	NKAP	protein_coding
ENSG00000101888	0.92872	3.47323	1.80327	0.179317	0.427404	NXT2	protein_coding
ENSG00000101892	2.52143	1.16571	2.15127	0.142452	0.37611	ATP1B4	protein_coding
ENSG00000101901	1.18776	3.17266	0.913234	0.339258	0.606176	ALG13	protein_coding
ENSG00000101916	-0.441845	2.3586	0.165396	0.684236	0.854567	TLR8	protein_coding
ENSG00000101935	-1.81728	3.25217	3.64318	0.0562995	0.216684	AMMECR1	protein_coding
ENSG00000101940	1.42946	2.3965	2.61455	0.105888	0.316996	WDR13	protein_coding
ENSG00000101945	-4.76574	2.28242	5.50598	0.0189516	0.112171	SUV39H1	protein_coding
ENSG00000101966	0.11268	4.37652	0.0324012	0.85715	0.945832	XIAP	protein_coding
ENSG00000101972	-0.103512	3.94594	0.0206533	0.885727	0.960707	STAG2	protein_coding
ENSG00000101974	-2.47264	1.41696	1.15032	0.283481	0.549858	ATP11C	protein_coding
ENSG00000101986	0.705057	1.75851	0.229825	0.631653	0.821541	ABCD1	protein_coding
ENSG00000102003	0.176502	2.84371	0.0365212	0.848443	0.941422	SYP	protein_coding
ENSG00000102007	-4.44105	2.04577	4.54349	0.0330442	0.156465	PLP2	protein_coding
ENSG00000102010	2.59673	1.41976	2.80118	0.0941952	0.295707	BMX	protein_coding
ENSG00000102030	-0.974208	1.64091	0.422337	0.515773	0.746258	NAA10	protein_coding
ENSG00000102034	0.963252	2.22027	0.716275	0.397368	0.659284	ELF4	protein_coding
ENSG00000102053	-1.04202	2.22324	0.76585	0.381504	0.64556	ZC3H12B	protein_coding
ENSG00000102054	-2.6749	3.79	8.80438	0.00300508	0.0333477	RBBP7	protein_coding
ENSG00000102096	-1.16035	1.9309	0.69774	0.403544	0.663844	PIM2	protein_coding
ENSG00000102100	-0.917113	2.56818	0.746868	0.38747	0.650464	SLC35A2	protein_coding
ENSG00000102103	-0.800768	2.70736	0.594521	0.440676	0.687511	PQBP1	protein_coding
ENSG00000102125	-4.21167	1.88365	3.94805	0.0469258	0.194282	TAZ	protein_coding
ENSG00000102144	-0.615201	3.33702	0.53517	0.464441	0.704852	PGK1	protein_coding
ENSG00000102158	1.05376	1.55779	0.414432	0.519729	0.749158	MAGT1	protein_coding
ENSG00000102172	0.141786	1.90407	0.0144712	0.904248	0.968118	SMS	protein_coding
ENSG00000102178	-0.107715	1.42763	0.00368164	0.951617	0.988459	UBL4A	protein_coding
ENSG00000102189	-2.78316	1.49711	1.51501	0.218377	0.474615	EEA1	protein_coding
ENSG00000102218	-4.5873	2.03242	6.01812	0.0141597	0.0928194	RP2	protein_coding
ENSG00000102225	1.50706	3.09391	2.63101	0.104795	0.314707	CDK16	protein_coding
ENSG00000102226	0.350119	2.78711	0.1139	0.735747	0.884672	USP11	protein_coding
ENSG00000102265	-1.96241	2.68608	1.62894	0.20185	0.455413	TIMP1	protein_coding
ENSG00000102290	0.255286	2.80668	0.0849349	0.770718	0.901937	PCDH11X	protein_coding
ENSG00000102302	-1.6193	3.63942	3.92308	0.0476275	0.196383	FGD1	protein_coding
ENSG00000102309	1.55864	1.93696	1.83062	0.176054	0.423847	PIN4	protein_coding
ENSG00000102317	-0.496686	3.36845	0.198915	0.655598	0.836974	RBM3	protein_coding
ENSG00000102349	3.26862	1.29687	3.74443	0.0529837	0.208336	KLF8	protein_coding
ENSG00000102383	0.0395953	1.8233	0.000891479	0.976181	0.999929	ZDHHC15	protein_coding
ENSG00000102401	-0.959167	1.80595	0.451441	0.501652	0.734781	ARMCX3	protein_coding
ENSG00000102445	-0.463998	4.48615	0.440197	0.507027	0.739033	RUBCNL	protein_coding
ENSG00000102531	-6.66098	3.23176	13.7833	0.000205155	0.00432422	FNDC3A	protein_coding
ENSG00000102543	3.26862	1.29687	3.74443	0.0529837	0.208336	CDADC1	protein_coding
ENSG00000102572	-1.34781	3.54301	2.14023	0.143481	0.377977	STK24	protein_coding
ENSG00000102575	-1.18741	3.29723	1.44682	0.229039	0.487946	ACP5	protein_coding
ENSG00000102580	0.777312	3.14898	0.66902	0.413394	0.672641	DNAJC3	protein_coding
ENSG00000102595	1.24476	2.93731	2.03085	0.154134	0.392812	UGGT2	protein_coding
ENSG00000102710	-0.431969	3.27923	0.228018	0.632997	0.822314	SUPT20H	protein_coding
ENSG00000102743	3.26862	1.29687	3.74443	0.0529837	0.208336	SLC25A15	protein_coding
ENSG00000102753	-0.577999	2.59638	0.309841	0.577777	0.789328	KPNA3	protein_coding
ENSG00000102755	-1.65714	2.54343	1.92865	0.164906	0.408264	FLT1	protein_coding
ENSG00000102760	-6.11981	3.04811	11.6917	0.000627785	0.010553	RGCC	protein_coding
ENSG00000102763	1.2402	1.6639	0.911819	0.339632	0.606279	VWA8	protein_coding
ENSG00000102780	3.08313	4.91059	23.4011	1.32e-06	7.03e-05	DGKH	protein_coding
ENSG00000102786	0.447521	4.36458	0.52141	0.470241	0.709789	INTS6	protein_coding
ENSG00000102796	-2.39103	4.76216	10.1352	0.00145468	0.0198776	DHRS12	protein_coding
ENSG00000102804	-0.918445	4.27677	1.4993	0.220779	0.477359	TSC22D1	protein_coding
ENSG00000102805	-0.540471	8.61369	1.20627	0.272073	0.539304	CLN5	protein_coding
ENSG00000102858	0.302779	2.04657	0.049101	0.824635	0.929834	MGRN1	protein_coding
ENSG00000102870	-1.11612	3.00682	1.50525	0.219866	0.476146	ZNF629	protein_coding
ENSG00000102871	1.58567	2.55592	2.64128	0.104119	0.313141	TRADD	protein_coding
ENSG00000102879	-2.07021	3.5492	5.41794	0.0199308	0.115574	CORO1A	protein_coding
ENSG00000102882	-0.23208	1.88295	0.0273009	0.868763	0.952603	MAPK3	protein_coding
ENSG00000102890	-0.610963	2.39218	0.263888	0.607461	0.809152	ELMO3	protein_coding
ENSG00000102893	0.0266082	2.47309	0.000715391	0.978662	1	PHKB	protein_coding
ENSG00000102897	0.182498	5.82761	0.0982621	0.753925	0.893839	LYRM1	protein_coding
ENSG00000102898	-2.08389	3.42429	4.82849	0.0279931	0.140723	NUTF2	protein_coding
ENSG00000102900	-2.03659	2.71741	3.09419	0.0785725	0.265325	NUP93	protein_coding
ENSG00000102901	-2.20623	4.92528	9.04946	0.00262773	0.0302473	CENPT	protein_coding
ENSG00000102904	-1.52671	4.03832	4.31993	0.0376685	0.169556	TSNAXIP1	protein_coding
ENSG00000102908	1.34792	4.94883	4.12558	0.0422395	0.181498	NFAT5	protein_coding
ENSG00000102910	-0.961821	7.88875	3.35671	0.0669315	0.239946	LONP2	protein_coding
ENSG00000102921	2.18004	2.10235	2.21541	0.136638	0.367993	N4BP1	protein_coding
ENSG00000102934	-0.387025	7.86695	0.57373	0.44878	0.692423	PLLP	protein_coding
ENSG00000102962	-2.07e-16	1.02462	0	1	1	CCL22	protein_coding
ENSG00000102967	-0.30685	2.91268	0.0864864	0.768692	0.900978	DHODH	protein_coding
ENSG00000102974	-3.3205	1.55935	2.06216	0.150996	0.387731	CTCF	protein_coding
ENSG00000102977	3.02484	1.57947	3.80611	0.0510659	0.205056	ACD	protein_coding
ENSG00000102984	-0.651922	2.52448	0.42148	0.516199	0.746584	ZNF821	protein_coding
ENSG00000103005	-3.73384	1.70018	2.95101	0.0858239	0.280199	USB1	protein_coding
ENSG00000103024	-2.37916	3.48475	6.63598	0.00999391	0.0751679	NME3	protein_coding
ENSG00000103034	2.59352	3.26287	7.51914	0.00610468	0.0543999	NDRG4	protein_coding
ENSG00000103035	-1.18972	4.192	2.47434	0.115718	0.334135	PSMD7	protein_coding
ENSG00000103037	1.73017	6.97751	11.1677	0.000832334	0.0131618	SETD6	protein_coding
ENSG00000103042	0.987946	1.89694	0.663723	0.415249	0.673902	SLC38A7	protein_coding
ENSG00000103043	0.160816	1.88835	0.0171162	0.895911	0.964287	VAC14	protein_coding
ENSG00000103044	0.818099	6.56763	2.75355	0.0970385	0.300335	HAS3	protein_coding
ENSG00000103047	-2.61945	1.31677	1.24842	0.263854	0.529419	TANGO6	protein_coding
ENSG00000103051	-4.95699	2.22101	5.99769	0.0143246	0.0932714	COG4	protein_coding
ENSG00000103061	-1.26405	6.33251	4.18269	0.0408389	0.178309	SLC7A6OS	protein_coding
ENSG00000103064	-1.20537	7.43494	6.03687	0.0140101	0.0922265	SLC7A6	protein_coding
ENSG00000103067	-1.89945	3.43079	4.33077	0.0374294	0.168869	ESRP2	protein_coding
ENSG00000103091	-0.15786	2.93538	0.032489	0.856959	0.945832	WDR59	protein_coding
ENSG00000103111	1.84639	2.5151	1.89412	0.168738	0.414196	MON1B	protein_coding
ENSG00000103121	-0.841419	3.99701	1.04996	0.305515	0.57187	CMC2	protein_coding
ENSG00000103145	-2.60552	5.38598	16.1193	5.95e-05	0.00161495	HCFC1R1	protein_coding
ENSG00000103148	-1.99702	5.16447	8.07118	0.00449749	0.0442309	NPRL3	protein_coding
ENSG00000103150	0.0865248	1.59468	0.00833333	0.927264	0.979642	MLYCD	protein_coding
ENSG00000103168	1.72638	7.23287	5.49413	0.0190804	0.11268	TAF1C	protein_coding
ENSG00000103174	-1.0862	1.78345	0.589356	0.442668	0.687511	NAGPA	protein_coding
ENSG00000103175	-0.991778	1.13646	0.257117	0.612108	0.810262	WFDC1	protein_coding
ENSG00000103187	-1.34081	3.61142	1.63547	0.200948	0.454295	COTL1	protein_coding
ENSG00000103197	-1.10007	4.23365	2.44724	0.117732	0.336431	TSC2	protein_coding
ENSG00000103199	-4.47346	2.0471	4.64632	0.0311202	0.150577	ZNF500	protein_coding
ENSG00000103202	-1.88745	2.10752	1.75827	0.18484	0.433807	NME4	protein_coding
ENSG00000103222	2.32651	1.79981	4.07011	0.0436483	0.185002	ABCC1	protein_coding
ENSG00000103226	2.03869	2.72806	5.20138	0.022569	0.124065	NOMO3	protein_coding
ENSG00000103227	0.534583	2.09465	0.172386	0.678	0.851756	LMF1	protein_coding
ENSG00000103245	1.52517	1.84394	1.08529	0.297518	0.563116	CIAO3	protein_coding
ENSG00000103249	0.284622	4.08753	0.135116	0.713186	0.873204	CLCN7	protein_coding
ENSG00000103253	-0.7112	3.74833	0.849548	0.35668	0.622713	HAGHL	protein_coding
ENSG00000103257	-0.334312	2.93781	0.140522	0.707762	0.870544	SLC7A5	protein_coding
ENSG00000103260	-1.21793	1.13207	0.345124	0.556886	0.775534	METRN	protein_coding
ENSG00000103264	1.40843	1.75163	1.43656	0.230697	0.488541	FBXO31	protein_coding
ENSG00000103266	-1.76594	5.64973	8.41108	0.0037294	0.0388848	STUB1	protein_coding
ENSG00000103274	1.77093	2.06883	1.83435	0.175614	0.423292	NUBP1	protein_coding
ENSG00000103275	0.407848	1.90914	0.102277	0.749114	0.891462	UBE2I	protein_coding
ENSG00000103313	-1.44957	3.00498	1.9495	0.16264	0.405338	MEFV	protein_coding
ENSG00000103316	2.03935	2.4291	3.83109	0.0503101	0.203273	CRYM	protein_coding
ENSG00000103319	0.275948	1.80628	0.0288333	0.865165	0.951061	EEF2K	protein_coding
ENSG00000103335	0.64401	3.40575	0.827754	0.362923	0.628456	PIEZO1	protein_coding
ENSG00000103342	0.293715	4.53436	0.172662	0.677757	0.851756	GSPT1	protein_coding
ENSG00000103353	0.181213	1.65366	0.000152328	0.990153	1	UBFD1	protein_coding
ENSG00000103356	1.97805	2.13359	3.38106	0.0659496	0.237997	EARS2	protein_coding
ENSG00000103363	-1.06221	2.3319	0.900993	0.342516	0.609169	ELOB	protein_coding
ENSG00000103365	0.267594	2.99065	0.0984967	0.753641	0.893839	GGA2	protein_coding
ENSG00000103381	-1.91244	2.32098	2.01307	0.155949	0.396119	CPPED1	protein_coding
ENSG00000103415	-0.671567	3.01654	0.581769	0.44562	0.690032	HMOX2	protein_coding
ENSG00000103423	-5.90889	2.99919	10.8335	0.000996814	0.0149692	DNAJA3	protein_coding
ENSG00000103426	0.0403121	2.79764	0.00192286	0.965024	0.994811	CORO7-PAM16	protein_coding
ENSG00000103429	-0.101369	2.70744	0.00575846	0.939511	0.984601	BFAR	protein_coding
ENSG00000103479	-2.02889	2.87718	3.61261	0.0573432	0.218972	RBL2	protein_coding
ENSG00000103489	-0.389891	2.42512	0.0533651	0.817308	0.925991	XYLT1	protein_coding
ENSG00000103490	0.105233	4.07981	0.0262505	0.87129	0.953865	PYCARD	protein_coding
ENSG00000103494	-2.07e-16	1.02462	0	1	1	RPGRIP1L	protein_coding
ENSG00000103495	-1.96878	2.20046	2.03385	0.153831	0.392458	MAZ	protein_coding
ENSG00000103496	0.556044	4.87142	0.81033	0.368023	0.633095	STX4	protein_coding
ENSG00000103507	0.457526	3.29464	0.295382	0.586792	0.793999	BCKDK	protein_coding
ENSG00000103510	-0.743895	3.70154	0.773087	0.379264	0.643263	KAT8	protein_coding
ENSG00000103512	0.711016	1.37209	0.166335	0.68339	0.854397	NOMO1	protein_coding
ENSG00000103522	0.019823	1.90756	0.000185804	0.989124	1	IL21R	protein_coding
ENSG00000103528	0.87021	2.59537	0.711559	0.398927	0.660092	SYT17	protein_coding
ENSG00000103534	-0.54484	1.49569	0.120656	0.728324	0.880887	TMC5	protein_coding
ENSG00000103540	0.189545	2.25405	0.0297506	0.863057	0.94966	CCP110	protein_coding
ENSG00000103544	-0.374194	3.61347	0.204188	0.651362	0.835018	VPS35L	protein_coding
ENSG00000103549	-2.59073	2.70562	4.2802	0.0385587	0.17198	RNF40	protein_coding
ENSG00000103550	0.14451	3.19339	0.0339091	0.8539	0.944535	KNOP1	protein_coding
ENSG00000103569	-0.557559	5.33617	1.00217	0.316786	0.584394	AQP9	protein_coding
ENSG00000103591	-1.71047	3.19622	2.80428	0.0940128	0.295364	AAGAB	protein_coding
ENSG00000103599	-0.197866	2.24097	0.0199541	0.887665	0.96141	IQCH	protein_coding
ENSG00000103642	-0.226909	3.26103	0.071201	0.789596	0.911911	LACTB	protein_coding
ENSG00000103653	-0.800027	1.72839	0.312102	0.576393	0.788383	CSK	protein_coding
ENSG00000103657	-0.761173	3.41156	0.341008	0.559248	0.777531	HERC1	protein_coding
ENSG00000103671	-2.26439	1.32325	0.935992	0.333311	0.600499	TRIP4	protein_coding
ENSG00000103707	-2.1869	2.23743	2.55106	0.11022	0.325101	MTFMT	protein_coding
ENSG00000103740	-1.63788	6.15632	9.77109	0.00177277	0.0229247	ACSBG1	protein_coding
ENSG00000103769	-0.0426272	3.86261	0.00263901	0.95903	0.991595	RAB11A	protein_coding
ENSG00000103811	-0.0588483	5.67973	0.0107891	0.917272	0.974469	CTSH	protein_coding
ENSG00000103855	-0.322988	2.53575	0.0953703	0.757458	0.895497	CD276	protein_coding
ENSG00000103876	1.55739	1.74131	1.43588	0.230808	0.488541	FAH	protein_coding
ENSG00000103888	1.46644	3.40663	2.83139	0.0924385	0.291719	CEMIP	protein_coding
ENSG00000103932	0.5941	1.55827	0.0490229	0.824772	0.929834	RPAP1	protein_coding
ENSG00000103942	-0.0923052	4.90657	0.0221093	0.881797	0.958861	HOMER2	protein_coding
ENSG00000103966	-4.54131	2.14385	4.77444	0.0288852	0.143408	EHD4	protein_coding
ENSG00000103978	-0.0449115	2.66516	0.00162486	0.967846	0.996516	TMEM87A	protein_coding
ENSG00000103994	-1.57148	3.16976	2.6598	0.102914	0.31079	ZNF106	protein_coding
ENSG00000104043	0.420975	2.06513	0.0579509	0.809764	0.92167	ATP8B4	protein_coding
ENSG00000104064	-1.4617	4.08391	3.39662	0.0653302	0.237123	GABPB1	protein_coding
ENSG00000104081	1.45094	6.19106	6.86173	0.00880612	0.0695923	BMF	protein_coding
ENSG00000104093	-1.27499	5.13138	4.19935	0.0404395	0.17749	DMXL2	protein_coding
ENSG00000104112	0.915676	2.29265	0.511174	0.474631	0.713061	SCG3	protein_coding
ENSG00000104129	-4.09401	5.09642	22.0948	2.6e-06	0.000125134	DNAJC17	protein_coding
ENSG00000104131	0.436795	4.40204	0.346192	0.556276	0.775534	EIF3J	protein_coding
ENSG00000104133	-0.999974	6.60687	3.8585	0.0494947	0.201254	SPG11	protein_coding
ENSG00000104142	-0.323564	2.44445	0.104073	0.746996	0.890546	VPS18	protein_coding
ENSG00000104147	-0.953838	2.52422	0.319198	0.57209	0.785433	OIP5	protein_coding
ENSG00000104154	2.2566	10.4725	9.50694	0.00204696	0.0251582	SLC30A4	protein_coding
ENSG00000104164	-0.252678	9.15191	0.250289	0.616872	0.811166	BLOC1S6	protein_coding
ENSG00000104177	1.0501	1.55179	0.558632	0.454812	0.696991	MYEF2	protein_coding
ENSG00000104205	-4.55096	2.09212	6.05085	0.0138996	0.0918483	SGK3	protein_coding
ENSG00000104218	0.308749	4.12634	0.228959	0.632297	0.821832	CSPP1	protein_coding
ENSG00000104219	-0.463738	2.50078	0.119573	0.729498	0.881173	ZDHHC2	protein_coding
ENSG00000104221	-0.533077	2.73359	0.327646	0.567049	0.783063	BRF2	protein_coding
ENSG00000104237	2.06194	2.72572	5.00144	0.0253262	0.132071	RP1	protein_coding
ENSG00000104290	-1.57863	1.88751	1.22345	0.268685	0.535483	FZD3	protein_coding
ENSG00000104299	-1.70466	2.64849	1.96448	0.161035	0.403047	INTS9	protein_coding
ENSG00000104312	0.439112	3.35136	0.291567	0.589218	0.795813	RIPK2	protein_coding
ENSG00000104320	0.300915	4.95678	0.291006	0.589577	0.796143	NBN	protein_coding
ENSG00000104321	10.0701	6.03527	106.087	7.06e-25	4.14e-21	TRPA1	protein_coding
ENSG00000104324	1.79411	2.81005	4.43245	0.0352619	0.163104	CPQ	protein_coding
ENSG00000104327	-0.451816	2.64622	0.207772	0.648519	0.833377	CALB1	protein_coding
ENSG00000104331	-4.59669	2.29296	5.06494	0.0244145	0.129232	IMPAD1	protein_coding
ENSG00000104341	-2.26439	1.32325	0.935992	0.333311	0.600499	LAPTM4B	protein_coding
ENSG00000104361	-1.21793	1.13207	0.345124	0.556886	0.775534	NIPAL2	protein_coding
ENSG00000104365	2.35615	2.1826	3.61602	0.0572257	0.218713	IKBKB	protein_coding
ENSG00000104368	-0.216681	3.62645	0.0832424	0.772951	0.902536	PLAT	protein_coding
ENSG00000104375	-0.636374	3.68926	0.767071	0.381125	0.645104	STK3	protein_coding
ENSG00000104388	-4.81726	2.01714	5.31995	0.0210827	0.119229	RAB2A	protein_coding
ENSG00000104408	-0.432622	4.02823	0.340149	0.559743	0.77799	EIF3E	protein_coding
ENSG00000104412	2.11893	3.09329	6.11591	0.0133971	0.0904097	EMC2	protein_coding
ENSG00000104415	-0.364786	3.85967	0.200175	0.65458	0.836582	WISP1	protein_coding
ENSG00000104419	-1.34463	2.85062	1.88458	0.169814	0.415101	NDRG1	protein_coding
ENSG00000104427	-2.14332	1.2287	0.849842	0.356597	0.62263	ZC2HC1A	protein_coding
ENSG00000104432	4.67353	9.40796	38.014	7.02e-10	1.13e-07	IL7	protein_coding
ENSG00000104447	-1.62117	4.29147	4.25749	0.0390775	0.173374	TRPS1	protein_coding
ENSG00000104450	-1.2339	6.46702	6.11432	0.0134091	0.0904415	SPAG1	protein_coding
ENSG00000104472	-0.791704	2.7251	0.512726	0.473961	0.712602	CHRAC1	protein_coding
ENSG00000104497	-0.206961	2.70009	0.0568151	0.811603	0.922719	SNX16	protein_coding
ENSG00000104517	-1.61945	3.47842	2.40332	0.121078	0.341392	UBR5	protein_coding
ENSG00000104518	-0.608664	2.48099	0.338292	0.560817	0.779035	GSDMD	protein_coding
ENSG00000104529	-0.927444	3.40658	1.15288	0.282948	0.549838	EEF1D	protein_coding
ENSG00000104549	-2.54543	3.44249	6.99974	0.00815215	0.0663328	SQLE	protein_coding
ENSG00000104613	-2.89586	1.40285	1.53262	0.21572	0.470526	INTS10	protein_coding
ENSG00000104626	0.784963	3.46169	1.38298	0.239594	0.500874	ERI1	protein_coding
ENSG00000104643	-5.93056	2.75318	10.3009	0.00132964	0.0185915	MTMR9	protein_coding
ENSG00000104660	-4.96395	2.27168	5.97222	0.0145329	0.0941405	LEPROTL1	protein_coding
ENSG00000104671	-1.47342	2.60144	1.70437	0.191717	0.44097	DCTN6	protein_coding
ENSG00000104687	3.83496	1.98452	5.63621	0.0175932	0.106773	GSR	protein_coding
ENSG00000104689	0.8447	1.3551	0.254677	0.613801	0.810597	TNFRSF10A	protein_coding
ENSG00000104691	2.57536	3.22894	10.5479	0.00116318	0.0168355	UBXN8	protein_coding
ENSG00000104714	-0.895115	2.0194	0.459685	0.497771	0.731344	ERICH1	protein_coding
ENSG00000104728	0.975347	2.34092	1.15067	0.28341	0.549858	ARHGEF10	protein_coding
ENSG00000104731	0.690736	2.33856	0.452119	0.501331	0.734428	KLHDC4	protein_coding
ENSG00000104738	-2.07e-16	1.02462	0	1	1	MCM4	protein_coding
ENSG00000104756	-0.153119	4.14225	0.0502348	0.822655	0.928972	KCTD9	protein_coding
ENSG00000104763	-0.74472	5.21343	1.70383	0.191788	0.44097	ASAH1	protein_coding
ENSG00000104765	-5.22373	2.57479	7.88931	0.0049728	0.0475822	BNIP3L	protein_coding
ENSG00000104774	-1.40036	2.923	2.064	0.150814	0.387731	MAN2B1	protein_coding
ENSG00000104783	2.20142	2.99255	7.67795	0.00558995	0.0511879	KCNN4	protein_coding
ENSG00000104804	-0.74084	6.32367	1.81264	0.178192	0.426459	TULP2	protein_coding
ENSG00000104805	-0.719242	1.88055	0.231626	0.630321	0.820354	NUCB1	protein_coding
ENSG00000104812	3.32902	7.05314	30.8789	2.75e-08	2.81e-06	GYS1	protein_coding
ENSG00000104814	-1.92054	1.33547	0.711057	0.399093	0.660092	MAP4K1	protein_coding
ENSG00000104823	-1.7325	1.23545	0.602958	0.437452	0.687511	ECH1	protein_coding
ENSG00000104824	-0.365952	3.10362	0.156904	0.692023	0.86002	HNRNPL	protein_coding
ENSG00000104825	0.545667	2.21534	0.208582	0.647881	0.833169	NFKBIB	protein_coding
ENSG00000104826	1.83667	1.38064	1.18021	0.277314	0.543389	LHB	protein_coding
ENSG00000104833	-1.62405	2.01576	0.894736	0.344197	0.610918	TUBB4A	protein_coding
ENSG00000104835	3.77584	2.19891	7.56577	0.00594874	0.0535768	SARS2	protein_coding
ENSG00000104848	-1.76156	3.74247	4.92182	0.0265196	0.136103	KCNA7	protein_coding
ENSG00000104852	-3.83554	1.83399	3.09247	0.0786552	0.265495	SNRNP70	protein_coding
ENSG00000104853	2.62334	1.7942	5.00952	0.0252082	0.131573	CLPTM1	protein_coding
ENSG00000104856	-0.804244	3.12855	0.349975	0.554127	0.775534	RELB	protein_coding
ENSG00000104859	-1.15214	2.27689	0.797931	0.371713	0.636024	CLASRP	protein_coding
ENSG00000104866	-3.0393	1.57774	1.76812	0.183615	0.433039	PPP1R37	protein_coding
ENSG00000104870	-1.08213	2.17341	0.672693	0.412114	0.671718	FCGRT	protein_coding
ENSG00000104872	-4.06243	1.68389	3.55537	0.0593531	0.223782	PIH1D1	protein_coding
ENSG00000104880	2.12552	3.11227	5.36463	0.0205492	0.117653	ARHGEF18	protein_coding
ENSG00000104881	-2.1985	1.32733	0.912736	0.33939	0.606176	PPP1R13L	protein_coding
ENSG00000104883	-0.404332	2.7049	0.166145	0.683561	0.854397	PEX11G	protein_coding
ENSG00000104885	-0.972236	3.15479	1.07256	0.300367	0.566305	DOT1L	protein_coding
ENSG00000104886	0.758733	5.43547	0.953614	0.328801	0.59782	PLEKHJ1	protein_coding
ENSG00000104889	1.01983	1.25717	0.307725	0.57908	0.789328	RNASEH2A	protein_coding
ENSG00000104892	-3.97347	1.61203	3.30391	0.069115	0.244763	KLC3	protein_coding
ENSG00000104894	-0.921716	2.67106	0.668127	0.413705	0.672878	CD37	protein_coding
ENSG00000104903	-1.80475	2.11479	1.62022	0.203062	0.456843	LYL1	protein_coding
ENSG00000104904	-0.233331	3.27086	0.0762489	0.782447	0.907065	OAZ1	protein_coding
ENSG00000104907	0.419304	2.37239	0.123235	0.725552	0.879639	TRMT1	protein_coding
ENSG00000104921	0.891854	2.21141	0.404006	0.525028	0.754079	FCER2	protein_coding
ENSG00000104946	2.06263	7.03104	16.3316	5.32e-05	0.00147837	TBC1D17	protein_coding
ENSG00000104951	-1.71093	4.544	1.64423	0.199746	0.452391	IL4I1	protein_coding
ENSG00000104957	-0.211767	1.80776	0.0226576	0.880351	0.958241	CCDC130	protein_coding
ENSG00000104960	-0.935152	6.34743	3.11077	0.0777763	0.263496	PTOV1	protein_coding
ENSG00000104969	-0.431343	2.09582	0.0630951	0.801669	0.918342	SGTA	protein_coding
ENSG00000104972	1.17168	2.51062	1.64513	0.199624	0.452288	LILRB1	protein_coding
ENSG00000104973	2.09655	1.87764	1.25698	0.262223	0.52847	MED25	protein_coding
ENSG00000104974	0.482859	1.84928	0.105771	0.745011	0.890133	LILRA1	protein_coding
ENSG00000104979	0.448754	1.96897	0.127699	0.72083	0.876873	C19orf53	protein_coding
ENSG00000104980	1.73059	2.05289	1.14533	0.284529	0.551141	TIMM44	protein_coding
ENSG00000104998	-0.86911	2.03084	0.251022	0.616356	0.810995	IL27RA	protein_coding
ENSG00000105011	-0.266823	3.39143	0.0848351	0.770849	0.901937	ASF1B	protein_coding
ENSG00000105053	-0.327639	2.9575	0.15664	0.692269	0.860082	VRK3	protein_coding
ENSG00000105058	-1.19937	2.52063	0.707586	0.400246	0.661193	FAM32A	protein_coding
ENSG00000105063	-3.88533	1.83073	3.70306	0.0543128	0.211952	PPP6R1	protein_coding
ENSG00000105072	-0.0207307	5.1953	0.00127601	0.971505	0.997912	C19orf44	protein_coding
ENSG00000105085	-0.513177	4.68671	0.72845	0.393386	0.656168	MED26	protein_coding
ENSG00000105088	-3.02595	1.30377	1.53696	0.215071	0.470526	OLFM2	protein_coding
ENSG00000105122	-0.451657	1.50172	0.0864819	0.768698	0.900978	RASAL3	protein_coding
ENSG00000105127	0.168676	6.36368	0.109202	0.741055	0.887793	AKAP8	protein_coding
ENSG00000105136	1.51428	1.91079	1.80243	0.179419	0.427404	ZNF419	protein_coding
ENSG00000105171	-1.08013	3.10446	0.654685	0.418442	0.675541	POP4	protein_coding
ENSG00000105193	0.34753	3.63571	0.148173	0.700287	0.865645	RPS16	protein_coding
ENSG00000105197	-1.32403	2.49428	1.27997	0.257905	0.523121	TIMM50	protein_coding
ENSG00000105202	-3.48974	1.70755	2.67871	0.101698	0.30876	FBL	protein_coding
ENSG00000105220	-0.134835	2.67021	0.0239915	0.876907	0.956467	GPI	protein_coding
ENSG00000105221	0.469425	2.5861	0.214179	0.643512	0.829973	AKT2	protein_coding
ENSG00000105223	1.71722	2.20872	2.89937	0.088614	0.284698	PLD3	protein_coding
ENSG00000105229	-0.97748	4.06601	1.41779	0.233768	0.492378	PIAS4	protein_coding
ENSG00000105248	-0.830472	2.29803	0.494681	0.481846	0.718844	YJU2	protein_coding
ENSG00000105254	-1.62146	3.19686	3.0616	0.0801629	0.269147	TBCB	protein_coding
ENSG00000105255	-1.75143	1.12502	0.591334	0.441904	0.687511	FSD1	protein_coding
ENSG00000105270	2.06974	2.73786	4.47772	0.0343394	0.160226	CLIP3	protein_coding
ENSG00000105278	-0.927195	2.2782	0.552561	0.457273	0.699036	ZFR2	protein_coding
ENSG00000105281	2.23816	2.57875	4.73196	0.0296072	0.145433	SLC1A5	protein_coding
ENSG00000105289	-2.07e-16	1.02462	0	1	1	TJP3	protein_coding
ENSG00000105290	-0.225339	3.56408	0.0944645	0.758576	0.896397	APLP1	protein_coding
ENSG00000105321	1.70256	3.95938	5.81535	0.0158869	0.0997892	CCDC9	protein_coding
ENSG00000105323	-2.18393	5.53568	13.1273	0.000291021	0.00574212	HNRNPUL1	protein_coding
ENSG00000105325	-1.15513	3.97096	1.86355	0.172216	0.41853	FZR1	protein_coding
ENSG00000105327	4.11073	7.55392	42.7155	6.33e-11	1.36e-08	BBC3	protein_coding
ENSG00000105329	-1.99973	6.75335	10.7683	0.00103252	0.0154134	TGFB1	protein_coding
ENSG00000105339	1.06508	3.53177	2.25396	0.133273	0.362815	DENND3	protein_coding
ENSG00000105341	-1.49021	2.73633	1.56278	0.211259	0.46734	DMAC2	protein_coding
ENSG00000105355	1.75796	2.39233	2.91528	0.087744	0.282993	PLIN3	protein_coding
ENSG00000105364	1.49904	1.26818	0.721208	0.395748	0.657401	MRPL4	protein_coding
ENSG00000105372	-1.84923	3.05024	2.79658	0.0944656	0.296108	RPS19	protein_coding
ENSG00000105373	-2.30123	2.4023	2.91868	0.0875597	0.282658	NOP53	protein_coding
ENSG00000105376	1.65505	1.84801	2.2794	0.131103	0.359074	ICAM5	protein_coding
ENSG00000105379	-0.5197	4.74376	0.770614	0.380027	0.643784	ETFB	protein_coding
ENSG00000105383	-0.838745	2.02707	0.412519	0.520694	0.750426	CD33	protein_coding
ENSG00000105392	-0.180954	4.1967	0.073477	0.78634	0.909362	CRX	protein_coding
ENSG00000105397	0.357539	1.962	0.0501409	0.822818	0.929082	TYK2	protein_coding
ENSG00000105401	-1.70213	2.90896	2.14843	0.142716	0.376639	CDC37	protein_coding
ENSG00000105402	-0.329434	2.11467	0.0565361	0.812057	0.92272	NAPA	protein_coding
ENSG00000105409	-0.558627	1.75651	0.155314	0.693508	0.861001	ATP1A3	protein_coding
ENSG00000105426	-3.66426	1.77642	2.88161	0.0895963	0.286427	PTPRS	protein_coding
ENSG00000105443	-0.932928	3.36698	1.25051	0.263456	0.529419	CYTH2	protein_coding
ENSG00000105483	-0.168773	3.84067	0.0466609	0.828979	0.931131	CARD8	protein_coding
ENSG00000105497	-2.16753	2.2401	2.48687	0.1148	0.333137	ZNF175	protein_coding
ENSG00000105499	2.15461	2.70649	6.36749	0.011623	0.0830215	PLA2G4C	protein_coding
ENSG00000105501	0.799827	2.04705	0.454125	0.500382	0.733589	SIGLEC5	protein_coding
ENSG00000105509	-0.111867	1.60361	0.00429178	0.947767	0.987285	HAS1	protein_coding
ENSG00000105514	-1.34312	3.62314	2.85382	0.0911571	0.289388	RAB3D	protein_coding
ENSG00000105516	-1.40566	3.86347	2.46168	0.116654	0.334403	DBP	protein_coding
ENSG00000105518	-3.02521	3.28978	7.46635	0.00628628	0.0554962	TMEM205	protein_coding
ENSG00000105519	1.48831	3.16628	4.08327	0.0433097	0.184202	CAPS	protein_coding
ENSG00000105520	-0.278114	1.94451	0.0538411	0.816509	0.925521	PLPPR2	protein_coding
ENSG00000105552	1.24406	2.28307	0.831788	0.361756	0.62718	BCAT2	protein_coding
ENSG00000105576	0.387234	2.27641	0.130082	0.718347	0.87622	TNPO2	protein_coding
ENSG00000105583	-0.880931	2.02378	0.462529	0.496445	0.730127	WDR83OS	protein_coding
ENSG00000105607	-0.376742	2.0657	0.0985672	0.753556	0.893839	GCDH	protein_coding
ENSG00000105609	-0.459061	3.46659	0.249986	0.617085	0.811166	LILRB5	protein_coding
ENSG00000105613	-0.550768	2.55003	0.319703	0.571786	0.785303	MAST1	protein_coding
ENSG00000105617	1.10358	3.52172	2.54796	0.110437	0.325576	LENG1	protein_coding
ENSG00000105618	0.0436572	3.47785	0.00382759	0.950668	0.988459	PRPF31	protein_coding
ENSG00000105619	0.0992615	2.65859	0.0117844	0.913555	0.971749	TFPT	protein_coding
ENSG00000105639	-0.623035	1.72688	0.159487	0.689629	0.858529	JAK3	protein_coding
ENSG00000105640	-2.56975	2.64352	3.77516	0.0520191	0.206993	RPL18A	protein_coding
ENSG00000105641	0.0161922	2.13982	3.81e-06	0.998443	1	SLC5A5	protein_coding
ENSG00000105642	-0.511535	2.48505	0.176902	0.674049	0.849804	KCNN1	protein_coding
ENSG00000105643	0.104953	2.61817	0.00696338	0.933496	0.982099	ARRDC2	protein_coding
ENSG00000105647	-2.85623	5.34562	15.6045	7.81e-05	0.00200883	PIK3R2	protein_coding
ENSG00000105649	2.52143	1.16571	2.15127	0.142452	0.37611	RAB3A	protein_coding
ENSG00000105650	0.526225	1.61643	0.159536	0.689584	0.858529	PDE4C	protein_coding
ENSG00000105655	-5.33518	4.63307	25.1455	5.32e-07	3.43e-05	ISYNA1	protein_coding
ENSG00000105656	-2.54322	1.32084	1.19705	0.273911	0.539787	ELL	protein_coding
ENSG00000105669	-5.05979	2.40021	6.76799	0.00928072	0.0717821	COPE	protein_coding
ENSG00000105671	-2.26018	3.63351	4.95774	0.0259741	0.134573	DDX49	protein_coding
ENSG00000105672	3.26862	1.29687	3.74443	0.0529837	0.208336	ETV2	protein_coding
ENSG00000105676	-0.467023	2.0458	0.13687	0.711413	0.872382	ARMC6	protein_coding
ENSG00000105679	-0.146083	3.10126	0.0187138	0.89119	0.962704	GAPDHS	protein_coding
ENSG00000105695	0.396422	1.89786	0.016997	0.896272	0.964458	MAG	protein_coding
ENSG00000105698	-1.15983	2.49485	1.04624	0.306374	0.572785	USF2	protein_coding
ENSG00000105699	-1.73866	5.53312	7.73462	0.00541721	0.0503129	LSR	protein_coding
ENSG00000105700	1.38911	1.75599	0.529791	0.466695	0.706505	KXD1	protein_coding
ENSG00000105701	-4.413	1.92708	4.35986	0.0367954	0.167123	FKBP8	protein_coding
ENSG00000105711	1.35316	1.26394	0.588865	0.442859	0.687511	SCN1B	protein_coding
ENSG00000105723	-0.679848	3.28118	0.606151	0.436241	0.687511	GSK3A	protein_coding
ENSG00000105732	0.951979	3.65923	1.41843	0.233662	0.492213	ZNF574	protein_coding
ENSG00000105738	0.221653	1.52738	0.0248638	0.874707	0.955317	SIPA1L3	protein_coding
ENSG00000105755	0.821958	1.73145	0.434675	0.509704	0.741326	ETHE1	protein_coding
ENSG00000105767	-1.21793	1.13207	0.345124	0.556886	0.775534	CADM4	protein_coding
ENSG00000105771	2.42022	5.60146	12.2829	0.000457138	0.00816816	SMG9	protein_coding
ENSG00000105778	-1.08902	2.1762	0.708413	0.399971	0.660861	AVL9	protein_coding
ENSG00000105784	0.531411	2.61208	0.284664	0.59366	0.799175	RUNDC3B	protein_coding
ENSG00000105793	0.0222885	2.68652	0.000612131	0.980261	1	GTPBP10	protein_coding
ENSG00000105808	0.48638	2.09573	0.20953	0.647136	0.832661	RASA4	protein_coding
ENSG00000105810	-0.471576	1.66691	0.100569	0.751148	0.892595	CDK6	protein_coding
ENSG00000105819	-1.27916	6.77178	6.83514	0.00893815	0.0700785	PMPCB	protein_coding
ENSG00000105821	-0.666149	5.00839	1.15097	0.283347	0.549858	DNAJC2	protein_coding
ENSG00000105835	0.0976932	7.92989	0.0208621	0.885155	0.960287	NAMPT	protein_coding
ENSG00000105851	0.301005	2.68422	0.0711045	0.789735	0.911911	PIK3CG	protein_coding
ENSG00000105855	1.97594	6.45293	11.8521	0.000575966	0.00980367	ITGB8	protein_coding
ENSG00000105856	-1.81665	4.93131	6.35901	0.0116786	0.0833175	HBP1	protein_coding
ENSG00000105865	-1.68509	2.68632	2.41327	0.120311	0.340204	DUS4L	protein_coding
ENSG00000105875	-1.30961	3.77731	2.45862	0.116881	0.334843	WDR91	protein_coding
ENSG00000105877	-0.333332	2.57801	0.103616	0.747532	0.890806	DNAH11	protein_coding
ENSG00000105879	-0.832901	2.45029	0.617624	0.431932	0.686286	CBLL1	protein_coding
ENSG00000105887	-0.920507	2.41675	0.571947	0.449486	0.692561	MTPN	protein_coding
ENSG00000105889	7.98576	12.1931	27.8667	1.3e-07	1.05e-05	STEAP1B	protein_coding
ENSG00000105926	3.56273	3.32101	21.4074	3.71e-06	0.000169311	MPP6	protein_coding
ENSG00000105928	2.6443	5.31716	13.5447	0.000232954	0.00477854	GSDME	protein_coding
ENSG00000105939	1.81455	2.33667	3.01441	0.0825274	0.27426	ZC3HAV1	protein_coding
ENSG00000105953	-4.35154	2.05029	4.23243	0.0396585	0.17511	OGDH	protein_coding
ENSG00000105963	-0.695285	3.40531	0.556057	0.455853	0.697887	ADAP1	protein_coding
ENSG00000105967	1.26986	2.70644	0.920141	0.337438	0.604873	TFEC	protein_coding
ENSG00000105968	0.895372	2.07385	0.595286	0.440382	0.687511	H2AFV	protein_coding
ENSG00000105971	0.308454	1.53499	0.0249026	0.87461	0.955317	CAV2	protein_coding
ENSG00000105974	1.0131	2.27114	0.464944	0.495322	0.729024	CAV1	protein_coding
ENSG00000105976	0.860633	3.30703	0.806724	0.369091	0.633879	MET	protein_coding
ENSG00000105982	-0.169284	4.94322	0.0870161	0.768005	0.900978	RNF32	protein_coding
ENSG00000105983	-1.39737	2.34883	1.25932	0.261779	0.527938	LMBR1	protein_coding
ENSG00000105993	1.7823	4.93967	9.84321	0.00170459	0.0223684	DNAJB6	protein_coding
ENSG00000105996	-2.19942	3.87419	5.65616	0.0173942	0.10593	HOXA2	protein_coding
ENSG00000105997	-3.95759	1.8921	3.30149	0.0692172	0.244863	HOXA3	protein_coding
ENSG00000106003	-1.35071	3.25619	1.66133	0.197423	0.449735	LFNG	protein_coding
ENSG00000106009	-2.77693	8.534	20.9814	4.64e-06	0.000206256	BRAT1	protein_coding
ENSG00000106012	-0.206857	1.81112	0.0232405	0.878833	0.957501	IQCE	protein_coding
ENSG00000106018	-2.07e-16	1.02462	0	1	1	VIPR2	protein_coding
ENSG00000106034	2.41729	1.9509	4.273	0.0387225	0.172465	CPED1	protein_coding
ENSG00000106052	-0.652925	4.8963	0.955852	0.328234	0.597594	TAX1BP1	protein_coding
ENSG00000106066	-1.45221	3.88916	3.5376	0.059992	0.224966	CPVL	protein_coding
ENSG00000106069	-0.255562	2.72959	0.056801	0.811625	0.922719	CHN2	protein_coding
ENSG00000106077	0.547621	1.78847	0.20368	0.651767	0.835302	ABHD11	protein_coding
ENSG00000106080	0.563214	3.18147	0.613547	0.433455	0.687511	FKBP14	protein_coding
ENSG00000106089	0.682669	3.16994	0.544056	0.460757	0.701498	STX1A	protein_coding
ENSG00000106100	5.03155	4.3579	33.2849	7.96e-09	9.34e-07	NOD1	protein_coding
ENSG00000106105	0.388101	3.06209	0.241766	0.622934	0.815019	GARS	protein_coding
ENSG00000106113	1.20337	3.18317	1.93769	0.16392	0.406596	CRHR2	protein_coding
ENSG00000106144	-1.21793	1.13207	0.345124	0.556886	0.775534	CASP2	protein_coding
ENSG00000106153	-2.09734	2.37381	2.35939	0.124531	0.348061	CHCHD2	protein_coding
ENSG00000106244	-1.7515	7.47796	9.46171	0.00209806	0.0256607	PDAP1	protein_coding
ENSG00000106245	-0.639203	3.35918	0.617344	0.432036	0.68639	BUD31	protein_coding
ENSG00000106246	-0.771298	7.2219	2.5643	0.109301	0.324018	PTCD1	protein_coding
ENSG00000106258	0.171415	4.5755	0.0710576	0.789803	0.911929	CYP3A5	protein_coding
ENSG00000106261	-0.345017	2.86754	0.131932	0.716437	0.87502	ZKSCAN1	protein_coding
ENSG00000106263	-1.19685	2.10891	0.683159	0.408501	0.668225	EIF3B	protein_coding
ENSG00000106268	-0.383838	2.94807	0.167559	0.68229	0.853894	NUDT1	protein_coding
ENSG00000106290	0.787503	3.13224	0.528721	0.467145	0.706822	TAF6	protein_coding
ENSG00000106299	-1.77576	2.28309	1.69479	0.192971	0.442687	WASL	protein_coding
ENSG00000106305	-0.711	3.10063	0.741776	0.389093	0.652401	AIMP2	protein_coding
[truncated: 9,078 more rows]

## Sheet: Obese T1 Pairwise edgeR
ENSEMBL ID	logFC	logCPM	LR	PValue	FDR	Gene.name	Gene.type
ENSG00000000003	2.07338	1.87495	1.59111	0.207168	0.552615	TSPAN6	protein_coding
ENSG00000000419	-0.241169	2.83978	0.0200022	0.887531	0.985523	DPM1	protein_coding
ENSG00000000457	-0.585739	3.86664	0.375728	0.539899	0.815431	SCYL3	protein_coding
ENSG00000000460	1.11599	4.7955	1.84875	0.173929	0.518297	C1orf112	protein_coding
ENSG00000000938	1.12709	5.69793	1.04694	0.306213	0.653014	FGR	protein_coding
ENSG00000001036	-2.34116	2.97523	2.95474	0.0856262	0.370249	FUCA2	protein_coding
ENSG00000001084	4.51094	2.39718	8.33884	0.00388064	0.0758556	GCLC	protein_coding
ENSG00000001167	-3.86881	2.34533	4.05953	0.0439228	0.269598	NFYA	protein_coding
ENSG00000001460	-0.560276	2.2766	0.148006	0.700448	0.905299	STPG1	protein_coding
ENSG00000001461	3.31446	3.89555	9.61492	0.00193003	0.0513303	NIPAL3	protein_coding
ENSG00000001630	-4.73584	2.61509	5.94964	0.0147203	0.160121	CYP51A1	protein_coding
ENSG00000001631	-5.28767	2.84447	7.47543	0.00625467	0.0988342	KRIT1	protein_coding
ENSG00000002016	-1.97969	4.8581	3.2449	0.0716462	0.336585	RAD52	protein_coding
ENSG00000002330	-1.67763	5.1284	2.75821	0.0967563	0.393016	BAD	protein_coding
ENSG00000002549	1.60358	2.81717	1.91497	0.166413	0.507338	LAP3	protein_coding
ENSG00000002586	0.687215	2.41873	0.271336	0.602437	0.854756	CD99	protein_coding
ENSG00000002587	-3.99508	3.74941	7.92848	0.00486626	0.0859344	HS3ST1	protein_coding
ENSG00000002745	0.085205	3.06418	0.00555728	0.940575	1	WNT16	protein_coding
ENSG00000002746	2.07338	1.87495	1.59111	0.207168	0.552615	HECW1	protein_coding
ENSG00000002822	-0.905335	3.29357	0.694212	0.404736	0.726615	MAD1L1	protein_coding
ENSG00000002834	-1.58739	2.44274	1.17939	0.27748	0.619717	LASP1	protein_coding
ENSG00000002919	0.972169	2.81547	0.261208	0.609291	0.858984	SNX11	protein_coding
ENSG00000003056	-0.324657	5.93654	0.175529	0.675244	0.89363	M6PR	protein_coding
ENSG00000003393	-2.11e-16	1.75688	0	1	1	ALS2	protein_coding
ENSG00000003400	-0.150828	2.98196	0.0135158	0.907448	0.994712	CASP10	protein_coding
ENSG00000003402	0.788934	7.03807	1.40419	0.236023	0.583319	CFLAR	protein_coding
ENSG00000003436	0.122862	3.2973	0.0158708	0.899748	0.992242	TFPI	protein_coding
ENSG00000003509	-1.06552	4.97015	1.67143	0.196067	0.546992	NDUFAF7	protein_coding
ENSG00000003756	0.797269	3.70195	0.64564	0.421676	0.743264	RBM5	protein_coding
ENSG00000003987	-1.92134	6.41622	6.11567	0.0133989	0.151458	MTMR7	protein_coding
ENSG00000004139	-4.49151	2.3433	6.39334	0.0114549	0.138948	SARM1	protein_coding
ENSG00000004142	4.71119	2.50148	14.6196	0.000131538	0.00823879	POLDIP2	protein_coding
ENSG00000004399	-2.11e-16	1.75688	0	1	1	PLXND1	protein_coding
ENSG00000004455	-1.8083	1.8485	0.851354	0.35617	0.688251	AK2	protein_coding
ENSG00000004468	-2.2208	1.97093	1.22931	0.26754	0.608361	CD38	protein_coding
ENSG00000004478	-0.0455727	3.01611	0.000956922	0.975322	1	FKBP4	protein_coding
ENSG00000004487	-0.841742	5.01165	1.03057	0.310025	0.657007	KDM1A	protein_coding
ENSG00000004534	0.671469	3.87601	0.481616	0.487691	0.784442	RBM6	protein_coding
ENSG00000004660	-1.26392	2.8087	1.01212	0.314396	0.661717	CAMKK1	protein_coding
ENSG00000004700	0.0940521	5.20948	0.0131117	0.908837	0.995366	RECQL	protein_coding
ENSG00000004838	1.41562	2.07243	0.74008	0.389635	0.719578	ZMYND10	protein_coding
ENSG00000004846	-1.58845	2.00826	0.711398	0.39898	0.722406	ABCB5	protein_coding
ENSG00000004864	-1.82413	2.76666	1.64213	0.200034	0.550868	SLC25A13	protein_coding
ENSG00000004866	0.515838	2.38145	0.0361024	0.849304	0.973114	ST7	protein_coding
ENSG00000004897	4.51096	2.39718	8.3396	0.00387901	0.0758556	CDC27	protein_coding
ENSG00000004939	-2.4419	2.20116	1.51837	0.217866	0.560837	SLC4A1	protein_coding
ENSG00000004975	-0.199069	2.91236	0.024968	0.874447	0.982252	DVL2	protein_coding
ENSG00000005001	-2.95044	2.02425	2.03773	0.153438	0.481868	PRSS22	protein_coding
ENSG00000005007	0.477201	1.95867	0.0705569	0.790528	0.946096	UPF1	protein_coding
ENSG00000005020	2.15107	3.43092	3.69945	0.0544303	0.292661	SKAP2	protein_coding
ENSG00000005059	-3.05256	2.15584	2.21736	0.136466	0.459461	MCUB	protein_coding
ENSG00000005075	-0.785985	3.35403	0.564596	0.452414	0.767918	POLR2J	protein_coding
ENSG00000005156	1.49208	8.25612	4.3808	0.036346	0.250289	LIG3	protein_coding
ENSG00000005187	-0.131844	2.60338	0.0126439	0.91047	0.996155	ACSM3	protein_coding
ENSG00000005189	0.554541	4.0727	0.335853	0.562233	0.832097	REXO5	protein_coding
ENSG00000005238	-0.668262	3.53411	0.118902	0.730228	0.923237	FAM214B	protein_coding
ENSG00000005249	1.04846	2.1774	0.44541	0.504523	0.796234	PRKAR2B	protein_coding
ENSG00000005302	-2.0235	2.79918	2.10654	0.146671	0.476011	MSL3	protein_coding
ENSG00000005339	-0.625921	2.26602	0.180527	0.670921	0.891926	CREBBP	protein_coding
ENSG00000005379	-1.66709	2.43332	1.25039	0.263477	0.608361	TSPOAP1	protein_coding
ENSG00000005381	-3.47195	2.22305	3.36047	0.0667789	0.323357	MPO	protein_coding
ENSG00000005436	-2.46213	3.5185	3.74233	0.0530505	0.2888	GCFC2	protein_coding
ENSG00000005448	-2.11e-16	1.75688	0	1	1	WDR54	protein_coding
ENSG00000005471	-4.80383	2.61683	5.71946	0.0167779	0.171644	ABCB4	protein_coding
ENSG00000005483	-2.36744	4.78496	6.22811	0.0125738	0.146049	KMT2E	protein_coding
ENSG00000005486	-0.178761	4.31252	0.0293675	0.863933	0.979024	RHBDD2	protein_coding
ENSG00000005801	-1.92339	1.958	0.96001	0.327184	0.672088	ZNF195	protein_coding
ENSG00000005810	0.553421	2.86891	0.301751	0.582787	0.842537	MYCBP2	protein_coding
ENSG00000005812	0.136688	6.01863	0.0315752	0.858963	0.976607	FBXL3	protein_coding
ENSG00000005844	-2.11e-16	1.75688	0	1	1	ITGAL	protein_coding
ENSG00000005882	0.691028	2.51124	0.255834	0.612997	0.861308	PDK2	protein_coding
ENSG00000005884	1.16293	3.16787	0.857085	0.354556	0.688251	ITGA3	protein_coding
ENSG00000005889	-0.541111	2.69236	0.160385	0.688802	0.898199	ZFX	protein_coding
ENSG00000005893	-2.11e-16	1.75688	0	1	1	LAMP2	protein_coding
ENSG00000006015	0.891716	2.15519	0.326775	0.567564	0.83491	REX1BD	protein_coding
ENSG00000006016	-0.744827	5.69504	0.789746	0.374177	0.706999	CRLF1	protein_coding
ENSG00000006042	-2.11e-16	1.75688	0	1	1	TMEM98	protein_coding
ENSG00000006062	0.383281	2.25522	0.0697815	0.791655	0.947084	MAP3K14	protein_coding
ENSG00000006071	1.08806	2.01766	0.385715	0.53456	0.81432	ABCC8	protein_coding
ENSG00000006118	-1.16798	7.35343	2.48483	0.114949	0.425916	TMEM132A	protein_coding
ENSG00000006125	2.42772	3.5598	3.93239	0.0473645	0.278243	AP2B1	protein_coding
ENSG00000006194	0.358914	4.91646	0.184526	0.667512	0.88941	ZNF263	protein_coding
ENSG00000006210	0.477201	1.95867	0.0705569	0.790528	0.946096	CX3CL1	protein_coding
ENSG00000006283	1.21326	2.8008	0.877386	0.348919	0.688251	CACNA1G	protein_coding
ENSG00000006327	2.95316	3.59385	3.91346	0.0479009	0.27961	TNFRSF12A	protein_coding
ENSG00000006432	-2.36387	1.94571	1.3705	0.241726	0.585842	MAP3K9	protein_coding
ENSG00000006451	-1.07871	3.02138	0.86192	0.353202	0.688251	RALA	protein_coding
ENSG00000006453	-0.834936	6.34497	1.17417	0.278545	0.621114	BAIAP2L1	protein_coding
ENSG00000006459	1.28734	2.59851	1.12952	0.287878	0.633174	KDM7A	protein_coding
ENSG00000006530	-1.21586	4.60694	1.77776	0.182424	0.528839	AGK	protein_coding
ENSG00000006534	1.30268	2.86695	1.38344	0.239516	0.585842	ALDH3B1	protein_coding
ENSG00000006607	-0.321363	3.15599	0.092644	0.760842	0.936149	FARP2	protein_coding
ENSG00000006634	-0.177736	2.80407	0.0181585	0.892807	0.988326	DBF4	protein_coding
ENSG00000006638	-0.989996	2.21196	0.40052	0.526821	0.81432	TBXA2R	protein_coding
ENSG00000006652	0.368972	2.61296	0.107403	0.74312	0.929158	IFRD1	protein_coding
ENSG00000006704	-0.15497	2.34913	0.00130326	0.971202	1	GTF2IRD1	protein_coding
ENSG00000006712	-0.42508	4.20843	0.165659	0.683999	0.896179	PAF1	protein_coding
ENSG00000006740	-1.30813	2.27578	0.711006	0.39911	0.722446	ARHGAP44	protein_coding
ENSG00000006747	1.77279	2.39997	1.61452	0.203858	0.552615	SCIN	protein_coding
ENSG00000006756	-1.43937	3.24816	1.59837	0.206134	0.552615	ARSD	protein_coding
ENSG00000006757	1.88602	3.42541	3.25219	0.071328	0.335841	PNPLA4	protein_coding
ENSG00000006831	-2.29689	3.4174	3.93638	0.0472523	0.278123	ADIPOR2	protein_coding
ENSG00000007168	-2.80086	2.82279	3.23468	0.0720943	0.337822	PAFAH1B1	protein_coding
ENSG00000007202	0.294279	4.88645	0.0889938	0.76546	0.937751	KIAA0100	protein_coding
ENSG00000007237	-1.41243	3.19654	0.320015	0.571599	0.836503	GAS7	protein_coding
ENSG00000007255	-1.16115	2.49676	0.565115	0.452207	0.767857	TRAPPC6A	protein_coding
ENSG00000007264	-1.8083	1.8485	0.851354	0.35617	0.688251	MATK	protein_coding
ENSG00000007341	-0.671415	6.56364	0.811568	0.367657	0.701362	ST7L	protein_coding
ENSG00000007350	-2.51899	2.84468	2.98557	0.0840096	0.366436	TKTL1	protein_coding
ENSG00000007372	-1.26524	2.46124	0.692083	0.405457	0.726665	PAX6	protein_coding
ENSG00000007392	1.41253	2.48136	0.589229	0.442717	0.761015	LUC7L	protein_coding
ENSG00000007402	1.03182	2.32784	0.0984881	0.753652	0.932527	CACNA2D2	protein_coding
ENSG00000007516	-1.29163	4.63322	1.85592	0.173096	0.517232	BAIAP3	protein_coding
ENSG00000007866	1.29995	2.79528	0.817832	0.365815	0.699212	TEAD3	protein_coding
ENSG00000007923	0.57839	2.99992	0.261054	0.609397	0.859062	DNAJC11	protein_coding
ENSG00000007944	-2.11e-16	1.75688	0	1	1	MYLIP	protein_coding
ENSG00000008056	-1.72076	3.05915	2.15428	0.142173	0.466924	SYN1	protein_coding
ENSG00000008083	-0.364906	5.01659	0.210228	0.646589	0.876798	JARID2	protein_coding
ENSG00000008086	-1.02263	4.4335	1.12126	0.289646	0.63595	CDKL5	protein_coding
ENSG00000008118	-0.125526	4.51381	0.015287	0.9016	0.992516	CAMK1G	protein_coding
ENSG00000008128	-2.58712	1.93338	1.52326	0.217126	0.560326	CDK11A	protein_coding
ENSG00000008130	1.06163	3.31009	0.779454	0.377308	0.708721	NADK	protein_coding
ENSG00000008226	-2.75156	5.91584	10.9031	0.000960033	0.0331305	DLEC1	protein_coding
ENSG00000008256	-3.86297	2.51327	4.85626	0.0275461	0.217904	CYTH3	protein_coding
ENSG00000008277	-1.13964	3.68859	1.2372	0.266012	0.608361	ADAM22	protein_coding
ENSG00000008283	-0.630676	3.23105	0.331884	0.564552	0.833356	CYB561	protein_coding
ENSG00000008294	2.05516	3.87782	5.34719	0.0207556	0.191658	SPAG9	protein_coding
ENSG00000008300	0.866401	2.73468	0.508722	0.475693	0.776594	CELSR3	protein_coding
ENSG00000008311	0.0741797	2.42101	0.00166487	0.967453	1	AASS	protein_coding
ENSG00000008323	-1.71772	5.81276	2.76691	0.0962319	0.39301	PLEKHG6	protein_coding
ENSG00000008324	-1.26899	2.82685	0.890838	0.34525	0.688251	SS18L2	protein_coding
ENSG00000008382	-0.220305	4.30423	0.0396919	0.842084	0.971688	MPND	protein_coding
ENSG00000008394	3.31061	3.73802	9.14024	0.00250048	0.0604512	MGST1	protein_coding
ENSG00000008405	-0.415206	3.40193	0.128146	0.720362	0.917856	CRY1	protein_coding
ENSG00000008441	-1.18984	2.53739	0.742528	0.388852	0.719578	NFIX	protein_coding
ENSG00000008513	0.300868	3.89511	0.12941	0.719045	0.917441	ST3GAL1	protein_coding
ENSG00000008516	-1.40539	2.3771	0.897655	0.343411	0.68674	MMP25	protein_coding
ENSG00000008710	1.23269	2.41804	1.03933	0.307977	0.65467	PKD1	protein_coding
ENSG00000008735	-1.8083	1.8485	0.851354	0.35617	0.688251	MAPK8IP2	protein_coding
ENSG00000008838	6.34683	3.39174	19.8826	8.23e-06	0.00108971	MED24	protein_coding
ENSG00000008853	-0.571465	5.37597	0.436755	0.508693	0.800661	RHOBTB2	protein_coding
ENSG00000008869	-0.966857	2.74526	0.103423	0.74776	0.930012	HEATR5B	protein_coding
ENSG00000008952	-0.226405	3.52501	0.0520309	0.819566	0.96355	SEC62	protein_coding
ENSG00000008988	0.0421105	2.8441	0.000786321	0.977629	1	RPS20	protein_coding
ENSG00000009307	0.596056	2.94309	0.263261	0.607888	0.857877	CSDE1	protein_coding
ENSG00000009335	-2.11e-16	1.75688	0	1	1	UBE3C	protein_coding
ENSG00000009413	-0.179115	7.32103	0.0680557	0.794189	0.948414	REV3L	protein_coding
ENSG00000009724	-0.532683	5.20748	0.403081	0.525502	0.814138	MASP2	protein_coding
ENSG00000009765	1.02416	2.23363	0.493925	0.482182	0.780215	IYD	protein_coding
ENSG00000009790	0.474744	3.19914	0.201156	0.653789	0.881131	TRAF3IP3	protein_coding
ENSG00000009830	-0.140792	3.29548	0.0146104	0.903791	0.993286	POMT2	protein_coding
ENSG00000009844	0.260464	2.06008	0.0321597	0.857678	0.976491	VTA1	protein_coding
ENSG00000009950	-2.01957	2.69656	1.94158	0.163498	0.502056	MLXIPL	protein_coding
ENSG00000009954	0.783332	1.97092	0.21651	0.641712	0.873763	BAZ1B	protein_coding
ENSG00000010017	0.202801	4.66961	0.0624327	0.802691	0.953779	RANBP9	protein_coding
ENSG00000010030	1.4666	2.26636	1.06828	0.301333	0.648821	ETV7	protein_coding
ENSG00000010072	-0.998961	5.73204	1.5298	0.216142	0.560326	SPRTN	protein_coding
ENSG00000010244	-0.0249045	3.61831	0.000746515	0.978203	1	ZNF207	protein_coding
ENSG00000010270	0.260464	2.06008	0.0321597	0.857678	0.976491	STARD3NL	protein_coding
ENSG00000010278	0.0143343	2.22322	7.24e-05	0.99321	1	CD9	protein_coding
ENSG00000010292	0.740446	3.78708	0.666089	0.414419	0.735	NCAPD2	protein_coding
ENSG00000010295	2.65338	4.20344	6.31569	0.0119674	0.142582	IFFO1	protein_coding
ENSG00000010310	0.255326	2.35973	0.0413073	0.838946	0.969943	GIPR	protein_coding
ENSG00000010322	-2.36387	1.94571	1.3705	0.241726	0.585842	NISCH	protein_coding
ENSG00000010327	-0.78974	3.21904	0.536113	0.464048	0.770976	STAB1	protein_coding
ENSG00000010361	-2.6864	4.12366	6.89112	0.00866248	0.120013	FUZ	protein_coding
ENSG00000010404	-2.45497	3.6997	4.12214	0.0423254	0.264159	IDS	protein_coding
ENSG00000010539	-3.2172	2.10906	2.46687	0.116269	0.4276	ZNF200	protein_coding
ENSG00000010704	1.26368	2.9729	0.313194	0.575727	0.83846	HFE	protein_coding
ENSG00000010803	-5.08498	2.69876	6.25314	0.0123973	0.144846	SCMH1	protein_coding
ENSG00000010818	2.13953	5.18775	6.34788	0.0117522	0.141408	HIVEP2	protein_coding
ENSG00000011007	-1.3024	2.74431	0.749945	0.386494	0.717188	ELOA	protein_coding
ENSG00000011009	-0.135883	2.93195	0.0180437	0.893144	0.988575	LYPLA2	protein_coding
ENSG00000011021	-1.30336	1.86145	0.522312	0.469857	0.770976	CLCN6	protein_coding
ENSG00000011083	-3.11121	2.58064	2.55825	0.10972	0.415387	SLC6A7	protein_coding
ENSG00000011114	1.88227	2.40245	2.21905	0.136317	0.459461	BTBD7	protein_coding
ENSG00000011132	1.25125	2.0608	0.535515	0.464297	0.770976	APBA3	protein_coding
ENSG00000011143	-0.838007	2.34877	0.333205	0.563778	0.832913	MKS1	protein_coding
ENSG00000011198	0.540312	2.26552	0.163548	0.685911	0.896482	ABHD5	protein_coding
ENSG00000011243	-3.57485	2.28522	3.44593	0.0634076	0.314716	AKAP8L	protein_coding
ENSG00000011258	-5.10443	2.93964	6.9764	0.00825917	0.116476	MBTD1	protein_coding
ENSG00000011260	-0.467922	2.77335	0.110064	0.740072	0.927484	UTP18	protein_coding
ENSG00000011275	2.78596	1.98381	2.73802	0.0979859	0.393016	RNF216	protein_coding
ENSG00000011295	-1.99932	6.81204	8.62407	0.00331749	0.0708896	TTC19	protein_coding
ENSG00000011405	-0.976018	2.46631	0.501934	0.478651	0.778223	PIK3C2A	protein_coding
ENSG00000011422	0.124728	3.44695	0.00701807	0.933236	1	PLAUR	protein_coding
ENSG00000011426	3.8253	2.22232	4.928	0.0264249	0.213402	ANLN	protein_coding
ENSG00000011454	-3.13421	2.24431	2.6305	0.104829	0.406213	RABGAP1	protein_coding
ENSG00000011478	-0.204527	3.69636	0.0396157	0.842234	0.971688	QPCTL	protein_coding
ENSG00000011523	-1.30907	8.2603	2.98958	0.0838017	0.365801	CEP68	protein_coding
ENSG00000011566	0.954261	2.18849	0.386353	0.534223	0.81432	MAP4K3	protein_coding
ENSG00000011590	0.161313	2.54378	0.0137869	0.906529	0.99451	ZBTB32	protein_coding
ENSG00000011600	1.11163	3.74591	1.45745	0.227336	0.57271	TYROBP	protein_coding
ENSG00000012061	0.458437	4.46135	0.112989	0.736767	0.92556	ERCC1	protein_coding
ENSG00000012124	1.41088	3.64959	2.46755	0.116219	0.4276	CD22	protein_coding
ENSG00000012211	-2.2208	1.97093	1.22931	0.26754	0.608361	PRICKLE3	protein_coding
ENSG00000012223	2.8811	2.41334	3.97792	0.0461006	0.275695	LTF	protein_coding
ENSG00000012232	-0.0248853	2.76173	0.000239439	0.987654	1	EXTL3	protein_coding
ENSG00000012660	-0.255276	2.0367	0.0205022	0.886143	0.984995	ELOVL5	protein_coding
ENSG00000012779	-4.64808	2.5692	4.8787	0.02719	0.217086	ALOX5	protein_coding
ENSG00000013275	1.66379	2.54233	1.46156	0.226682	0.572422	PSMC4	protein_coding
ENSG00000013288	-1.60216	2.52498	1.20864	0.271603	0.613633	MAN2B2	protein_coding
ENSG00000013293	-3.69874	2.37624	3.72386	0.0536401	0.290643	SLC7A14	protein_coding
ENSG00000013364	-0.0420807	2.63106	0.000902578	0.976033	1	MVP	protein_coding
ENSG00000013374	2.22326	4.92617	5.35018	0.0207201	0.19143	NUB1	protein_coding
ENSG00000013375	-0.789277	4.76638	0.966765	0.325488	0.672088	PGM3	protein_coding
ENSG00000013441	-0.220866	3.08087	0.0429605	0.8358	0.969142	CLK1	protein_coding
ENSG00000013523	-1.58845	2.00826	0.711398	0.39898	0.722406	ANGEL1	protein_coding
ENSG00000013561	-1.59799	3.7443	1.52172	0.21736	0.560599	RNF14	protein_coding
ENSG00000013563	2.73414	5.39405	8.8299	0.00296335	0.0669455	DNASE1L1	protein_coding
ENSG00000013583	1.47465	2.30759	1.74804	0.186124	0.531579	HEBP1	protein_coding
ENSG00000013588	-0.0414258	3.64909	0.00283468	0.957539	1	GPRC5A	protein_coding
ENSG00000013725	1.46649	2.26636	1.06838	0.301311	0.648821	CD6	protein_coding
ENSG00000013810	3.25289	2.03056	3.85227	0.0496788	0.280929	TACC3	protein_coding
ENSG00000014123	-3.43603	2.18856	3.10054	0.0782663	0.353273	UFL1	protein_coding
ENSG00000014138	1.19718	4.12705	2.22956	0.135392	0.459223	POLA2	protein_coding
ENSG00000014216	0.680722	2.46993	0.277616	0.598268	0.852469	CAPN1	protein_coding
ENSG00000014641	1.96595	2.80359	1.92332	0.165491	0.505405	MDH1	protein_coding
ENSG00000014914	1.36309	2.86583	1.33608	0.247726	0.590383	MTMR11	protein_coding
ENSG00000014919	-0.472305	5.7234	0.298029	0.585121	0.84466	COX15	protein_coding
ENSG00000015133	0.918667	3.37373	0.34528	0.556797	0.827604	CCDC88C	protein_coding
ENSG00000015153	-3.05256	2.15584	2.21736	0.136466	0.459461	YAF2	protein_coding
ENSG00000015171	-3.76525	2.28656	3.65175	0.0560105	0.296462	ZMYND11	protein_coding
ENSG00000015285	-3.76494	2.28656	3.64532	0.0562271	0.296462	WAS	protein_coding
ENSG00000015475	0.384573	4.01829	0.212371	0.644915	0.875406	BID	protein_coding
ENSG00000015479	-0.416213	2.73396	0.117743	0.731495	0.923883	MATR3	protein_coding
ENSG00000015532	-0.457758	4.49251	0.220157	0.63892	0.873763	XYLT2	protein_coding
ENSG00000015568	-1.7838	3.04301	1.88361	0.169924	0.511574	RGPD5	protein_coding
ENSG00000015676	-2.11e-16	1.75688	0	1	1	NUDCD3	protein_coding
ENSG00000016391	-1.30286	2.74431	0.749678	0.386578	0.717244	CHDH	protein_coding
ENSG00000016864	-0.293875	4.62927	0.109558	0.740648	0.927918	GLT8D1	protein_coding
ENSG00000017260	0.521655	3.54077	0.182044	0.669622	0.891142	ATP2C1	protein_coding
ENSG00000017797	-0.343926	2.9838	0.0737683	0.785927	0.946096	RALBP1	protein_coding
ENSG00000018189	-2.89281	3.23268	4.61345	0.0317221	0.234516	RUFY3	protein_coding
ENSG00000018280	0.262181	4.06723	0.0774435	0.780792	0.944431	SLC11A1	protein_coding
ENSG00000018408	-1.30336	1.86145	0.522312	0.469857	0.770976	WWTR1	protein_coding
ENSG00000018510	-2.86231	2.9413	4.17837	0.0409431	0.260503	AGPS	protein_coding
ENSG00000018610	-0.383673	2.44081	0.0483698	0.825925	0.96572	CXorf56	protein_coding
ENSG00000019102	-4.14315	2.31556	4.30025	0.0381067	0.250289	VSIG2	protein_coding
ENSG00000019144	-0.0370336	3.12433	0.000539263	0.981473	1	PHLDB1	protein_coding
ENSG00000019169	-1.60196	2.52498	1.2093	0.27147	0.613413	MARCO	protein_coding
ENSG00000019582	-0.431326	2.97565	0.113433	0.736269	0.925265	CD74	protein_coding
ENSG00000019995	-2.92673	5.79171	8.96637	0.00274994	0.0640197	ZRANB1	protein_coding
ENSG00000020129	-2.11e-16	1.75688	0	1	1	NCDN	protein_coding
ENSG00000020181	-0.702012	5.28496	0.689528	0.406325	0.727425	ADGRA2	protein_coding
ENSG00000020426	2.78596	1.98381	2.73802	0.0979859	0.393016	MNAT1	protein_coding
ENSG00000020577	2.57157	2.5867	4.55686	0.0327872	0.238551	SAMD4A	protein_coding
ENSG00000020633	0.581	2.42338	0.143896	0.704438	0.907004	RUNX3	protein_coding
ENSG00000020922	0.51055	2.79521	0.107301	0.743238	0.929158	MRE11	protein_coding
ENSG00000021300	-2.84957	4.06621	6.87191	0.0087561	0.120869	PLEKHB1	protein_coding
ENSG00000021355	0.672131	3.18005	0.3241	0.569154	0.836432	SERPINB1	protein_coding
ENSG00000021574	-0.93873	3.17361	0.487883	0.484873	0.782627	SPAST	protein_coding
ENSG00000021826	-1.38555	3.1256	0.969499	0.324805	0.672088	CPS1	protein_coding
ENSG00000022277	-1.82642	1.98316	0.901758	0.342311	0.685673	RTF2	protein_coding
ENSG00000022567	0.4556	4.00672	0.0945564	0.758463	0.934407	SLC45A4	protein_coding
ENSG00000022840	0.790745	2.70751	0.470476	0.492768	0.786784	RNF10	protein_coding
ENSG00000022976	-1.4815	3.91608	2.23176	0.135199	0.458912	ZNF839	protein_coding
ENSG00000023041	2.67179	8.84237	10.3605	0.00128742	0.0395399	ZDHHC6	protein_coding
ENSG00000023171	-1.04156	3.00176	0.380983	0.537078	0.81432	GRAMD1B	protein_coding
ENSG00000023191	-1.2122	4.52914	1.5546	0.212457	0.558971	RNH1	protein_coding
ENSG00000023228	-0.103241	2.43195	0.00375258	0.951154	1	NDUFS1	protein_coding
ENSG00000023287	-4.40575	4.79806	14.3538	0.000151476	0.00913004	RB1CC1	protein_coding
ENSG00000023318	0.882634	3.37845	0.776091	0.378339	0.709588	ERP44	protein_coding
ENSG00000023330	3.45896	2.06564	4.32958	0.0374554	0.250289	ALAS1	protein_coding
ENSG00000023445	3.81272	3.2555	11.2294	0.00080513	0.0294371	BIRC3	protein_coding
ENSG00000023572	-0.84076	5.45881	1.02969	0.310232	0.657307	GLRX2	protein_coding
ENSG00000023902	0.143716	3.72009	0.0115287	0.914494	0.998331	PLEKHO1	protein_coding
ENSG00000023909	3.07386	2.83531	7.03999	0.00797094	0.114441	GCLM	protein_coding
ENSG00000024048	-3.90548	2.32413	4.05481	0.0440456	0.270012	UBR2	protein_coding
ENSG00000024422	2.54949	3.66961	2.40793	0.120722	0.431396	EHD2	protein_coding
ENSG00000025156	2.50937	2.64124	3.63593	0.0565451	0.296462	HSF2	protein_coding
ENSG00000025293	-0.966122	2.69641	0.513896	0.473457	0.774068	PHF20	protein_coding
ENSG00000025434	-2.49293	3.56672	4.09352	0.0430479	0.267435	NR1H3	protein_coding
ENSG00000025708	-0.979733	4.23762	1.05406	0.304574	0.651542	TYMP	protein_coding
ENSG00000025770	-1.61574	2.69337	1.14373	0.284866	0.629301	NCAPH2	protein_coding
ENSG00000025772	0.986383	2.53701	0.682291	0.408799	0.728963	TOMM34	protein_coding
ENSG00000025796	-0.718795	3.41154	0.4908	0.483571	0.781528	SEC63	protein_coding
ENSG00000025800	0.477201	1.95867	0.0705569	0.790528	0.946096	KPNA6	protein_coding
ENSG00000026025	-2.67086	6.5072	8.57737	0.00340367	0.0714851	VIM	protein_coding
ENSG00000026036	-0.309383	5.63342	0.115829	0.733603	0.924235	RTEL1-TNFRSF6B	protein_coding
ENSG00000026103	-2.6077	3.08564	3.57505	0.0586536	0.300963	FAS	protein_coding
ENSG00000026297	-1.07921	3.30197	0.781403	0.376713	0.708721	RNASET2	protein_coding
ENSG00000026508	0.771059	4.63599	0.962987	0.326435	0.672088	CD44	protein_coding
ENSG00000026652	3.20472	6.04902	17.7115	2.57e-05	0.0025562	AGPAT4	protein_coding
ENSG00000026751	0.977002	2.71061	0.188265	0.664364	0.887857	SLAMF7	protein_coding
ENSG00000027075	0.975987	5.46098	1.37099	0.241641	0.585842	PRKCH	protein_coding
ENSG00000027697	1.23081	5.5837	1.23341	0.266744	0.608361	IFNGR1	protein_coding
ENSG00000027847	-2.11996	3.0304	2.60234	0.106706	0.410318	B4GALT7	protein_coding
ENSG00000027869	0.940814	1.99604	0.318011	0.572805	0.836503	SH2D2A	protein_coding
ENSG00000028116	-0.541382	4.53644	0.296092	0.586343	0.845401	VRK2	protein_coding
ENSG00000028137	-0.190565	2.7197	0.0143992	0.904486	0.993506	TNFRSF1B	protein_coding
ENSG00000028203	3.55961	2.17884	4.30028	0.0381061	0.250289	VEZT	protein_coding
ENSG00000028277	1.84959	3.52502	3.64467	0.0562489	0.296462	POU2F2	protein_coding
ENSG00000028310	-0.922643	2.32813	0.374989	0.540297	0.815543	BRD9	protein_coding
ENSG00000028528	-0.691758	2.23276	0.201454	0.65355	0.880876	SNX1	protein_coding
ENSG00000028839	1.89266	3.06906	3.25893	0.0710356	0.334822	TBPL1	protein_coding
ENSG00000029153	-1.68269	2.78043	1.58089	0.208633	0.555344	ARNTL2	protein_coding
ENSG00000029363	-0.832048	3.90215	0.451334	0.501702	0.794459	BCLAF1	protein_coding
ENSG00000029364	-0.417231	4.19862	0.184136	0.667843	0.889648	SLC39A9	protein_coding
ENSG00000029534	-0.161213	2.15428	0.0105589	0.918156	0.999045	ANK1	protein_coding
ENSG00000029639	3.28672	3.9022	6.26599	0.0123077	0.144717	TFB1M	protein_coding
ENSG00000029725	-0.473132	4.92745	0.337171	0.561467	0.83155	RABEP1	protein_coding
ENSG00000030304	-4.38403	2.44773	4.98394	0.0255837	0.211696	MUSK	protein_coding
ENSG00000030582	-0.753092	2.35024	0.113616	0.736064	0.925234	GRN	protein_coding
ENSG00000031003	0.598563	2.92822	0.177052	0.673919	0.89363	FAM13B	protein_coding
ENSG00000031081	0.323966	3.80627	0.130693	0.717714	0.916701	ARHGAP31	protein_coding
ENSG00000031698	4.38023	2.30328	7.66487	0.00563063	0.0926483	SARS	protein_coding
ENSG00000031823	-2.64906	2.06024	1.74696	0.18626	0.531579	RANBP3	protein_coding
ENSG00000032219	0.545506	2.3723	0.141365	0.706928	0.908833	ARID4A	protein_coding
ENSG00000032444	0.900913	2.69027	0.462882	0.49628	0.790026	PNPLA6	protein_coding
ENSG00000033011	-2.19247	3.50603	3.08987	0.0787812	0.353976	ALG1	protein_coding
ENSG00000033030	0.110049	2.95775	0.00385374	0.9505	1	ZCCHC8	protein_coding
ENSG00000033100	-0.693505	2.88098	0.224857	0.635364	0.872756	CHPF2	protein_coding
ENSG00000033122	-0.550872	3.97332	0.355308	0.551124	0.824951	LRRC7	protein_coding
ENSG00000033170	-0.0966367	3.28234	0.00916077	0.923749	1	FUT8	protein_coding
ENSG00000033178	-0.258923	2.4384	0.0376947	0.846057	0.972972	UBA6	protein_coding
ENSG00000033327	-1.48009	4.45011	2.39217	0.121944	0.434105	GAB2	protein_coding
ENSG00000033627	2.3897	3.84146	0.87616	0.349255	0.688251	ATP6V0A1	protein_coding
ENSG00000033800	-1.1716	4.74689	1.79486	0.180335	0.52574	PIAS1	protein_coding
ENSG00000034152	2.11326	2.46285	2.91923	0.0875299	0.372657	MAP2K3	protein_coding
ENSG00000034510	-0.614382	2.1444	0.126473	0.722117	0.917856	TMSB10	protein_coding
ENSG00000034533	1.07378	5.86094	1.72225	0.189403	0.536881	ASTE1	protein_coding
ENSG00000034677	-0.691775	2.23276	0.20148	0.653529	0.880876	RNF19A	protein_coding
ENSG00000034713	-0.161213	2.15428	0.0105589	0.918156	0.999045	GABARAPL2	protein_coding
ENSG00000035115	1.62017	2.67009	1.73288	0.188044	0.534491	SH3YL1	protein_coding
ENSG00000035141	-1.58845	2.00826	0.711398	0.39898	0.722406	FAM136A	protein_coding
ENSG00000035403	-1.78473	6.00953	5.40644	0.0200626	0.189534	VCL	protein_coding
ENSG00000035664	-0.336086	2.64387	0.0433555	0.835057	0.96891	DAPK2	protein_coding
ENSG00000035681	1.82554	6.94704	4.70695	0.0300409	0.227015	NSMAF	protein_coding
ENSG00000035687	-1.639	3.02386	1.60892	0.204644	0.552615	ADSS	protein_coding
ENSG00000035720	1.02222	2.65286	0.399417	0.52739	0.81432	STAP1	protein_coding
ENSG00000035862	1.75793	2.54145	0.202849	0.652431	0.880126	TIMP2	protein_coding
ENSG00000035928	0.864387	2.00543	0.233091	0.629241	0.868941	RFC1	protein_coding
ENSG00000036054	-1.48843	3.23546	1.77479	0.182791	0.528958	TBC1D23	protein_coding
ENSG00000036257	-2.79178	2.27722	2.05704	0.151505	0.481868	CUL3	protein_coding
ENSG00000036530	4.53463	2.42637	7.97202	0.0047506	0.0844636	CYP46A1	protein_coding
ENSG00000036565	1.55864	2.5723	0.266882	0.605431	0.856154	SLC18A1	protein_coding
ENSG00000036828	-0.472118	7.16125	0.521143	0.470354	0.771334	CASR	protein_coding
ENSG00000037474	-1.05356	1.88765	0.381333	0.536891	0.81432	NSUN2	protein_coding
ENSG00000037637	-0.793865	2.57631	0.392041	0.531228	0.81432	FBXO42	protein_coding
ENSG00000037757	-3.45115	2.48082	3.09008	0.078771	0.353976	MRI1	protein_coding
ENSG00000037897	-0.423209	3.73016	0.222173	0.63739	0.873748	METTL1	protein_coding
ENSG00000038210	0.894895	2.3208	0.446754	0.50388	0.796148	PI4K2B	protein_coding
ENSG00000038219	-1.33433	3.01556	0.902625	0.342079	0.685673	BOD1L1	protein_coding
ENSG00000038382	-0.497084	2.70223	0.0399095	0.841658	0.971611	TRIO	protein_coding
ENSG00000038427	-4.17696	3.51601	7.58497	0.0058857	0.0946876	VCAN	protein_coding
ENSG00000038532	5.3692	4.02268	16.1803	5.76e-05	0.00450486	CLEC16A	protein_coding
ENSG00000038945	-5.10583	2.74735	6.99167	0.00818901	0.115738	MSR1	protein_coding
ENSG00000039123	5.03269	2.61655	9.70577	0.0018369	0.0497377	MTREX	protein_coding
ENSG00000039319	-0.405979	3.00573	0.134987	0.713317	0.913577	ZFYVE16	protein_coding
ENSG00000039523	0.915946	4.01699	0.989514	0.319861	0.667405	RIPOR1	protein_coding
ENSG00000039650	-0.502706	5.26375	0.401383	0.526376	0.81432	PNKP	protein_coding
ENSG00000040487	-2.0313	4.20486	4.38994	0.0361515	0.250289	PQLC2	protein_coding
ENSG00000040531	-0.06348	3.18294	0.00367609	0.951653	1	CTNS	protein_coding
ENSG00000040633	3.76864	3.09842	5.78237	0.0161877	0.168882	PHF23	protein_coding
ENSG00000040933	5.1751	2.65729	11.8661	0.000571643	0.0232892	INPP4A	protein_coding
ENSG00000041357	1.57227	2.30998	1.15349	0.282821	0.626687	PSMA4	protein_coding
ENSG00000041802	4.89145	2.58185	9.30251	0.00228841	0.057129	LSG1	protein_coding
ENSG00000041880	-3.15125	2.13248	2.40953	0.120599	0.431197	PARP3	protein_coding
ENSG00000041982	-0.662006	2.84169	0.335023	0.562716	0.832393	TNC	protein_coding
ENSG00000041988	-1.18278	4.89705	2.03834	0.153377	0.481868	THAP3	protein_coding
ENSG00000042062	-0.743483	6.39547	0.625143	0.429143	0.749629	RIPOR3	protein_coding
ENSG00000042088	-1.81885	4.60968	3.13301	0.0767219	0.349639	TDP1	protein_coding
ENSG00000042304	2.57337	2.56181	2.99303	0.0836236	0.365114	C2orf83	protein_coding
ENSG00000042317	-2.2208	1.97093	1.22931	0.26754	0.608361	SPATA7	protein_coding
ENSG00000042429	-1.2384	3.38632	1.21368	0.270605	0.612325	MED17	protein_coding
ENSG00000042445	-0.820701	4.59435	0.703894	0.401478	0.724555	RETSAT	protein_coding
ENSG00000042493	-4.11059	2.2219	5.52795	0.018715	0.182791	CAPG	protein_coding
ENSG00000042781	3.33457	2.07774	3.83025	0.0503354	0.280929	USH2A	protein_coding
ENSG00000042832	-4.29138	4.29073	11.4745	0.000705576	0.0267951	TG	protein_coding
ENSG00000042980	3.3484	8.73822	6.20487	0.0127399	0.147224	ADAM28	protein_coding
ENSG00000043093	0.0567883	4.62287	0.0050196	0.943518	1	DCUN1D1	protein_coding
ENSG00000043143	-1.8083	1.8485	0.851354	0.35617	0.688251	JADE2	protein_coding
ENSG00000043462	0.282858	5.20011	0.10727	0.743274	0.929158	LCP2	protein_coding
ENSG00000044090	-0.728908	3.89274	0.364242	0.54616	0.821012	CUL7	protein_coding
ENSG00000044115	-0.3161	3.3734	0.0864411	0.768751	0.938654	CTNNA1	protein_coding
ENSG00000044446	-4.51946	2.5761	5.53932	0.0185938	0.182516	PHKA2	protein_coding
ENSG00000044574	-1.69861	3.3577	1.92836	0.164938	0.504225	HSPA5	protein_coding
ENSG00000046604	-1.39942	2.64427	0.428293	0.512828	0.804579	DSG2	protein_coding
ENSG00000046653	0.69179	3.47551	0.602349	0.437683	0.757179	GPM6B	protein_coding
ENSG00000047056	-0.560112	2.5168	0.177154	0.673831	0.89363	WDR37	protein_coding
ENSG00000047249	0.821978	3.93826	0.902311	0.342163	0.685673	ATP6V1H	protein_coding
ENSG00000047315	-1.88596	3.61265	3.2265	0.0724554	0.338914	POLR2B	protein_coding
ENSG00000047365	3.33457	2.07774	3.83025	0.0503354	0.280929	ARAP2	protein_coding
ENSG00000047410	-0.741443	2.83723	0.270524	0.60298	0.855153	TPR	protein_coding
ENSG00000047457	-1.78156	5.1464	3.61291	0.0573326	0.296803	CP	protein_coding
ENSG00000047579	-1.47414	5.76964	3.49093	0.0617058	0.309849	DTNBP1	protein_coding
ENSG00000047621	0.460717	3.53847	0.263482	0.607738	0.857767	C12orf4	protein_coding
ENSG00000047662	-0.64266	6.90682	0.903529	0.341837	0.685673	FAM184B	protein_coding
ENSG00000047932	4.36103	2.34485	7.66066	0.00564379	0.0926483	GOPC	protein_coding
ENSG00000048052	1.4874	3.84526	1.82509	0.176709	0.522001	HDAC9	protein_coding
ENSG00000048162	-1.88419	5.71826	5.07062	0.0243346	0.207203	NOP16	protein_coding
ENSG00000048342	-1.2009	7.00996	1.9081	0.167174	0.508767	CC2D2A	protein_coding
ENSG00000048392	-3.73654	2.167	4.33117	0.0374206	0.250289	RRM2B	protein_coding
ENSG00000048405	-2.05344	2.63149	2.02249	0.154985	0.484327	ZNF800	protein_coding
ENSG00000048471	2.02976	2.65918	2.90196	0.0884718	0.373598	SNX29	protein_coding
ENSG00000048540	4.12683	3.46826	9.24024	0.00236754	0.0585235	LMO3	protein_coding
ENSG00000048544	-0.408599	2.24385	0.0515374	0.820409	0.96355	MRPS10	protein_coding
ENSG00000048649	-2.11e-16	1.75688	0	1	1	RSF1	protein_coding
ENSG00000048707	2.12075	2.97425	3.10065	0.0782608	0.353273	VPS13D	protein_coding
ENSG00000048740	-0.635171	2.4969	0.22993	0.631576	0.870675	CELF2	protein_coding
ENSG00000048828	-2.42316	2.5992	2.20851	0.137251	0.460206	FAM120A	protein_coding
ENSG00000048991	-2.4419	2.20116	1.51837	0.217866	0.560837	R3HDM1	protein_coding
ENSG00000049089	-2.11e-16	1.75688	0	1	1	COL9A2	protein_coding
ENSG00000049167	3.08291	2.42174	4.96354	0.0258871	0.212736	ERCC8	protein_coding
ENSG00000049239	-0.555672	2.49342	0.137406	0.710874	0.911896	H6PD	protein_coding
ENSG00000049245	4.78846	2.56178	8.5886	0.00338274	0.0713303	VAMP3	protein_coding
ENSG00000049246	-0.0880946	3.66561	0.00660267	0.935238	1	PER3	protein_coding
ENSG00000049247	-1.75197	3.22423	2.4202	0.119779	0.431197	UTS2	protein_coding
ENSG00000049449	-1.31036	3.78489	1.39282	0.23793	0.585842	RCN1	protein_coding
ENSG00000049540	-2.2208	1.97093	1.22931	0.26754	0.608361	ELN	protein_coding
ENSG00000049541	-1.14949	2.17858	0.779624	0.377256	0.708721	RFC2	protein_coding
ENSG00000049618	-3.24162	2.19928	2.68373	0.101378	0.398607	ARID1B	protein_coding
ENSG00000049759	1.94067	2.72967	1.57521	0.209453	0.556937	NEDD4L	protein_coding
ENSG00000049768	-1.02444	3.75038	1.07488	0.299846	0.647281	FOXP3	protein_coding
ENSG00000049860	-0.662115	4.42168	0.532771	0.465444	0.770976	HEXB	protein_coding
ENSG00000050130	2.8811	2.41334	3.97804	0.0460972	0.275695	JKAMP	protein_coding
ENSG00000050165	-4.32231	2.83549	5.13785	0.0234096	0.203461	DKK3	protein_coding
ENSG00000050344	1.37676	8.1404	3.46288	0.062761	0.313623	NFE2L3	protein_coding
ENSG00000050393	-1.83105	2.49604	1.54205	0.214313	0.560326	MCUR1	protein_coding
ENSG00000050426	0.179798	2.23407	0.0167711	0.896959	0.991063	LETMD1	protein_coding
ENSG00000050438	-0.00656067	3.64516	2.24e-06	0.998805	1	SLC4A8	protein_coding
ENSG00000050628	3.62853	2.68437	6.72144	0.00952606	0.127303	PTGER3	protein_coding
ENSG00000050730	6.05137	3.23921	15.1306	0.000100323	0.00685093	TNIP3	protein_coding
ENSG00000050748	1.04257	2.88238	0.34534	0.556763	0.827604	MAPK9	protein_coding
ENSG00000050767	-0.0466203	2.07262	0.000289787	0.986418	1	COL23A1	protein_coding
ENSG00000051108	1.45099	2.64266	0.259286	0.610611	0.859816	HERPUD1	protein_coding
ENSG00000051128	-0.300124	4.18764	0.0962531	0.756373	0.933938	HOMER3	protein_coding
ENSG00000051180	-1.0043	3.05734	0.59385	0.440934	0.759859	RAD51	protein_coding
ENSG00000051523	-2.1093	3.80253	2.69115	0.100907	0.398556	CYBA	protein_coding
ENSG00000051620	-2.91111	3.64825	5.95072	0.0147113	0.160121	HEBP2	protein_coding
ENSG00000051825	1.86875	3.04158	1.88042	0.170286	0.512359	MPHOSPH9	protein_coding
ENSG00000052126	-3.45934	2.3287	3.17909	0.0745864	0.343528	PLEKHA5	protein_coding
ENSG00000052344	0.411207	4.20341	0.220099	0.638965	0.873763	PRSS8	protein_coding
ENSG00000052749	0.185359	4.81129	0.0524871	0.818791	0.963283	RRP12	protein_coding
ENSG00000052795	1.61508	3.68278	2.83839	0.0920362	0.382984	FNIP2	protein_coding
ENSG00000052850	-1.88835	2.48693	1.56232	0.211326	0.558778	ALX4	protein_coding
ENSG00000053108	-1.36577	3.08099	1.02446	0.311463	0.658327	FSTL4	protein_coding
ENSG00000053254	0.141411	2.57089	0.00495325	0.943892	1	FOXN3	protein_coding
ENSG00000053328	-3.75624	2.25306	3.76732	0.0522633	0.286471	METTL24	protein_coding
ENSG00000053372	-2.34173	2.0477	1.33686	0.247588	0.59034	MRTO4	protein_coding
ENSG00000053438	-2.02148	4.90211	3.81727	0.0507268	0.282351	NNAT	protein_coding
ENSG00000053501	2.07338	1.87495	1.59111	0.207168	0.552615	USE1	protein_coding
ENSG00000053524	-1.81542	9.2712	7.60421	0.00582321	0.0943297	MCF2L2	protein_coding
ENSG00000053702	-0.880874	4.27695	0.889814	0.345528	0.688251	NRIP2	protein_coding
ENSG00000053747	1.40717	3.22148	0.987597	0.32033	0.667987	LAMA3	protein_coding
ENSG00000053918	-0.301206	2.8774	0.0497552	0.82349	0.964171	KCNQ1	protein_coding
ENSG00000054118	3.35622	3.2416	5.01058	0.0251929	0.210936	THRAP3	protein_coding
ENSG00000054148	-1.6729	3.44757	2.34134	0.125981	0.444075	PHPT1	protein_coding
ENSG00000054219	0.120589	2.6225	0.00446161	0.946745	1	LY75	protein_coding
ENSG00000054267	0.34814	3.57152	0.148589	0.699887	0.905204	ARID4B	protein_coding
ENSG00000054277	2.25182	8.42986	10.3755	0.00127701	0.0394195	OPN3	protein_coding
ENSG00000054282	2.28632	3.90072	5.70489	0.0169177	0.17213	SDCCAG8	protein_coding
ENSG00000054523	1.90176	3.6078	1.74335	0.186715	0.532291	KIF1B	protein_coding
ENSG00000054611	-2.36387	1.94571	1.3705	0.241726	0.585842	TBC1D22A	protein_coding
ENSG00000054654	-0.181402	6.15455	0.0639951	0.800289	0.95224	SYNE2	protein_coding
ENSG00000054690	-0.433287	4.7003	0.279399	0.597095	0.851547	PLEKHH1	protein_coding
ENSG00000054965	-1.32186	7.4613	2.34333	0.12582	0.443774	FAM168A	protein_coding
ENSG00000054967	-3.699	3.41688	7.22639	0.00718397	0.108344	RELT	protein_coding
ENSG00000054983	1.74379	3.37582	1.48093	0.223628	0.569012	GALC	protein_coding
ENSG00000055044	1.29104	2.65449	0.176466	0.674428	0.89363	NOP58	protein_coding
ENSG00000055070	-4.37469	2.353	4.7761	0.0288575	0.222269	SZRD1	protein_coding
ENSG00000055130	0.421689	3.90028	0.17355	0.676976	0.89363	CUL1	protein_coding
ENSG00000055163	3.66775	2.13028	4.97661	0.0256922	0.211696	CYFIP2	protein_coding
ENSG00000055208	1.74142	3.47256	1.79228	0.180649	0.526143	TAB2	protein_coding
ENSG00000055211	0.868649	2.27609	0.376259	0.539612	0.815418	GINM1	protein_coding
ENSG00000055332	-0.0761043	2.86643	0.0034294	0.953302	1	EIF2AK2	protein_coding
ENSG00000055483	-2.03157	3.52137	1.09876	0.294539	0.640302	USP36	protein_coding
ENSG00000055609	-0.38639	4.37764	0.195445	0.658423	0.884396	KMT2C	protein_coding
ENSG00000055732	6.39355	3.51962	18.0681	2.13e-05	0.00221968	MCOLN3	protein_coding
ENSG00000055917	1.20483	2.47798	0.0796643	0.777753	0.943901	PUM2	protein_coding
ENSG00000055957	1.00771	2.87663	0.34851	0.554958	0.826473	ITIH1	protein_coding
ENSG00000056097	-0.471041	2.46076	0.0225911	0.880525	0.984604	ZFR	protein_coding
ENSG00000056277	0.477201	1.95867	0.0705569	0.790528	0.946096	ZNF280C	protein_coding
ENSG00000056558	2.76633	6.27582	11.9425	0.000548677	0.0228291	TRAF1	protein_coding
ENSG00000056586	1.78795	2.16703	1.2035	0.272623	0.61444	RC3H2	protein_coding
ENSG00000056736	-0.529716	3.49985	0.228964	0.632293	0.871363	IL17RB	protein_coding
ENSG00000056972	-0.408886	5.02036	0.256327	0.612655	0.861102	TRAF3IP2	protein_coding
ENSG00000057019	-0.62313	7.22491	0.737783	0.390372	0.720484	DCBLD2	protein_coding
ENSG00000057252	-3.92849	2.45284	4.15918	0.0414094	0.262348	SOAT1	protein_coding
ENSG00000057294	-0.838281	2.38358	0.630505	0.42717	0.748377	PKP2	protein_coding
ENSG00000057608	-1.32237	4.85972	2.25424	0.133249	0.455042	GDI2	protein_coding
ENSG00000057657	1.13274	2.82062	0.601356	0.438061	0.757653	PRDM1	protein_coding
ENSG00000057663	3.80211	3.24419	11.2648	0.000789918	0.029207	ATG5	protein_coding
ENSG00000057757	-2.51223	2.08444	1.55586	0.212272	0.558778	PITHD1	protein_coding
ENSG00000057935	-0.0228462	2.39219	0.00116829	0.972733	1	MTA3	protein_coding
ENSG00000058056	-0.446657	2.32321	0.0972035	0.755212	0.933932	USP13	protein_coding
ENSG00000058063	-2.12008	2.99792	2.5849	0.107887	0.411354	ATP11B	protein_coding
ENSG00000058091	-0.439806	3.80113	0.155622	0.693219	0.90163	CDK14	protein_coding
ENSG00000058262	0.5937	2.95268	0.191176	0.661939	0.887102	SEC61A1	protein_coding
ENSG00000058272	0.523814	3.25101	0.217665	0.640825	0.873763	PPP1R12A	protein_coding
ENSG00000058335	1.25125	2.0608	0.535515	0.464297	0.770976	RASGRF1	protein_coding
ENSG00000058404	2.07338	1.87495	1.59111	0.207168	0.552615	CAMK2B	protein_coding
ENSG00000058600	-0.593634	3.20584	0.2494	0.617498	0.863856	POLR3E	protein_coding
ENSG00000058673	0.775687	2.47952	0.407475	0.523254	0.812248	ZC3H11A	protein_coding
ENSG00000058729	-0.818127	2.40569	0.258231	0.611338	0.859816	RIOK2	protein_coding
ENSG00000059122	0.964013	2.51214	0.642654	0.422751	0.743968	FLYWCH1	protein_coding
ENSG00000059145	-0.408278	6.30565	0.303304	0.581819	0.841959	UNKL	protein_coding
ENSG00000059377	-1.09938	5.759	1.94993	0.162594	0.500552	TBXAS1	protein_coding
ENSG00000059378	-1.15883	4.51213	1.04206	0.307344	0.653966	PARP12	protein_coding
ENSG00000059588	-1.21165	3.55795	1.34156	0.246759	0.59034	TARBP1	protein_coding
ENSG00000059691	3.55961	2.17884	4.30028	0.0381061	0.250289	GATB	protein_coding
ENSG00000059728	0.26182	2.74462	0.0448658	0.832251	0.96809	MXD1	protein_coding
ENSG00000059758	-0.780027	3.01199	0.375462	0.540042	0.815507	CDK17	protein_coding
ENSG00000059804	-3.20505	3.73731	6.79819	0.00912504	0.123994	SLC2A3	protein_coding
ENSG00000059915	-0.562054	6.05232	0.496989	0.480826	0.780186	PSD	protein_coding
ENSG00000060069	-0.0699975	2.63362	0.00355314	0.952468	1	CTDP1	protein_coding
ENSG00000060138	-1.78709	2.39379	1.30387	0.253508	0.597367	YBX3	protein_coding
ENSG00000060237	1.15183	2.96093	0.875478	0.349443	0.688251	WNK1	protein_coding
ENSG00000060339	0.813719	2.17841	0.291539	0.589236	0.846501	CCAR1	protein_coding
ENSG00000060491	-3.97088	4.25718	11.3512	0.000753987	0.0281148	OGFR	protein_coding
ENSG00000060558	-1.44927	2.35602	0.969768	0.324738	0.672088	GNA15	protein_coding
ENSG00000060642	1.45418	2.29058	0.87805	0.348736	0.688251	PIGV	protein_coding
ENSG00000060982	1.3467	5.79752	2.53317	0.111476	0.418103	BCAT1	protein_coding
ENSG00000061273	0.282271	2.8061	0.0385079	0.844427	0.972972	HDAC7	protein_coding
ENSG00000061337	3.122	3.56822	4.44089	0.0350879	0.247414	LZTS1	protein_coding
ENSG00000061656	-2.21097	3.10791	2.64652	0.103777	0.404246	SPAG4	protein_coding
ENSG00000061676	0.530303	2.29658	0.14386	0.704474	0.907004	NCKAP1	protein_coding
ENSG00000061936	-2.11e-16	1.75688	0	1	1	SFSWAP	protein_coding
ENSG00000061938	-4.15935	2.50588	4.65496	0.030964	0.23122	TNK2	protein_coding
ENSG00000061987	2.22976	3.51093	3.22635	0.0724622	0.338914	MON2	protein_coding
ENSG00000062038	-0.506288	2.15552	0.0883343	0.766306	0.937751	CDH3	protein_coding
ENSG00000062194	-0.0156306	2.69562	0.000155041	0.990065	1	GPBP1	protein_coding
ENSG00000062485	0.604073	2.67783	0.299025	0.584494	0.844035	CS	protein_coding
ENSG00000062582	0.216488	3.94126	0.0540198	0.816211	0.962078	MRPS24	protein_coding
ENSG00000062598	3.15381	2.53163	4.48474	0.0341987	0.24388	ELMO2	protein_coding
ENSG00000062650	-0.0466203	2.07262	0.000289787	0.986418	1	WAPL	protein_coding
ENSG00000062716	2.15833	4.38216	5.30012	0.021324	0.193555	VMP1	protein_coding
ENSG00000063015	-6.14253	3.63294	12.6765	0.000370282	0.0176611	SEZ6	protein_coding
ENSG00000063046	0.00310169	3.53062	5.78e-06	0.998082	1	EIF4B	protein_coding
ENSG00000063127	4.01197	4.16541	7.02224	0.00805035	0.114912	SLC6A16	protein_coding
ENSG00000063176	0.260464	2.06008	0.0321597	0.857678	0.976491	SPHK2	protein_coding
ENSG00000063177	0.753297	2.59439	0.392448	0.531015	0.81432	RPL18	protein_coding
ENSG00000063244	0.411399	3.50348	0.153599	0.69512	0.902565	U2AF2	protein_coding
ENSG00000063245	-0.616751	2.81464	0.203482	0.651925	0.879949	EPN1	protein_coding
ENSG00000063322	0.876038	6.92673	0.93993	0.332296	0.679162	MED29	protein_coding
ENSG00000063438	1.30081	2.26848	0.730341	0.392773	0.722298	AHRR	protein_coding
ENSG00000063601	-3.45947	2.08652	2.54544	0.110613	0.416158	MTMR1	protein_coding
ENSG00000063854	-1.93934	2.44704	1.67245	0.195931	0.546841	HAGH	protein_coding
ENSG00000063978	-4.00806	2.41198	4.33082	0.0374281	0.250289	RNF4	protein_coding
ENSG00000064012	0.865706	3.27896	0.589226	0.442719	0.761015	CASP8	protein_coding
ENSG00000064115	-2.11e-16	1.75688	0	1	1	TM7SF3	protein_coding
ENSG00000064225	0.631657	2.94788	0.223467	0.636411	0.873331	ST3GAL6	protein_coding
ENSG00000064270	-0.941373	2.20007	0.380353	0.537414	0.81432	ATP2C2	protein_coding
ENSG00000064393	-0.733627	2.21076	0.217314	0.641094	0.873763	HIPK2	protein_coding
ENSG00000064419	0.0992033	2.60118	0.00692649	0.933672	1	TNPO3	protein_coding
ENSG00000064490	0.315779	3.98313	0.115378	0.734102	0.924235	RFXANK	protein_coding
ENSG00000064601	0.659096	4.25551	0.62615	0.428771	0.749466	CTSA	protein_coding
ENSG00000064607	-0.309221	2.8989	0.077236	0.781079	0.94458	SUGP2	protein_coding
ENSG00000064666	1.36698	2.79364	1.60581	0.205081	0.552615	CNN2	protein_coding
ENSG00000064687	-2.11e-16	1.75688	0	1	1	ABCA7	protein_coding
ENSG00000064703	-1.28768	2.9267	0.598153	0.439283	0.758615	DDX20	protein_coding
ENSG00000064763	-1.28868	5.44323	2.72599	0.098727	0.395055	FAR2	protein_coding
ENSG00000064787	2.41516	4.4823	6.12274	0.0133453	0.150973	BCAS1	protein_coding
ENSG00000064835	2.78596	1.98381	2.73802	0.0979859	0.393016	POU1F1	protein_coding
ENSG00000064886	-0.181498	2.3073	0.0157142	0.900241	0.992242	CHI3L2	protein_coding
ENSG00000064932	0.821716	3.37598	0.595162	0.44043	0.759409	SBNO2	protein_coding
ENSG00000064933	-0.940634	2.80502	0.463115	0.496172	0.789925	PMS1	protein_coding
ENSG00000064961	-4.74484	2.54154	5.47179	0.0193259	0.186682	HMG20B	protein_coding
ENSG00000064995	-2.07035	2.55749	1.15269	0.282987	0.626687	TAF11	protein_coding
ENSG00000065000	-1.95711	3.4857	2.60005	0.10686	0.410641	AP3D1	protein_coding
ENSG00000065029	0.673684	4.25579	0.451184	0.501773	0.794459	ZNF76	protein_coding
ENSG00000065060	-0.174044	5.82839	0.0590698	0.807972	0.957081	UHRF1BP1	protein_coding
ENSG00000065135	-0.444135	3.75695	0.0850587	0.770556	0.939637	GNAI3	protein_coding
ENSG00000065150	1.43462	3.20103	1.7772	0.182494	0.528839	IPO5	protein_coding
ENSG00000065243	0.187013	4.01051	0.0473754	0.827695	0.966	PKN2	protein_coding
ENSG00000065308	-2.11e-16	1.75688	0	1	1	TRAM2	protein_coding
ENSG00000065320	-1.79058	3.07046	1.81595	0.177797	0.523641	NTN1	protein_coding
ENSG00000065325	-3.15125	2.13248	2.40953	0.120599	0.431197	GLP2R	protein_coding
ENSG00000065357	-2.58141	3.53651	2.85816	0.0909116	0.379968	DGKA	protein_coding
ENSG00000065361	5.07316	3.7554	15.763	7.18e-05	0.00533134	ERBB3	protein_coding
ENSG00000065413	0.51118	2.90777	0.0775434	0.780655	0.944431	ANKRD44	protein_coding
ENSG00000065427	-2.54957	4.74643	3.79922	0.0512763	0.284241	KARS	protein_coding
ENSG00000065457	-1.92339	1.958	0.96001	0.327184	0.672088	ADAT1	protein_coding
ENSG00000065485	-0.981587	2.43865	0.308796	0.57842	0.839818	PDIA5	protein_coding
ENSG00000065491	-4.24176	2.58453	4.87745	0.0272098	0.217086	TBC1D22B	protein_coding
ENSG00000065518	0.79673	2.55299	0.364957	0.545766	0.820631	NDUFB4	protein_coding
ENSG00000065526	-0.00217183	4.93879	3.3e-06	0.998551	1	SPEN	protein_coding
ENSG00000065534	2.80294	4.12969	6.7642	0.00930044	0.125239	MYLK	protein_coding
ENSG00000065548	-1.82642	1.98316	0.901758	0.342311	0.685673	ZC3H15	protein_coding
ENSG00000065559	1.55308	2.09655	0.908025	0.340639	0.685673	MAP2K4	protein_coding
ENSG00000065600	0.0803683	3.13889	0.00444624	0.946836	1	TMEM206	protein_coding
ENSG00000065613	0.801905	2.40735	0.304953	0.580794	0.840968	SLK	protein_coding
ENSG00000065615	-0.291201	3.1286	0.0788608	0.778847	0.944107	CYB5R4	protein_coding
ENSG00000065618	0.263259	4.68138	0.10638	0.744304	0.929945	COL17A1	protein_coding
ENSG00000065621	-0.73799	5.53998	0.71797	0.396811	0.722406	GSTO2	protein_coding
ENSG00000065665	0.389857	4.73924	0.203747	0.651713	0.879949	SEC61A2	protein_coding
ENSG00000065675	-3.08885	2.01247	2.07669	0.149564	0.479637	PRKCQ	protein_coding
ENSG00000065802	2.53046	1.92299	2.27991	0.131059	0.450366	ASB1	protein_coding
ENSG00000065809	0.56356	3.1532	0.111766	0.738143	0.925998	FAM107B	protein_coding
ENSG00000065882	0.781047	2.47237	0.379852	0.537682	0.81432	TBC1D1	protein_coding
ENSG00000065883	-1.19483	4.47762	1.0112	0.314614	0.661978	CDK13	protein_coding
ENSG00000065911	-0.107877	3.26929	0.0132246	0.908447	0.995186	MTHFD2	protein_coding
ENSG00000065923	-1.47204	6.25792	3.24375	0.0716964	0.336585	SLC9A7	protein_coding
ENSG00000065970	1.85706	4.52537	1.43955	0.230212	0.577087	FOXJ2	protein_coding
ENSG00000065978	-1.42646	3.187	1.27116	0.259549	0.60432	YBX1	protein_coding
ENSG00000065989	-5.16625	2.9166	7.06195	0.00787381	0.113589	PDE4A	protein_coding
ENSG00000066027	1.42439	5.46328	2.6743	0.10198	0.400182	PPP2R5A	protein_coding
ENSG00000066044	1.15025	2.74038	0.740908	0.38937	0.719578	ELAVL1	protein_coding
ENSG00000066056	-2.38423	2.72156	2.76355	0.0964338	0.39301	TIE1	protein_coding
ENSG00000066084	0.310974	2.49071	0.020868	0.885139	0.984995	DIP2B	protein_coding
ENSG00000066117	2.34972	2.23456	2.42528	0.119392	0.4307	SMARCD1	protein_coding
ENSG00000066136	-2.56024	4.21258	6.51355	0.0107055	0.13614	NFYC	protein_coding
ENSG00000066230	-1.95293	6.5612	5.82169	0.0158297	0.166429	SLC9A3	protein_coding
ENSG00000066294	-2.95044	2.02425	2.03773	0.153438	0.481868	CD84	protein_coding
ENSG00000066336	-2.31362	2.84028	2.43022	0.119016	0.430474	SPI1	protein_coding
ENSG00000066379	0.6177	4.21273	0.29407	0.587624	0.846471	ZNRD1	protein_coding
ENSG00000066382	-0.708203	2.45301	0.254924	0.613629	0.861646	MPPED2	protein_coding
ENSG00000066422	-0.882019	4.35845	0.975214	0.323383	0.670698	ZBTB11	protein_coding
ENSG00000066427	-0.941279	2.20007	0.380412	0.537383	0.81432	ATXN3	protein_coding
ENSG00000066468	-2.11e-16	1.75688	0	1	1	FGFR2	protein_coding
ENSG00000066629	-2.36387	1.94571	1.3705	0.241726	0.585842	EML1	protein_coding
ENSG00000066654	-0.458703	4.44269	0.221625	0.637804	0.873763	THUMPD1	protein_coding
ENSG00000066697	-2.11e-16	1.75688	0	1	1	MSANTD3	protein_coding
ENSG00000066739	-2.24355	2.22426	1.26213	0.261248	0.605554	ATG2B	protein_coding
ENSG00000066777	-0.35886	3.37821	0.132375	0.715982	0.915327	ARFGEF1	protein_coding
ENSG00000066813	0.477201	1.95867	0.0705569	0.790528	0.946096	ACSM2B	protein_coding
ENSG00000066827	-2.24355	2.22426	1.26213	0.261248	0.605554	ZFAT	protein_coding
ENSG00000066855	2.08009	6.88441	3.77592	0.0519952	0.285884	MTFR1	protein_coding
ENSG00000066923	-1.58439	6.14153	2.78095	0.0953915	0.391715	STAG3	protein_coding
ENSG00000066933	1.41467	2.27693	1.15881	0.281713	0.625397	MYO9A	protein_coding
ENSG00000067057	1.5794	2.63857	1.75946	0.184691	0.531579	PFKP	protein_coding
ENSG00000067064	0.498324	4.04106	0.279717	0.596887	0.851489	IDI1	protein_coding
ENSG00000067066	0.720312	3.10913	0.223666	0.636261	0.873331	SP100	protein_coding
ENSG00000067082	0.466562	4.80084	0.161693	0.687603	0.897627	KLF6	protein_coding
ENSG00000067113	-3.30082	4.79731	9.34629	0.00223437	0.0562588	PLPP1	protein_coding
ENSG00000067167	-2.9027	3.01428	4.34046	0.0372169	0.250289	TRAM1	protein_coding
ENSG00000067182	-0.556661	2.89997	0.23637	0.62684	0.868941	TNFRSF1A	protein_coding
ENSG00000067221	3.09768	2.52028	3.65511	0.0558975	0.296462	STOML1	protein_coding
ENSG00000067225	-0.337107	5.36915	0.135286	0.713013	0.913447	PKM	protein_coding
ENSG00000067334	2.25222	5.40188	4.60698	0.0318421	0.235119	DNTTIP2	protein_coding
ENSG00000067365	0.527376	4.11147	0.193974	0.659629	0.885408	METTL22	protein_coding
ENSG00000067369	-2.75546	3.96371	6.10339	0.0134922	0.15222	TP53BP1	protein_coding
ENSG00000067533	-1.24529	3.13973	1.26367	0.260958	0.605518	RRP15	protein_coding
ENSG00000067560	0.0766186	5.10017	0.00404806	0.949269	1	RHOA	protein_coding
ENSG00000067596	-1.8083	1.8485	0.851354	0.35617	0.688251	DHX8	protein_coding
ENSG00000067606	-5.04063	2.95665	6.79656	0.00913335	0.123994	PRKCZ	protein_coding
ENSG00000067704	-0.396768	2.26622	0.0502212	0.822679	0.963723	IARS2	protein_coding
ENSG00000067798	-0.62736	4.48929	0.453292	0.500776	0.793647	NAV3	protein_coding
ENSG00000067900	-2.34976	3.59439	4.14789	0.0416864	0.262348	ROCK1	protein_coding
ENSG00000067955	-3.24162	2.19928	2.68381	0.101373	0.398607	CBFB	protein_coding
ENSG00000068001	-1.92339	1.958	0.96001	0.327184	0.672088	HYAL2	protein_coding
ENSG00000068024	-1.10504	3.1767	0.802464	0.370358	0.702962	HDAC4	protein_coding
ENSG00000068028	-0.475165	2.95525	0.146274	0.702122	0.906163	RASSF1	protein_coding
ENSG00000068079	-0.377765	2.6172	0.0956234	0.757146	0.933999	IFI35	protein_coding
ENSG00000068097	-0.025845	2.6774	0.000399407	0.984055	1	HEATR6	protein_coding
ENSG00000068120	2.43273	2.63375	3.45017	0.0632454	0.314716	COASY	protein_coding
ENSG00000068137	-1.34496	3.24048	0.852045	0.355975	0.688251	PLEKHH3	protein_coding
ENSG00000068305	1.95992	2.18798	1.46538	0.226077	0.57177	MEF2A	protein_coding
ENSG00000068308	-0.170204	2.83928	0.0256052	0.872868	0.981839	OTUD5	protein_coding
ENSG00000068366	-1.54641	2.84739	0.96298	0.326437	0.672088	ACSL4	protein_coding
ENSG00000068400	-0.940511	3.2745	0.761091	0.382987	0.714195	GRIPAP1	protein_coding
ENSG00000068489	0.618968	3.46696	0.380033	0.537586	0.81432	PRR11	protein_coding
ENSG00000068615	1.72518	2.15597	1.05661	0.303989	0.651265	REEP1	protein_coding
ENSG00000068654	1.47145	2.88508	1.51785	0.217945	0.560858	POLR1A	protein_coding
ENSG00000068697	3.33457	2.07774	3.83025	0.0503354	0.280929	LAPTM4A	protein_coding
ENSG00000068724	-1.98597	3.48059	1.02485	0.311371	0.658284	TTC7A	protein_coding
ENSG00000068745	-2.2208	1.97093	1.22931	0.26754	0.608361	IP6K2	protein_coding
ENSG00000068796	0.802151	2.77558	0.500692	0.479196	0.778705	KIF2A	protein_coding
ENSG00000068878	-0.73382	2.21076	0.217133	0.641233	0.873763	PSME4	protein_coding
ENSG00000068885	-0.567829	2.78557	0.232623	0.629585	0.869279	IFT80	protein_coding
ENSG00000068903	1.43797	2.63469	0.64153	0.423157	0.744236	SIRT2	protein_coding
ENSG00000068912	-1.66348	2.82664	1.44062	0.230039	0.576873	ERLEC1	protein_coding
ENSG00000068976	2.07338	1.87495	1.59111	0.207168	0.552615	PYGM	protein_coding
ENSG00000069020	-0.783224	4.07148	0.842454	0.358696	0.690942	MAST4	protein_coding
ENSG00000069329	0.688046	2.4393	0.235179	0.62771	0.868941	VPS35	protein_coding
ENSG00000069345	-1.59829	2.31502	1.71084	0.190877	0.538096	DNAJA2	protein_coding
ENSG00000069399	-0.286768	3.52414	0.0599566	0.806565	0.955928	BCL3	protein_coding
ENSG00000069424	-3.65784	3.24776	5.60322	0.0179275	0.177861	KCNAB2	protein_coding
ENSG00000069431	-0.624401	8.38764	0.785071	0.375595	0.70829	ABCC9	protein_coding
ENSG00000069493	0.684457	2.95362	0.296022	0.586387	0.845401	CLEC2D	protein_coding
ENSG00000069667	2.164	3.16491	3.66043	0.0557194	0.296462	RORA	protein_coding
ENSG00000069702	0.778055	2.48373	0.385355	0.534751	0.81432	TGFBR3	protein_coding
ENSG00000069764	-0.599805	2.33719	0.140873	0.707415	0.908994	PLA2G10	protein_coding
ENSG00000069812	-0.266535	3.17374	0.0380727	0.845297	0.972972	HES2	protein_coding
ENSG00000069849	-0.227354	2.64835	0.0356943	0.850148	0.973129	ATP1B3	protein_coding
ENSG00000069869	-0.328036	8.13002	0.226938	0.633804	0.872229	NEDD4	protein_coding
ENSG00000069943	-0.92522	4.54703	1.10745	0.292637	0.638847	PIGB	protein_coding
ENSG00000069956	0.903341	5.1128	1.48219	0.223432	0.568842	MAPK6	protein_coding
ENSG00000069966	-0.475593	3.29663	0.196494	0.657566	0.883793	GNB5	protein_coding
ENSG00000069974	-0.636333	3.63785	0.385798	0.534517	0.81432	RAB27A	protein_coding
ENSG00000070010	1.79061	2.62305	1.4069	0.235571	0.582913	UFD1	protein_coding
ENSG00000070019	-1.96635	2.45783	1.63752	0.200666	0.550868	GUCY2C	protein_coding
ENSG00000070047	1.81219	4.36666	4.0047	0.0453737	0.273579	PHRF1	protein_coding
ENSG00000070081	2.29143	3.0047	3.90784	0.0480612	0.279721	NUCB2	protein_coding
ENSG00000070087	0.698995	4.25601	0.488308	0.484683	0.782552	PFN2	protein_coding
ENSG00000070182	-1.40749	4.09938	1.24215	0.265057	0.608361	SPTB	protein_coding
ENSG00000070190	0.941993	3.00573	0.728447	0.393387	0.722298	DAPP1	protein_coding
ENSG00000070214	1.47086	3.23767	2.15282	0.142309	0.467054	SLC44A1	protein_coding
ENSG00000070366	-3.00256	6.26017	5.99298	0.0143629	0.157992	SMG6	protein_coding
ENSG00000070367	3.25289	2.03056	3.85227	0.0496788	0.280929	EXOC5	protein_coding
ENSG00000070388	-1.30336	1.86145	0.522312	0.469857	0.770976	FGF22	protein_coding
ENSG00000070444	-0.704991	3.90466	0.416057	0.518911	0.809187	MNT	protein_coding
ENSG00000070495	-0.829148	3.34768	0.272263	0.601818	0.8544	JMJD6	protein_coding
ENSG00000070501	-1.92339	1.958	0.96001	0.327184	0.672088	POLB	protein_coding
ENSG00000070540	0.720761	4.77761	0.682909	0.408587	0.72888	WIPI1	protein_coding
ENSG00000070601	-1.37605	3.90161	1.4929	0.221766	0.566075	FRMPD1	protein_coding
ENSG00000070610	-1.04279	5.86018	1.74373	0.186666	0.532291	GBA2	protein_coding
ENSG00000070729	-0.367698	2.49617	0.0715799	0.78905	0.946096	CNGB1	protein_coding
ENSG00000070731	0.666204	3.78553	0.366213	0.545076	0.820121	ST6GALNAC2	protein_coding
ENSG00000070756	-2.49218	3.14497	3.62584	0.0568889	0.296803	PABPC1	protein_coding
ENSG00000070759	-1.21993	3.55788	1.40128	0.23651	0.583975	TESK2	protein_coding
ENSG00000070808	1.98486	2.14209	1.63679	0.200767	0.550868	CAMK2A	protein_coding
ENSG00000070814	-3.1105	8.49	7.31338	0.00684432	0.105482	TCOF1	protein_coding
ENSG00000070831	-0.654124	3.30194	0.361504	0.547672	0.822303	CDC42	protein_coding
ENSG00000070882	0.90825	3.00777	0.704546	0.40126	0.724555	OSBPL3	protein_coding
ENSG00000070950	5.74304	3.27493	10.8297	0.000998872	0.0340041	RAD18	protein_coding
ENSG00000070961	1.05619	5.13786	1.74229	0.186849	0.532291	ATP2B1	protein_coding
ENSG00000070985	1.21001	2.97639	0.748075	0.387086	0.717884	TRPM5	protein_coding
ENSG00000071054	1.07523	3.79747	1.56414	0.21106	0.558778	MAP4K4	protein_coding
ENSG00000071073	0.462607	3.62326	0.231176	0.630653	0.870308	MGAT4A	protein_coding
ENSG00000071082	-2.99259	5.58304	9.94667	0.00161141	0.0456696	RPL31	protein_coding
ENSG00000071127	0.860022	3.31667	0.527181	0.467794	0.770976	WDR1	protein_coding
ENSG00000071189	-1.08385	2.55498	0.575375	0.448131	0.763605	SNX13	protein_coding
ENSG00000071242	-0.363148	2.80982	0.0402357	0.84102	0.971385	RPS6KA2	protein_coding
ENSG00000071246	-2.27245	4.75408	4.57624	0.0324183	0.237142	VASH1	protein_coding
ENSG00000071462	-2.95865	7.17282	9.64017	0.00190368	0.0511523	BUD23	protein_coding
ENSG00000071537	-0.342905	2.7818	0.0918839	0.761796	0.936449	SEL1L	protein_coding
ENSG00000071539	-1.58393	3.71609	1.26087	0.261487	0.605789	TRIP13	protein_coding
ENSG00000071553	0.648667	2.81565	0.318658	0.572415	0.836503	ATP6AP1	protein_coding
ENSG00000071626	0.0725057	2.20086	0.00229685	0.961776	1	DAZAP1	protein_coding
ENSG00000071655	-3.43604	2.18856	3.10088	0.0782499	0.353273	MBD3	protein_coding
ENSG00000071794	0.447761	2.43847	0.0894485	0.76488	0.937751	HLTF	protein_coding
ENSG00000071894	-0.323978	2.67468	0.0315587	0.859	0.976607	CPSF1	protein_coding
ENSG00000071909	-2.11e-16	1.75688	0	1	1	MYO3B	protein_coding
ENSG00000071994	0.686188	3.78048	0.514607	0.473151	0.773812	PDCD2	protein_coding
ENSG00000072062	-1.28804	2.26419	0.733533	0.39174	0.721624	PRKACA	protein_coding
ENSG00000072071	-0.590214	6.63626	0.456118	0.499444	0.792668	ADGRL1	protein_coding
ENSG00000072080	-0.907974	4.35888	0.799412	0.371269	0.703601	SPP2	protein_coding
ENSG00000072110	0.257767	3.8274	0.0668879	0.795923	0.949721	ACTN1	protein_coding
ENSG00000072121	0.932154	2.51692	0.414098	0.519897	0.810196	ZFYVE26	protein_coding
ENSG00000072133	-3.08885	2.01247	2.07669	0.149564	0.479637	RPS6KA6	protein_coding
ENSG00000072134	-0.546537	2.47069	0.0554308	0.813869	0.960833	EPN2	protein_coding
ENSG00000072135	2.18189	2.73312	3.32686	0.0681571	0.327035	PTPN18	protein_coding
ENSG00000072195	0.720655	3.08947	0.472428	0.491872	0.786424	SPEG	protein_coding
ENSG00000072201	-0.567458	5.67655	0.568356	0.450913	0.766622	LNX1	protein_coding
ENSG00000072210	-0.160142	2.18887	0.0109315	0.91673	0.998621	ALDH3A2	protein_coding
ENSG00000072274	-1.8083	1.8485	0.851354	0.35617	0.688251	TFRC	protein_coding
ENSG00000072310	-3.41152	5.09162	12.5253	0.00040147	0.0184971	SREBF1	protein_coding
ENSG00000072315	-0.785279	3.07158	0.31033	0.577478	0.839802	TRPC5	protein_coding
ENSG00000072364	0.465017	3.11708	0.224056	0.635967	0.873226	AFF4	protein_coding
ENSG00000072401	1.07352	2.20157	0.482507	0.487289	0.78401	UBE2D1	protein_coding
ENSG00000072415	-1.22423	6.96956	3.18378	0.0743726	0.343288	MPP5	protein_coding
ENSG00000072501	-2.17532	2.09602	1.22957	0.267491	0.608361	SMC1A	protein_coding
ENSG00000072518	-2.41712	3.30809	3.60886	0.0574726	0.296807	MARK2	protein_coding
ENSG00000072571	-0.46684	2.50109	0.047782	0.826969	0.966	HMMR	protein_coding
ENSG00000072609	1.10617	2.41313	0.766453	0.381317	0.712778	CHFR	protein_coding
ENSG00000072682	-2.03637	3.9788	2.032	0.154018	0.482335	P4HA2	protein_coding
ENSG00000072736	4.53482	2.39439	7.59068	0.0058671	0.0945613	NFATC3	protein_coding
ENSG00000072756	0.0244471	5.7018	0.00106452	0.973972	1	TRNT1	protein_coding
ENSG00000072778	-0.426555	5.06693	0.236677	0.626616	0.868941	ACADVL	protein_coding
ENSG00000072786	-0.0201605	3.51646	0.000316292	0.985811	1	STK10	protein_coding
ENSG00000072803	3.33457	2.07774	3.83025	0.0503354	0.280929	FBXW11	protein_coding
ENSG00000072818	-0.791047	4.47401	0.701851	0.402162	0.725343	ACAP1	protein_coding
ENSG00000072832	4.96981	3.59082	15.1088	0.000101492	0.00689672	CRMP1	protein_coding
ENSG00000072849	-0.0879746	3.49164	0.00800406	0.928712	1	DERL2	protein_coding
ENSG00000072858	0.62272	2.6695	0.305788	0.580276	0.840829	SIDT1	protein_coding
ENSG00000072864	1.29205	2.9761	1.17227	0.278935	0.621186	NDE1	protein_coding
ENSG00000072952	3.24576	2.91364	8.0874	0.0044574	0.0822329	MRVI1	protein_coding
ENSG00000072954	3.45896	2.06564	4.32958	0.0374554	0.250289	TMEM38A	protein_coding
ENSG00000072958	-0.471806	4.0789	0.247418	0.618899	0.864735	AP1M1	protein_coding
ENSG00000073050	3.00206	4.39901	10.2324	0.00137992	0.0410064	XRCC1	protein_coding
ENSG00000073060	4.61211	2.48486	7.9857	0.00471483	0.0843759	SCARB1	protein_coding
ENSG00000073067	-1.8083	1.8485	0.851354	0.35617	0.688251	CYP2W1	protein_coding
ENSG00000073169	-1.20594	3.29195	1.14075	0.285493	0.629838	SELENOO	protein_coding
ENSG00000073331	2.18296	4.075	3.82492	0.0504959	0.281421	ALPK1	protein_coding
ENSG00000073350	-1.8083	1.8485	0.851354	0.35617	0.688251	LLGL2	protein_coding
ENSG00000073417	2.63887	2.64061	3.34842	0.0672694	0.323945	PDE8A	protein_coding
ENSG00000073584	-0.878603	3.23789	0.62885	0.427778	0.748645	SMARCE1	protein_coding
ENSG00000073605	2.53046	1.92299	2.27991	0.131059	0.450366	GSDMB	protein_coding
ENSG00000073614	-1.45609	2.69308	0.981142	0.321917	0.669537	KDM5A	protein_coding
ENSG00000073711	-0.776336	4.9531	0.599201	0.438883	0.758404	PPP2R3A	protein_coding
ENSG00000073712	0.894875	3.23919	0.513687	0.473547	0.774143	FERMT2	protein_coding
ENSG00000073734	-0.188484	4.14801	0.0475385	0.827403	0.966	ABCB11	protein_coding
ENSG00000073737	-0.114981	2.92718	0.0101773	0.919644	0.999524	DHRS9	protein_coding
ENSG00000073756	4.30038	3.86425	12.1174	0.00049953	0.0216545	PTGS2	protein_coding
ENSG00000073792	2.59469	2.86334	3.21573	0.0729335	0.339944	IGF2BP2	protein_coding
ENSG00000073803	-2.80467	4.7004	8.29072	0.00398482	0.0766479	MAP3K13	protein_coding
ENSG00000073910	-1.32988	3.90189	1.33299	0.248274	0.59097	FRY	protein_coding
ENSG00000073921	-0.212212	4.20706	0.0428505	0.836007	0.969142	PICALM	protein_coding
ENSG00000073969	1.21841	2.75423	0.944212	0.331197	0.677562	NSF	protein_coding
ENSG00000074071	-3.77877	2.15617	3.19361	0.0739267	0.341947	MRPS34	protein_coding
ENSG00000074181	3.25289	2.03056	3.85227	0.0496788	0.280929	NOTCH3	protein_coding
ENSG00000074319	1.04934	4.92535	1.09082	0.296289	0.643261	TSG101	protein_coding
ENSG00000074356	-2.92335	3.84195	5.3163	0.0211268	0.192828	NCBP3	protein_coding
ENSG00000074370	2.07338	1.87495	1.59111	0.207168	0.552615	ATP2A3	protein_coding
ENSG00000074410	1.65228	3.06891	0.403399	0.525339	0.814138	CA12	protein_coding
ENSG00000074416	0.688652	4.01754	0.652604	0.419183	0.740443	MGLL	protein_coding
ENSG00000074582	-0.767194	3.96076	0.748689	0.386892	0.717598	BCS1L	protein_coding
ENSG00000074603	-0.614382	2.1444	0.126473	0.722117	0.917856	DPP8	protein_coding
ENSG00000074621	1.9729	7.74748	9.39834	0.00217182	0.0551574	SLC24A1	protein_coding
ENSG00000074657	-0.229995	3.03906	0.0425957	0.836489	0.969331	ZNF532	protein_coding
ENSG00000074660	1.18895	4.12791	0.876808	0.349078	0.688251	SCARF1	protein_coding
ENSG00000074696	3.56412	3.4376	10.4714	0.00121238	0.0381034	HACD3	protein_coding
ENSG00000074755	-0.392448	3.80302	0.175743	0.675058	0.89363	ZZEF1	protein_coding
ENSG00000074800	-1.34283	3.08667	1.44937	0.228629	0.57451	ENO1	protein_coding
ENSG00000074842	-1.03508	2.7254	0.444099	0.505151	0.796796	MYDGF	protein_coding
ENSG00000074855	-0.488603	2.68464	0.110346	0.73975	0.927323	ANO8	protein_coding
ENSG00000074964	1.82118	2.77196	1.79045	0.180871	0.526431	ARHGEF10L	protein_coding
ENSG00000074966	-2.11e-16	1.75688	0	1	1	TXK	protein_coding
ENSG00000075073	-0.655406	3.68519	0.472234	0.491961	0.786451	TACR2	protein_coding
ENSG00000075151	-1.84064	3.09418	2.40912	0.12063	0.431197	EIF4G3	protein_coding
ENSG00000075234	-0.0466203	2.07262	0.000289787	0.986418	1	TTC38	protein_coding
ENSG00000075239	-1.32385	3.51329	1.03503	0.30898	0.655899	ACAT1	protein_coding
ENSG00000075240	-1.8083	1.8485	0.851354	0.35617	0.688251	GRAMD4	protein_coding
ENSG00000075290	-3.82068	2.26467	3.79049	0.0515445	0.284267	WNT8B	protein_coding
ENSG00000075292	-1.08375	2.906	0.831654	0.361795	0.694446	ZNF638	protein_coding
ENSG00000075340	0.688228	2.32262	0.268583	0.604284	0.855367	ADD2	protein_coding
ENSG00000075391	0.312074	2.92508	0.056074	0.812812	0.960275	RASAL2	protein_coding
ENSG00000075399	-0.418145	3.01055	0.103246	0.747969	0.930012	VPS9D1	protein_coding
ENSG00000075407	2.07338	1.87495	1.59111	0.207168	0.552615	ZNF37A	protein_coding
ENSG00000075413	-0.577374	2.86016	0.209568	0.647106	0.87735	MARK3	protein_coding
ENSG00000075415	1.24683	3.23941	1.72053	0.189624	0.537335	SLC25A3	protein_coding
ENSG00000075420	1.40359	3.54372	2.26799	0.132071	0.452491	FNDC3B	protein_coding
ENSG00000075426	-2.09504	4.1531	3.7275	0.0535233	0.290629	FOSL2	protein_coding
ENSG00000075539	0.321088	2.62181	0.0753073	0.783761	0.946096	FRYL	protein_coding
ENSG00000075568	-0.140315	2.45432	0.00693773	0.933619	1	TMEM131	protein_coding
ENSG00000075618	-0.835839	2.39315	0.351298	0.55338	0.825417	FSCN1	protein_coding
ENSG00000075624	-2.03865	3.95455	2.9581	0.0854482	0.370018	ACTB	protein_coding
ENSG00000075643	4.37629	2.33959	7.21551	0.00722764	0.108685	MOCOS	protein_coding
ENSG00000075651	3.9677	5.35736	19.8874	8.21e-06	0.00108971	PLD1	protein_coding
ENSG00000075702	-2.35105	3.61994	3.4558	0.0630303	0.314387	WDR62	protein_coding
ENSG00000075711	0.603825	2.32841	0.19094	0.662135	0.887149	DLG1	protein_coding
ENSG00000075785	0.312012	3.18464	0.0935169	0.759753	0.935473	RAB7A	protein_coding
ENSG00000075790	-1.8083	1.8485	0.851354	0.35617	0.688251	BCAP29	protein_coding
ENSG00000075856	0.403216	4.32166	0.113545	0.736143	0.925234	SART3	protein_coding
ENSG00000075884	0.477201	1.95867	0.0705569	0.790528	0.946096	ARHGAP15	protein_coding
ENSG00000075914	-1.52207	3.24879	1.82674	0.176513	0.521844	EXOSC7	protein_coding
ENSG00000075975	-1.40856	6.10661	3.30387	0.0691168	0.330289	MKRN2	protein_coding
ENSG00000076053	-0.586185	4.28505	0.394845	0.529763	0.81432	RBM7	protein_coding
ENSG00000076067	-1.51846	5.30952	2.88102	0.0896292	0.376665	RBMS2	protein_coding
ENSG00000076108	1.5451	3.03042	1.06877	0.301224	0.648821	BAZ2A	protein_coding
ENSG00000076201	0.65181	3.08671	0.212781	0.644596	0.875154	PTPN23	protein_coding
ENSG00000076242	1.21171	4.09812	1.63496	0.201019	0.551172	MLH1	protein_coding
ENSG00000076321	-1.01199	2.43828	0.424988	0.514458	0.805626	KLHL20	protein_coding
ENSG00000076351	-1.95202	3.79444	3.41196	0.0647256	0.319185	SLC46A1	protein_coding
ENSG00000076382	-0.773198	2.88329	0.393178	0.530634	0.81432	SPAG5	protein_coding
ENSG00000076513	-1.10738	3.4087	0.546412	0.459787	0.770976	ANKRD13A	protein_coding
ENSG00000076554	-1.55218	2.57715	0.886847	0.346333	0.688251	TPD52	protein_coding
ENSG00000076555	2.81768	1.95813	2.76154	0.0965555	0.39301	ACACB	protein_coding
ENSG00000076604	0.938904	2.98228	0.746513	0.387582	0.718501	TRAF4	protein_coding
ENSG00000076641	0.758864	2.70139	0.220188	0.638897	0.873763	PAG1	protein_coding
ENSG00000076650	0.477201	1.95867	0.0705569	0.790528	0.946096	GPATCH1	protein_coding
ENSG00000076662	0.181768	3.28956	0.0239265	0.877072	0.982611	ICAM3	protein_coding
ENSG00000076685	-0.239053	2.87854	0.0414417	0.838688	0.969905	NT5C2	protein_coding
ENSG00000076706	-0.937672	4.10567	0.73339	0.391787	0.721624	MCAM	protein_coding
ENSG00000076770	0.721309	3.83138	0.660768	0.416289	0.736498	MBNL3	protein_coding
ENSG00000076826	2.22272	2.24506	2.0335	0.153866	0.48215	CAMSAP3	protein_coding
ENSG00000076928	-3.48885	2.40694	3.27005	0.0705556	0.332926	ARHGEF1	protein_coding
ENSG00000077044	2.78596	1.98381	2.73802	0.0979859	0.393016	DGKD	protein_coding
ENSG00000077092	-0.151996	3.73855	0.0242298	0.876302	0.982609	RARB	protein_coding
ENSG00000077097	-2.58712	1.93338	1.52326	0.217126	0.560326	TOP2B	protein_coding
ENSG00000077147	-1.4129	3.0877	1.52234	0.217266	0.560556	TM9SF3	protein_coding
ENSG00000077150	-1.68673	5.05725	4.21696	0.0400218	0.256434	NFKB2	protein_coding
ENSG00000077157	-1.15841	4.2577	1.45336	0.22799	0.573679	PPP1R12B	protein_coding
ENSG00000077232	0.938277	3.38625	0.912911	0.339343	0.685673	DNAJC10	protein_coding
ENSG00000077238	-4.30842	2.28416	5.76181	0.0163782	0.170062	IL4R	protein_coding
ENSG00000077254	-1.14245	3.47946	1.01874	0.312819	0.659982	USP33	protein_coding
ENSG00000077264	-3.82067	2.26467	3.79021	0.0515533	0.284267	PAK3	protein_coding
ENSG00000077312	0.436299	2.7685	0.136578	0.711706	0.912098	SNRPA	protein_coding
ENSG00000077348	-4.4183	2.42766	5.1202	0.0236488	0.204729	EXOSC5	protein_coding
ENSG00000077380	1.97032	2.86155	1.69091	0.193481	0.542068	DYNC1I2	protein_coding
ENSG00000077420	-1.48944	3.46767	1.53112	0.215944	0.560326	APBB1IP	protein_coding
ENSG00000077454	-1.40542	2.3771	0.897616	0.343422	0.68674	LRCH4	protein_coding
ENSG00000077458	0.777617	2.58369	0.455612	0.499682	0.792788	FAM76B	protein_coding
ENSG00000077514	1.08806	2.01766	0.385715	0.53456	0.81432	POLD3	protein_coding
ENSG00000077549	0.964161	2.51214	0.643182	0.422561	0.74393	CAPZB	protein_coding
ENSG00000077585	1.16762	4.44101	1.77885	0.18229	0.528839	GPR137B	protein_coding
ENSG00000077616	-0.399565	6.34434	0.179872	0.671484	0.892135	NAALAD2	protein_coding
ENSG00000077684	-0.911604	2.81911	0.4348	0.509643	0.801512	JADE1	protein_coding
ENSG00000077721	-1.40922	4.92099	2.82889	0.0925821	0.383941	UBE2A	protein_coding
ENSG00000077782	0.29137	3.55759	0.101908	0.749552	0.930243	FGFR1	protein_coding
ENSG00000077800	-0.576073	2.47168	0.127993	0.720522	0.917856	FKBP6	protein_coding
ENSG00000077935	-2.22323	2.85524	2.44503	0.117898	0.429582	SMC1B	protein_coding
ENSG00000077942	2.78596	1.98381	2.73802	0.0979859	0.393016	FBLN1	protein_coding
ENSG00000077984	-0.134636	2.41304	0.00934795	0.922977	1	CST7	protein_coding
ENSG00000078053	2.78596	1.98381	2.73802	0.0979859	0.393016	AMPH	protein_coding
ENSG00000078061	-2.56654	3.482	4.89008	0.0270114	0.216374	ARAF	protein_coding
ENSG00000078070	0.0141693	2.37047	0.000120794	0.991231	1	MCCC1	protein_coding
ENSG00000078081	4.40149	2.39178	7.36622	0.00664606	0.103149	LAMP3	protein_coding
ENSG00000078124	-1.04702	3.13612	0.577964	0.447111	0.762849	ACER3	protein_coding
ENSG00000078142	2.26726	2.40044	1.86454	0.172101	0.515308	PIK3C3	protein_coding
ENSG00000078177	-2.86101	3.32936	4.48641	0.0341654	0.24388	N4BP2	protein_coding
ENSG00000078237	4.18109	2.35773	5.74809	0.0165066	0.170091	TIGAR	protein_coding
ENSG00000078269	0.262272	3.58749	0.0856617	0.769767	0.93918	SYNJ2	protein_coding
ENSG00000078295	2.03487	3.30714	3.73545	0.0532693	0.289543	ADCY2	protein_coding
ENSG00000078304	0.356298	4.53059	0.164978	0.684614	0.896482	PPP2R5C	protein_coding
ENSG00000078369	0.888694	2.42749	0.123691	0.725065	0.919722	GNB1	protein_coding
ENSG00000078403	-0.0297285	3.84168	0.00070691	0.978789	1	MLLT10	protein_coding
ENSG00000078487	0.725165	6.30516	1.18391	0.276561	0.618564	ZCWPW1	protein_coding
ENSG00000078618	-2.86868	5.57214	11.066	0.000879265	0.0310744	NRDC	protein_coding
ENSG00000078674	-0.679357	3.30158	0.317168	0.573315	0.836598	PCM1	protein_coding
ENSG00000078687	-5.74975	2.98735	8.50512	0.00354148	0.0728535	TNRC6C	protein_coding
ENSG00000078699	0.290034	3.29507	0.0793408	0.778193	0.944107	CBFA2T2	protein_coding
ENSG00000078747	0.97199	2.22217	0.346427	0.556143	0.827328	ITCH	protein_coding
ENSG00000078795	-0.694284	6.63221	0.714466	0.397965	0.722406	PKD2L2	protein_coding
ENSG00000078804	1.28788	2.84015	1.42388	0.232765	0.58025	TP53INP2	protein_coding
ENSG00000078808	-0.082138	2.31745	0.00198148	0.964495	1	SDF4	protein_coding
ENSG00000078814	-2.99931	5.3408	3.86876	0.0491927	0.280929	MYH7B	protein_coding
ENSG00000078900	3.82883	2.17614	5.38091	0.0203583	0.189874	TP73	protein_coding
ENSG00000078967	-0.641472	3.76796	0.336356	0.56194	0.831804	UBE2D4	protein_coding
ENSG00000079134	-2.48213	3.56328	4.23399	0.0396222	0.254694	THOC1	protein_coding
ENSG00000079215	-0.699681	2.65955	0.146815	0.701598	0.906018	SLC1A3	protein_coding
ENSG00000079246	2.29781	2.64071	2.49408	0.114275	0.424103	XRCC5	protein_coding
ENSG00000079257	0.180644	4.96782	0.0442465	0.833396	0.968327	LXN	protein_coding
ENSG00000079263	1.44562	3.50111	1.43074	0.231644	0.579375	SP140	protein_coding
ENSG00000079277	-1.70441	2.52484	1.36882	0.242014	0.585918	MKNK1	protein_coding
ENSG00000079308	0.826816	3.56423	0.72298	0.395168	0.722406	TNS1	protein_coding
ENSG00000079313	-4.21394	2.77414	4.62325	0.0315415	0.234188	REXO1	protein_coding
ENSG00000079332	0.452025	3.85364	0.170753	0.679443	0.893831	SAR1A	protein_coding
ENSG00000079337	3.25289	2.03056	3.85227	0.0496788	0.280929	RAPGEF3	protein_coding
ENSG00000079385	-2.11e-16	1.75688	0	1	1	CEACAM1	protein_coding
ENSG00000079387	-3.73654	2.167	4.33117	0.0374205	0.250289	SENP1	protein_coding
ENSG00000079432	-1.32838	2.37633	0.507965	0.476021	0.776639	CIC	protein_coding
ENSG00000079435	-1.5125	3.32736	1.41181	0.234756	0.582648	LIPE	protein_coding
ENSG00000079459	0.434461	4.04408	0.261575	0.60904	0.858765	FDFT1	protein_coding
[truncated: 10,161 more rows]

## Sheet: Obese T3 Pairwise edgeR
Table S2: Differentially expressed genes in response to LPS (Related to Figure 4)
[truncated: 11,078 more rows]
