# Supplementary material for: Functional and genomic adaptations of blood monocytes to pregravid obesity during pregnancy
Source: iScience. 2021 Jun 4;24(6):102690. doi: 10.1016/j.isci.2021.102690 (PMC8233196; doi:10.1016/j.isci.2021.102690)
Supplement: Table S3. Differentially accessible regions with pregnancy, related to Figure 5 [file mmc4.xlsx]

## Sheet: LeansT1_open
geneId	seqnames		start	end	width	strand	V4	V5	V6	V7	V8	V9	annotation	geneChr	geneStart	geneEnd	geneLength	geneStrand	transcriptId	distanceToTSS	Gene	Type
ENSG00000001084	6	chr6	53549990	53550583	594	*	+	default-39412	39	17.6	2.22	7.14e-06	Intron (ENST00000505197/ENSG00000001084, intron 3 of 3)	6	53497346	53545129	47784	2	ENST00000616923	-4861	GCLC	protein_coding
ENSG00000002745	7	chr7	121285695	121286439	745	*	+	default-43318	47	21.3	2.21	1.06e-06	Intron (ENST00000310396/ENSG00000106034, intron 22 of 22)	7	121325367	121339458	14092	1	ENST00000361301	-38928	WNT16	protein_coding
ENSG00000002822	7	chr7	1929452	1930580	1129	*	+	default-40906	64.5	30.8	2.1	1.1e-07	Intron (ENST00000265854/ENSG00000002822, intron 15 of 16)	7	1898200	1940549	42350	2	ENST00000437877	9969	MAD1L1	protein_coding
ENSG00000002822	7	chr7	1990552	1991322	771	*	+	default-40912	65.5	27.5	2.39	8.01e-10	Intron (ENST00000265854/ENSG00000002822, intron 12 of 16)	7	1816082	1980791	164710	2	ENST00000450235	-9761	MAD1L1	protein_coding
ENSG00000002822	7	chr7	2058104	2059559	1456	*	+	default-40916	95	46.1	2.06	2.05e-10	Intron (ENST00000265854/ENSG00000002822, intron 10 of 16)	7	1957629	2080013	122385	2	ENST00000438959	20454	MAD1L1	protein_coding
ENSG00000002919	17	chr17	48109118	48109711	594	*	+	default-19302	35.5	15.2	2.34	9.05e-06	Promoter (1-2kb)	17	48107894	48121458	13565	1	ENST00000584335	1224	SNX11	protein_coding
ENSG00000003402	2	chr2	201111413	201112006	594	*	+	default-27149	50.5	24.2	2.09	2.84e-06	Distal Intergenic	2	201116104	201176687	60584	1	ENST00000309955	-4098	CFLAR	protein_coding
ENSG00000004455	1	chr1	33041850	33042443	594	*	+	default-1009	37	17.1	2.16	2.12e-05	Intron (ENST00000548559/ENSG00000004455, intron 2 of 4)	1	33013044	33036992	23949	2	ENST00000354858	-4858	AK2	protein_coding
ENSG00000004534	3	chr3	50071515	50072273	759	*	+	default-32456	68	28.3	2.4	1.93e-10	Intron (ENST00000442092/ENSG00000004534, intron 15 of 16)	3	50066392	50077249	10858	1	ENST00000421682	5123	RBM6	protein_coding
ENSG00000004846	7	chr7	20607971	20608715	745	*	+	default-41214	53	23.3	2.28	8.97e-08	Distal Intergenic	7	20615207	20757009	141803	1	ENST00000404938	-6492	ABCB5	protein_coding
ENSG00000004864	7	chr7	96140107	96140936	830	*	+	default-42912	52.5	25	2.1	1.66e-06	Intron (ENST00000265631/ENSG00000004864, intron 14 of 17)	7	96120956	96121998	1043	2	ENST00000494085	-18109	SLC25A13	protein_coding
ENSG00000150967	12	chr12	122973116	122974049	934	*	+	default-10690	95	45	2.11	6.1e-11	Promoter (<=1kb)	12	122972866	122973233	368	2	ENST00000622723	0	ABCB9	protein_coding
ENSG00000005059	4	chr4	109606531	109607316	786	*	+	default-35846	56	25.9	2.16	2.06e-07	Intron (ENST00000394650/ENSG00000005059, intron 1 of 7)	4	109560990	109681469	120480	1	ENST00000452915	45541	MCUB	protein_coding
ENSG00000005381	17	chr17	58285845	58286726	882	*	+	default-19438	56	26.8	2.09	5.69e-07	Distal Intergenic	17	58269856	58280935	11080	2	ENST00000225275	-4910	MPO	protein_coding
ENSG00000005483	7	chr7	105031132	105031876	745	*	+	default-43188	48	21.7	2.21	8.07e-07	Intron (ENST00000311117/ENSG00000005483, intron 1 of 26)	7	105038126	105090132	52007	1	ENST00000482560	-6250	KMT2E	protein_coding
ENSG00000005844	16	chr16	30505996	30507645	1650	*	+	default-16027	121	60.2	2.01	3.69e-12	Promoter (1-2kb)	16	30504872	30506772	1901	1	ENST00000562020	1124	ITGAL	protein_coding
ENSG00000108846	17	chr17	50673931	50674524	594	*	+	default-19360	36	17.4	2.07	6e-05	Promoter (<=1kb)	17	50674216	50676289	2074	1	ENST00000510891	0	ABCC3	protein_coding
ENSG00000006047	17	chr17	7297628	7298221	594	*	+	default-17729	49	23.1	2.12	1.77e-06	Distal Intergenic	17	7290367	7294615	4249	2	ENST00000570627	-3013	YBX2	protein_coding
ENSG00000006071	11	chr11	17440285	17440878	594	*	+	default-6091	37	16.3	2.28	7.01e-06	Promoter (1-2kb)	11	17430597	17442791	12195	2	ENST00000528202	1913	ABCC8	protein_coding
ENSG00000006071	11	chr11	17450421	17451014	594	*	+	default-6092	37.5	18.5	2.03	9.37e-05	Intron (ENST00000389817/ENSG00000006071, intron 7 of 38)	11	17430822	17443433	12612	2	ENST00000526002	-6988	ABCC8	protein_coding
ENSG00000006530	7	chr7	141535838	141536766	929	*	+	default-43574	58.5	27.9	2.1	4.26e-07	Intron (ENST00000567503/ENSG00000261570, intron 2 of 3)	7	141551189	141655244	104056	1	ENST00000355413	-14423	AGK	protein_coding
ENSG00000006576	7	chr7	77810545	77811138	594	*	+	default-42804	38.5	10.1	3.81	1.56e-11	Intron (ENST00000416283/ENSG00000006576, intron 1 of 19)	7	77798901	77957225	158325	1	ENST00000275575	11644	PHTF2	protein_coding
ENSG00000006576	7	chr7	77914857	77915450	594	*	+	default-42805	44	19.8	2.23	1.82e-06	Intron (ENST00000416283/ENSG00000006576, intron 9 of 19)	7	77920425	77922886	2462	1	ENST00000468351	-4975	PHTF2	protein_coding
ENSG00000006625	7	chr7	30493899	30494492	594	*	+	default-41301	43.5	15.8	2.75	1.27e-08	Downstream (2-3kb)	7	30496784	30500680	3897	2	ENST00000426081	6188	GGCT	protein_coding
ENSG00000007237	17	chr17	10173177	10173770	594	*	+	default-17839	35.5	16	2.21	2.81e-05	Intron (ENST00000432992/ENSG00000007237, intron 1 of 13)	17	9913850	10198551	284702	2	ENST00000432992	24781	GAS7	protein_coding
ENSG00000007237	17	chr17	10146439	10147183	745	*	+	default-17836	46.5	21.3	2.18	2.37e-06	Intron (ENST00000432992/ENSG00000007237, intron 1 of 13)	17	9910609	10114553	203945	2	ENST00000323816	-31886	GAS7	protein_coding
ENSG00000007341	1	chr1	112578364	112579517	1154	*	+	default-1845	75	33.4	2.25	4.21e-10	Exon (ENST00000361846/ENSG00000007341, exon 10 of 16)	1	112525530	112555876	30347	2	ENST00000495109	-22488	ST7L	protein_coding
ENSG00000007392	16	chr16	210632	212271	1640	*	+	default-15179	93	45.9	2.03	6.98e-10	Promoter (<=1kb)	16	189098	209773	20676	2	ENST00000464711	-859	LUC7L	protein_coding
ENSG00000143994	2	chr2	27126886	27127628	743	*	+	default-24801	64.5	25.3	2.55	7.85e-11	Promoter (2-3kb)	2	27130115	27130687	573	1	ENST00000496739	-2487	ABHD1	protein_coding
ENSG00000007923	1	chr1	6671010	6672057	1048	*	+	default-228	88	39.8	2.21	2.95e-11	Promoter (2-3kb)	1	6652914	6668210	15297	2	ENST00000469318	-2800	DNAJC11	protein_coding
ENSG00000267179	19	chr19	11949313	11949906	594	*	+	default-22609	38	17.8	2.14	2.1e-05	Promoter (<=1kb)	19	11950242	11977198	26957	1	ENST00000586354	-336	AC008770.2	protein_coding
ENSG00000008256	7	chr7	6298204	6299302	1099	*	+	default-41079	89	40.4	2.2	2.96e-11	Distal Intergenic	7	6187064	6272644	85581	2	ENST00000482460	-25560	CYTH3	protein_coding
ENSG00000008277	7	chr7	88044729	88045322	594	*	+	default-42860	43	21.1	2.04	1.86e-05	Intron (ENST00000398204/ENSG00000008277, intron 3 of 29)	7	88089919	88130439	40521	1	ENST00000478920	-44597	ADAM22	protein_coding
ENSG00000008294	17	chr17	51136573	51137166	594	*	+	default-19377	42.5	18	2.36	9.89e-07	Distal Intergenic	17	50965644	51120865	155222	2	ENST00000357122	-15708	SPAG9	protein_coding
ENSG00000009844	6	chr6	142171735	142172328	594	*	+	default-40380	36	16.3	2.21	1.63e-05	Promoter (1-2kb)	6	142170346	142198781	28436	1	ENST00000491881	1389	VTA1	protein_coding
ENSG00000010310	19	chr19	45661180	45662396	1217	*	+	default-23836	157	74	2.12	3.55e-17	Distal Intergenic	19	45668244	45683724	15481	1	ENST00000590918	-5848	GIPR	protein_coding
ENSG00000010610	12	chr12	6807804	6808397	594	*	+	default-8494	33.5	15.2	2.21	4.88e-05	Intron (ENST00000011653/ENSG00000010610, intron 3 of 9)	12	6813552	6816204	2653	1	ENST00000536563	-5155	CD4	protein_coding
ENSG00000010626	12	chr12	6876506	6878588	2083	*	+	default-8497	144.5	65	2.22	2.27e-17	Promoter (2-3kb)	12	6873682	6906514	32833	1	ENST00000449039	2824	LRRC23	protein_coding
ENSG00000010810	6	chr6	111785479	111786698	1220	*	+	default-40149	248	121	2.05	3.73e-24	Intron (ENST00000368682/ENSG00000010810, intron 2 of 13)	6	111707930	111781080	73151	2	ENST00000524310	-4399	FYN	protein_coding
ENSG00000011007	1	chr1	23733633	23734376	744	*	+	default-660	55.5	21.5	2.58	1.18e-09	Distal Intergenic	1	23743155	23762059	18905	1	ENST00000418390	-8779	ELOA	protein_coding
ENSG00000012061	19	chr19	45410733	45411326	594	*	+	default-23808	48	21.1	2.28	3.48e-07	3' UTR	19	45413436	45414477	1042	2	ENST00000592410	3151	ERCC1	protein_coding
ENSG00000012983	14	chr14	50508127	50509484	1358	*	+	default-12814	288.5	142.3	2.03	6.04e-27	Promoter (2-3kb)	14	50485929	50505128	19200	2	ENST00000554066	-2999	MAP4K5	protein_coding
ENSG00000013374	7	chr7	151357677	151359408	1732	*	+	default-43731	98.5	48.8	2.02	3.75e-10	Promoter (<=1kb)	7	151360141	151369193	9053	1	ENST00000497987	-733	NUB1	protein_coding
ENSG00000014914	1	chr1	149950919	149951512	594	*	+	default-2343	37.5	15.2	2.47	1.51e-06	Intron (ENST00000581312/ENSG00000264522, intron 7 of 11)	1	149928651	149936869	8219	2	ENST00000482025	-14050	MTMR11	protein_coding
ENSG00000015568	2	chr2	109834001	109834594	594	*	+	default-26373	36.5	14.5	2.52	1.42e-06	Intron (ENST00000016946/ENSG00000015568, intron 18 of 22)	2	109837883	109838993	1111	1	ENST00000495582	-3289	RGPD5	protein_coding
ENSG00000017427	12	chr12	102447851	102449557	1707	*	+	default-10228	237	113.6	2.09	3.82e-24	Intron (ENST00000635615/ENSG00000283052, intron 5 of 5)	12	102402459	102478651	76193	2	ENST00000424202	29094	IGF1	protein_coding
ENSG00000018236	12	chr12	40788399	40788992	594	*	+	default-9453	35	15.4	2.28	1.21e-05	Intron (ENST00000547702/ENSG00000018236, intron 1 of 15)	12	40828059	40972435	144377	1	ENST00000547849	-39067	CNTN1	protein_coding
ENSG00000018699	2	chr2	32706171	32706764	594	*	+	default-24904	42	19.6	2.15	7.04e-06	Intron (ENST00000317907/ENSG00000018699, intron 10 of 19)	2	32678878	32704998	26121	1	ENST00000438654	27293	TTC27	protein_coding
ENSG00000021574	2	chr2	32091525	32092118	594	*	+	default-24881	43.5	19.1	2.28	1.81e-06	Intron (ENST00000345662/ENSG00000021574, intron 3 of 15)	2	32063968	32154496	90529	1	ENST00000621856	27557	SPAST	protein_coding
ENSG00000021645	14	chr14	79267344	79267937	594	*	+	default-13214	50.5	21.5	2.35	1.13e-07	Intron (ENST00000634499/ENSG00000021645, intron 14 of 19)	14	79279339	79862478	583140	1	ENST00000557594	-11402	NRXN3	protein_coding
ENSG00000021762	11	chr11	3125495	3126088	594	*	+	default-5906	49	20.9	2.35	1.09e-07	Promoter (<=1kb)	11	3119547	3126594	7048	2	ENST00000459995	506	OSBPL5	protein_coding
ENSG00000021776	15	chr15	34898569	34899162	594	*	+	default-14286	44	19.6	2.25	1.38e-06	Intron (ENST00000156471/ENSG00000021776, intron 20 of 34)	15	34856500	34870264	13765	2	ENST00000559090	-28305	AQR	protein_coding
ENSG00000269693	19	chr19	12583864	12584457	594	*	+	default-22645	47	21.3	2.21	1.06e-06	Promoter (2-3kb)	19	12525720	12580975	55256	2	ENST00000593682	-2889	AC010422.6	protein_coding
ENSG00000022840	12	chr12	120553151	120554431	1281	*	+	default-10557	81.5	40.2	2.03	1.02e-08	Promoter (<=1kb)	12	120554350	120557368	3019	1	ENST00000535417	0	RNF10	protein_coding
ENSG00000023171	11	chr11	123572999	123573592	594	*	+	default-8210	38	16.7	2.28	5.33e-06	Intron (ENST00000638157/ENSG00000023171, intron 2 of 20)	11	123560277	123609902	49626	1	ENST00000534764	12722	GRAMD1B	protein_coding
ENSG00000023330	3	chr3	52206743	52207336	594	*	+	default-32517	36	17.8	2.02	9.72e-05	Promoter (<=1kb)	3	52206632	52214225	7594	1	ENST00000493402	111	ALAS1	protein_coding
ENSG00000025039	6	chr6	89403087	89403680	594	*	+	default-39951	36.5	16.3	2.25	1.63e-05	Intron (ENST00000369415/ENSG00000025039, intron 1 of 6)	6	89377705	89411505	33801	2	ENST00000492783	7825	RRAGD	protein_coding
ENSG00000150471	4	chr4	61496454	61497047	594	*	+	default-35514	46	21.1	2.18	1.82e-06	Promoter (<=1kb)	4	61497121	62071138	574018	1	ENST00000506700	-74	ADGRL3	protein_coding
ENSG00000028116	2	chr2	57855282	57855875	594	*	+	default-25161	33.5	13.8	2.42	8.5e-06	Distal Intergenic	2	57907651	58159867	252217	1	ENST00000435505	-51776	VRK2	protein_coding
ENSG00000029364	14	chr14	69463583	69464324	742	*	+	default-13041	46	21.5	2.14	3.08e-06	Distal Intergenic	14	69454701	69458543	3843	1	ENST00000554023	8882	SLC39A9	protein_coding
ENSG00000029725	17	chr17	5310091	5311012	922	*	+	default-17690	54	19.3	2.79	7.68e-11	Intron (ENST00000537505/ENSG00000029725, intron 2 of 17)	17	5332055	5336689	4635	1	ENST00000570487	-21043	RABEP1	protein_coding
ENSG00000144843	3	chr3	119576760	119577353	594	*	+	default-33558	34.5	13.8	2.49	3.4e-06	Promoter (1-2kb)	3	119579268	119589945	10678	1	ENST00000478399	-1915	ADPRH	protein_coding
ENSG00000032389	2	chr2	3315093	3316302	1210	*	+	default-24552	200.5	87.7	2.29	6.85e-25	Intron (ENST00000478754/ENSG00000032389, intron 3 of 10)	2	3188925	3320544	131620	2	ENST00000478754	4242	EIPR1	protein_coding
ENSG00000033627	17	chr17	42492056	42492805	750	*	+	default-19076	52.5	25.3	2.08	2.12e-06	Promoter (1-2kb)	17	42490537	42494589	4053	1	ENST00000586315	1519	ATP6V0A1	protein_coding
ENSG00000035403	10	chr10	73963097	73963844	748	*	+	default-4931	54	25	2.16	3.54e-07	Distal Intergenic	10	73995193	74120160	124968	1	ENST00000623461	-31349	VCL	protein_coding
ENSG00000036448	8	chr8	2191297	2192041	745	*	+	default-44127	49.5	17.4	2.85	3.92e-10	Distal Intergenic	8	2143349	2144766	1418	1	ENST00000518513	47948	MYOM2	protein_coding
ENSG00000037637	1	chr1	16283366	16283959	594	*	+	default-476	43	19.6	2.2	3.15e-06	Intron (ENST00000375592/ENSG00000037637, intron 4 of 9)	1	16251082	16253593	2512	2	ENST00000444116	-29773	FBXO42	protein_coding
ENSG00000038382	5	chr5	14533020	14534340	1321	*	+	default-36711	75.5	31.4	2.4	2.99e-11	Distal Intergenic	5	14498516	14508333	9818	1	ENST00000508717	34504	TRIO	protein_coding
ENSG00000038945	8	chr8	16449281	16451479	2199	*	+	default-44370	308.5	147.6	2.09	8.2e-31	Intron (ENST00000518026/ENSG00000038945, intron 2 of 5)	8	16467752	16495880	28129	2	ENST00000520846	44401	MSR1	protein_coding
ENSG00000039068	16	chr16	68727776	68728541	766	*	+	default-16908	54.5	27.2	2	3.96e-06	Distal Intergenic	16	68737225	68835548	98324	1	ENST00000261769	-8684	CDH1	protein_coding
ENSG00000039523	16	chr16	67501438	67502031	594	*	+	default-16844	35.5	16.9	2.1	7.88e-05	Intron (ENST00000635000/ENSG00000270049, intron 3 of 3)	16	67518418	67538471	20054	1	ENST00000562116	-16387	RIPOR1	protein_coding
ENSG00000039523	16	chr16	67510918	67511511	594	*	+	default-16846	39.5	18.9	2.09	3.39e-05	Distal Intergenic	16	67518418	67538471	20054	1	ENST00000562116	-6907	RIPOR1	protein_coding
ENSG00000040341	8	chr8	73570128	73570869	742	*	+	default-45223	128.5	59.1	2.17	5.89e-15	Intron (ENST00000522695/ENSG00000040341, intron 9 of 11)	8	73527369	73582830	55462	2	ENST00000523533	11961	STAU2	protein_coding
ENSG00000042781	1	chr1	216386201	216386794	594	*	+	default-3194	41.5	20.6	2.01	5.06e-05	Intron (ENST00000307340/ENSG00000042781, intron 3 of 71)	1	215622894	216423396	800503	2	ENST00000307340	36602	USH2A	protein_coding
ENSG00000043093	3	chr3	182990159	182991190	1032	*	+	default-34181	60	27.9	2.15	9.11e-08	Distal Intergenic	3	182945034	182985953	40920	2	ENST00000469954	-4206	DCUN1D1	protein_coding
ENSG00000043093	3	chr3	182992030	182992623	594	*	+	default-34182	39.5	16	2.46	8.77e-07	Distal Intergenic	3	182945034	182985953	40920	2	ENST00000469954	-6077	DCUN1D1	protein_coding
ENSG00000043591	10	chr10	114036470	114037398	929	*	+	default-5424	64.5	22.8	2.82	1.33e-12	Distal Intergenic	10	114044056	114046908	2853	1	ENST00000369295	-6658	ADRB1	protein_coding
ENSG00000044115	5	chr5	138599916	138600707	792	*	+	default-37950	46	22.8	2.01	1.33e-05	Distal Intergenic	5	138610967	138810089	199123	1	ENST00000517980	-10260	CTNNA1	protein_coding
ENSG00000044459	9	chr9	17177049	17177642	594	*	+	default-46025	50.5	18.2	2.77	6.78e-10	Intron (ENST00000380647/ENSG00000044459, intron 2 of 25)	9	17135040	17302051	167012	1	ENST00000380641	42009	CNTLN	protein_coding
ENSG00000044459	9	chr9	17178747	17179490	744	*	+	default-46026	56	21.3	2.63	3.12e-10	Intron (ENST00000380647/ENSG00000044459, intron 2 of 25)	9	17135040	17302051	167012	1	ENST00000380641	43707	CNTLN	protein_coding
ENSG00000047346	15	chr15	52705074	52705667	594	*	+	default-14544	90.5	42.6	2.12	1.79e-10	Intron (ENST00000561490/ENSG00000047346, intron 1 of 3)	15	52611625	52709817	98193	2	ENST00000561490	4150	FAM214A	protein_coding
ENSG00000047346	15	chr15	52703463	52704056	594	*	+	default-14543	85	42	2.03	3.58e-09	Intron (ENST00000561490/ENSG00000047346, intron 1 of 3)	15	52611625	52709817	98193	2	ENST00000561490	5761	FAM214A	protein_coding
ENSG00000047621	12	chr12	4514447	4515353	907	*	+	default-8441	148	72.9	2.03	8.32e-15	Promoter (1-2kb)	12	4489795	4517106	27312	2	ENST00000544258	1753	C12orf4	protein_coding
ENSG00000048140	5	chr5	176671499	176672092	594	*	+	default-38374	36.5	15.4	2.37	5.09e-06	Distal Intergenic	5	176647620	176657056	9437	1	ENST00000507471	23879	TSPAN17	protein_coding
ENSG00000185100	14	chr14	104729463	104730056	594	*	+	default-13505	35	15.4	2.28	1.21e-05	Promoter (<=1kb)	14	104729734	104742001	12268	1	ENST00000555486	0	ADSSL1	protein_coding
ENSG00000049323	2	chr2	33254321	33255524	1204	*	+	default-24911	225	102.4	2.2	9.77e-26	Promoter (1-2kb)	2	33252727	33273746	21020	1	ENST00000468091	1594	LTBP1	protein_coding
ENSG00000049656	5	chr5	1332560	1334109	1550	*	+	default-36573	465	232.4	2	3.35e-41	Promoter (<=1kb)	5	1323833	1332338	8506	2	ENST00000513250	-222	CLPTM1L	protein_coding
ENSG00000072364	5	chr5	132938452	132939045	594	*	+	default-37840	36.5	16.3	2.25	1.63e-05	Promoter (<=1kb)	5	132934620	132937740	3121	2	ENST00000421773	-712	AFF4	protein_coding
ENSG00000049759	18	chr18	58063576	58064169	594	*	+	default-21559	37	15.2	2.44	1.51e-06	Intron (ENST00000356462/ENSG00000049759, intron 1 of 28)	18	58054709	58165839	111131	1	ENST00000585594	8867	NEDD4L	protein_coding
ENSG00000049759	18	chr18	58129656	58131809	2154	*	+	default-21560	151.5	64.8	2.34	5.15e-20	Intron (ENST00000356462/ENSG00000049759, intron 1 of 28)	18	58149333	58396551	247219	1	ENST00000435432	-17524	NEDD4L	protein_coding
ENSG00000049759	18	chr18	58170238	58171760	1523	*	+	default-21561	105	51.4	2.04	3.81e-11	Intron (ENST00000356462/ENSG00000049759, intron 2 of 28)	18	58149337	58396573	247237	1	ENST00000586263	20901	NEDD4L	protein_coding
ENSG00000050405	12	chr12	50269614	50270207	594	*	+	default-9604	37.5	18.5	2.03	9.37e-05	Intron (ENST00000394943/ENSG00000050405, intron 1 of 10)	12	50177006	50283456	106451	2	ENST00000552720	13249	LIMA1	protein_coding
ENSG00000214160	3	chr3	184246736	184247498	763	*	+	default-34219	54.5	20	2.73	2.47e-10	Promoter (1-2kb)	3	184244329	184245342	1014	2	ENST00000477959	-1394	ALG3	protein_coding
ENSG00000051341	3	chr3	121513718	121514311	594	*	+	default-33582	46	22	2.09	5.11e-06	Intron (ENST00000621776/ENSG00000051341, intron 10 of 30)	3	121521571	121533210	11640	2	ENST00000488282	18899	POLQ	protein_coding
ENSG00000051382	3	chr3	138847387	138848320	934	*	+	default-33806	75.5	37.3	2.02	3.92e-08	Distal Intergenic	3	138755849	138834938	79090	2	ENST00000461451	-12449	PIK3CB	protein_coding
ENSG00000051825	12	chr12	123220612	123221394	783	*	+	default-10701	75.5	33.6	2.25	5.55e-10	Promoter (<=1kb)	12	123156636	123221847	65212	2	ENST00000302373	453	MPHOSPH9	protein_coding
ENSG00000123505	6	chr6	110887492	110888432	941	*	+	default-40136	54.5	24.8	2.2	2.72e-07	Promoter (<=1kb)	6	110888286	110895712	7427	1	ENST00000612642	0	AMD1	protein_coding
ENSG00000054282	1	chr1	243480349	243481090	742	*	+	default-3531	69.5	32.3	2.15	1.36e-08	Intron (ENST00000366541/ENSG00000054282, intron 16 of 17)	1	243487815	243500089	12275	1	ENST00000497459	-6725	SDCCAG8	protein_coding
ENSG00000196510	12	chr12	110386940	110387710	771	*	+	default-10329	45.5	17.6	2.59	3.27e-08	Promoter (<=1kb)	12	110377591	110387277	9687	2	ENST00000548234	0	ANAPC7	protein_coding
ENSG00000054793	20	chr20	51760306	51760899	594	*	+	default-29106	42.5	15.8	2.69	3.48e-08	Intron (ENST00000311637/ENSG00000054793, intron 1 of 22)	20	51596514	51768328	171815	2	ENST00000311637	7429	ATP9A	protein_coding
ENSG00000055044	2	chr2	202308157	202308750	594	*	+	default-27175	36.5	16.3	2.25	1.63e-05	Distal Intergenic	2	202299858	202303433	3576	1	ENST00000478508	8299	NOP58	protein_coding
ENSG00000055118	7	chr7	150909368	150911124	1757	*	+	default-43718	159	72.9	2.18	2.11e-18	Distal Intergenic	7	150949423	150955810	6388	2	ENST00000461280	44686	KCNH2	protein_coding
ENSG00000055147	5	chr5	153961356	153962705	1350	*	+	default-38142	222	101.5	2.19	3.65e-25	Distal Intergenic	5	153992714	153995307	2594	2	ENST00000518946	32602	FAM114A2	protein_coding
ENSG00000055332	2	chr2	37162267	37162860	594	*	+	default-24944	36	15.4	2.34	5.09e-06	Distal Intergenic	2	37141635	37157065	15431	2	ENST00000390013	-5202	EIF2AK2	protein_coding
ENSG00000056487	22	chr22	45022444	45023037	594	*	+	default-31644	46.5	18.7	2.49	6.94e-08	Distal Intergenic	22	44889773	45009999	120227	2	ENST00000414269	-12445	PHF21B	protein_coding
ENSG00000056586	9	chr9	122866654	122868333	1680	*	+	default-47942	290	142.8	2.03	2.29e-27	Intron (ENST00000373670/ENSG00000056586, intron 8 of 19)	9	122853774	122855737	1964	2	ENST00000398671	-10917	RC3H2	protein_coding
ENSG00000057294	12	chr12	32908100	32908855	756	*	+	default-8800	58.5	26.4	2.22	7.06e-08	Distal Intergenic	12	32790745	32896840	106096	2	ENST00000340811	-11260	PKP2	protein_coding
ENSG00000057608	10	chr10	5836934	5837527	594	*	+	default-3786	38.5	17.1	2.25	9.39e-06	Intron (ENST00000380127/ENSG00000057608, intron 1 of 6)	10	5786006	5842132	56127	2	ENST00000380127	4605	GDI2	protein_coding
ENSG00000057663	6	chr6	106321104	106321863	760	*	+	default-40056	51.5	25.7	2	6.99e-06	Intron (ENST00000636437/ENSG00000057663, intron 1 of 6)	6	106184476	106325417	140942	2	ENST00000343245	3554	ATG5	protein_coding
ENSG00000057663	6	chr6	106322686	106323279	594	*	+	default-40057	48	22	2.19	1.06e-06	Promoter (2-3kb)	6	106184476	106325417	140942	2	ENST00000343245	2138	ATG5	protein_coding
ENSG00000057663	6	chr6	106334246	106334839	594	*	+	default-40059	39.5	18	2.19	1.23e-05	Distal Intergenic	6	106184476	106325791	141316	2	ENST00000369076	-8455	ATG5	protein_coding
ENSG00000058056	3	chr3	179714931	179715524	594	*	+	default-34148	43.5	16.7	2.61	5.54e-08	Intron (ENST00000263966/ENSG00000058056, intron 6 of 20)	3	179721564	179761151	39588	1	ENST00000497155	-6040	USP13	protein_coding
ENSG00000058272	12	chr12	79958069	79958662	594	*	+	default-10042	40.5	20.2	2	6.61e-05	Distal Intergenic	12	79774406	79935460	161055	2	ENST00000437004	-22609	PPP1R12A	protein_coding
ENSG00000060069	18	chr18	79686650	79687894	1245	*	+	default-21798	116.5	45.7	2.55	2.4e-18	Intron (ENST00000613122/ENSG00000060069, intron 1 of 12)	18	79681459	79685591	4133	1	ENST00000587623	5191	CTDP1	protein_coding
ENSG00000060069	18	chr18	79745811	79746557	747	*	+	default-21801	49.5	22.4	2.21	8.06e-07	Intron (ENST00000613122/ENSG00000060069, intron 12 of 12)	18	79736353	79749997	13645	1	ENST00000585951	9458	CTDP1	protein_coding
ENSG00000060339	10	chr10	68766238	68766831	594	*	+	default-4828	48	21.7	2.21	8.07e-07	Intron (ENST00000630771/ENSG00000060339, intron 16 of 23)	10	68760810	68771331	10522	1	ENST00000539250	5428	CCAR1	protein_coding
ENSG00000061936	12	chr12	131701338	131701931	594	*	+	default-10866	36.5	11	3.32	1.89e-09	Distal Intergenic	12	131711081	131725609	14529	1	ENST00000540469	-9150	SFSWAP	protein_coding
ENSG00000062716	17	chr17	59816487	59817080	594	*	+	default-19491	39.5	18.5	2.14	2.06e-05	Intron (ENST00000262291/ENSG00000062716, intron 9 of 11)	17	59837628	59840223	2596	1	ENST00000591782	-20548	VMP1	protein_coding
ENSG00000176915	12	chr12	132751350	132751943	594	*	+	default-10927	37	16.9	2.19	1.62e-05	Promoter (<=1kb)	12	132737043	132751334	14292	2	ENST00000545623	-16	ANKLE2	protein_coding
ENSG00000063169	19	chr19	47685935	47686528	594	*	+	default-23935	41.5	19.8	2.1	1.97e-05	Intron (ENST00000599924/ENSG00000268746, intron 1 of 2)	19	47678962	47703222	24261	1	ENST00000614245	6973	BICRA	protein_coding
ENSG00000063322	19	chr19	39396174	39396990	817	*	+	default-23595	50	21.3	2.35	8.34e-08	Intron (ENST00000599417/ENSG00000063322, intron 2 of 2)	19	39391412	39397698	6287	1	ENST00000596297	4762	MED29	protein_coding
ENSG00000063438	5	chr5	344181	345578	1398	*	+	default-36524	196.5	92.9	2.11	9.24e-21	Promoter (<=1kb)	5	343528	353911	10384	1	ENST00000504625	653	AHRR	protein_coding
ENSG00000063660	2	chr2	240410760	240411353	594	*	+	default-27642	38	18	2.11	2.71e-05	Distal Intergenic	2	240435671	240468078	32408	1	ENST00000264039	-24318	GPC1	protein_coding
ENSG00000063761	14	chr14	77806704	77807448	745	*	+	default-13204	51	23.5	2.17	6.12e-07	Intron (ENST00000238561/ENSG00000063761, intron 1 of 10)	14	77800139	77933952	133814	1	ENST00000341211	6565	ADCK1	protein_coding
ENSG00000065154	10	chr10	124398294	124398887	594	*	+	default-5548	41.5	19.6	2.12	1.54e-05	Intron (ENST00000539214/ENSG00000065154, intron 8 of 8)	10	124398021	124403336	5316	2	ENST00000471127	4449	OAT	protein_coding
ENSG00000065413	2	chr2	197067228	197069619	2392	*	+	default-27104	787.5	334.8	2.35	4.43e-98	Intron (ENST00000424317/ENSG00000065413, intron 10 of 21)	2	197081691	197088875	7185	2	ENST00000477852	19256	ANKRD44	protein_coding
ENSG00000065548	2	chr2	186472501	186473795	1295	*	+	default-27042	103.5	51.2	2.02	1.28e-10	Distal Intergenic	2	186486156	186509363	23208	1	ENST00000337859	-12361	ZC3H15	protein_coding
ENSG00000065665	10	chr10	12139533	12140126	594	*	+	default-3855	38.5	16	2.4	2.17e-06	Intron (ENST00000379051/ENSG00000065665, intron 3 of 6)	10	12143140	12158043	14904	1	ENST00000418772	-3014	SEC61A2	protein_coding
ENSG00000066027	1	chr1	212264712	212265305	594	*	+	default-3155	50.5	23.9	2.11	2.23e-06	Distal Intergenic	1	212285537	212361863	76327	1	ENST00000261461	-20232	PPP2R5A	protein_coding
ENSG00000066084	12	chr12	50489246	50489839	594	*	+	default-9615	37	17.6	2.11	3.56e-05	Distal Intergenic	12	50504985	50680282	175298	1	ENST00000549620	-15146	DIP2B	protein_coding
ENSG00000066427	14	chr14	92096485	92097527	1043	*	+	default-13308	63.5	31.2	2.04	3.69e-07	Promoter (<=1kb)	14	92082343	92096838	14496	2	ENST00000526872	0	ATXN3	protein_coding
ENSG00000066427	14	chr14	92095085	92095846	762	*	+	default-13307	52	20.9	2.49	7.22e-09	Promoter (<=1kb)	14	92082343	92096838	14496	2	ENST00000526872	992	ATXN3	protein_coding
ENSG00000066427	14	chr14	92068778	92069572	795	*	+	default-13305	49	17.4	2.82	3.92e-10	Intron (ENST00000558190/ENSG00000066427, intron 10 of 10)	14	92044806	92050646	5841	2	ENST00000568290	-18132	ATXN3	protein_coding
ENSG00000066468	10	chr10	121583949	121585132	1184	*	+	default-5506	112.5	50.1	2.25	3.74e-14	Intron (ENST00000369061/ENSG00000066468, intron 1 of 14)	10	121564324	121593764	29441	2	ENST00000613324	8632	FGFR2	protein_coding
ENSG00000066926	18	chr18	57510046	57511102	1057	*	+	default-21549	133.5	56	2.38	1.82e-18	Distal Intergenic	18	57551175	57559215	8041	2	ENST00000591977	48113	FECH	protein_coding
ENSG00000067064	10	chr10	1047182	1047775	594	*	+	default-3703	37.5	14.1	2.67	2.67e-07	Promoter (<=1kb)	10	1042549	1048397	5849	2	ENST00000427898	622	IDI1	protein_coding
ENSG00000067601	7	chr7	67303979	67304781	803	*	+	default-42499	47	22.8	2.06	6.36e-06	Promoter (1-2kb)	7	67295608	67302907	7300	2	ENST00000412466	-1072	PMS2P4	transcribed_unprocessed_pseudogene
ENSG00000067900	18	chr18	20118499	20119092	594	*	+	default-21189	34	14.5	2.35	8.81e-06	Distal Intergenic	18	20953290	20954870	1581	2	ENST00000578051	835778	ROCK1	protein_coding
ENSG00000067900	18	chr18	19865478	19866071	594	*	+	default-21153	85.5	41.5	2.06	2.25e-09	Distal Intergenic	18	20953290	20954870	1581	2	ENST00000578051	1088799	ROCK1	protein_coding
ENSG00000067900	18	chr18	20683851	20684919	1069	*	+	default-21266	67	31.6	2.12	3e-08	Distal Intergenic	18	20953290	20954870	1581	2	ENST00000578051	269951	ROCK1	protein_coding
ENSG00000067900	18	chr18	18715605	18716198	594	*	+	default-20935	39.5	19.1	2.07	4.32e-05	Distal Intergenic	18	20953290	20954870	1581	2	ENST00000578051	2238672	ROCK1	protein_coding
ENSG00000067900	18	chr18	20561663	20564590	2928	*	+	default-21260	968	435.6	2.22	8.02e-107	Distal Intergenic	18	20953290	20954870	1581	2	ENST00000578051	390280	ROCK1	protein_coding
ENSG00000067900	18	chr18	20804883	20805476	594	*	+	default-21283	47.5	22.6	2.1	4.99e-06	Distal Intergenic	18	20953290	20954870	1581	2	ENST00000578051	149394	ROCK1	protein_coding
ENSG00000067900	18	chr18	20308608	20309201	594	*	+	default-21222	40.5	19.1	2.12	2.02e-05	Distal Intergenic	18	20953290	20954870	1581	2	ENST00000578051	645669	ROCK1	protein_coding
ENSG00000067900	18	chr18	20802841	20803434	594	*	+	default-21282	36	17.4	2.07	6e-05	Distal Intergenic	18	20953290	20954870	1581	2	ENST00000578051	151436	ROCK1	protein_coding
ENSG00000067900	18	chr18	20799172	20799765	594	*	+	default-21281	38	18.9	2.01	7.16e-05	Distal Intergenic	18	20953290	20954870	1581	2	ENST00000578051	155105	ROCK1	protein_coding
ENSG00000067900	18	chr18	20168594	20169187	594	*	+	default-21198	250	117.5	2.13	1.8e-26	Distal Intergenic	18	20953290	20954870	1581	2	ENST00000578051	785683	ROCK1	protein_coding
ENSG00000067900	18	chr18	18205257	18205998	742	*	+	default-20840	791.5	388.2	2.04	7.05e-72	Distal Intergenic	18	20953290	20954870	1581	2	ENST00000578051	2748872	ROCK1	protein_coding
ENSG00000067900	18	chr18	20808073	20808666	594	*	+	default-21285	34	15.4	2.21	2.82e-05	Distal Intergenic	18	20953290	20954870	1581	2	ENST00000578051	146204	ROCK1	protein_coding
ENSG00000067900	18	chr18	20716396	20716989	594	*	+	default-21270	69	34.5	2	1.51e-07	Distal Intergenic	18	20953290	20954870	1581	2	ENST00000578051	237881	ROCK1	protein_coding
ENSG00000067900	18	chr18	21017493	21018086	594	*	+	default-21294	33	14.9	2.21	3.71e-05	Intron (ENST00000399799/ENSG00000067900, intron 12 of 32)	18	21045045	21049211	4167	2	ENST00000582445	31125	ROCK1	protein_coding
ENSG00000068383	10	chr10	132569443	132570388	946	*	+	default-5702	112	46.8	2.39	4.7e-16	Intron (ENST00000368594/ENSG00000068383, intron 1 of 15)	10	132538139	132710456	172318	1	ENST00000423490	31304	INPP5A	protein_coding
ENSG00000068745	3	chr3	48710326	48711106	781	*	+	default-32341	48	23.1	2.08	3.81e-06	Intron (ENST00000328631/ENSG00000068745, intron 1 of 5)	3	48693984	48715417	21434	2	ENST00000450045	4311	IP6K2	protein_coding
ENSG00000068745	3	chr3	48712166	48712759	594	*	+	default-32342	43.5	16.5	2.64	3.88e-08	Promoter (2-3kb)	3	48693984	48715417	21434	2	ENST00000450045	2658	IP6K2	protein_coding
ENSG00000068784	2	chr2	45429060	45429653	594	*	+	default-25052	56.5	25.9	2.18	2.06e-07	Intron (ENST00000263736/ENSG00000068784, intron 16 of 20)	2	45388776	45448095	59320	2	ENST00000490133	18442	SRBD1	protein_coding
ENSG00000068878	2	chr2	53921448	53922340	893	*	+	default-25122	104	47.4	2.19	9.27e-13	Intron (ENST00000404125/ENSG00000068878, intron 17 of 46)	2	53932056	53933169	1114	2	ENST00000475694	10829	PSME4	protein_coding
ENSG00000242802	7	chr7	4780048	4780641	594	*	+	default-41001	36	17.4	2.07	6e-05	Promoter (2-3kb)	7	4783323	4785048	1726	1	ENST00000491375	-2682	AP5Z1	protein_coding
ENSG00000069206	8	chr8	24443387	24443980	594	*	+	default-44424	35.5	14.3	2.49	2.59e-06	Promoter (2-3kb)	8	24441084	24509548	68465	1	ENST00000380789	2303	ADAM7	protein_coding
ENSG00000069329	16	chr16	46667893	46668486	594	*	+	default-16652	35	13	2.7	3.09e-07	Promoter (<=1kb)	16	46661827	46669214	7388	2	ENST00000562420	728	VPS35	protein_coding
ENSG00000070018	12	chr12	12130076	12130817	742	*	+	default-8588	38.5	15.2	2.54	5.92e-07	Promoter (1-2kb)	12	12121047	12131830	10784	2	ENST00000540527	1013	LRP6	protein_coding
ENSG00000070047	11	chr11	589597	590497	901	*	+	default-5812	65	29.2	2.22	8.15e-09	Intron (ENST00000534320/ENSG00000070047, intron 4 of 17)	11	601657	606842	5186	1	ENST00000532550	-11160	PHRF1	protein_coding
ENSG00000111229	12	chr12	110440325	110441277	953	*	+	default-10337	105	42.2	2.49	3.17e-16	Promoter (<=1kb)	12	110436587	110440507	3921	2	ENST00000476566	0	ARPC3	protein_coding
ENSG00000164122	4	chr4	176249533	176250284	752	*	+	default-36291	63.5	29.4	2.16	5.27e-08	Promoter (<=1kb)	4	176225281	176249558	24278	2	ENST00000510578	0	ASB5	protein_coding
ENSG00000007516	16	chr16	1339730	1340323	594	*	+	default-15243	35.5	15.8	2.24	2.14e-05	Promoter (2-3kb)	16	1343318	1345073	1756	1	ENST00000568198	-2995	BAIAP3	protein_coding
ENSG00000070915	16	chr16	56893597	56894341	745	*	+	default-16733	45	21.1	2.13	4.04e-06	Intron (ENST00000566786/ENSG00000070915, intron 21 of 25)	16	56902222	56904852	2631	1	ENST00000569002	-7881	SLC12A3	protein_coding
ENSG00000071205	4	chr4	147723922	147724515	594	*	+	default-36104	43.5	21.5	2.02	2.97e-05	Distal Intergenic	4	147732063	147858488	126426	1	ENST00000510379	-7548	ARHGAP10	protein_coding
ENSG00000071462	7	chr7	73677173	73677917	745	*	+	default-42608	53	19.8	2.68	4.65e-10	Distal Intergenic	7	73683025	73686734	3710	1	ENST00000464615	-5108	BUD23	protein_coding
ENSG00000071626	19	chr19	1430605	1431677	1073	*	+	default-21948	110	47.7	2.31	8.8e-15	Promoter (<=1kb)	19	1432043	1435684	3642	1	ENST00000589874	-366	DAZAP1	protein_coding
ENSG00000071991	18	chr18	66736614	66737711	1098	*	+	default-21624	63.5	28.3	2.24	1.4e-08	Distal Intergenic	18	66504812	66604138	99327	2	ENST00000579658	-132476	CDH19	protein_coding
ENSG00000072062	19	chr19	14103882	14105832	1951	*	+	default-22748	112.5	55.6	2.02	1.94e-11	Promoter (1-2kb)	19	14093043	14106860	13818	2	ENST00000587372	1028	PRKACA	protein_coding
ENSG00000198604	14	chr14	34786753	34787696	944	*	+	default-12673	59.5	29.2	2.04	8.43e-07	Promoter (<=1kb)	14	34783896	34786601	2706	2	ENST00000553385	-152	BAZ1A	protein_coding
ENSG00000072110	14	chr14	68906930	68907523	594	*	+	default-13032	41	17.4	2.36	9.58e-07	Intron (ENST00000193403/ENSG00000072110, intron 6 of 20)	14	68893703	68921038	27336	2	ENST00000554508	13515	ACTN1	protein_coding
ENSG00000072274	3	chr3	196087250	196087843	594	*	+	default-34404	37.5	15.6	2.4	2.85e-06	Distal Intergenic	3	196049284	196082189	32906	2	ENST00000360110	-5061	TFRC	protein_coding
ENSG00000072310	17	chr17	17832754	17833495	742	*	+	default-17962	70.5	32.5	2.17	8.07e-09	Intron (ENST00000355815/ENSG00000072310, intron 1 of 19)	17	17812073	17836987	24915	2	ENST00000355815	3492	SREBF1	protein_coding
ENSG00000123636	2	chr2	159435252	159435845	594	*	+	default-26838	39	18.2	2.14	1.6e-05	Promoter (<=1kb)	2	159404372	159435553	31182	2	ENST00000472953	0	BAZ2B	protein_coding
ENSG00000072364	5	chr5	132956428	132957170	743	*	+	default-37842	49.5	21.5	2.3	2.65e-07	Intron (ENST00000265343/ENSG00000072364, intron 1 of 20)	5	132926701	132963513	36813	2	ENST00000465484	6343	AFF4	protein_coding
ENSG00000072609	12	chr12	132880169	132882037	1869	*	+	default-10943	108	48.3	2.23	1.08e-13	Promoter (<=1kb)	12	132840910	132883017	42108	2	ENST00000315585	980	CHFR	protein_coding
ENSG00000072803	5	chr5	171971801	171972394	594	*	+	default-38285	34.5	13.6	2.53	2.43e-06	Intron (ENST00000296933/ENSG00000072803, intron 1 of 12)	5	171910672	171977756	67085	2	ENST00000518752	5362	FBXW11	protein_coding
ENSG00000072958	19	chr19	16250796	16251389	594	*	+	default-22832	38	16.7	2.28	5.33e-06	Distal Intergenic	19	16234044	16234764	721	1	ENST00000592703	16752	AP1M1	protein_coding
ENSG00000154493	10	chr10	126672276	126673167	892	*	+	default-5589	119	58.9	2.02	3.94e-12	Promoter (1-2kb)	10	126504432	126670446	166015	2	ENST00000488181	-1830	C10orf90	protein_coding
ENSG00000073578	5	chr5	252350	252943	594	*	+	default-36517	37.5	16	2.34	5.23e-06	Promoter (1-2kb)	5	251341	256679	5339	1	ENST00000507522	1009	SDHA	protein_coding
ENSG00000073712	14	chr14	52904041	52904783	743	*	+	default-12847	61.5	27	2.28	1.37e-08	Intron (ENST00000395631/ENSG00000073712, intron 3 of 14)	14	52857531	52893333	35803	2	ENST00000635305	-10708	FERMT2	protein_coding
ENSG00000073754	1	chr1	157907135	157908737	1603	*	+	default-2619	428	199.7	2.14	1.01e-44	Distal Intergenic	1	157835946	157898256	62311	2	ENST00000484609	-8879	CD5L	protein_coding
ENSG00000073969	17	chr17	46661617	46662536	920	*	+	default-19262	85	40	2.13	4.09e-10	Intron (ENST00000398238/ENSG00000073969, intron 8 of 20)	17	46624036	46756059	132024	1	ENST00000575068	37581	NSF	protein_coding
ENSG00000074054	2	chr2	121630428	121631318	891	*	+	default-26517	58.5	26.6	2.2	9.23e-08	Intron (ENST00000263710/ENSG00000074054, intron 1 of 39)	2	121339990	121649438	309449	2	ENST00000455322	18120	CLASP1	protein_coding
ENSG00000074211	4	chr4	6511289	6512793	1505	*	+	default-34677	382	179.7	2.13	2.13e-39	Intron (ENST00000506140/ENSG00000074211, intron 2 of 9)	4	6347926	6523547	175622	2	ENST00000314348	10754	PPP2R2C	protein_coding
ENSG00000074356	17	chr17	3855225	3856943	1719	*	+	default-17615	146.5	72.7	2.01	2.75e-14	Distal Intergenic	17	3802165	3846251	44087	2	ENST00000389005	-8974	NCBP3	protein_coding
ENSG00000074356	17	chr17	3836134	3837661	1528	*	+	default-17612	104	48.5	2.14	3.4e-12	Intron (ENST00000389005/ENSG00000074356, intron 3 of 12)	17	3811528	3829291	17764	2	ENST00000575815	-6843	NCBP3	protein_coding
ENSG00000074603	15	chr15	65484989	65486462	1474	*	+	default-14677	112.5	52.1	2.16	4.08e-13	Exon (ENST00000341861/ENSG00000074603, exon 8 of 20)	15	65452044	65490286	38243	2	ENST00000558559	3824	DPP8	protein_coding
ENSG00000074657	18	chr18	58941906	58943841	1936	*	+	default-21575	114.5	45.3	2.53	7.96e-18	Promoter (2-3kb)	18	58939513	58940430	918	1	ENST00000589403	2393	ZNF532	protein_coding
ENSG00000074755	17	chr17	4132364	4132957	594	*	+	default-17624	74	35.6	2.08	1.25e-08	Intron (ENST00000381638/ENSG00000074755, intron 1 of 54)	17	4004445	4143020	138576	2	ENST00000381638	10063	ZZEF1	protein_coding
ENSG00000074964	1	chr1	17675797	17676595	799	*	+	default-557	49	23.9	2.05	4.73e-06	Intron (ENST00000361221/ENSG00000074964, intron 26 of 28)	1	17694047	17697874	3828	1	ENST00000495593	-17452	ARHGEF10L	protein_coding
ENSG00000075043	20	chr20	63431894	63433057	1164	*	+	default-29281	70.5	33.4	2.11	2.22e-08	Promoter (<=1kb)	20	63428367	63433476	5110	2	ENST00000636638	419	KCNQ2	protein_coding
ENSG00000075151	1	chr1	21093346	21095016	1671	*	+	default-586	508	228.9	2.22	6.93e-57	Intron (ENST00000374935/ENSG00000075151, intron 2 of 32)	1	21064531	21111610	47080	2	ENST00000463775	16594	EIF4G3	protein_coding
ENSG00000075213	7	chr7	84214595	84215551	957	*	+	default-42835	73	29	2.52	5.27e-12	Intron (ENST00000448879/ENSG00000075213, intron 4 of 4)	7	83961301	84195445	234145	2	ENST00000436949	-19150	SEMA3A	protein_coding
ENSG00000075213	7	chr7	84420416	84421324	909	*	+	default-42837	111.5	47	2.37	1.53e-15	Intron (ENST00000448879/ENSG00000075213, intron 2 of 4)	7	84306382	84372291	65910	2	ENST00000471474	-48125	SEMA3A	protein_coding
ENSG00000075213	7	chr7	84422057	84422801	745	*	+	default-42838	106	52.3	2.03	4.66e-11	Intron (ENST00000448879/ENSG00000075213, intron 2 of 4)	7	84306382	84372291	65910	2	ENST00000471474	-49766	SEMA3A	protein_coding
ENSG00000075275	22	chr22	46404800	46405541	742	*	+	default-31672	52.5	24.8	2.11	1.3e-06	Intron (ENST00000262738/ENSG00000075275, intron 9 of 34)	22	46372913	46377624	4712	2	ENST00000468025	-27176	CELSR1	protein_coding
ENSG00000075388	11	chr11	69766306	69767493	1188	*	+	default-7667	98	48.8	2.01	3.75e-10	Distal Intergenic	11	69773349	69775164	1816	2	ENST00000538040	7671	FGF4	protein_coding
ENSG00000075391	1	chr1	178332501	178333395	895	*	+	default-2814	83.5	34	2.45	1.01e-12	Intron (ENST00000367649/ENSG00000075391, intron 3 of 17)	1	178341471	178484147	142677	1	ENST00000462775	-8076	RASAL2	protein_coding
ENSG00000075413	14	chr14	103406358	103407268	911	*	+	default-13456	100.5	47.9	2.1	3.4e-11	Promoter (1-2kb)	14	103405134	103503066	97933	1	ENST00000561071	1224	MARK3	protein_coding
ENSG00000075415	12	chr12	98609685	98610439	755	*	+	default-10197	45.5	21.7	2.09	8.56e-06	Downstream (2-3kb)	12	98601065	98602168	1104	1	ENST00000547869	8620	SLC25A3	protein_coding
ENSG00000075415	12	chr12	98608215	98608808	594	*	+	default-10196	36	15.2	2.38	3.74e-06	Distal Intergenic	12	98601065	98602168	1104	1	ENST00000547869	7150	SLC25A3	protein_coding
ENSG00000075461	17	chr17	66955282	66956092	811	*	+	default-19633	44.5	22.2	2.01	2.85e-05	Distal Intergenic	17	66964910	67033398	68489	1	ENST00000262138	-8818	CACNG4	protein_coding
ENSG00000075711	3	chr3	197050979	197051572	594	*	+	default-34458	38	18.9	2.01	7.16e-05	Intron (ENST00000346964/ENSG00000075711, intron 25 of 25)	3	197065709	197069482	3774	2	ENST00000470629	17910	DLG1	protein_coding
ENSG00000075785	3	chr3	128792493	128793556	1064	*	+	default-33666	81	38	2.13	9.22e-10	Promoter (1-2kb)	3	128795243	128807594	12352	1	ENST00000464496	-1687	RAB7A	protein_coding
ENSG00000075884	2	chr2	143302880	143305595	2716	*	+	default-26757	468	204.5	2.29	4.9e-56	Exon (ENST00000546678/ENSG00000257640, exon 2 of 3)	2	143247290	143437042	189753	1	ENST00000469117	55590	ARHGAP15	protein_coding
ENSG00000076067	12	chr12	56566401	56567479	1079	*	+	default-9827	69	33.6	2.05	5.97e-08	Intron (ENST00000262031/ENSG00000076067, intron 2 of 13)	12	56562414	56569920	7507	1	ENST00000639027	3987	RBMS2	protein_coding
ENSG00000076641	8	chr8	80953849	80955833	1985	*	+	default-45276	218	106.8	2.04	2.76e-21	Distal Intergenic	8	80970291	80975780	5490	2	ENST00000523463	19947	PAG1	protein_coding
ENSG00000077152	1	chr1	202327357	202327950	594	*	+	default-3016	39	16.3	2.4	1.21e-06	Distal Intergenic	1	202333010	202335818	2809	2	ENST00000460852	7868	UBE2T	protein_coding
ENSG00000077514	11	chr11	74610217	74610810	594	*	+	default-7771	39.5	18	2.19	1.23e-05	Intron (ENST00000528481/ENSG00000077514, intron 3 of 5)	11	74604563	74618675	14113	1	ENST00000531615	5654	POLD3	protein_coding
ENSG00000078018	2	chr2	209660086	209661142	1057	*	+	default-27286	85.5	33.2	2.58	4.15e-14	Promoter (<=1kb)	2	209661465	209710264	48800	1	ENST00000471619	-323	MAP2	protein_coding
ENSG00000078140	4	chr4	39683219	39683992	774	*	+	default-34915	44.5	21.1	2.11	8.77e-06	Distal Intergenic	4	39698044	39782792	84749	1	ENST00000261427	-14052	UBE2K	protein_coding
ENSG00000078140	4	chr4	39684646	39685388	743	*	+	default-34916	55	22.6	2.43	6.24e-09	Distal Intergenic	4	39698044	39782792	84749	1	ENST00000261427	-12656	UBE2K	protein_coding
ENSG00000078177	4	chr4	40104697	40105290	594	*	+	default-34944	37.5	16.7	2.25	1.24e-05	Promoter (1-2kb)	4	40102907	40155397	52491	1	ENST00000513269	1790	N4BP2	protein_coding
ENSG00000078246	12	chr12	2944892	2945485	594	*	+	default-8419	48	23.9	2	9.85e-06	Distal Intergenic	12	2937711	2940338	2628	1	ENST00000538704	7181	TULP3	protein_coding
ENSG00000078304	14	chr14	101910586	101911179	594	*	+	default-13399	45.5	19.6	2.33	5.88e-07	Promoter (<=1kb)	14	101909648	101925307	15660	1	ENST00000557071	938	PPP2R5C	protein_coding
ENSG00000078369	1	chr1	1845076	1845818	743	*	+	default-106	48	23.3	2.06	4.86e-06	Intron (ENST00000610897/ENSG00000078369, intron 1 of 10)	1	1804526	1832285	27760	2	ENST00000437146	-12791	GNB1	protein_coding
ENSG00000078795	5	chr5	137913225	137913818	594	*	+	default-37921	36	17.8	2.02	9.72e-05	Intron (ENST00000508638/ENSG00000078795, intron 7 of 12)	5	137889964	137894607	4644	1	ENST00000511176	23261	PKD2L2	protein_coding
ENSG00000078902	11	chr11	1282023	1283115	1093	*	+	default-5861	242.5	115.3	2.1	6.39e-25	Intron (ENST00000317204/ENSG00000078902, intron 5 of 5)	11	1288636	1292170	3535	2	ENST00000528719	9055	TOLLIP	protein_coding
ENSG00000119559	19	chr19	1480292	1480885	594	*	+	default-21950	38.5	14.9	2.58	4.2e-07	Promoter (<=1kb)	19	1473948	1479556	5609	2	ENST00000585675	-736	C19orf25	protein_coding
ENSG00000151893	10	chr10	118757021	118757614	594	*	+	default-5466	35.5	14.1	2.53	1.86e-06	Promoter (1-2kb)	10	118684556	118755249	70694	2	ENST00000493518	-1772	CACUL1	protein_coding
ENSG00000079432	19	chr19	42263056	42263649	594	*	+	default-23706	40	19.3	2.07	2.59e-05	Distal Intergenic	19	42268537	42295796	27260	1	ENST00000572681	-4888	CIC	protein_coding
ENSG00000219435	11	chr11	64302422	64303327	906	*	+	default-7441	66	31.4	2.1	5.03e-08	Promoter (<=1kb)	11	64303655	64304749	1095	1	ENST00000535981	-328	CATSPERZ	protein_coding
ENSG00000079739	1	chr1	63576147	63576740	594	*	+	default-1477	40.5	15.6	2.6	1.74e-07	Intron (ENST00000478138/ENSG00000142856, intron 1 of 4)	1	63593276	63660245	66970	1	ENST00000371084	-16536	PGM1	protein_coding
ENSG00000079805	19	chr19	10825556	10826328	773	*	+	default-22536	45.5	20.2	2.25	1.39e-06	Promoter (2-3kb)	19	10823224	10833484	10261	1	ENST00000593203	2332	DNM2	protein_coding
ENSG00000079841	6	chr6	72426031	72427548	1518	*	+	default-39793	436.5	187.2	2.33	2.91e-54	Distal Intergenic	6	72366730	72401651	34922	1	ENST00000414192	59301	RIMS1	protein_coding
ENSG00000079931	6	chr6	132385673	132386569	897	*	+	default-40291	114	53.6	2.13	5.15e-13	Intron (ENST00000367963/ENSG00000079931, intron 1 of 11)	6	132296069	132375065	78997	2	ENST00000336749	-10608	MOXD1	protein_coding
ENSG00000079999	19	chr19	10480459	10483172	2714	*	+	default-22507	339.5	134.2	2.53	1.21e-49	Downstream (2-3kb)	19	10486612	10489435	2824	2	ENST00000590237	6263	KEAP1	protein_coding
ENSG00000080007	6	chr6	73412420	73413013	594	*	+	default-39805	49.5	19.6	2.53	1.6e-08	Intron (ENST00000370336/ENSG00000080007, intron 11 of 16)	6	73406965	73414007	7043	1	ENST00000479773	5455	DDX43	protein_coding
ENSG00000080224	3	chr3	97078893	97079486	594	*	+	default-33405	41	18.7	2.2	5.43e-06	Intron (ENST00000470610/ENSG00000080224, intron 3 of 4)	3	96814791	97010134	195344	1	ENST00000506569	264102	EPHA6	protein_coding
ENSG00000080493	4	chr4	71157762	71158507	746	*	+	default-35564	48.5	19.6	2.48	4.06e-08	Distal Intergenic	4	71186757	71569717	382961	1	ENST00000264485	-28250	SLC4A4	protein_coding
ENSG00000080709	5	chr5	114421323	114421916	594	*	+	default-37697	35.5	16.3	2.18	3.67e-05	Intron (ENST00000512097/ENSG00000080709, intron 4 of 8)	5	114433530	114496500	62971	1	ENST00000503706	-11614	KCNN2	protein_coding
ENSG00000080823	14	chr14	102254951	102256792	1842	*	+	default-13413	126.5	61.5	2.06	4.01e-13	Intron (ENST00000521766/ENSG00000080823, intron 2 of 8)	14	102224656	102251804	27149	2	ENST00000559838	-3147	MOK	protein_coding
ENSG00000081014	15	chr15	50918900	50919493	594	*	+	default-14514	37.5	17.8	2.11	4.57e-05	Intron (ENST00000561441/ENSG00000081014, intron 3 of 12)	15	50915556	50918115	2560	1	ENST00000561004	3344	AP4E1	protein_coding
ENSG00000081026	1	chr1	113344362	113346873	2512	*	+	default-1882	922	435.2	2.12	1.54e-91	Distal Intergenic	1	113390749	113682434	291686	1	ENST00000369617	-43876	MAGI3	protein_coding
ENSG00000081052	2	chr2	227110433	227111026	594	*	+	default-27448	39.5	16	2.46	8.77e-07	Intron (ENST00000396625/ENSG00000081052, intron 9 of 47)	2	227002711	227164113	161403	2	ENST00000396625	53087	COL4A4	protein_coding
ENSG00000081985	1	chr1	67378600	67379663	1064	*	+	default-1512	80	39.3	2.03	8.37e-09	Promoter (<=1kb)	1	67379928	67395763	15836	1	ENST00000465396	-265	IL12RB2	protein_coding
ENSG00000082781	3	chr3	124758839	124759432	594	*	+	default-33612	41	20.2	2.03	3.19e-05	Downstream (2-3kb)	3	124762948	124770182	7235	2	ENST00000460797	10750	ITGB5	protein_coding
ENSG00000082805	12	chr12	1018106	1018699	594	*	+	default-8387	37	15.2	2.44	1.51e-06	Intron (ENST00000545318/ENSG00000082805, intron 1 of 1)	12	1027747	1490377	462631	1	ENST00000611180	-9048	ERC1	protein_coding
ENSG00000082996	3	chr3	149888811	149889886	1076	*	+	default-33899	92.5	43.9	2.11	1.73e-10	Intron (ENST00000392894/ENSG00000082996, intron 4 of 9)	3	149895240	149961011	65772	1	ENST00000482083	-5354	RNF13	protein_coding
ENSG00000083067	9	chr9	71412569	71413162	594	*	+	default-47397	40	20	2	5.27e-05	Intron (ENST00000357533/ENSG00000083067, intron 1 of 24)	9	70535944	71446835	910892	2	ENST00000357533	33673	TRPM3	protein_coding
ENSG00000083312	5	chr5	72923328	72923921	594	*	+	default-37408	37	18	2.05	5.84e-05	Distal Intergenic	5	72900874	72908913	8040	1	ENST00000503084	22454	TNPO1	protein_coding
ENSG00000083457	17	chr17	3746492	3747835	1344	*	+	default-17606	110	53.4	2.06	8.13e-12	Promoter (2-3kb)	17	3728014	3743540	15527	2	ENST00000574026	-2952	ITGAE	protein_coding
ENSG00000083457	17	chr17	3709432	3710755	1324	*	+	default-17602	86	34.9	2.46	2.4e-13	Distal Intergenic	17	3714653	3718379	3727	2	ENST00000571937	7624	ITGAE	protein_coding
ENSG00000083457	17	chr17	3785620	3786518	899	*	+	default-17609	72.5	32.1	2.26	9.41e-10	Intron (ENST00000263087/ENSG00000083457, intron 1 of 30)	17	3714628	3801243	86616	2	ENST00000263087	14725	ITGAE	protein_coding
ENSG00000083828	19	chr19	57790801	57791805	1005	*	+	default-24391	80.5	37.6	2.14	1.2e-09	Intron (ENST00000598885/ENSG00000083828, intron 2 of 2)	19	57769696	57780544	10849	1	ENST00000396150	21105	ZNF586	protein_coding
ENSG00000084207	11	chr11	67590657	67592770	2114	*	+	default-7617	114	55.4	2.06	3.61e-12	Distal Intergenic	11	67586104	67586439	336	1	ENST00000495996	4553	GSTP1	protein_coding
ENSG00000084628	1	chr1	31157107	31157700	594	*	+	default-919	50.5	23.5	2.15	1.35e-06	Distal Intergenic	1	31180540	31181676	1137	2	ENST00000528449	23976	NKAIN1	protein_coding
ENSG00000085265	9	chr9	134901355	134902480	1126	*	+	default-48313	117.5	56	2.1	8.01e-13	Distal Intergenic	9	134905890	134917877	11988	2	ENST00000616356	15397	FCN1	protein_coding
ENSG00000085433	1	chr1	109038428	109039021	594	*	+	default-1796	38	12.5	3.03	5.25e-09	Promoter (2-3kb)	1	109011527	109041547	30021	2	ENST00000530772	2526	WDR47	protein_coding
ENSG00000085449	2	chr2	223861938	223863163	1226	*	+	default-27418	79.5	31.9	2.5	1.52e-12	Intron (ENST00000462702/ENSG00000085449, intron 1 of 1)	2	223855716	223878688	22973	2	ENST00000462702	15525	WDFY1	protein_coding
ENSG00000085832	1	chr1	51401722	51402886	1165	*	+	default-1341	63.5	30.1	2.11	1.12e-07	Promoter (<=1kb)	1	51394419	51401199	6781	2	ENST00000478657	-523	EPS15	protein_coding
ENSG00000159873	22	chr22	28770378	28771318	941	*	+	default-31154	76	37.1	2.05	1.5e-08	Promoter (1-2kb)	22	28772674	28789295	16622	1	ENST00000249064	-1356	CCDC117	protein_coding
ENSG00000086232	7	chr7	6042184	6043058	875	*	+	default-41064	50	23.1	2.17	8.02e-07	Exon (ENST00000199389/ENSG00000086232, exon 8 of 15)	7	6041153	6046437	5285	2	ENST00000470168	3379	EIF2AK1	protein_coding
ENSG00000087116	5	chr5	179262874	179263467	594	*	+	default-38466	37.5	18.2	2.06	7.41e-05	Intron (ENST00000251582/ENSG00000087116, intron 3 of 21)	5	179110851	179345430	234580	2	ENST00000251582	81963	ADAMTS2	protein_coding
ENSG00000087206	5	chr5	176947092	176947685	594	*	+	default-38380	46.5	22.6	2.06	1.06e-05	Intron (ENST00000377227/ENSG00000087206, intron 9 of 14)	5	176908633	176968889	60257	2	ENST00000503273	21204	UIMC1	protein_coding
ENSG00000087206	5	chr5	176928553	176929662	1110	*	+	default-38379	91.5	42.4	2.16	6.44e-11	Intron (ENST00000377227/ENSG00000087206, intron 10 of 14)	5	176905658	176907307	1650	2	ENST00000505229	-21246	UIMC1	protein_coding
ENSG00000087266	4	chr4	2774281	2775257	977	*	+	default-34626	59.5	28.6	2.08	4.15e-07	Distal Intergenic	4	2793023	2834293	41271	1	ENST00000452765	-17766	SH3BP2	protein_coding
ENSG00000087274	4	chr4	2883580	2884173	594	*	+	default-34631	39	16	2.43	8.77e-07	Promoter (1-2kb)	4	2881600	2894682	13083	1	ENST00000534870	1980	ADD1	protein_coding
ENSG00000087301	14	chr14	52466407	52467000	594	*	+	default-12834	41	15.6	2.63	6.53e-08	Intron (ENST00000281741/ENSG00000087301, intron 16 of 20)	14	52455441	52470674	15234	2	ENST00000555312	3674	TXNDC16	protein_coding
ENSG00000087301	14	chr14	52465158	52465751	594	*	+	default-12833	43	17.6	2.45	2.16e-07	Intron (ENST00000281741/ENSG00000087301, intron 16 of 20)	14	52455441	52470674	15234	2	ENST00000555312	4923	TXNDC16	protein_coding
ENSG00000248712	11	chr11	119199342	119200103	762	*	+	default-8167	49.5	14.3	3.47	5.49e-13	Promoter (2-3kb)	11	119190256	119196769	6514	2	ENST00000415318	-2573	CCDC153	protein_coding
ENSG00000087995	17	chr17	62430780	62431522	743	*	+	default-19556	59	29.4	2	1.06e-06	Intron (ENST00000311506/ENSG00000087995, intron 4 of 8)	17	62434861	62440756	5896	1	ENST00000582027	-3339	METTL2A	protein_coding
ENSG00000087995	17	chr17	62429529	62430122	594	*	+	default-19555	42.5	19.3	2.2	5.41e-06	Intron (ENST00000311506/ENSG00000087995, intron 4 of 8)	17	62434861	62440756	5896	1	ENST00000582027	-4739	METTL2A	protein_coding
ENSG00000088002	19	chr19	48593066	48593659	594	*	+	default-23999	39	19.3	2.02	5.47e-05	Promoter (1-2kb)	19	48591101	48599274	8174	1	ENST00000594274	1965	SULT2B1	protein_coding
ENSG00000088727	3	chr3	47270000	47270593	594	*	+	default-32274	42.5	18.7	2.28	2.37e-06	Intron (ENST00000335044/ENSG00000088727, intron 5 of 20)	3	47263639	47265788	2150	2	ENST00000489391	-4212	KIF9	protein_coding
ENSG00000088812	20	chr20	3476987	3477888	902	*	+	default-27777	64	28.6	2.24	8.09e-09	Intron (ENST00000262919/ENSG00000088812, intron 1 of 28)	20	3471108	3615947	144840	1	ENST00000446916	5879	ATRN	protein_coding
ENSG00000122674	7	chr7	5921550	5922143	594	*	+	default-41056	38	18.9	2.01	7.16e-05	Promoter (2-3kb)	7	5924741	5925940	1200	1	ENST00000496860	-2598	CCZ1	protein_coding
ENSG00000088854	20	chr20	3429384	3429977	594	*	+	default-27774	37.5	15.2	2.47	1.51e-06	Distal Intergenic	20	3249305	3407625	158321	2	ENST00000252032	-21759	C20orf194	protein_coding
ENSG00000089053	12	chr12	121308841	121309434	594	*	+	default-10584	37.5	18.2	2.06	7.41e-05	Promoter (<=1kb)	12	121308245	121310394	2150	2	ENST00000422342	960	ANAPC5	protein_coding
ENSG00000089053	12	chr12	121361992	121363838	1847	*	+	default-10589	113	54.9	2.06	4.69e-12	Intron (ENST00000536837/ENSG00000089053, intron 1 of 3)	12	121308357	121352462	44106	2	ENST00000261819	-9530	ANAPC5	protein_coding
ENSG00000089163	12	chr12	120298552	120299145	594	*	+	default-10536	50.5	21.1	2.39	6.15e-08	Distal Intergenic	12	120302316	120304058	1743	1	ENST00000536460	-3171	SIRT4	protein_coding
ENSG00000089169	12	chr12	112626217	112627014	798	*	+	default-10426	48.5	23.3	2.08	4.86e-06	Intron (ENST00000549736/ENSG00000089169, intron 1 of 6)	12	112591560	112866777	275218	1	ENST00000547840	34657	RPH3A	protein_coding
ENSG00000089902	14	chr14	102623580	102624321	742	*	+	default-13434	64	28.3	2.26	6.11e-09	Intron (ENST00000262241/ENSG00000089902, intron 2 of 11)	14	102592661	102730576	137916	1	ENST00000262241	30919	RCOR1	protein_coding
ENSG00000090020	1	chr1	27125210	27125803	594	*	+	default-780	36.5	17.4	2.1	6e-05	Intron (ENST00000263980/ENSG00000090020, intron 1 of 11)	1	27098815	27104022	5208	2	ENST00000374089	-21188	SLC9A1	protein_coding
ENSG00000090263	7	chr7	141008850	141009443	594	*	+	default-43572	48.5	23.9	2.03	9.85e-06	Promoter (<=1kb)	7	141006168	141010094	3927	2	ENST00000472343	651	MRPS33	protein_coding
ENSG00000090273	1	chr1	26930711	26931304	594	*	+	default-768	43	21.3	2.02	2.36e-05	Intron (ENST00000435827/ENSG00000090273, intron 4 of 6)	1	26922142	26942776	20635	1	ENST00000452707	8569	NUDC	protein_coding
ENSG00000090273	1	chr1	26924695	26925288	594	*	+	default-767	39.5	18.9	2.09	3.39e-05	Promoter (2-3kb)	1	26922142	26942776	20635	1	ENST00000452707	2553	NUDC	protein_coding
ENSG00000090316	4	chr4	1278881	1279640	760	*	+	default-34566	59.5	29.7	2.01	1.33e-06	Intron (ENST00000578730/ENSG00000196810, intron 1 of 2)	4	1289851	1340137	50287	1	ENST00000303400	-10211	MAEA	protein_coding
ENSG00000004897	17	chr17	47156213	47156806	594	*	+	default-19269	34	16.3	2.09	8.08e-05	Promoter (<=1kb)	17	47143883	47156715	12833	2	ENST00000575830	0	CDC27	protein_coding
ENSG00000090432	1	chr1	20516554	20517295	742	*	+	default-574	74	36.5	2.03	3.22e-08	Distal Intergenic	1	20499448	20508161	8714	2	ENST00000264198	-8393	MUL1	protein_coding
ENSG00000090565	16	chr16	504075	504668	594	*	+	default-15204	42	16	2.62	5.03e-08	Promoter (1-2kb)	16	502750	519018	16269	1	ENST00000487899	1325	RAB11FIP3	protein_coding
ENSG00000090661	19	chr19	8249392	8250930	1539	*	+	default-22397	108	53.4	2.02	3.48e-11	Promoter (<=1kb)	19	8250526	8262418	11893	1	ENST00000557925	0	CERS4	protein_coding
ENSG00000091009	5	chr5	146256113	146256706	594	*	+	default-38076	36	17.4	2.07	6e-05	Intron (ENST00000506502/ENSG00000275740, intron 9 of 19)	5	146261383	146263519	2137	1	ENST00000508019	-4677	RBM27	protein_coding
ENSG00000091127	7	chr7	105513356	105514896	1541	*	+	default-43207	206.5	88.5	2.33	1.4e-26	Intron (ENST00000481939/ENSG00000091127, intron 1 of 16)	7	105491586	105508135	16550	2	ENST00000482157	-5221	PUS7	protein_coding
ENSG00000091436	2	chr2	173163271	173163864	594	*	+	default-26950	35	16	2.18	2.81e-05	Intron (ENST00000539448/ENSG00000091436, intron 2 of 11)	2	173160010	173191177	31168	1	ENST00000480606	3261	MAP3K20	protein_coding
ENSG00000091732	7	chr7	130049572	130050165	594	*	+	default-43409	36	17.4	2.07	6e-05	Promoter (1-2kb)	7	130023677	130051369	27693	2	ENST00000471022	1204	ZC3HC1	protein_coding
ENSG00000091831	6	chr6	151679300	151679893	594	*	+	default-40491	39	17.6	2.22	7.14e-06	Intron (ENST00000473497/ENSG00000091831, intron 1 of 2)	6	151690496	151808166	117671	1	ENST00000404742	-10603	ESR1	protein_coding
ENSG00000092200	14	chr14	21306161	21307249	1089	*	+	default-12504	88	37.3	2.36	1.27e-12	Intron (ENST00000556336/ENSG00000092200, intron 5 of 20)	14	21301149	21302969	1821	1	ENST00000554750	5012	RPGRIP1	protein_coding
ENSG00000092439	15	chr15	50644702	50645295	594	*	+	default-14503	35.5	14.7	2.41	4.92e-06	Intron (ENST00000313478/ENSG00000092439, intron 4 of 38)	15	50603947	50624216	20270	2	ENST00000560638	-20486	TRPM7	protein_coding
ENSG00000092964	8	chr8	26683669	26684262	594	*	+	default-44444	42	19.6	2.15	7.04e-06	Distal Intergenic	8	26637530	26643522	5993	1	ENST00000474808	46139	DPYSL2	protein_coding
ENSG00000094880	5	chr5	138231791	138232704	914	*	+	default-37933	82.5	40.9	2.02	9.86e-09	Distal Intergenic	5	138205871	138213343	7473	2	ENST00000394884	-18448	CDC23	protein_coding
ENSG00000095637	10	chr10	95465856	95466449	594	*	+	default-5166	38.5	18.9	2.04	7.16e-05	Intron (ENST00000371227/ENSG00000095637, intron 2 of 31)	10	95414744	95482671	67928	2	ENST00000492542	16222	SORBS1	protein_coding
ENSG00000096080	6	chr6	43693448	43694468	1021	*	+	default-39344	57.5	27.5	2.09	5.56e-07	Distal Intergenic	6	43671784	43687791	16008	2	ENST00000427312	-5657	MRPS18A	protein_coding
ENSG00000099338	19	chr19	38368711	38369766	1056	*	+	default-23541	59	27.9	2.11	1.99e-07	3' UTR	19	38364891	38370941	6051	1	ENST00000492088	3820	CATSPERG	protein_coding
ENSG00000099364	16	chr16	30938427	30940910	2484	*	+	default-16059	181.5	89.6	2.03	1.58e-17	Promoter (1-2kb)	16	30942375	30948012	5638	1	ENST00000566320	-1465	FBXL19	protein_coding
ENSG00000099785	19	chr19	8419099	8420586	1488	*	+	default-22404	161.5	71.6	2.26	8.41e-20	Promoter (<=1kb)	19	8418405	8439017	20613	1	ENST00000602117	694	2021-03-02	protein_coding
ENSG00000099795	19	chr19	14569759	14570577	819	*	+	default-22781	52.5	25.7	2.04	3.4e-06	Promoter (1-2kb)	19	14566078	14572062	5985	2	ENST00000215565	1485	NDUFB7	protein_coding
ENSG00000117724	1	chr1	214599713	214600306	594	*	+	default-3188	38.5	17.1	2.25	9.39e-06	Promoter (2-3kb)	1	214603195	214615190	11996	1	ENST00000464322	-2889	CENPF	protein_coding
ENSG00000099954	22	chr22	17465245	17465838	594	*	+	default-30834	37.5	15.8	2.37	3.87e-06	Intron (ENST00000400585/ENSG00000099954, intron 1 of 18)	22	17477093	17558149	81057	1	ENST00000612582	-11255	CECR2	protein_coding
ENSG00000099956	22	chr22	23807578	23809971	2394	*	+	default-31071	277.5	132	2.1	2.98e-28	Intron (ENST00000344921/ENSG00000099956, intron 5 of 8)	22	23816369	23825316	8948	1	ENST00000477836	-6398	SMARCB1	protein_coding
ENSG00000100030	22	chr22	21848923	21849516	594	*	+	default-31035	34.5	13	2.66	8.46e-07	Intron (ENST00000215832/ENSG00000100030, intron 1 of 8)	22	21769204	21867440	98237	2	ENST00000544786	17924	MAPK1	protein_coding
ENSG00000100034	22	chr22	21908718	21909462	745	*	+	default-31040	59.5	26.8	2.22	5.39e-08	Distal Intergenic	22	21923125	21926062	2938	2	ENST00000496143	16600	PPM1F	protein_coding
ENSG00000100036	22	chr22	30631331	30632226	896	*	+	default-31205	57.5	27.5	2.09	5.56e-07	Distal Intergenic	22	30635652	30647893	12242	1	ENST00000343605	-3426	SLC35E4	protein_coding
ENSG00000100084	22	chr22	19416924	19417517	594	*	+	default-30922	38	17.1	2.22	9.39e-06	Intron (ENST00000340170/ENSG00000100084, intron 1 of 20)	22	19398061	19430263	32203	2	ENST00000464189	12746	HIRA	protein_coding
ENSG00000100129	22	chr22	37878489	37879082	594	*	+	default-31372	35	16.9	2.07	7.88e-05	Promoter (<=1kb)	22	37878061	37888631	10571	1	ENST00000450376	428	EIF3L	protein_coding
ENSG00000100154	22	chr22	28671274	28671867	594	*	+	default-31147	37	16.3	2.28	7.01e-06	Intron (ENST00000397906/ENSG00000100154, intron 1 of 22)	22	28629428	28679812	50385	2	ENST00000468807	7945	TTC28	protein_coding
ENSG00000100154	22	chr22	28088976	28090377	1402	*	+	default-31142	328	151.1	2.17	1.11e-35	Intron (ENST00000612946/ENSG00000100154, intron 10 of 20)	22	28028815	28094135	65321	2	ENST00000442232	3758	TTC28	protein_coding
ENSG00000100253	22	chr22	50491533	50495263	3731	*	+	default-31770	294	144.5	2.03	8.18e-28	Distal Intergenic	22	50487385	50489976	2592	1	ENST00000451761	4148	MIOX	protein_coding
ENSG00000100271	22	chr22	43078815	43079557	743	*	+	default-31600	61	29.2	2.09	1.91e-07	Intron (ENST00000439248/ENSG00000100271, intron 2 of 11)	22	43039776	43075586	35811	2	ENST00000331018	-3229	TTLL1	protein_coding
ENSG00000100284	22	chr22	35342632	35343689	1058	*	+	default-31291	78.5	36.5	2.15	1.59e-09	Promoter (<=1kb)	22	35344186	35347983	3798	1	ENST00000492723	-497	TOM1	protein_coding
ENSG00000100284	22	chr22	35326619	35327212	594	*	+	default-31289	35	13	2.7	3.09e-07	Promoter (2-3kb)	22	35323868	35338788	14921	1	ENST00000491987	2751	TOM1	protein_coding
ENSG00000100298	22	chr22	39107465	39108366	902	*	+	default-31429	63	27	2.33	2.51e-09	Distal Intergenic	22	39100279	39102558	2280	1	ENST00000613996	7186	APOBEC3H	protein_coding
ENSG00000100299	22	chr22	50614917	50615753	837	*	+	default-31779	49.5	22.4	2.21	8.06e-07	Distal Intergenic	22	50622754	50623326	573	2	ENST00000610191	7573	ARSA	protein_coding
ENSG00000100316	22	chr22	39329658	39330400	743	*	+	default-31434	43	16.9	2.54	7.86e-08	Distal Intergenic	22	39312884	39320389	7506	2	ENST00000465618	-9269	RPL3	protein_coding
ENSG00000100359	22	chr22	40371953	40372546	594	*	+	default-31449	46	21.3	2.16	2.37e-06	Promoter (1-2kb)	22	40370639	40410108	39470	1	ENST00000485962	1314	SGSM3	protein_coding
ENSG00000100387	22	chr22	40974686	40975279	594	*	+	default-31471	61.5	27.5	2.24	2.39e-08	Distal Intergenic	22	40966201	40972662	6462	1	ENST00000467617	8485	RBX1	protein_coding
ENSG00000100505	14	chr14	51165598	51166537	940	*	+	default-12822	74	30.1	2.46	1.1e-11	Distal Intergenic	14	50975262	51096061	120800	2	ENST00000298355	-69537	TRIM9	protein_coding
ENSG00000130695	1	chr1	26231128	26231721	594	*	+	default-732	47	16.3	2.89	4.19e-10	Promoter (2-3kb)	1	26234153	26279038	44886	1	ENST00000451429	-2432	CEP85	protein_coding
ENSG00000100599	14	chr14	92640083	92641041	959	*	+	default-13316	66	28.3	2.33	1.12e-09	Intron (ENST00000216487/ENSG00000100599, intron 4 of 9)	14	92650918	92652115	1198	1	ENST00000553992	-9877	RIN3	protein_coding
ENSG00000101204	20	chr20	63353924	63354668	745	*	+	default-29279	47.5	22.4	2.12	3.9e-06	Promoter (<=1kb)	20	63350977	63354566	3590	2	ENST00000637243	0	CHRNA4	protein_coding
ENSG00000103245	16	chr16	741653	742246	594	*	+	default-15214	43.5	19.3	2.25	2.39e-06	Promoter (<=1kb)	16	734845	741329	6485	2	ENST00000566614	-324	CIAO3	protein_coding
ENSG00000236279	7	chr7	139536421	139537203	783	*	+	default-43523	48.5	23.9	2.03	9.85e-06	Promoter (1-2kb)	7	139539153	139544984	5832	1	ENST00000520413	-1950	CLEC2L	protein_coding
ENSG00000100811	14	chr14	100233575	100234168	594	*	+	default-13376	37.5	18	2.08	5.84e-05	Intron (ENST00000554537/ENSG00000258982, intron 1 of 1)	14	100238298	100239346	1049	1	ENST00000554371	-4130	YY1	protein_coding
ENSG00000100836	14	chr14	23330466	23331216	751	*	+	default-12559	51.5	20.4	2.52	9.41e-09	Distal Intergenic	14	23323445	23325334	1890	1	ENST00000555295	7021	PABPN1	protein_coding
ENSG00000100852	14	chr14	32112405	32112998	594	*	+	default-12623	34	13.6	2.5	2.43e-06	Intron (ENST00000556611/ENSG00000100852, intron 2 of 6)	14	32094038	32154827	60790	1	ENST00000557643	18367	ARHGAP5	protein_coding
ENSG00000100852	14	chr14	32113595	32114345	751	*	+	default-12624	64.5	30.5	2.11	8.57e-08	Intron (ENST00000556611/ENSG00000100852, intron 2 of 6)	14	32094038	32154827	60790	1	ENST00000557643	19557	ARHGAP5	protein_coding
ENSG00000132361	17	chr17	2714711	2715304	594	*	+	default-17567	40.5	19.3	2.1	2.59e-05	Promoter (2-3kb)	17	2703459	2712663	9205	2	ENST00000571566	-2048	CLUH	protein_coding
ENSG00000079101	18	chr18	613270	613863	594	*	+	default-20117	35	15.4	2.28	1.21e-05	Promoter (2-3kb)	18	616672	650298	33627	1	ENST00000338387	-2809	CLUL1	protein_coding
ENSG00000101000	20	chr20	35180952	35181545	594	*	+	default-28796	47.5	20.2	2.35	2.54e-07	Intron (ENST00000635377/ENSG00000101000, intron 3 of 3)	20	35176353	35216240	39888	1	ENST00000634509	4599	PROCR	protein_coding
ENSG00000101019	20	chr20	35324111	35324704	594	*	+	default-28802	43.5	17.6	2.48	2.16e-07	Intron (ENST00000457259/ENSG00000101019, intron 4 of 6)	20	35303971	35315436	11466	2	ENST00000473982	-8675	UQCC1	protein_coding
ENSG00000101079	20	chr20	36738365	36739266	902	*	+	default-28865	60	29.9	2.01	8.14e-07	Intron (ENST00000373803/ENSG00000101079, intron 1 of 16)	20	36651766	36746053	94288	2	ENST00000373803	6787	NDRG3	protein_coding
ENSG00000101082	20	chr20	36638786	36639379	594	*	+	default-28858	41.5	20.6	2.01	5.06e-05	Intron (ENST00000262866/ENSG00000101082, intron 2 of 7)	20	36612519	36645881	33363	2	ENST00000360672	6502	SLA2	protein_coding
ENSG00000142156	21	chr21	45980576	45981169	594	*	+	default-30168	40	20	2	5.27e-05	Promoter (<=1kb)	21	45981737	46005050	23314	1	ENST00000361866	-568	COL6A1	protein_coding
ENSG00000101190	20	chr20	62866323	62868287	1965	*	+	default-29265	100	47.4	2.11	2.08e-11	Distal Intergenic	20	62845138	62861763	16626	2	ENST00000217162	-4560	TCFL5	protein_coding
ENSG00000141030	17	chr17	17255728	17256321	594	*	+	default-17939	43	21.1	2.04	1.86e-05	Promoter (<=1kb)	17	17248949	17255055	6107	2	ENST00000463097	-673	COPS3	protein_coding
ENSG00000101236	20	chr20	4018889	4019482	594	*	+	default-27800	35	14.1	2.49	1.86e-06	Distal Intergenic	20	3931421	4015582	84162	2	ENST00000358395	-3307	RNF24	protein_coding
ENSG00000101236	20	chr20	3967500	3968093	594	*	+	default-27796	34	12.7	2.67	5.84e-07	Intron (ENST00000336095/ENSG00000101236, intron 1 of 5)	20	3931424	3974387	42964	2	ENST00000432261	6294	RNF24	protein_coding
ENSG00000141030	17	chr17	17257236	17257977	742	*	+	default-17940	50.5	24.4	2.07	3.62e-06	Promoter (2-3kb)	17	17248949	17255055	6107	2	ENST00000463097	-2181	COPS3	protein_coding
ENSG00000101311	20	chr20	6117243	6118159	917	*	+	default-27833	86	35.4	2.43	4.57e-13	Promoter (2-3kb)	20	6112569	6120492	7924	2	ENST00000378844	2333	FERMT1	protein_coding
ENSG00000101311	20	chr20	6090047	6090640	594	*	+	default-27832	37	16.9	2.19	1.62e-05	Intron (ENST00000478194/ENSG00000101311, intron 1 of 6)	20	6074845	6094172	19328	2	ENST00000478194	3532	FERMT1	protein_coding
ENSG00000101347	20	chr20	36938190	36938783	594	*	+	default-28876	45	15.8	2.85	1.56e-09	Intron (ENST00000262878/ENSG00000101347, intron 3 of 15)	20	36890229	36951843	61615	2	ENST00000262878	13060	SAMHD1	protein_coding
ENSG00000101353	20	chr20	37127903	37128496	594	*	+	default-28892	41	15.8	2.59	9.38e-08	Intron (ENST00000417458/ENSG00000101353, intron 6 of 16)	20	37101230	37108664	7435	2	ENST00000466091	-19239	MROH8	protein_coding
ENSG00000101353	20	chr20	37107733	37108326	594	*	+	default-28888	35.5	14.9	2.38	6.7e-06	Promoter (<=1kb)	20	37101230	37108664	7435	2	ENST00000466091	338	MROH8	protein_coding
ENSG00000101353	20	chr20	37118394	37118987	594	*	+	default-28890	39	19.1	2.04	4.32e-05	Intron (ENST00000417458/ENSG00000101353, intron 10 of 16)	20	37101230	37108664	7435	2	ENST00000466091	-9730	MROH8	protein_coding
ENSG00000101457	20	chr20	45805625	45806526	902	*	+	default-28984	71	34	2.09	2.17e-08	Promoter (2-3kb)	20	45802997	45805366	2370	1	ENST00000467701	2628	DNTTIP1	protein_coding
ENSG00000101460	20	chr20	34554177	34554931	755	*	+	default-28777	46	22.4	2.05	8.32e-06	Intron (ENST00000374837/ENSG00000101460, intron 2 of 4)	20	34558108	34560345	2238	1	ENST00000360668	-3177	MAP1LC3A	protein_coding
ENSG00000101542	18	chr18	61210362	61210955	594	*	+	default-21591	36	10.5	3.41	6.65e-10	Distal Intergenic	18	61333582	61555773	222192	1	ENST00000262717	-122627	CDH20	protein_coding
ENSG00000101544	18	chr18	80098754	80099550	797	*	+	default-21820	62.5	29.4	2.12	1.14e-07	Distal Intergenic	18	80109031	80140351	31321	1	ENST00000262198	-9481	ADNP2	protein_coding
ENSG00000101639	18	chr18	13078003	13079570	1568	*	+	default-20276	392.5	188.5	2.08	2.05e-38	Intron (ENST00000506447/ENSG00000101639, intron 30 of 44)	18	13073116	13125036	51921	1	ENST00000540847	4887	CEP192	protein_coding
ENSG00000102189	12	chr12	92921083	92921676	594	*	+	default-10121	40	18.5	2.17	9.34e-06	Intron (ENST00000322349/ENSG00000102189, intron 1 of 28)	12	92864860	92929262	64403	2	ENST00000553019	7586	EEA1	protein_coding
ENSG00000102452	13	chr13	101198567	101199991	1425	*	+	default-11822	409.5	196	2.09	2.49e-40	Intron (ENST00000251127/ENSG00000102452, intron 13 of 43)	13	101116440	101143221	26782	2	ENST00000467264	-55346	NALCN	protein_coding
ENSG00000102683	13	chr13	23198536	23199129	594	*	+	default-11298	35.5	16.9	2.1	7.88e-05	Intron (ENST00000218867/ENSG00000102683, intron 1 of 7)	13	23180952	23325165	144214	1	ENST00000218867	17584	SGCG	protein_coding
ENSG00000102753	13	chr13	49797866	49798607	742	*	+	default-11540	54	22.2	2.43	8.16e-09	Distal Intergenic	13	49699307	49792921	93615	2	ENST00000261667	-4945	KPNA3	protein_coding
ENSG00000102753	13	chr13	49796311	49797073	763	*	+	default-11539	54.5	25	2.18	3.54e-07	Distal Intergenic	13	49699307	49792921	93615	2	ENST00000261667	-3390	KPNA3	protein_coding
ENSG00000102755	13	chr13	28343039	28343965	927	*	+	default-11363	57	25.3	2.26	4.04e-08	Promoter (2-3kb)	13	28303144	28346289	43146	2	ENST00000540678	2324	FLT1	protein_coding
ENSG00000102755	13	chr13	28280377	28280970	594	*	+	default-11362	37.5	16.5	2.28	9.34e-06	Exon (ENST00000380958/ENSG00000152520, exon 16 of 19)	13	28303126	28308434	5309	2	ENST00000617835	27464	FLT1	protein_coding
ENSG00000102879	16	chr16	30177788	30178530	743	*	+	default-16002	75	29.9	2.51	3.12e-12	Distal Intergenic	16	30182827	30187494	4668	1	ENST00000563778	-4297	CORO1A	protein_coding
ENSG00000102879	16	chr16	30153030	30153623	594	*	+	default-15997	69	30.8	2.24	2.11e-09	Distal Intergenic	16	30182827	30187494	4668	1	ENST00000563778	-29204	CORO1A	protein_coding
ENSG00000103047	16	chr16	68903274	68903867	594	*	+	default-16917	41	20	2.05	2.52e-05	Intron (ENST00000261778/ENSG00000103047, intron 9 of 17)	16	68900238	68907533	7296	1	ENST00000562491	3036	TANGO6	protein_coding
ENSG00000103051	16	chr16	70491195	70491788	594	*	+	default-17000	39	18.2	2.14	1.6e-05	Intron (ENST00000564415/ENSG00000103051, intron 13 of 19)	16	70482380	70496372	13993	2	ENST00000564315	4584	COG4	protein_coding
ENSG00000103051	16	chr16	70499548	70500141	594	*	+	default-17001	41.5	16	2.59	1.34e-07	Promoter (1-2kb)	16	70497973	70501597	3625	2	ENST00000567244	1456	COG4	protein_coding
ENSG00000103222	16	chr16	16084228	16084821	594	*	+	default-15607	41.5	16.7	2.49	3.69e-07	Intron (ENST00000399410/ENSG00000103222, intron 17 of 30)	16	16076174	16111461	35288	1	ENST00000575422	8054	ABCC1	protein_coding
ENSG00000262246	16	chr16	4418018	4418611	594	*	+	default-15377	56	27.5	2.04	1.17e-06	Promoter (1-2kb)	16	4388582	4416930	28349	2	ENST00000575038	-1088	CORO7	protein_coding
ENSG00000103319	16	chr16	22200511	22201104	594	*	+	default-15755	36.5	16.9	2.16	3.62e-05	Distal Intergenic	16	22206282	22288732	82451	1	ENST00000263026	-5178	EEF2K	protein_coding
ENSG00000103479	16	chr16	53412169	53412913	745	*	+	default-16718	40	17.6	2.28	3.08e-06	Distal Intergenic	16	53433977	53453463	19487	1	ENST00000567964	-21064	RBL2	protein_coding
ENSG00000103832	15	chr15	30775960	30776553	594	*	+	default-14237	72.5	33.6	2.16	6.11e-09	Distal Intergenic	15	30791573	30801859	10287	1	ENST00000527159	-15020	GOLGA8UP	unprocessed_pseudogene
ENSG00000104044	15	chr15	28073912	28074505	594	*	+	default-14171	39	18	2.17	1.23e-05	Intron (ENST00000353809/ENSG00000104044, intron 2 of 22)	15	28018412	28099293	80882	2	ENST00000431101	24788	OCA2	protein_coding
ENSG00000104067	15	chr15	29948954	29950494	1541	*	+	default-14214	251	97.8	2.57	2.37e-38	Intron (ENST00000558447/ENSG00000104067, intron 2 of 5)	15	29800496	29956294	155799	2	ENST00000473741	5800	TJP1	protein_coding
ENSG00000104067	15	chr15	29976590	29977183	594	*	+	default-14215	36.5	14.7	2.48	1.98e-06	Distal Intergenic	15	29766440	29968865	202426	2	ENST00000558447	-7725	TJP1	protein_coding
ENSG00000104205	8	chr8	66705092	66707139	2048	*	+	default-45173	191.5	93.8	2.04	9.48e-19	Intron (ENST00000520044/ENSG00000270024, intron 2 of 2)	8	66712418	66860859	148442	1	ENST00000521198	-5279	SGK3	protein_coding
ENSG00000104369	8	chr8	74230137	74230730	594	*	+	default-45239	34	14.9	2.28	1.6e-05	Distal Intergenic	8	74236803	74244788	7986	2	ENST00000518195	14058	JPH1	protein_coding
ENSG00000104369	8	chr8	74255291	74257110	1820	*	+	default-45240	249	118.4	2.1	1.03e-25	Intron (ENST00000342232/ENSG00000104369, intron 3 of 5)	8	74236803	74244788	7986	2	ENST00000518195	-10503	JPH1	protein_coding
ENSG00000104442	8	chr8	65622838	65623584	747	*	+	default-45154	54	25.3	2.14	4.58e-07	Intron (ENST00000276569/ENSG00000104442, intron 2 of 6)	8	65605433	65634162	28730	2	ENST00000518908	10578	ARMC1	protein_coding
ENSG00000104490	8	chr8	101965196	101966678	1483	*	+	default-45445	142	64.1	2.21	3.85e-17	Intron (ENST00000311028/ENSG00000104490, intron 2 of 6)	8	101692866	101975329	282464	2	ENST00000520690	8651	NCALD	protein_coding
ENSG00000104635	8	chr8	22362894	22363487	594	*	+	default-44398	56.5	25.5	2.22	1.21e-07	Distal Intergenic	8	22367249	22422685	55437	1	ENST00000359741	-3762	SLC39A14	protein_coding
ENSG00000104728	8	chr8	1919559	1920152	594	*	+	default-44118	39.5	14.5	2.72	7.55e-08	Intron (ENST00000635855/ENSG00000283239, intron 19 of 29)	8	1923196	1923874	679	1	ENST00000519641	-3044	ARHGEF10	protein_coding
ENSG00000104731	16	chr16	87738360	87739873	1514	*	+	default-17245	200.5	94	2.13	1.54e-21	Promoter (1-2kb)	16	87711236	87740964	29729	2	ENST00000567513	1091	KLHDC4	protein_coding
ENSG00000197603	5	chr5	37158724	37159637	914	*	+	default-36870	110	48.1	2.29	1.57e-14	Promoter (<=1kb)	5	37124871	37158277	33407	2	ENST00000509957	-447	CPLANE1	protein_coding
ENSG00000021826	2	chr2	210553893	210554486	594	*	+	default-27292	40.5	18.2	2.22	7.14e-06	Promoter (2-3kb)	2	210556538	210679107	122570	1	ENST00000233072	-2052	CPS1	protein_coding
ENSG00000104814	19	chr19	38600830	38601423	594	*	+	default-23554	34	14.9	2.28	1.6e-05	Exon (ENST00000589557/ENSG00000267291, exon 3 of 3)	19	38593271	38597093	3823	2	ENST00000588938	-3737	MAP4K1	protein_coding
ENSG00000104853	19	chr19	44965275	44966341	1067	*	+	default-23782	69.5	30.1	2.31	8.99e-10	Intron (ENST00000588855/ENSG00000104853, intron 2 of 7)	19	44974547	44986936	12390	1	ENST00000587537	-8206	CLPTM1	protein_coding
ENSG00000104856	19	chr19	45023307	45024711	1405	*	+	default-23786	108	50.5	2.14	1.52e-12	Promoter (1-2kb)	19	45021830	45025678	3849	1	ENST00000510184	1477	RELB	protein_coding
ENSG00000104856	19	chr19	45029467	45030711	1245	*	+	default-23787	69.5	34.7	2	1.88e-07	Promoter (1-2kb)	19	45032424	45037568	5145	1	ENST00000509229	-1713	RELB	protein_coding
ENSG00000104870	19	chr19	49505616	49506624	1009	*	+	default-24056	60	29	2.07	3.18e-07	Promoter (<=1kb)	19	49506816	49524780	17965	1	ENST00000596147	-192	FCGRT	protein_coding
ENSG00000176390	17	chr17	30786413	30787006	594	*	+	default-18754	42	20	2.1	1.17e-05	Promoter (<=1kb)	17	30772363	30785993	13631	2	ENST00000583527	-420	CRLF3	protein_coding
ENSG00000104980	19	chr19	7948618	7949211	594	*	+	default-22385	53.5	25.7	2.08	1.62e-06	Distal Intergenic	19	7926740	7943920	17181	2	ENST00000270538	-4698	TIMM44	protein_coding
ENSG00000105088	19	chr19	9949144	9950218	1075	*	+	default-22467	74.5	36	2.07	2.01e-08	Distal Intergenic	19	9853718	9936552	82835	2	ENST00000264833	-12592	OLFM2	protein_coding
ENSG00000105173	19	chr19	29860244	29860837	594	*	+	default-23326	40.5	19.6	2.07	3.3e-05	Distal Intergenic	19	29821732	29824280	2549	1	ENST00000574121	38512	CCNE1	protein_coding
ENSG00000105202	19	chr19	39857178	39857771	594	*	+	default-23617	44	18.9	2.33	5.74e-07	Distal Intergenic	19	39834458	39846414	11957	2	ENST00000221801	-10764	FBL	protein_coding
ENSG00000105227	19	chr19	40401912	40402998	1087	*	+	default-23642	117.5	48.8	2.41	9.19e-17	Intron (ENST00000291825/ENSG00000105227, intron 5 of 5)	19	40407457	40408243	787	2	ENST00000599513	5245	PRX	protein_coding
ENSG00000105229	19	chr19	4011604	4012347	744	*	+	default-22144	63	28.3	2.22	1.4e-08	Intron (ENST00000262971/ENSG00000105229, intron 1 of 10)	19	4007758	4017800	10043	1	ENST00000593518	3846	PIAS4	protein_coding
ENSG00000205758	21	chr21	33606158	33607073	916	*	+	default-29993	64.5	31.2	2.07	1.77e-07	Promoter (2-3kb)	21	33596062	33603448	7387	2	ENST00000414079	-2710	CRYZL1	protein_coding
ENSG00000105290	19	chr19	35875385	35876275	891	*	+	default-23450	82.5	40.2	2.05	4.95e-09	Promoter (<=1kb)	19	35874508	35879751	5244	1	ENST00000587274	877	APLP1	protein_coding
ENSG00000105327	19	chr19	47184285	47185067	783	*	+	default-23904	45.5	22.4	2.03	1.74e-05	Intron (ENST00000413379/ENSG00000142230, intron 6 of 6)	19	47220822	47222568	1747	2	ENST00000601438	37501	BBC3	protein_coding
ENSG00000105329	19	chr19	41347539	41348132	594	*	+	default-23682	36.5	17.4	2.1	6e-05	Promoter (<=1kb)	19	41342021	41348341	6321	2	ENST00000597453	209	TGFB1	protein_coding
ENSG00000105339	8	chr8	141155998	141156591	594	*	+	default-45728	33	14.9	2.21	3.71e-05	Promoter (<=1kb)	8	141155894	141166233	10340	1	ENST00000521477	104	DENND3	protein_coding
ENSG00000105355	19	chr19	4883001	4883744	744	*	+	default-22228	56	27.7	2.02	1.48e-06	Distal Intergenic	19	4838341	4867768	29428	2	ENST00000221957	-15233	PLIN3	protein_coding
ENSG00000105357	19	chr19	50225804	50226397	594	*	+	default-24100	38	18.7	2.04	5.66e-05	Intron (ENST00000598205/ENSG00000105357, intron 7 of 41)	19	50210366	50309790	99425	1	ENST00000596571	15438	MYH14	protein_coding
ENSG00000105373	19	chr19	47759591	47760469	879	*	+	default-23941	63.5	31.4	2.02	4.63e-07	Intron (ENST00000602048/ENSG00000269656, intron 2 of 2)	19	47756530	47757048	519	1	ENST00000598285	3061	NOP53	protein_coding
ENSG00000105392	19	chr19	47831845	47832668	824	*	+	default-23946	65	27	2.41	4.31e-10	Intron (ENST00000566686/ENSG00000105392, intron 1 of 2)	19	47840710	47843109	2400	1	ENST00000602001	-8042	CRX	protein_coding
ENSG00000105427	19	chr19	42384951	42386568	1618	*	+	default-23719	121.5	60.6	2	5.77e-12	Downstream (<1kb)	19	42387101	42390268	3168	2	ENST00000597255	3700	CNFN	protein_coding
ENSG00000105520	19	chr19	11366952	11367545	594	*	+	default-22576	47	22	2.14	2.35e-06	Downstream (<1kb)	19	11361266	11364215	2950	1	ENST00000588360	5686	PLPPR2	protein_coding
ENSG00000105549	19	chr19	360498	362166	1669	*	+	default-21852	109.5	46.8	2.34	6.39e-15	3' UTR	19	367202	374249	7048	2	ENST00000528213	12083	THEG	protein_coding
ENSG00000105559	19	chr19	48855297	48857023	1727	*	+	default-24019	98.5	43.9	2.24	1.56e-12	Promoter (2-3kb)	19	48852238	48859374	7137	2	ENST00000594195	2351	PLEKHA4	protein_coding
ENSG00000105605	19	chr19	53933000	53933593	594	*	+	default-24204	43.5	20.9	2.08	1.47e-05	Intron (ENST00000468076/ENSG00000105605, intron 2 of 2)	19	53912817	53941661	28845	1	ENST00000391766	20183	CACNG7	protein_coding
ENSG00000105642	19	chr19	17958857	17959450	594	*	+	default-22935	41	18.2	2.25	3.12e-06	Intron (ENST00000222249/ENSG00000105642, intron 2 of 10)	19	17952185	17954653	2469	1	ENST00000594192	6672	KCNN1	protein_coding
ENSG00000105649	19	chr19	18200954	18201547	594	*	+	default-22951	37.5	15.6	2.4	2.85e-06	Promoter (2-3kb)	19	18200327	18204012	3686	2	ENST00000481914	2465	RAB3A	protein_coding
ENSG00000105662	19	chr19	18692134	18693328	1195	*	+	default-22989	79.5	33.8	2.35	2.55e-11	Intron (ENST00000321949/ENSG00000105662, intron 1 of 13)	19	18683678	18782333	98656	1	ENST00000338797	8456	CRTC1	protein_coding
ENSG00000105662	19	chr19	18728771	18729512	742	*	+	default-22991	41.5	20	2.08	2.52e-05	Intron (ENST00000321949/ENSG00000105662, intron 1 of 13)	19	18735609	18777952	42344	1	ENST00000594658	-6097	CRTC1	protein_coding
ENSG00000105694	19	chr19	2529956	2530858	903	*	+	default-22038	69	32.5	2.12	1.76e-08	Intron (ENST00000382159/ENSG00000176533, intron 3 of 4)	19	2538112	2538754	643	1	ENST00000590044	-7254	ELOCP28	processed_pseudogene
ENSG00000178585	1	chr1	9912991	9913584	594	*	+	default-313	45	20.2	2.23	1.39e-06	Promoter (2-3kb)	1	9850109	9910336	60228	2	ENST00000400904	-2655	CTNNBIP1	protein_coding
ENSG00000105732	19	chr19	42082496	42083089	594	*	+	default-23698	37	15.8	2.34	3.87e-06	Distal Intergenic	19	42076166	42081405	5240	1	ENST00000359044	6330	ZNF574	protein_coding
ENSG00000174080	11	chr11	66571105	66571877	773	*	+	default-7565	49	21.5	2.28	2.65e-07	Promoter (2-3kb)	11	66566375	66568841	2467	2	ENST00000526010	-2264	CTSF	protein_coding
ENSG00000105953	7	chr7	44675434	44676737	1304	*	+	default-41433	110	52.7	2.09	3.96e-12	3' UTR	7	44666795	44674752	7958	1	ENST00000497326	8639	OGDH	protein_coding
ENSG00000105953	7	chr7	44703240	44704044	805	*	+	default-41435	56	23.7	2.36	1.22e-08	Intron (ENST00000439616/ENSG00000105953, intron 17 of 19)	7	44666795	44674752	7958	1	ENST00000497326	36445	OGDH	protein_coding
ENSG00000105963	7	chr7	933451	934538	1088	*	+	default-40864	71	32.3	2.2	2.8e-09	Promoter (<=1kb)	7	900142	935180	35039	2	ENST00000454383	642	ADAP1	protein_coding
ENSG00000152207	13	chr13	48651371	48651964	594	*	+	default-11522	40	16.3	2.46	4.83e-07	Promoter (1-2kb)	13	48653711	48708176	54466	1	ENST00000614739	-1747	CYSLTR2	protein_coding
ENSG00000106266	7	chr7	2293328	2294219	892	*	+	default-40922	67.5	33.4	2.02	2.03e-07	Intron (ENST00000222990/ENSG00000106266, intron 1 of 10)	7	2264393	2299437	35045	2	ENST00000457286	5218	SNX8	protein_coding
ENSG00000106341	7	chr7	31714471	31715064	594	*	+	default-41313	37.5	18	2.08	5.84e-05	Distal Intergenic	7	31695963	31707596	11634	1	ENST00000498609	18508	PPP1R17	protein_coding
ENSG00000106384	7	chr7	101193180	101194852	1673	*	+	default-43055	93.5	40.2	2.33	8.15e-13	Downstream (<1kb)	7	101195897	101200912	5016	2	ENST00000440203	6060	MOGAT3	protein_coding
ENSG00000106536	7	chr7	39088536	39089129	594	*	+	default-41365	37.5	16.9	2.22	1.62e-05	Promoter (2-3kb)	7	39085861	39132666	46806	1	ENST00000464276	2675	POU6F2	protein_coding
ENSG00000106546	7	chr7	17348948	17350552	1605	*	+	default-41200	102.5	50.7	2.02	1.66e-10	Intron (ENST00000637807/ENSG00000283321, intron 10 of 11)	7	17335645	17339527	3883	1	ENST00000492120	13303	AHR	protein_coding
ENSG00000106571	7	chr7	42435246	42436136	891	*	+	default-41384	59	25.9	2.28	1.77e-08	Distal Intergenic	7	42222800	42237870	15071	2	ENST00000428534	-197376	GLI3	protein_coding
ENSG00000176566	8	chr8	87874902	87875495	594	*	+	default-45308	35.5	16.5	2.15	4.77e-05	Promoter (<=1kb)	8	87870743	87874068	3326	2	ENST00000319675	-834	DCAF4L2	protein_coding
ENSG00000106608	7	chr7	43911098	43911841	744	*	+	default-41400	62.5	29.2	2.14	8.88e-08	Intron (ENST00000426198/ENSG00000106608, intron 1 of 5)	7	43875915	43907069	31155	2	ENST00000453200	-4029	URGCP	protein_coding
ENSG00000106609	7	chr7	66953430	66954174	745	*	+	default-42483	43	18.9	2.28	1.36e-06	Intron (ENST00000341567/ENSG00000106609, intron 6 of 6)	7	66945058	66951335	6278	1	ENST00000484751	8372	TMEM248	protein_coding
ENSG00000106617	7	chr7	151657710	151658303	594	*	+	default-43738	42.5	19.1	2.22	4.13e-06	Intron (ENST00000287878/ENSG00000106617, intron 4 of 15)	7	151568737	151633165	64429	2	ENST00000476632	-24545	PRKAG2	protein_coding
ENSG00000106665	7	chr7	74281549	74282142	594	*	+	default-42646	39.5	18.5	2.14	2.06e-05	Distal Intergenic	7	74289475	74405930	116456	1	ENST00000361545	-7333	CLIP2	protein_coding
ENSG00000106689	9	chr9	123989947	123990540	594	*	+	default-47962	40	16.9	2.36	1.26e-06	Distal Intergenic	9	124001670	124015361	13692	1	ENST00000560961	-11130	LHX2	protein_coding
ENSG00000106991	9	chr9	127822968	127823561	594	*	+	default-48063	43	21.3	2.02	2.36e-05	Promoter (<=1kb)	9	127819238	127824405	5168	2	ENST00000486329	844	ENG	protein_coding
ENSG00000107186	9	chr9	13115427	13116176	750	*	+	default-45989	55.5	24.8	2.24	1.21e-07	Intron (ENST00000319217/ENSG00000107186, intron 39 of 46)	9	13105706	13120650	14945	2	ENST00000381017	4474	MPDZ	protein_coding
ENSG00000107372	9	chr9	72347124	72347717	594	*	+	default-47411	36	16.3	2.21	1.63e-05	Distal Intergenic	9	72355955	72360285	4331	2	ENST00000471197	12568	ZFAND5	protein_coding
ENSG00000107554	10	chr10	99898936	99899529	594	*	+	default-5245	39	18.2	2.14	1.6e-05	Intron (ENST00000543621/ENSG00000107554, intron 4 of 13)	10	99886404	99889495	3092	2	ENST00000472036	-9441	DNMBP	protein_coding
ENSG00000107625	10	chr10	68923736	68924329	594	*	+	default-4836	36.5	16.5	2.22	2.14e-05	Intron (ENST00000373585/ENSG00000107625, intron 8 of 14)	10	68919854	68946553	26700	1	ENST00000466265	3882	DDX50	protein_coding
ENSG00000107862	10	chr10	102269773	102271430	1658	*	+	default-5301	105	49.2	2.13	3.36e-12	Intron (ENST00000369983/ENSG00000107862, intron 3 of 39)	10	102245532	102382899	137368	1	ENST00000369983	24241	GBF1	protein_coding
ENSG00000107863	10	chr10	24763799	24764540	742	*	+	default-3983	45.5	22.4	2.03	1.74e-05	Distal Intergenic	10	24583609	24723668	140060	2	ENST00000612832	-40131	ARHGAP21	protein_coding
ENSG00000107882	10	chr10	102525066	102525659	594	*	+	default-5314	38	16.3	2.34	2.95e-06	Intron (ENST00000369902/ENSG00000107882, intron 2 of 11)	10	102504079	102618659	114581	1	ENST00000423559	20987	SUFU	protein_coding
ENSG00000107890	10	chr10	27109073	27109816	744	*	+	default-4003	60.5	29.2	2.07	4.04e-07	Downstream (<1kb)	10	27004116	27100498	96383	2	ENST00000436985	-8575	ANKRD26	protein_coding
ENSG00000107937	10	chr10	993537	994645	1109	*	+	default-3701	67	30.1	2.23	4.76e-09	Intron (ENST00000360803/ENSG00000107937, intron 2 of 16)	10	988706	997308	8603	1	ENST00000360059	4831	GTPBP4	protein_coding
ENSG00000108018	10	chr10	106750469	106751062	594	*	+	default-5376	32.5	14.7	2.21	6.43e-05	Intron (ENST00000263054/ENSG00000108018, intron 5 of 25)	10	106577182	106699358	122177	2	ENST00000369698	-51111	SORCS1	protein_coding
ENSG00000108091	10	chr10	59882100	59882847	748	*	+	default-4746	49.5	18.2	2.71	1.88e-09	Intron (ENST00000263102/ENSG00000108091, intron 1 of 8)	10	59788763	59906656	117894	2	ENST00000263102	23809	CCDC6	protein_coding
ENSG00000108091	10	chr10	59931708	59932648	941	*	+	default-4748	60	29.7	2.02	6.47e-07	Distal Intergenic	10	59788763	59906656	117894	2	ENST00000263102	-25052	CCDC6	protein_coding
ENSG00000108106	19	chr19	55416964	55417705	742	*	+	default-24308	43	21.1	2.04	1.86e-05	Distal Intergenic	19	55399745	55407777	8033	2	ENST00000264552	-9187	UBE2S	protein_coding
ENSG00000108306	17	chr17	39385763	39386511	749	*	+	default-18988	44	21.5	2.04	1.42e-05	Intron (ENST00000264658/ENSG00000108306, intron 1 of 14)	17	39260587	39401623	141037	2	ENST00000394294	15112	FBXL20	protein_coding
ENSG00000108306	17	chr17	39372119	39372712	594	*	+	default-18987	38	18.9	2.01	7.16e-05	Intron (ENST00000264658/ENSG00000108306, intron 1 of 14)	17	39260587	39401623	141037	2	ENST00000394294	28911	FBXL20	protein_coding
ENSG00000167986	11	chr11	61317218	61317811	594	*	+	default-7308	44	16.5	2.67	1.43e-08	Promoter (<=1kb)	11	61314338	61316569	2232	2	ENST00000538280	-649	DDB1	protein_coding
ENSG00000108448	17	chr17	18693173	18693914	742	*	+	default-17996	72	29.9	2.41	4.87e-11	Distal Intergenic	17	18697998	18735667	37670	1	ENST00000572555	-4084	TRIM16L	protein_coding
ENSG00000155792	8	chr8	119967200	119967941	742	*	+	default-45539	43.5	21.1	2.06	1.86e-05	Promoter (1-2kb)	8	119969788	120049591	79804	1	ENST00000518057	-1847	DEPTOR	protein_coding
ENSG00000108474	17	chr17	16298645	16299705	1061	*	+	default-17920	71	32.7	2.17	4.76e-09	Intron (ENST00000607144/ENSG00000108474, intron 2 of 2)	17	16312387	16317819	5433	1	ENST00000580201	-12682	PIGL	protein_coding
ENSG00000108474	17	chr17	16302354	16302947	594	*	+	default-17921	36	16.9	2.13	3.62e-05	Intron (ENST00000581006/ENSG00000108474, intron 3 of 3)	17	16312387	16317819	5433	1	ENST00000580201	-9440	PIGL	protein_coding
ENSG00000108651	17	chr17	31910767	31911360	594	*	+	default-18792	38	17.8	2.14	2.1e-05	Distal Intergenic	17	31860899	31901765	40867	2	ENST00000261708	-9002	UTP6	protein_coding
ENSG00000108651	17	chr17	31870566	31871313	748	*	+	default-18789	59.5	27.7	2.15	1.54e-07	Promoter (2-3kb)	17	31863173	31873395	10223	2	ENST00000581012	2082	UTP6	protein_coding
ENSG00000100867	14	chr14	23635850	23636597	748	*	+	default-12564	62	28.3	2.19	3.14e-08	Promoter (<=1kb)	14	23636335	23645639	9305	1	ENST00000250383	0	DHRS2	protein_coding
ENSG00000108733	17	chr17	35581908	35582679	772	*	+	default-18837	46.5	21.5	2.16	3.08e-06	Intron (ENST00000589774/ENSG00000006125, intron 1 of 4)	17	35577055	35578863	1809	2	ENST00000585380	-3045	PEX12	protein_coding
ENSG00000104936	19	chr19	45775716	45776463	748	*	+	default-23844	56	27.5	2.04	1.17e-06	Promoter (<=1kb)	19	45771533	45775268	3736	2	ENST00000600370	-448	DMPK	protein_coding
ENSG00000108825	17	chr17	42978332	42978925	594	*	+	default-19104	40.5	19.1	2.12	2.02e-05	Promoter (<=1kb)	17	42961264	42979663	18400	2	ENST00000452752	738	PTGES3L-AARSD1	protein_coding
ENSG00000108825	17	chr17	42977045	42977638	594	*	+	default-19103	44	20.4	2.15	4.09e-06	Promoter (2-3kb)	17	42961264	42979663	18400	2	ENST00000452752	2025	PTGES3L-AARSD1	protein_coding
ENSG00000108840	17	chr17	44102347	44102940	594	*	+	default-19161	40	19.3	2.07	2.59e-05	Intron (ENST00000225983/ENSG00000108840, intron 3 of 26)	17	44093781	44111341	17561	2	ENST00000591714	8401	HDAC5	protein_coding
ENSG00000167646	19	chr19	55163006	55163599	594	*	+	default-24288	54	25.7	2.1	7.6e-07	Promoter (<=1kb)	19	55161334	55162818	1485	2	ENST00000527166	-188	DNAAF3	protein_coding
ENSG00000007923	1	chr1	6669809	6670402	594	*	+	default-227	56	24.8	2.26	5.29e-08	Promoter (1-2kb)	1	6652914	6668210	15297	2	ENST00000469318	-1599	DNAJC11	protein_coding
ENSG00000130816	19	chr19	10204083	10204825	743	*	+	default-22475	57	27.7	2.06	7.08e-07	Promoter (2-3kb)	19	10180355	10201197	20843	2	ENST00000586800	-2886	DNMT1	protein_coding
ENSG00000109184	4	chr4	51299622	51300215	594	*	+	default-35355	45.5	22.4	2.03	1.74e-05	Distal Intergenic	4	51843000	51914294	71295	1	ENST00000509376	-542785	DCUN1D4	protein_coding
ENSG00000109184	4	chr4	51434860	51435453	594	*	+	default-35384	91	43.7	2.08	2.87e-10	Distal Intergenic	4	51843000	51914294	71295	1	ENST00000509376	-407547	DCUN1D4	protein_coding
ENSG00000109184	4	chr4	51298402	51298995	594	*	+	default-35354	53	23.7	2.23	1.58e-07	Distal Intergenic	4	51843000	51914294	71295	1	ENST00000509376	-544005	DCUN1D4	protein_coding
ENSG00000109184	4	chr4	51292689	51294014	1326	*	+	default-35352	197.5	98.2	2.01	1.23e-18	Distal Intergenic	4	51843000	51914294	71295	1	ENST00000509376	-548986	DCUN1D4	protein_coding
ENSG00000109265	4	chr4	56189213	56190455	1243	*	+	default-35464	354.5	167.4	2.12	3.17e-36	Intron (ENST00000629263/ENSG00000109265, intron 2 of 4)	4	56170195	56327820	157626	1	ENST00000264229	19018	KIAA1211	protein_coding
ENSG00000109511	4	chr4	168182484	168183077	594	*	+	default-36235	40.5	18.9	2.14	1.57e-05	Intron (ENST00000359299/ENSG00000109511, intron 10 of 11)	4	168165241	168178315	13075	1	ENST00000503003	17243	ANXA10	protein_coding
ENSG00000109667	4	chr4	9844733	9845980	1248	*	+	default-34725	93	46.1	2.02	8.77e-10	Intron (ENST00000503803/ENSG00000109667, intron 1 of 3)	4	9771153	9826600	55448	2	ENST00000508585	-18133	SLC2A9	protein_coding
ENSG00000109686	4	chr4	151180456	151181049	594	*	+	default-36125	44.5	21.5	2.07	1.42e-05	Intron (ENST00000409598/ENSG00000109686, intron 3 of 19)	4	151121820	151175552	53733	2	ENST00000427414	-4904	SH3D19	protein_coding
ENSG00000109861	11	chr11	88361471	88362852	1382	*	+	default-7884	144.5	67.2	2.15	3.1e-16	Distal Intergenic	11	88293592	88337787	44196	2	ENST00000227266	-23684	CTSC	protein_coding
ENSG00000109906	11	chr11	114069001	114070572	1572	*	+	default-8085	107	52.3	2.05	2.26e-11	Intron (ENST00000335953/ENSG00000109906, intron 2 of 6)	11	114064412	114247344	182933	1	ENST00000539918	4589	ZBTB16	protein_coding
ENSG00000110066	11	chr11	68183405	68183998	594	*	+	default-7634	49.5	24.2	2.05	5.98e-06	Intron (ENST00000304363/ENSG00000110066, intron 3 of 10)	11	68171119	68180165	9047	2	ENST00000323599	-3240	KMT5B	protein_coding
ENSG00000110442	11	chr11	36286829	36287726	898	*	+	default-6220	101.5	49.4	2.05	8.6e-11	Promoter (1-2kb)	11	36274325	36289424	15100	2	ENST00000532705	1698	COMMD9	protein_coding
ENSG00000110497	11	chr11	46579078	46579671	594	*	+	default-6310	36	15.8	2.28	9.22e-06	Intron (ENST00000314845/ENSG00000110497, intron 1 of 18)	11	46396414	46591364	194951	2	ENST00000314845	11693	AMBRA1	protein_coding
ENSG00000110514	11	chr11	47301983	47302576	594	*	+	default-6327	39.5	19.3	2.04	5.47e-05	Intron (ENST00000342922/ENSG00000110514, intron 22 of 32)	11	47292527	47325035	32509	1	ENST00000405573	9456	MADD	protein_coding
ENSG00000110660	11	chr11	107838229	107839120	892	*	+	default-8008	73	32.3	2.26	5.44e-10	Intron (ENST00000525815/ENSG00000110660, intron 1 of 7)	11	107792615	107858561	65947	2	ENST00000375682	19441	SLC35F2	protein_coding
ENSG00000110713	11	chr11	3757483	3758265	783	*	+	default-5916	45.5	18.7	2.44	1.73e-07	Promoter (2-3kb)	11	3725103	3760594	35492	2	ENST00000527104	2329	NUP98	protein_coding
ENSG00000110768	11	chr11	18327937	18328682	746	*	+	default-6103	49.5	17.6	2.82	5.86e-10	Intron (ENST00000453096/ENSG00000110768, intron 2 of 15)	11	18332662	18341608	8947	1	ENST00000543932	-3980	GTF2H1	protein_coding
ENSG00000111110	12	chr12	62830082	62831449	1368	*	+	default-9914	122.5	55.4	2.21	7.75e-15	Intron (ENST00000228705/ENSG00000111110, intron 2 of 9)	12	62801941	62840228	38288	2	ENST00000547857	8779	PPM1H	protein_coding
ENSG00000116641	1	chr1	62665550	62666143	594	*	+	default-1465	34	14.5	2.35	8.81e-06	Promoter (2-3kb)	1	62627559	62663106	35548	2	ENST00000635827	-2444	DOCK7	protein_coding
ENSG00000111245	12	chr12	110901601	110902194	594	*	+	default-10361	41.5	20.2	2.05	3.19e-05	Intron (ENST00000545036/ENSG00000173093, intron 9 of 10)	12	110913133	110914290	1158	2	ENST00000549029	12096	MYL2	protein_coding
ENSG00000111271	12	chr12	111691524	111692117	594	*	+	default-10388	40	17.8	2.25	4.1e-06	Intron (ENST00000511915/ENSG00000111271, intron 1 of 1)	12	111686098	111757097	71000	1	ENST00000313698	5426	ACAD10	protein_coding
ENSG00000111581	12	chr12	68710741	68711648	908	*	+	default-9963	68.5	33.6	2.04	1.24e-07	Promoter (1-2kb)	12	68709223	68714378	5156	1	ENST00000537662	1518	NUP107	protein_coding
ENSG00000111602	12	chr12	56444966	56445870	905	*	+	default-9818	99	48.3	2.05	1.15e-10	Intron (ENST00000553532/ENSG00000111602, intron 1 of 28)	12	56416373	56449399	33027	2	ENST00000553532	3529	TIMELESS	protein_coding
ENSG00000111639	12	chr12	6485088	6485681	594	*	+	default-8470	41.5	20.6	2.01	5.06e-05	Distal Intergenic	12	6492152	6493046	895	2	ENST00000538814	7365	MRPL51	protein_coding
ENSG00000111652	12	chr12	6725880	6727289	1410	*	+	default-8487	75	34	2.2	9.57e-10	Promoter (1-2kb)	12	6724437	6725910	1474	1	ENST00000544316	1443	COPS7A	protein_coding
ENSG00000111666	12	chr12	101704385	101705762	1378	*	+	default-10221	112	47	2.38	6.39e-16	Intron (ENST00000550385/ENSG00000111666, intron 1 of 5)	12	101697965	101729646	31682	1	ENST00000552215	6420	CHPT1	protein_coding
ENSG00000111671	12	chr12	6881589	6882182	594	*	+	default-8499	55	27	2.04	1.53e-06	Promoter (<=1kb)	12	6872655	6882287	9633	2	ENST00000432205	105	SPSB2	protein_coding
ENSG00000111671	12	chr12	6880085	6880678	594	*	+	default-8498	54	25.5	2.12	5.91e-07	Promoter (1-2kb)	12	6872655	6882287	9633	2	ENST00000432205	1609	SPSB2	protein_coding
ENSG00000111700	12	chr12	20793328	20793921	594	*	+	default-8673	39	18.5	2.11	2.06e-05	Distal Intergenic	12	20810702	20875381	64680	1	ENST00000540853	-16781	SLCO1B3	protein_coding
ENSG00000111700	12	chr12	20806987	20807580	594	*	+	default-8674	36	14.7	2.45	1.98e-06	Distal Intergenic	12	20810702	20875381	64680	1	ENST00000540853	-3122	SLCO1B3	protein_coding
ENSG00000111727	12	chr12	104070622	104071215	594	*	+	default-10237	67	33.4	2.01	2.03e-07	Intron (ENST00000229330/ENSG00000111727, intron 3 of 14)	12	104064814	104079473	14660	1	ENST00000550444	5808	HCFC2	protein_coding
ENSG00000111731	12	chr12	22557204	22558579	1376	*	+	default-8687	95	43.9	2.16	1.72e-11	Distal Intergenic	12	22478028	22544546	66519	2	ENST00000541310	-12658	C2CD5	protein_coding
ENSG00000111961	6	chr6	148393081	148393674	594	*	+	default-40428	34.5	14.9	2.31	1.6e-05	Intron (ENST00000367469/ENSG00000111961, intron 2 of 3)	6	148440358	148469111	28754	1	ENST00000470750	-46684	SASH1	protein_coding
ENSG00000111962	6	chr6	148759249	148759842	594	*	+	default-40430	45.5	22.4	2.03	1.74e-05	Intron (ENST00000367463/ENSG00000111962, intron 1 of 7)	6	148747328	149076990	329663	1	ENST00000367463	11921	UST	protein_coding
ENSG00000112167	6	chr6	39159248	39159841	594	*	+	default-39227	78.5	36.2	2.17	1.23e-09	Distal Intergenic	6	39104064	39115189	11126	2	ENST00000229903	-44059	SAYSD1	protein_coding
ENSG00000112183	6	chr6	17232499	17233092	594	*	+	default-38784	44	20.9	2.11	6.83e-06	Distal Intergenic	6	17281346	17293875	12530	1	ENST00000379052	-48254	RBM24	protein_coding
ENSG00000112232	6	chr6	62077190	62077783	594	*	+	default-39731	34	14.9	2.28	1.6e-05	Intron (ENST00000281156/ENSG00000112232, intron 2 of 8)	6	61679960	62286227	606268	2	ENST00000281156	208444	KHDRBS2	protein_coding
ENSG00000112297	6	chr6	106542246	106543388	1143	*	+	default-40063	101	39.5	2.55	2.33e-16	Promoter (1-2kb)	6	106541134	106555897	14764	1	ENST00000457437	1112	CRYBG1	protein_coding
ENSG00000112378	6	chr6	138124478	138125071	594	*	+	default-40341	37.5	14.1	2.67	2.67e-07	Distal Intergenic	6	138088505	138107511	19007	2	ENST00000421351	-16967	PERP	protein_coding
ENSG00000112425	6	chr6	145571257	145571850	594	*	+	default-40404	38	17.1	2.22	9.39e-06	Intron (ENST00000638717/ENSG00000112425, intron 3 of 4)	6	145626791	145632323	5533	2	ENST00000639106	60473	EPM2A	protein_coding
ENSG00000112486	6	chr6	167087324	167087917	594	*	+	default-40674	42	17.4	2.42	3.9e-07	Intron (ENST00000609590/ENSG00000272980, intron 10 of 12)	6	167111807	167139141	27335	1	ENST00000400926	-23890	CCR6	protein_coding
ENSG00000112562	6	chr6	168611000	168611915	916	*	+	default-40719	70.5	33.6	2.1	2.83e-08	Intron (ENST00000354536/ENSG00000112562, intron 9 of 12)	6	168652959	168667991	15033	1	ENST00000535039	-41044	SMOC2	protein_coding
ENSG00000112640	6	chr6	42995219	42995812	594	*	+	default-39310	42	18	2.33	9.89e-07	Intron (ENST00000485511/ENSG00000112640, intron 2 of 15)	6	42984652	43011327	26676	1	ENST00000461010	10567	PPP2R5D	protein_coding
ENSG00000112655	6	chr6	43151144	43152243	1100	*	+	default-39323	113	54.5	2.07	2.92e-12	Intron (ENST00000230419/ENSG00000112655, intron 17 of 19)	6	43144300	43161036	16737	1	ENST00000461389	6844	PTK7	protein_coding
ENSG00000112782	6	chr6	45974191	45974784	594	*	+	default-39370	36	17.1	2.1	4.68e-05	Intron (ENST00000185206/ENSG00000112782, intron 1 of 5)	6	45914245	45937597	23353	2	ENST00000486570	-36594	CLIC5	protein_coding
ENSG00000113073	5	chr5	140373710	140374462	753	*	+	default-38009	53.5	25.5	2.1	1.27e-06	Promoter (2-3kb)	5	140371449	140374929	3481	1	ENST00000504742	2261	SLC4A9	protein_coding
ENSG00000113100	5	chr5	27146792	27148387	1596	*	+	default-36787	73.5	32.5	2.26	7.2e-10	Distal Intergenic	5	26915755	27121150	205396	2	ENST00000513289	-25642	CDH9	protein_coding
ENSG00000113100	5	chr5	27054051	27054644	594	*	+	default-36786	38	15.6	2.44	1.15e-06	Intron (ENST00000513289/ENSG00000113100, intron 1 of 2)	5	26903008	27038586	135579	2	ENST00000505045	-15465	CDH9	protein_coding
ENSG00000113194	5	chr5	176510557	176511624	1068	*	+	default-38366	107.5	52.3	2.06	2.26e-11	Distal Intergenic	5	176494022	176496986	2965	1	ENST00000513627	16535	FAF2	protein_coding
ENSG00000113282	5	chr5	157862913	157863506	594	*	+	default-38181	47.5	22.4	2.12	3.9e-06	Distal Intergenic	5	157786289	157859175	72887	2	ENST00000411809	-3738	CLINT1	protein_coding
ENSG00000113319	5	chr5	81033763	81035851	2089	*	+	default-37487	730	329.3	2.22	1.16e-80	Intron (ENST00000265080/ENSG00000113319, intron 1 of 26)	5	81019407	81073222	53816	1	ENST00000514946	14356	RASGRF2	protein_coding
ENSG00000113389	5	chr5	32700333	32703339	3007	*	+	default-36832	624.5	289.1	2.16	2.59e-65	Intron (ENST00000509104/ENSG00000113389, intron 1 of 5)	5	32709407	32786826	77420	1	ENST00000434067	-6068	NPR3	protein_coding
ENSG00000113391	5	chr5	94226002	94228113	2112	*	+	default-37563	579.5	283.8	2.04	2.67e-53	Intron (ENST00000513200/ENSG00000185261, intron 19 of 19)	5	93621081	94111699	490619	2	ENST00000502503	-114303	FAM172A	protein_coding
ENSG00000113396	5	chr5	129005737	129006330	594	*	+	default-37797	43.5	16	2.71	1.85e-08	Intron (ENST00000508645/ENSG00000113396, intron 6 of 6)	5	128965528	129033282	67755	1	ENST00000506176	40209	SLC27A6	protein_coding
ENSG00000113790	3	chr3	185227039	185227940	902	*	+	default-34242	73.5	26.1	2.81	4.46e-14	Intron (ENST00000231887/ENSG00000113790, intron 4 of 6)	3	185204656	185235462	30807	2	ENST00000483104	7522	EHHADH	protein_coding
ENSG00000113805	3	chr3	74795348	74795941	594	*	+	default-32700	65.5	32.5	2.01	3.43e-07	Distal Intergenic	3	74262568	74521140	258573	2	ENST00000263665	-274208	CNTN3	protein_coding
ENSG00000114054	3	chr3	136252817	136254775	1959	*	+	default-33756	126.5	62.4	2.03	1.01e-12	Promoter (<=1kb)	3	136255307	136262025	6719	1	ENST00000494742	-532	PCCB	protein_coding
ENSG00000114098	3	chr3	138194029	138194788	760	*	+	default-33795	68.5	31.2	2.2	8.17e-09	Intron (ENST00000538260/ENSG00000114098, intron 1 of 20)	3	138187776	138209890	22115	1	ENST00000468560	6253	ARMC8	protein_coding
ENSG00000114127	3	chr3	142369416	142370009	594	*	+	default-33846	39.5	18.9	2.09	3.39e-05	Promoter (<=1kb)	3	142355324	142370588	15265	2	ENST00000467077	579	XRN1	protein_coding
ENSG00000114166	3	chr3	20059081	20059674	594	*	+	default-32022	38	18.7	2.04	5.66e-05	Intron (ENST00000263754/ENSG00000114166, intron 1 of 17)	3	20040698	20101113	60416	1	ENST00000426228	18383	KAT2B	protein_coding
ENSG00000114200	3	chr3	165861059	165861832	774	*	+	default-34021	46.5	22.6	2.06	1.06e-05	Distal Intergenic	3	165772904	165837472	64569	2	ENST00000264381	-23587	BCHE	protein_coding
ENSG00000114302	3	chr3	48785067	48785815	749	*	+	default-32350	40.5	19.3	2.1	2.59e-05	Intron (ENST00000265563/ENSG00000114302, intron 4 of 10)	3	48751258	48794013	42756	2	ENST00000437821	8198	PRKAR2A	protein_coding
ENSG00000114316	3	chr3	49299213	49299806	594	*	+	default-32400	41.5	19.6	2.12	1.54e-05	Intron (ENST00000351842/ENSG00000114316, intron 10 of 20)	3	49284536	49293644	9109	2	ENST00000475873	-5569	USP4	protein_coding
ENSG00000108883	17	chr17	44896453	44897046	594	*	+	default-19197	44.5	20	2.23	2.4e-06	Promoter (1-2kb)	17	44876089	44894497	18409	2	ENST00000588374	-1956	EFTUD2	protein_coding
ENSG00000114316	3	chr3	49334439	49335032	594	*	+	default-32403	34.5	14.3	2.42	6.47e-06	Intron (ENST00000351842/ENSG00000114316, intron 2 of 20)	3	49297870	49340029	42160	2	ENST00000486549	4997	USP4	protein_coding
ENSG00000114316	3	chr3	49330692	49331434	743	*	+	default-32402	46.5	21.7	2.14	3.98e-06	Intron (ENST00000351842/ENSG00000114316, intron 2 of 20)	3	49297870	49340029	42160	2	ENST00000486549	8595	USP4	protein_coding
ENSG00000114349	3	chr3	50198073	50199547	1475	*	+	default-32463	103	50.5	2.04	6.43e-11	Distal Intergenic	3	50193572	50194182	611	1	ENST00000481246	4501	GNAT1	protein_coding
ENSG00000114416	3	chr3	180906749	180907342	594	*	+	default-34157	36.5	13.6	2.68	3.47e-07	Intron (ENST00000469882/ENSG00000114416, intron 1 of 4)	3	180912302	180982753	70452	1	ENST00000357559	-4960	FXR1	protein_coding
ENSG00000114770	3	chr3	183951568	183952161	594	*	+	default-34203	35.5	16.3	2.18	3.67e-05	3' UTR	3	183925660	183942780	17121	2	ENST00000443497	-8788	ABCC5	protein_coding
ENSG00000181090	9	chr9	137715886	137716783	898	*	+	default-48435	163.5	65.9	2.48	6.03e-24	Promoter (<=1kb)	9	137716927	137777946	61020	1	ENST00000638071	-144	EHMT1	protein_coding
ENSG00000114841	3	chr3	52334961	52335702	742	*	+	default-32523	81.5	34	2.39	6.04e-12	Intron (ENST00000420323/ENSG00000114841, intron 8 of 77)	3	52317871	52353821	35951	1	ENST00000497875	17090	DNAH1	protein_coding
ENSG00000114861	3	chr3	71435458	71436199	742	*	+	default-32673	114.5	45.7	2.51	1.55e-17	Intron (ENST00000318789/ENSG00000114861, intron 3 of 20)	3	70959191	71493555	534365	2	ENST00000327590	57356	FOXP1	protein_coding
ENSG00000114904	3	chr3	52767107	52767700	594	*	+	default-32534	37.5	17.1	2.19	2.12e-05	Intron (ENST00000233027/ENSG00000114904, intron 2 of 15)	3	52737586	52770856	33271	2	ENST00000461689	3156	NEK4	protein_coding
ENSG00000114988	2	chr2	96743941	96744686	746	*	+	default-26210	52	23.7	2.19	3.58e-07	Distal Intergenic	2	96707180	96740064	32885	2	ENST00000449221	-3877	LMAN2L	protein_coding
ENSG00000115020	2	chr2	208322471	208323787	1317	*	+	default-27278	226	110.7	2.04	5.53e-22	Intron (ENST00000443896/ENSG00000115020, intron 16 of 18)	2	208334372	208336865	2494	1	ENST00000474721	-10585	PIKFYVE	protein_coding
ENSG00000115053	2	chr2	231473993	231474586	594	*	+	default-27494	34	15.4	2.21	2.82e-05	Intron (ENST00000461347/ENSG00000115053, intron 1 of 12)	2	231454908	231483641	28734	2	ENST00000461347	9055	NCL	protein_coding
ENSG00000086232	7	chr7	6060877	6061635	759	*	+	default-41066	56.5	25.9	2.18	2.06e-07	Promoter (1-2kb)	7	6022244	6059230	36987	2	ENST00000199389	-1647	EIF2AK1	protein_coding
ENSG00000115221	2	chr2	160119914	160121311	1398	*	+	default-26844	355.5	160.6	2.21	5.15e-40	Intron (ENST00000283249/ENSG00000115221, intron 12 of 14)	2	160101565	160112110	10546	2	ENST00000475438	-7804	ITGB6	protein_coding
ENSG00000115252	2	chr2	182537497	182538090	594	*	+	default-27017	40.5	19.6	2.07	3.3e-05	Distal Intergenic	2	182234432	182523192	288761	2	ENST00000495511	-14305	PDE1A	protein_coding
ENSG00000115414	2	chr2	215425811	215427442	1632	*	+	default-27322	117.5	56.2	2.09	1.02e-12	Intron (ENST00000421182/ENSG00000115414, intron 6 of 44)	2	215419289	215421270	1982	2	ENST00000496542	-4541	FN1	protein_coding
ENSG00000115421	2	chr2	60810767	60811360	594	*	+	default-25176	37	17.4	2.13	2.76e-05	Distal Intergenic	2	60791481	60794004	2524	1	ENST00000470208	19286	PAPOLG	protein_coding
ENSG00000115977	2	chr2	69549991	69550584	594	*	+	default-25310	36.5	16.3	2.25	1.63e-05	Intron (ENST00000409068/ENSG00000115977, intron 3 of 14)	2	69531717	69544509	12793	2	ENST00000470281	-5482	AAK1	protein_coding
ENSG00000115977	2	chr2	69691702	69692295	594	*	+	default-25313	35.5	16.5	2.15	4.77e-05	Intron (ENST00000418066/ENSG00000196975, intron 2 of 3)	2	69643085	69674349	31265	2	ENST00000461002	-17353	AAK1	protein_coding
ENSG00000115998	2	chr2	70153655	70154248	594	*	+	default-25328	44.5	22.2	2.01	2.85e-05	Intron (ENST00000264434/ENSG00000115998, intron 9 of 9)	2	70149898	70181995	32098	2	ENST00000420306	27747	C2orf42	protein_coding
ENSG00000115998	2	chr2	70155129	70156211	1083	*	+	default-25329	101	39.8	2.54	3.28e-16	Intron (ENST00000264434/ENSG00000115998, intron 9 of 9)	2	70149898	70181995	32098	2	ENST00000420306	25784	C2orf42	protein_coding
ENSG00000116017	19	chr19	935748	936341	594	*	+	default-21906	39.5	18	2.19	1.23e-05	Intron (ENST00000263620/ENSG00000116017, intron 3 of 8)	19	932565	964366	31802	1	ENST00000457152	3183	ARID3A	protein_coding
ENSG00000116030	2	chr2	202212867	202213963	1097	*	+	default-27167	66.5	32.5	2.05	1.67e-07	Intron (ENST00000392246/ENSG00000116030, intron 3 of 4)	2	202207246	202222006	14761	2	ENST00000469034	8043	SUMO1	protein_coding
ENSG00000116138	1	chr1	15552827	15553420	594	*	+	default-438	43.5	21.7	2	3.72e-05	Intron (ENST00000375838/ENSG00000116138, intron 7 of 12)	1	15559608	15592379	32772	1	ENST00000483270	-6188	DNAJC16	protein_coding
ENSG00000116473	1	chr1	111544700	111545293	594	*	+	default-1835	51.5	21.3	2.42	3.44e-08	Promoter (2-3kb)	1	111542218	111713113	170896	1	ENST00000356415	2482	RAP1A	protein_coding
ENSG00000116478	1	chr1	32307873	32308466	594	*	+	default-972	36	16.7	2.16	2.79e-05	Intron (ENST00000373548/ENSG00000116478, intron 2 of 13)	1	32292161	32327677	35517	1	ENST00000472928	15712	HDAC1	protein_coding
ENSG00000116478	1	chr1	32315781	32316522	742	*	+	default-974	50	24.6	2.03	4.58e-06	Intron (ENST00000373548/ENSG00000116478, intron 2 of 13)	1	32327189	32331781	4593	1	ENST00000490081	-10667	HDAC1	protein_coding
ENSG00000116580	1	chr1	155810257	155811599	1343	*	+	default-2559	78	33.6	2.32	4.49e-11	Intron (ENST00000368331/ENSG00000116580, intron 10 of 31)	1	155774807	155805024	30218	2	ENST00000482386	-5233	GON4L	protein_coding
ENSG00000116584	1	chr1	155997306	155998345	1040	*	+	default-2572	75	33.8	2.22	7.3e-10	Intron (ENST00000415726/ENSG00000224276, intron 1 of 1)	1	155946855	156002564	55710	2	ENST00000477754	4219	ARHGEF2	protein_coding
ENSG00000116604	1	chr1	156472542	156473285	744	*	+	default-2599	54	25.9	2.08	9.73e-07	Intron (ENST00000464356/ENSG00000116604, intron 7 of 9)	1	156476929	156479780	2852	2	ENST00000493077	6495	MEF2D	protein_coding
ENSG00000106263	7	chr7	2352597	2353190	594	*	+	default-40934	38.5	17.6	2.19	1.61e-05	Promoter (<=1kb)	7	2354086	2366435	12350	1	ENST00000431643	-896	EIF3B	protein_coding
ENSG00000116688	1	chr1	11991270	11992186	917	*	+	default-393	64.5	29	2.22	1.4e-08	Intron (ENST00000444836/ENSG00000116688, intron 2 of 17)	1	11981992	11992673	10682	1	ENST00000412236	9278	MFN2	protein_coding
ENSG00000116698	1	chr1	183477256	183477998	743	*	+	default-2884	53	25.7	2.06	1.62e-06	Intron (ENST00000440812/ENSG00000116698, intron 1 of 7)	1	183472932	183515894	42963	1	ENST00000502375	4324	SMG7	protein_coding
ENSG00000063046	12	chr12	53003238	53004152	915	*	+	default-9686	115.5	54	2.14	3.95e-13	Promoter (2-3kb)	12	53006158	53042209	36052	1	ENST00000262056	-2006	EIF4B	protein_coding
ENSG00000116809	1	chr1	15976896	15978115	1220	*	+	default-470	87.5	33	2.66	4.19e-15	Promoter (<=1kb)	1	15941871	15976132	34262	2	ENST00000375733	-764	ZBTB17	protein_coding
ENSG00000116954	1	chr1	38841754	38842495	742	*	+	default-1104	59.5	28.3	2.1	3.26e-07	Intron (ENST00000373001/ENSG00000116954, intron 6 of 6)	1	38839349	38848074	8726	2	ENST00000474456	5579	RRAGC	protein_coding
ENSG00000116957	1	chr1	235373568	235375377	1810	*	+	default-3435	151	64.4	2.35	2.85e-20	Intron (ENST00000406207/ENSG00000116957, intron 1 of 16)	1	235367455	235448966	81512	1	ENST00000472011	6113	NA	NA
ENSG00000116957	1	chr1	235438320	235439329	1010	*	+	default-3438	60.5	22.2	2.73	2.54e-11	Promoter (2-3kb)	1	235441704	235448572	6869	1	ENST00000465463	-2375	NA	NA
ENSG00000116962	1	chr1	236076875	236077625	751	*	+	default-3451	57.5	24.2	2.38	9.32e-09	Distal Intergenic	1	235975830	236065162	89333	2	ENST00000264187	-11713	NID1	protein_coding
ENSG00000167136	9	chr9	128816025	128816618	594	*	+	default-48128	43.5	21.1	2.06	1.86e-05	Promoter (1-2kb)	9	128818474	128822677	4204	1	ENST00000372642	-1856	ENDOG	protein_coding
ENSG00000140374	15	chr15	76228677	76229270	594	*	+	default-14858	51.5	23.3	2.21	4.69e-07	Promoter (<=1kb)	15	76216130	76228249	12120	2	ENST00000557975	-428	ETFA	protein_coding
ENSG00000117010	1	chr1	40548554	40549300	747	*	+	default-1169	47	22.8	2.06	6.36e-06	Distal Intergenic	1	40541314	40546708	5395	1	ENST00000472043	7240	ZNF684	protein_coding
ENSG00000117114	1	chr1	81996399	81996992	594	*	+	default-1595	36.5	16.3	2.25	1.63e-05	Distal Intergenic	1	81988392	81990709	2318	1	ENST00000464551	8007	ADGRL2	protein_coding
ENSG00000117143	1	chr1	162575017	162575979	963	*	+	default-2696	63	30.1	2.09	1.12e-07	Intron (ENST00000271469/ENSG00000117143, intron 2 of 10)	1	162581431	162588105	6675	1	ENST00000474728	-5452	UAP1	protein_coding
ENSG00000117395	1	chr1	43259059	43259652	594	*	+	default-1210	52.5	25.7	2.04	3.4e-06	Promoter (2-3kb)	1	43181682	43261910	80229	2	ENST00000466927	2258	EBNA1BP2	protein_coding
ENSG00000117481	1	chr1	46335968	46338130	2163	*	+	default-1297	208.5	102.6	2.03	4.61e-20	Promoter (2-3kb)	1	46340177	46362191	22015	1	ENST00000474844	-2047	NSUN4	protein_coding
ENSG00000117528	1	chr1	94430084	94430829	746	*	+	default-1699	44.5	15.8	2.81	4.5e-09	Intron (ENST00000370214/ENSG00000117528, intron 1 of 22)	1	94418831	94475694	56864	1	ENST00000468860	11253	ABCD3	protein_coding
ENSG00000117592	1	chr1	173473016	173473609	594	*	+	default-2781	37	13.8	2.67	1.84e-07	Distal Intergenic	1	173477266	173488807	11542	1	ENST00000340385	-3657	PRDX6	protein_coding
ENSG00000117592	1	chr1	173469614	173470360	747	*	+	default-2779	50.5	21.7	2.32	1.51e-07	Distal Intergenic	1	173477266	173488807	11542	1	ENST00000340385	-6906	PRDX6	protein_coding
ENSG00000117600	1	chr1	99340278	99341856	1579	*	+	default-1731	323	140.6	2.3	1.35e-39	Distal Intergenic	1	99298864	99309590	10727	1	ENST00000370184	41414	PLPPR4	protein_coding
ENSG00000117616	1	chr1	25331193	25331953	761	*	+	default-710	52.5	26.1	2.01	5.37e-06	Intron (ENST00000473314/ENSG00000117616, intron 1 of 5)	1	25335846	25337218	1373	2	ENST00000564413	5265	RSRP1	protein_coding
ENSG00000117625	1	chr1	211272384	211273286	903	*	+	default-3138	59.5	25.9	2.3	1.77e-08	Intron (ENST00000534478/ENSG00000117625, intron 4 of 5)	1	211279238	211313474	34237	1	ENST00000534460	-5952	RCOR3	protein_coding
ENSG00000117625	1	chr1	211270755	211271348	594	*	+	default-3137	46	22.6	2.03	1.06e-05	Exon (ENST00000534478/ENSG00000117625, exon 4 of 6)	1	211279238	211313474	34237	1	ENST00000534460	-7890	RCOR3	protein_coding
ENSG00000171824	1	chr1	11100799	11101392	594	*	+	default-367	34	14.5	2.35	8.81e-06	Promoter (<=1kb)	1	11066618	11099881	33264	2	ENST00000376936	-918	EXOSC10	protein_coding
ENSG00000108799	17	chr17	42723042	42723635	594	*	+	default-19089	45.5	22.2	2.05	1.38e-05	Promoter (<=1kb)	17	42712342	42722872	10531	2	ENST00000586935	-170	EZH1	protein_coding
ENSG00000117758	1	chr1	27803498	27804729	1232	*	+	default-811	76.5	33.8	2.26	3.22e-10	Intron (ENST00000373943/ENSG00000117758, intron 4 of 8)	1	27809923	27812234	2312	1	ENST00000481874	-5194	STX12	protein_coding
ENSG00000117906	15	chr15	76952678	76953271	594	*	+	default-14863	37.5	15.4	2.44	2.08e-06	3' UTR	15	76943492	76948615	5124	1	ENST00000560833	9186	RCN2	protein_coding
ENSG00000118007	3	chr3	136488171	136488764	594	*	+	default-33762	40.5	18.5	2.19	9.34e-06	Intron (ENST00000383202/ENSG00000118007, intron 9 of 33)	3	136422957	136473603	50647	2	ENST00000492318	-14568	STAG1	protein_coding
ENSG00000118017	3	chr3	138146148	138146741	594	*	+	default-33791	41	17.8	2.3	1.75e-06	Distal Intergenic	3	138123718	138132387	8670	2	ENST00000236709	-13761	A4GNT	protein_coding
ENSG00000118096	11	chr11	118547678	118550116	2439	*	+	default-8136	172	80.6	2.13	6.87e-19	Intron (ENST00000264021/ENSG00000118096, intron 9 of 11)	11	118545825	118555627	9803	2	ENST00000525060	5511	IFT46	protein_coding
ENSG00000118160	19	chr19	47452121	47452714	594	*	+	default-23924	38	18.2	2.08	3.48e-05	Intron (ENST00000236877/ENSG00000118160, intron 3 of 9)	19	47432407	47447622	15216	2	ENST00000601757	-4499	SLC8A2	protein_coding
ENSG00000118260	2	chr2	207464741	207465334	594	*	+	default-27254	42.5	19.6	2.17	7.04e-06	Intron (ENST00000412387/ENSG00000223725, intron 3 of 4)	2	207529737	207597789	68053	1	ENST00000430624	-64403	CREB1	protein_coding
ENSG00000118412	6	chr6	89832513	89833106	594	*	+	default-39962	41.5	18.5	2.25	4.13e-06	Promoter (2-3kb)	6	89829941	89874434	44494	1	ENST00000548224	2572	CASP8AP2	protein_coding
ENSG00000118620	19	chr19	21010407	21011350	944	*	+	default-23075	70	30.3	2.31	5.14e-10	Distal Intergenic	19	21020620	21060050	39431	1	ENST00000261560	-9270	ZNF430	protein_coding
ENSG00000174137	4	chr4	1657714	1658307	594	*	+	default-34584	46.5	22.2	2.1	6.54e-06	Promoter (2-3kb)	4	1617915	1655408	37494	2	ENST00000489029	-2306	FAM53A	protein_coding
ENSG00000119004	2	chr2	203229830	203230573	744	*	+	default-27205	58	28.8	2.02	1.1e-06	Distal Intergenic	2	203238940	203297345	58406	1	ENST00000356079	-8367	CYP20A1	protein_coding
ENSG00000119138	9	chr9	70443173	70443766	594	*	+	default-47393	39.5	14.1	2.81	3.47e-08	Distal Intergenic	9	70384597	70414624	30028	2	ENST00000377126	-28549	KLF9	protein_coding
ENSG00000119231	3	chr3	196870416	196871009	594	*	+	default-34451	36	17.4	2.07	6e-05	Promoter (2-3kb)	3	196867945	196931012	63068	1	ENST00000419026	2471	SENP5	protein_coding
ENSG00000119314	9	chr9	112318452	112319045	594	*	+	default-47860	41	17.4	2.36	9.58e-07	Intron (ENST00000458258/ENSG00000119314, intron 1 of 13)	9	112217716	112333026	115311	2	ENST00000458258	13981	PTBP3	protein_coding
ENSG00000119392	9	chr9	128507572	128508315	744	*	+	default-48104	60.5	28.6	2.12	1.95e-07	Promoter (2-3kb)	9	128504731	128539877	35147	1	ENST00000372770	2841	GLE1	protein_coding
ENSG00000119487	9	chr9	125689076	125689818	743	*	+	default-48020	63.5	30.3	2.09	1.43e-07	Intron (ENST00000373511/ENSG00000119487, intron 1 of 10)	9	125437394	125672643	235250	2	ENST00000373498	-16433	MAPKAP1	protein_coding
ENSG00000119522	9	chr9	123404536	123406444	1909	*	+	default-47956	158.5	68.1	2.33	1.08e-20	Promoter (<=1kb)	9	123401548	123403573	2026	2	ENST00000475421	-963	DENND1A	protein_coding
ENSG00000130475	19	chr19	17761693	17762286	594	*	+	default-22916	43	20.6	2.08	1.15e-05	Promoter (<=1kb)	19	17762703	17788538	25836	1	ENST00000597512	-417	FCHO1	protein_coding
ENSG00000105701	19	chr19	18546496	18547089	594	*	+	default-22978	38	17.6	2.16	1.61e-05	Promoter (2-3kb)	19	18538216	18544077	5862	2	ENST00000597611	-2419	FKBP8	protein_coding
ENSG00000119778	2	chr2	23845706	23847608	1903	*	+	default-24719	153.5	70.1	2.19	7.91e-18	Intron (ENST00000238789/ENSG00000119778, intron 13 of 27)	2	23823511	23832611	9101	2	ENST00000458510	-13095	ATAD2B	protein_coding
ENSG00000119820	2	chr2	32278810	32280892	2083	*	+	default-24888	227	92.3	2.46	2.55e-32	Promoter (<=1kb)	2	32278231	32305866	27636	1	ENST00000437765	579	YIPF4	protein_coding
ENSG00000119912	10	chr10	92459603	92460346	744	*	+	default-5128	46.5	22	2.12	5.11e-06	Intron (ENST00000371581/ENSG00000119912, intron 12 of 14)	10	92475945	92479587	3643	2	ENST00000463640	19241	IDE	protein_coding
ENSG00000119912	10	chr10	92554402	92554995	594	*	+	default-5130	34	14.1	2.42	4.71e-06	3' UTR	10	92510133	92541353	31221	2	ENST00000436178	-13049	IDE	protein_coding
ENSG00000119946	10	chr10	99281926	99283188	1263	*	+	default-5228	74.5	37.1	2.01	6.37e-08	Distal Intergenic	10	99329099	99394330	65232	1	ENST00000356713	-45911	CNNM1	protein_coding
ENSG00000120029	10	chr10	102019554	102020838	1285	*	+	default-5280	101.5	47	2.16	5.84e-12	Intron (ENST00000370033/ENSG00000120029, intron 8 of 25)	10	102029448	102033438	3991	2	ENST00000470043	12600	ARMH3	protein_coding
ENSG00000120162	9	chr9	27464415	27465315	901	*	+	default-46093	49	22.8	2.14	1.37e-06	Intron (ENST00000262244/ENSG00000120162, intron 1 of 3)	9	27359024	27421714	62691	2	ENST00000603061	-42701	MOB3B	protein_coding
ENSG00000120549	10	chr10	24227209	24227802	594	*	+	default-3976	42	20	2.1	1.17e-05	Intron (ENST00000376462/ENSG00000120549, intron 3 of 18)	10	24239195	24527942	288748	1	ENST00000438429	-11393	KIAA1217	protein_coding
ENSG00000120549	10	chr10	24099038	24100107	1070	*	+	default-3974	250	104.6	2.39	1.44e-33	Intron (ENST00000376462/ENSG00000120549, intron 2 of 18)	10	24042131	24219909	177779	1	ENST00000636305	56907	KIAA1217	protein_coding
ENSG00000120563	10	chr10	29123663	29124256	594	*	+	default-4023	36	17.8	2.02	9.72e-05	Distal Intergenic	10	29289061	29311232	22172	1	ENST00000375500	-164805	LYZL1	protein_coding
ENSG00000120733	5	chr5	138374039	138374632	594	*	+	default-37942	37.5	16.3	2.31	7.01e-06	Promoter (1-2kb)	5	138372793	138381748	8956	1	ENST00000512928	1246	KDM3B	protein_coding
ENSG00000155816	1	chr1	240088323	240088916	594	*	+	default-3479	50.5	20	2.53	1.23e-08	Promoter (2-3kb)	1	240091880	240475189	383310	1	ENST00000319653	-2964	FMN2	protein_coding
ENSG00000141568	17	chr17	82585891	82586816	926	*	+	default-20050	212	81.7	2.59	2.86e-33	Promoter (<=1kb)	17	82586130	82587562	1433	1	ENST00000575578	0	FOXK2	protein_coding
ENSG00000136877	9	chr9	127799424	127800017	594	*	+	default-48061	39.5	18.9	2.09	3.39e-05	Promoter (2-3kb)	9	127802858	127814081	11224	1	ENST00000393706	-2841	FPGS	protein_coding
ENSG00000070404	19	chr19	673128	673721	594	*	+	default-21880	42	17.6	2.39	5.35e-07	Promoter (2-3kb)	19	676365	683399	7035	1	ENST00000166139	-2644	FSTL3	protein_coding
ENSG00000121274	16	chr16	50225758	50226583	826	*	+	default-16698	50.5	20	2.53	1.23e-08	Intron (ENST00000436909/ENSG00000121274, intron 11 of 12)	16	50214226	50235310	21085	1	ENST00000357464	11532	TENT4B	protein_coding
ENSG00000121335	12	chr12	11384458	11385347	890	*	+	default-8579	259	110.3	2.35	1.52e-33	Intron (ENST00000546254/ENSG00000251655, intron 2 of 4)	12	11391540	11395565	4026	2	ENST00000389362	10218	PRB2	protein_coding
ENSG00000121335	12	chr12	11382504	11383556	1053	*	+	default-8578	255.5	122.1	2.09	7.23e-26	Intron (ENST00000546254/ENSG00000251655, intron 2 of 4)	12	11391540	11395565	4026	2	ENST00000389362	12009	PRB2	protein_coding
ENSG00000121380	12	chr12	12054327	12054920	594	*	+	default-8586	40.5	19.3	2.1	2.59e-05	Exon (ENST00000484949/ENSG00000121380, exon 3 of 3)	12	12049891	12079671	29781	1	ENST00000461264	4436	BCL2L14	protein_coding
ENSG00000121388	13	chr13	19195158	19195929	772	*	+	default-11213	57.5	26.6	2.16	2.04e-07	Distal Intergenic	13	19185225	19187349	2125	1	ENST00000382988	9933	AL139327.1	transcribed_unprocessed_pseudogene
ENSG00000215568	22	chr22	16969428	16970021	594	*	+	default-30811	40	18.2	2.19	7.14e-06	Promoter (1-2kb)	22	16966100	16968383	2284	2	ENST00000520505	-1045	GAB4	protein_coding
ENSG00000121406	19	chr19	57520940	57522709	1770	*	+	default-24383	80.5	37.8	2.13	1.55e-09	Distal Intergenic	19	57527325	57540763	13439	1	ENST00000240719	-4616	ZNF549	protein_coding
ENSG00000121446	1	chr1	182527976	182529200	1225	*	+	default-2873	82.5	40	2.06	3.91e-09	Intron (ENST00000294854/ENSG00000121446, intron 11 of 21)	1	182507201	182540421	33221	1	ENST00000456971	20775	RGSL1	protein_coding
ENSG00000121570	3	chr3	109347657	109348250	594	*	+	default-33490	36.5	16.5	2.22	2.14e-05	Distal Intergenic	3	109326141	109337572	11432	2	ENST00000335658	-10085	DPPA4	protein_coding
ENSG00000121741	13	chr13	19977519	19978261	743	*	+	default-11241	60.5	29.7	2.04	6.47e-07	Intron (ENST00000610343/ENSG00000121741, intron 2 of 24)	13	19959859	20003092	43234	1	ENST00000620447	17660	ZMYM2	protein_coding
ENSG00000121774	1	chr1	32004039	32004632	594	*	+	default-948	39.5	13.2	3	6.53e-09	Distal Intergenic	1	32013829	32043882	30054	1	ENST00000327300	-9197	KHDRBS1	protein_coding
ENSG00000121900	1	chr1	32913046	32913639	594	*	+	default-1004	49.5	20.9	2.37	1.09e-07	Distal Intergenic	1	32894846	32901438	6593	2	ENST00000475208	-11608	TMEM54	protein_coding
ENSG00000121988	2	chr2	135357238	135357831	594	*	+	default-26713	39	18	2.17	1.23e-05	Intron (ENST00000401392/ENSG00000121988, intron 3 of 20)	2	135345136	135353628	8493	2	ENST00000472452	-3610	ZRANB3	protein_coding
ENSG00000122068	3	chr3	197764262	197764855	594	*	+	default-34484	46	21.7	2.12	3.98e-06	Intron (ENST00000428738/ENSG00000122068, intron 2 of 6)	3	197778380	197782262	3883	1	ENST00000492360	-13525	FYTTD1	protein_coding
ENSG00000122203	5	chr5	176358597	176359507	911	*	+	default-38358	70	34.3	2.04	5.8e-08	Promoter (2-3kb)	5	176359525	176361562	2038	2	ENST00000506613	2055	KIAA1191	protein_coding
ENSG00000122257	16	chr16	24573972	24575550	1579	*	+	default-15821	237.5	111.2	2.14	2.57e-25	Distal Intergenic	16	24563280	24567370	4091	1	ENST00000570185	10692	RBBP6	protein_coding
ENSG00000122299	16	chr16	11749369	11749962	594	*	+	default-15487	38.5	17.4	2.22	1.23e-05	Downstream (<1kb)	16	11750591	11753162	2572	2	ENST00000570918	3200	ZC3H7A	protein_coding
ENSG00000122376	10	chr10	87103871	87104769	899	*	+	default-5070	64.5	31.6	2.04	2.83e-07	Intron (ENST00000437629/ENSG00000122376, intron 2 of 2)	10	87095196	87191468	96273	1	ENST00000298786	8675	SHLD2	protein_coding
ENSG00000122406	1	chr1	92826167	92827647	1481	*	+	default-1683	128.5	58.4	2.2	2.69e-15	Distal Intergenic	1	92832025	92841924	9900	1	ENST00000370321	-4378	RPL5	protein_coding
ENSG00000122490	18	chr18	79909358	79910624	1267	*	+	default-21811	84	38.9	2.16	2.48e-10	Intron (ENST00000357575/ENSG00000122490, intron 4 of 4)	18	79903894	79915961	12068	2	ENST00000590895	5337	SLC66A2	protein_coding
ENSG00000122584	7	chr7	8374649	8375483	835	*	+	default-41134	49	22.6	2.17	1.05e-06	Distal Intergenic	7	8433955	8752963	319009	1	ENST00000405863	-58472	NXPH1	protein_coding
ENSG00000122584	7	chr7	8821083	8821676	594	*	+	default-41137	45.5	21.3	2.14	5.21e-06	Distal Intergenic	7	8751007	8752959	1953	1	ENST00000602349	70076	NXPH1	protein_coding
ENSG00000122591	7	chr7	23042059	23043280	1222	*	+	default-41225	235	115.1	2.04	8.56e-23	Distal Intergenic	7	22983994	23014130	30137	2	ENST00000465661	-27929	FAM126A	protein_coding
ENSG00000139112	12	chr12	10210665	10211258	594	*	+	default-8568	43	16.3	2.65	2.69e-08	Promoter (1-2kb)	12	10212458	10214123	1666	1	ENST00000539408	-1200	GABARAPL1	protein_coding
ENSG00000122778	7	chr7	138977505	138978098	594	*	+	default-43504	36	17.4	2.07	6e-05	Intron (ENST00000440172/ENSG00000122778, intron 1 of 19)	7	138831381	138981318	149938	2	ENST00000440172	3220	KIAA1549	protein_coding
ENSG00000122779	7	chr7	138463859	138464452	594	*	+	default-43494	38.5	18.7	2.06	5.66e-05	Promoter (2-3kb)	7	138461065	138570868	109804	1	ENST00000497516	2794	TRIM24	protein_coding
ENSG00000122872	10	chr10	60641848	60642441	594	*	+	default-4757	38.5	18.5	2.09	4.45e-05	Intron (ENST00000373827/ENSG00000151150, intron 1 of 43)	10	60684505	60685209	705	1	ENST00000503220	-42064	ARL4AP1	processed_pseudogene
ENSG00000122912	10	chr10	68518204	68521343	3140	*	+	default-4814	196.5	95.1	2.07	1.02e-19	Promoter (<=1kb)	10	68483019	68518218	35200	2	ENST00000265870	0	SLC25A16	protein_coding
ENSG00000122952	10	chr10	56319410	56320003	594	*	+	default-4724	38	11.6	3.26	7.72e-10	Distal Intergenic	10	56357816	56359731	1916	2	ENST00000460654	39728	ZWINT	protein_coding
ENSG00000122952	10	chr10	56078785	56079378	594	*	+	default-4721	35.5	8.1	4.37	2.6e-12	Distal Intergenic	10	56357816	56359731	1916	2	ENST00000460654	280353	ZWINT	protein_coding
ENSG00000122952	10	chr10	56270056	56270649	594	*	+	default-4723	37	10.5	3.51	1.88e-10	Distal Intergenic	10	56357816	56359731	1916	2	ENST00000460654	89082	ZWINT	protein_coding
ENSG00000122966	12	chr12	119900054	119900879	826	*	+	default-10513	50.5	21.1	2.39	6.15e-08	Distal Intergenic	12	119685790	119877291	191502	2	ENST00000392521	-22763	CIT	protein_coding
ENSG00000122970	12	chr12	110177745	110178613	869	*	+	default-10321	56	27.7	2.02	1.48e-06	Intron (ENST00000552912/ENSG00000122970, intron 11 of 18)	12	110171895	110191061	19167	1	ENST00000551055	5850	IFT81	protein_coding
ENSG00000122970	12	chr12	110140713	110141454	742	*	+	default-10316	55.5	24.6	2.26	9.18e-08	Intron (ENST00000361948/ENSG00000122970, intron 8 of 11)	12	110136807	110163040	26234	1	ENST00000549009	3906	IFT81	protein_coding
ENSG00000123243	10	chr10	7593156	7594052	897	*	+	default-3814	69.5	27.9	2.49	4.11e-11	Intron (ENST00000397146/ENSG00000123243, intron 7 of 13)	10	7572772	7578704	5933	2	ENST00000468389	-14452	ITIH5	protein_coding
ENSG00000123352	12	chr12	49530014	49530607	594	*	+	default-9572	47.5	23.5	2.02	1.28e-05	Distal Intergenic	12	49522749	49526198	3450	1	ENST00000547003	7265	SPATS2	protein_coding
ENSG00000123352	12	chr12	49515838	49516889	1052	*	+	default-9570	99	44.8	2.21	2.06e-12	Promoter (1-2kb)	12	49514442	49522853	8412	1	ENST00000548727	1396	SPATS2	protein_coding
ENSG00000166573	18	chr18	77252434	77253374	941	*	+	default-21713	94.5	35.4	2.67	2.36e-16	Promoter (<=1kb)	18	77253740	77256217	2478	1	ENST00000582943	-366	GALR1	protein_coding
ENSG00000123552	6	chr6	99493186	99493779	594	*	+	default-40010	39.5	18.7	2.12	2.65e-05	Intron (ENST00000500704/ENSG00000123552, intron 5 of 17)	6	99464636	99503773	39138	2	ENST00000507717	9994	USP45	protein_coding
ENSG00000123600	2	chr2	171422952	171423700	749	*	+	default-26931	44	21.7	2.02	1.8e-05	Intron (ENST00000612742/ENSG00000123600, intron 1 of 9)	2	171331808	171433116	101309	2	ENST00000460539	9416	METTL8	protein_coding
ENSG00000213930	9	chr9	34643955	34644548	594	*	+	default-46188	33	14.1	2.35	1.16e-05	Promoter (2-3kb)	9	34646589	34650598	4010	1	ENST00000450095	-2041	GALT	protein_coding
ENSG00000123843	1	chr1	207098739	207099480	742	*	+	default-3098	66.5	29.9	2.23	8.18e-09	Promoter (<=1kb)	1	207097818	207099993	2176	1	ENST00000470767	921	C4BPB	protein_coding
ENSG00000124198	20	chr20	48928066	48928966	901	*	+	default-29035	111	54	2.05	7.92e-12	Intron (ENST00000371917/ENSG00000124198, intron 1 of 38)	20	48921890	49036693	114804	1	ENST00000371917	6176	ARFGEF2	protein_coding
ENSG00000124198	20	chr20	48970145	48970738	594	*	+	default-29038	60	29.4	2.04	5.12e-07	Intron (ENST00000371917/ENSG00000124198, intron 9 of 38)	20	48998100	48998446	347	1	ENST00000493140	-27362	ARFGEF2	protein_coding
ENSG00000124209	20	chr20	58324741	58325484	744	*	+	default-29188	107	49.4	2.16	9.18e-13	Intron (ENST00000244040/ENSG00000124209, intron 2 of 6)	20	58309758	58346048	36291	1	ENST00000488949	14983	RAB22A	protein_coding
ENSG00000124212	20	chr20	49617301	49618042	742	*	+	default-29058	247.5	68.3	3.62	1.91e-62	Distal Intergenic	20	49503874	49568146	64273	2	ENST00000244043	-49155	PTGIS	protein_coding
ENSG00000124216	20	chr20	50011165	50011758	594	*	+	default-29071	37.5	17.4	2.16	2.76e-05	Distal Intergenic	20	49982999	49988886	5888	1	ENST00000244050	28166	SNAI1	protein_coding
ENSG00000143614	1	chr1	153901601	153902194	594	*	+	default-2468	41.5	20	2.08	2.52e-05	Promoter (2-3kb)	1	153828258	153898951	70694	2	ENST00000636014	-2650	GATAD2B	protein_coding
ENSG00000124228	20	chr20	49205212	49208316	3105	*	+	default-29051	195	94.7	2.06	1.33e-19	Distal Intergenic	20	49219295	49244075	24781	1	ENST00000622530	-10979	DDX27	protein_coding
ENSG00000124228	20	chr20	49225300	49226045	746	*	+	default-29053	75	31	2.42	1.6e-11	Promoter (<=1kb)	20	49224954	49233643	8690	1	ENST00000493252	346	DDX27	protein_coding
ENSG00000182093	21	chr21	39383259	39384152	894	*	+	default-30051	90.5	44.8	2.02	1.92e-09	Promoter (1-2kb)	21	39386093	39393280	7188	1	ENST00000380713	-1941	GET1	protein_coding
ENSG00000124641	6	chr6	41918111	41919266	1156	*	+	default-39261	118.5	55.4	2.14	1.79e-13	Promoter (<=1kb)	6	41907267	41917614	10348	2	ENST00000394251	-497	MED20	protein_coding
ENSG00000124701	6	chr6	41058022	41058615	594	*	+	default-39236	40.5	19.6	2.07	3.3e-05	Intron (ENST00000244669/ENSG00000124701, intron 1 of 2)	6	41053304	41064511	11208	1	ENST00000244669	4718	APOBEC2	protein_coding
ENSG00000124782	6	chr6	7093588	7094181	594	*	+	default-38671	40.5	18.9	2.14	1.57e-05	Distal Intergenic	6	7107597	7249274	141678	1	ENST00000379933	-13416	RREB1	protein_coding
ENSG00000124782	6	chr6	7102358	7102951	594	*	+	default-38672	40.5	15.2	2.67	8.47e-08	Distal Intergenic	6	7107597	7249274	141678	1	ENST00000379933	-4646	RREB1	protein_coding
ENSG00000087338	2	chr2	69868896	69869489	594	*	+	default-25316	40	17.4	2.3	2.3e-06	Promoter (<=1kb)	2	69869557	69878990	9434	1	ENST00000495047	-68	GMCL1	protein_coding
ENSG00000124813	6	chr6	45296670	45297263	594	*	+	default-39363	56	25.7	2.18	1.58e-07	Intron (ENST00000475057/ENSG00000196284, intron 2 of 11)	6	45328157	45547209	219053	1	ENST00000483377	-30894	RUNX2	protein_coding
ENSG00000124831	2	chr2	237620892	237621485	594	*	+	default-27584	36.5	16.5	2.22	2.14e-05	Intron (ENST00000417947/ENSG00000227107, intron 1 of 1)	2	237627576	237780315	152740	1	ENST00000308482	-6091	LRRFIP1	protein_coding
ENSG00000125149	16	chr16	67103705	67104298	594	*	+	default-16832	39	17.1	2.28	4.05e-06	Distal Intergenic	16	67109958	67144376	34419	1	ENST00000563853	-5660	C16orf70	protein_coding
ENSG00000125246	13	chr13	99843406	99844153	748	*	+	default-11796	44	20.9	2.11	6.83e-06	Intron (ENST00000376355/ENSG00000125246, intron 2 of 7)	13	99858861	99865238	6378	1	ENST00000416504	-14708	CLYBL	protein_coding
ENSG00000125319	17	chr17	44149216	44149809	594	*	+	default-19166	35	15.2	2.31	9.05e-06	Promoter (1-2kb)	17	44147771	44152767	4997	1	ENST00000588434	1445	C17orf53	protein_coding
ENSG00000125454	17	chr17	75282199	75283369	1171	*	+	default-19765	71	34.3	2.07	2.77e-08	Intron (ENST00000375261/ENSG00000125454, intron 4 of 6)	17	75272992	75286723	13732	2	ENST00000582822	3354	SLC25A19	protein_coding
ENSG00000125459	1	chr1	155603235	155604037	803	*	+	default-2547	53.5	22.8	2.34	5e-08	Distal Intergenic	1	155610205	155612316	2112	1	ENST00000488901	-6168	MSTO1	protein_coding
ENSG00000125492	9	chr9	132573568	132574161	594	*	+	default-48255	47.5	18.9	2.51	3.82e-08	Distal Intergenic	9	132582185	132590266	8082	1	ENST00000263610	-8024	BARHL1	protein_coding
ENSG00000125703	1	chr1	62771299	62771892	594	*	+	default-1468	38.5	18	2.14	2.71e-05	Distal Intergenic	1	62784135	62819065	34931	1	ENST00000443289	-12243	ATG4C	protein_coding
ENSG00000125731	19	chr19	6759907	6760500	594	*	+	default-22321	47	22.4	2.1	3.9e-06	Promoter (<=1kb)	19	6754974	6761165	6192	2	ENST00000599563	665	SH2D3A	protein_coding
ENSG00000125741	19	chr19	45579975	45582299	2325	*	+	default-23825	142.5	65.7	2.17	2.44e-16	Promoter (2-3kb)	19	45546281	45584819	38539	2	ENST00000263275	2520	OPA3	protein_coding
ENSG00000125743	19	chr19	45686365	45687337	973	*	+	default-23839	64.5	25.5	2.53	1.1e-10	Downstream (<1kb)	19	45687463	45691771	4309	2	ENST00000588599	4434	SNRPD2	protein_coding
ENSG00000125788	20	chr20	148645	149238	594	*	+	default-27718	37	14.7	2.51	7.74e-07	Distal Intergenic	20	142634	145749	3116	1	ENST00000542572	6011	DEFB126	protein_coding
ENSG00000125912	19	chr19	3214367	3214960	594	*	+	default-22091	38	16.7	2.28	5.33e-06	Distal Intergenic	19	3207466	3209571	2106	1	ENST00000591062	6901	NCLN	protein_coding
ENSG00000125944	1	chr1	23324134	23325313	1180	*	+	default-637	89	40.4	2.2	2.96e-11	Intron (ENST00000478691/ENSG00000125944, intron 4 of 9)	1	23313599	23333631	20033	2	ENST00000470941	8318	HNRNPR	protein_coding
ENSG00000126216	13	chr13	112539680	112540779	1100	*	+	default-11914	86	39.5	2.17	1.12e-10	Intron (ENST00000261965/ENSG00000126216, intron 11 of 21)	13	112522320	112546203	23884	2	ENST00000462580	5424	TUBGCP3	protein_coding
ENSG00000126217	13	chr13	113030062	113030655	594	*	+	default-11926	39	16.3	2.4	1.21e-06	Intron (ENST00000375608/ENSG00000126217, intron 4 of 29)	13	113024698	113052753	28056	1	ENST00000473345	5364	MCF2L	protein_coding
ENSG00000126249	19	chr19	34411607	34413630	2024	*	+	default-23403	107.5	51	2.11	5.37e-12	Promoter (2-3kb)	19	34409100	34421590	12491	1	ENST00000585821	2507	PDCD2L	protein_coding
ENSG00000126261	19	chr19	34437044	34437637	594	*	+	default-23406	39	18.5	2.11	2.06e-05	Intron (ENST00000607361/ENSG00000126261, intron 6 of 6)	19	34433260	34438743	5484	1	ENST00000592672	3784	UBA2	protein_coding
ENSG00000126262	19	chr19	35453585	35456105	2521	*	+	default-23422	158.5	77.8	2.04	9.83e-16	Distal Intergenic	19	35449715	35451765	2051	1	ENST00000246549	3870	FFAR2	protein_coding
ENSG00000126267	19	chr19	35649641	35650234	594	*	+	default-23431	41.5	20.2	2.05	3.19e-05	Promoter (<=1kb)	19	35648825	35658726	9902	1	ENST00000392201	816	COX6B1	protein_coding
ENSG00000126464	19	chr19	49619010	49620132	1123	*	+	default-24073	73	35.4	2.06	2.07e-08	Promoter (<=1kb)	19	49620449	49621760	1312	1	ENST00000593853	-317	PRR12	protein_coding
ENSG00000126787	14	chr14	55186930	55187523	594	*	+	default-12879	39.5	18.7	2.12	2.65e-05	Intron (ENST00000395425/ENSG00000126787, intron 2 of 19)	14	55180656	55191172	10517	2	ENST00000557645	3649	DLGAP5	protein_coding
ENSG00000126870	7	chr7	158950225	158951128	904	*	+	default-43994	80	39.8	2.01	1.33e-08	Intron (ENST00000454771/ENSG00000126870, intron 4 of 4)	7	158934193	158956747	22555	1	ENST00000454771	16032	WDR60	protein_coding
ENSG00000127084	9	chr9	93016366	93016959	594	*	+	default-47646	55	26.8	2.05	1.21e-06	Promoter (<=1kb)	9	93015651	93018200	2550	1	ENST00000494553	715	FGD3	protein_coding
ENSG00000127527	19	chr19	16427712	16428305	594	*	+	default-22841	39	19.1	2.04	4.32e-05	Intron (ENST00000602022/ENSG00000127527, intron 8 of 22)	19	16417439	16421433	3995	2	ENST00000596151	-6279	EPS15L1	protein_coding
ENSG00000127540	19	chr19	1600920	1601513	594	*	+	default-21962	34.5	16	2.15	6.27e-05	Promoter (<=1kb)	19	1598049	1602129	4081	2	ENST00000593264	616	UQCR11	protein_coding
ENSG00000127603	1	chr1	39219906	39221019	1114	*	+	default-1131	82	39.5	2.07	2.43e-09	Intron (ENST00000567887/ENSG00000127603, intron 1 of 100)	1	39215265	39254440	39176	1	ENST00000469366	4641	MACF1	protein_coding
ENSG00000127616	19	chr19	10946196	10947156	961	*	+	default-22545	62	30.3	2.05	3.01e-07	Distal Intergenic	19	10961001	11062059	101059	1	ENST00000344626	-13845	SMARCA4	protein_coding
ENSG00000127804	17	chr17	2411642	2412235	594	*	+	default-17546	46	22	2.09	5.11e-06	Intron (ENST00000571332/ENSG00000127804, intron 2 of 2)	17	2407013	2415849	8837	2	ENST00000381977	3614	METTL16	protein_coding
ENSG00000127804	17	chr17	2408290	2410633	2344	*	+	default-17545	222.5	98	2.27	4.77e-27	Intron (ENST00000571332/ENSG00000127804, intron 2 of 2)	17	2407013	2415849	8837	2	ENST00000381977	5216	METTL16	protein_coding
ENSG00000127804	17	chr17	2522877	2523770	894	*	+	default-17554	52.5	21.5	2.44	1.92e-08	Distal Intergenic	17	2416058	2511891	95834	2	ENST00000571669	-10986	METTL16	protein_coding
ENSG00000127804	17	chr17	2527497	2528090	594	*	+	default-17555	38	11.9	3.2	1.27e-09	Distal Intergenic	17	2416058	2511891	95834	2	ENST00000571669	-15606	METTL16	protein_coding
ENSG00000127914	7	chr7	91948573	91949320	748	*	+	default-42885	45.5	16.7	2.73	7.61e-09	Intron (ENST00000356239/ENSG00000127914, intron 1 of 49)	7	91941100	92110673	169574	1	ENST00000359028	7473	AKAP9	protein_coding
ENSG00000127914	7	chr7	91981958	91984144	2187	*	+	default-42886	691	317	2.18	1.05e-73	Intron (ENST00000356239/ENSG00000127914, intron 3 of 49)	7	91973756	91995713	21958	1	ENST00000438114	8202	AKAP9	protein_coding
ENSG00000127928	7	chr7	93603299	93604098	800	*	+	default-42900	49.5	24.4	2.03	7.55e-06	Intron (ENST00000455502/ENSG00000127928, intron 1 of 3)	7	93591573	93911075	319503	1	ENST00000455502	11726	GNGT1	protein_coding
ENSG00000127947	7	chr7	77533203	77534637	1435	*	+	default-42794	118	44.6	2.65	6.02e-20	Promoter (2-3kb)	7	77537275	77640071	102797	1	ENST00000248594	-2638	PTPN12	protein_coding
ENSG00000127948	7	chr7	75949025	75949770	746	*	+	default-42733	53	26.1	2.03	2.6e-06	Intron (ENST00000453773/ENSG00000127948, intron 1 of 4)	7	75945322	75954180	8859	1	ENST00000418341	3703	POR	protein_coding
ENSG00000186088	7	chr7	77318663	77319256	594	*	+	default-42791	46.5	21.7	2.14	3.98e-06	Promoter (2-3kb)	7	77310752	77316314	5563	2	ENST00000482866	-2349	GSAP	protein_coding
ENSG00000128050	4	chr4	56450693	56451286	594	*	+	default-35468	47.5	23.5	2.02	1.28e-05	Promoter (1-2kb)	4	56448699	56451191	2493	1	ENST00000508554	1994	PAICS	protein_coding
ENSG00000128218	22	chr22	23755873	23756928	1056	*	+	default-31067	75	37.3	2.01	3.92e-08	Promoter (1-2kb)	22	23752743	23754468	1726	2	ENST00000248948	-1405	VPREB3	protein_coding
ENSG00000128274	22	chr22	42707833	42708426	594	*	+	default-31580	86	42.4	2.03	2.75e-09	Intron (ENST00000465765/ENSG00000128274, intron 1 of 1)	22	42693971	42695633	1663	2	ENST00000483026	-12200	A4GALT	protein_coding
ENSG00000115207	2	chr2	27331240	27331833	594	*	+	default-24805	36	17.1	2.1	4.68e-05	Promoter (1-2kb)	2	27327182	27329460	2279	2	ENST00000415683	-1780	GTF3C2	protein_coding
ENSG00000128510	7	chr7	130287014	130287778	765	*	+	default-43421	48.5	20.6	2.35	1.94e-07	Intron (ENST00000222481/ENSG00000158516, intron 10 of 10)	7	130293134	130324180	31047	1	ENST00000445470	-5356	CPA4	protein_coding
ENSG00000128536	7	chr7	105968613	105969564	952	*	+	default-43219	80	38	2.11	1.99e-09	Intron (ENST00000470188/ENSG00000128536, intron 3 of 14)	7	105963296	106013031	49736	1	ENST00000496633	5317	CDHR3	protein_coding
ENSG00000128602	7	chr7	129196516	129197109	594	*	+	default-43381	36	15.6	2.31	6.88e-06	Intron (ENST00000249373/ENSG00000128602, intron 1 of 11)	7	129188872	129213545	24674	1	ENST00000249373	7644	SMO	protein_coding
ENSG00000128829	15	chr15	40015216	40015809	594	*	+	default-14314	36.5	17.6	2.08	7.66e-05	Intron (ENST00000263791/ENSG00000128829, intron 27 of 38)	15	40020526	40022597	2072	1	ENST00000558743	-4717	EIF2AK4	protein_coding
ENSG00000128881	15	chr15	42900669	42901446	778	*	+	default-14403	50.5	23.9	2.11	2.23e-06	Intron (ENST00000267890/ENSG00000128881, intron 1 of 14)	15	42829941	42908275	78335	2	ENST00000562880	6829	TTBK2	protein_coding
ENSG00000128881	15	chr15	42899266	42900025	760	*	+	default-14402	51	25	2.04	3.51e-06	Intron (ENST00000267890/ENSG00000128881, intron 1 of 14)	15	42829941	42908275	78335	2	ENST00000562880	8250	TTBK2	protein_coding
ENSG00000128918	15	chr15	58304205	58304798	594	*	+	default-14574	36	16.3	2.21	1.63e-05	Intron (ENST00000558239/ENSG00000128918, intron 2 of 3)	15	58214054	58279321	65268	2	ENST00000559579	-24884	ALDH1A2	protein_coding
ENSG00000129084	11	chr11	14532235	14532828	594	*	+	default-6061	36.5	15.8	2.31	9.22e-06	Intron (ENST00000418988/ENSG00000129084, intron 2 of 10)	11	14504876	14520696	15821	2	ENST00000396394	-11539	PSMA1	protein_coding
ENSG00000129422	8	chr8	17656546	17657833	1288	*	+	default-44374	117	53.2	2.2	2.92e-14	Promoter (1-2kb)	8	17647004	17655025	8022	2	ENST00000523471	-1521	MTUS1	protein_coding
ENSG00000173064	12	chr12	112221539	112222284	746	*	+	default-10414	41	14.9	2.74	2.1e-08	Promoter (1-2kb)	12	112216821	112219580	2760	2	ENST00000552437	-1959	HECTD4	protein_coding
ENSG00000129474	14	chr14	22967567	22969154	1588	*	+	default-12543	156	72.5	2.15	1.31e-17	Intron (ENST00000555074/ENSG00000259132, intron 1 of 4)	14	22974655	22975295	641	2	ENST00000555479	6141	AJUBA	protein_coding
ENSG00000129518	14	chr14	34531287	34532183	897	*	+	default-12653	84	38.7	2.17	1.91e-10	Intron (ENST00000250454/ENSG00000129518, intron 3 of 5)	14	34516490	34536445	19956	2	ENST00000554792	4262	EAPP	protein_coding
ENSG00000129521	14	chr14	33980903	33981817	915	*	+	default-12636	57.5	27.2	2.11	4.35e-07	Intron (ENST00000487915/ENSG00000129521, intron 4 of 5)	14	33948233	33951081	2849	2	ENST00000547327	-29822	EGLN3	protein_coding
ENSG00000129657	17	chr17	77114048	77115529	1482	*	+	default-19865	120.5	55.6	2.17	4.9e-14	Intron (ENST00000561721/ENSG00000129657, intron 3 of 4)	17	77127873	77190952	63080	1	ENST00000586429	-12344	SEC14L1	protein_coding
ENSG00000129933	19	chr19	19350028	19350621	594	*	+	default-23024	40	20	2	5.27e-05	Promoter (1-2kb)	19	19348898	19354460	5563	1	ENST00000590882	1130	MAU2	protein_coding
ENSG00000129933	19	chr19	19363997	19364590	594	*	+	default-23025	37.5	17.8	2.11	4.57e-05	Distal Intergenic	19	19355143	19356013	871	1	ENST00000589637	8854	MAU2	protein_coding
ENSG00000130038	12	chr12	3767881	3768788	908	*	+	default-8430	96	34	2.82	3.06e-18	Distal Intergenic	12	3725912	3764819	38908	2	ENST00000514026	-3062	CRACR2A	protein_coding
ENSG00000130294	2	chr2	240780588	240781751	1164	*	+	default-27652	85	33.6	2.53	8.26e-14	Intron (ENST00000320389/ENSG00000130294, intron 10 of 46)	2	240771129	240786364	15236	2	ENST00000428768	4613	KIF1A	protein_coding
ENSG00000130338	6	chr6	158296286	158298536	2251	*	+	default-40555	258	127.9	2.02	3.5e-24	Intron (ENST00000620026/ENSG00000130338, intron 1 of 1)	6	158310364	158312363	2000	1	ENST00000613994	-11828	TULP4	protein_coding
ENSG00000130413	11	chr11	8446177	8450684	4508	*	+	default-5975	902.5	428.8	2.1	4.09e-88	Promoter (2-3kb)	11	8391868	8452906	61039	2	ENST00000473980	2222	STK33	protein_coding
ENSG00000156515	10	chr10	69275729	69276473	745	*	+	default-4850	48	22.8	2.1	2.98e-06	Promoter (2-3kb)	10	69278528	69343890	65363	1	ENST00000483054	-2055	HK1	protein_coding
ENSG00000130477	19	chr19	17696627	17697220	594	*	+	default-22910	36	17.1	2.1	4.68e-05	Distal Intergenic	19	17606051	17688365	82315	2	ENST00000550896	-8262	UNC13A	protein_coding
ENSG00000130529	19	chr19	49224013	49224606	594	*	+	default-24045	40	19.6	2.05	3.3e-05	Distal Intergenic	19	49210734	49211834	1101	1	ENST00000597316	13279	TRPM4	protein_coding
ENSG00000130529	19	chr19	49156337	49157384	1048	*	+	default-24040	78.5	35.8	2.19	7.3e-10	Promoter (<=1kb)	19	49157741	49171373	13633	1	ENST00000598691	-357	TRPM4	protein_coding
ENSG00000130584	20	chr20	63820597	63821890	1294	*	+	default-29310	84.5	38.9	2.17	2.48e-10	Intron (ENST00000245663/ENSG00000130584, intron 1 of 4)	20	63743666	63831214	87549	2	ENST00000245663	9324	ZBTB46	protein_coding
ENSG00000130653	9	chr9	137529777	137530370	594	*	+	default-48415	41.5	17.6	2.36	1.3e-06	Intron (ENST00000277531/ENSG00000130653, intron 7 of 33)	9	137522737	137547374	24638	2	ENST00000491019	17004	PNPLA7	protein_coding
ENSG00000159399	2	chr2	74830946	74831687	742	*	+	default-25416	54	19.3	2.79	7.68e-11	Promoter (2-3kb)	2	74833981	74893359	59379	1	ENST00000290573	-2294	HK2	protein_coding
ENSG00000130699	20	chr20	61986019	61986765	747	*	+	default-29238	48.5	16.3	2.98	1.41e-10	Intron (ENST00000474089/ENSG00000130699, intron 2 of 2)	20	61975859	61981432	5574	2	ENST00000608458	-4587	TAF4	protein_coding
ENSG00000130699	20	chr20	62057957	62059329	1373	*	+	default-29240	99.5	46.4	2.15	1.28e-11	Intron (ENST00000252996/ENSG00000130699, intron 1 of 14)	20	62012874	62064366	51493	2	ENST00000608887	5037	TAF4	protein_coding
ENSG00000101294	20	chr20	31564857	31565450	594	*	+	default-28679	43	17.8	2.42	2.98e-07	Promoter (<=1kb)	20	31566057	31569252	3196	1	ENST00000493364	-607	HM13	protein_coding
ENSG00000130723	9	chr9	131369844	131370437	594	*	+	default-48222	41	19.3	2.12	1.2e-05	Distal Intergenic	9	131394093	131500197	106105	1	ENST00000405995	-23656	PRRC2B	protein_coding
ENSG00000130723	9	chr9	131384138	131385028	891	*	+	default-48226	70	30.5	2.29	6.87e-10	Distal Intergenic	9	131394093	131500197	106105	1	ENST00000405995	-9065	PRRC2B	protein_coding
ENSG00000130749	19	chr19	47117304	47121677	4374	*	+	default-23894	305.5	143.7	2.13	9.59e-32	Intron (ENST00000594144/ENSG00000142230, intron 1 of 6)	19	47064187	47113752	49566	2	ENST00000253048	-3552	ZC3H4	protein_coding
ENSG00000130779	12	chr12	122431607	122432353	747	*	+	default-10660	55.5	26.1	2.12	5.81e-07	Distal Intergenic	12	122272043	122422632	150590	2	ENST00000537178	-8975	CLIP1	protein_coding
ENSG00000130779	12	chr12	122429612	122430355	744	*	+	default-10659	44	21.1	2.09	8.77e-06	Distal Intergenic	12	122272043	122422632	150590	2	ENST00000537178	-6980	CLIP1	protein_coding
ENSG00000130783	12	chr12	122778324	122779110	787	*	+	default-10679	58	28.3	2.05	6.88e-07	Promoter (1-2kb)	12	122776558	122827378	50821	1	ENST00000537566	1766	CCDC62	protein_coding
ENSG00000130783	12	chr12	122809045	122809638	594	*	+	default-10682	43	18.9	2.28	1.36e-06	Intron (ENST00000253079/ENSG00000130783, intron 10 of 12)	12	122788785	122827211	38427	1	ENST00000392440	20260	CCDC62	protein_coding
ENSG00000130787	12	chr12	122824885	122825746	862	*	+	default-10684	58	27.9	2.08	4.26e-07	Intron (ENST00000253079/ENSG00000130783, intron 12 of 12)	12	122834453	122858017	23565	1	ENST00000535831	-8707	HIP1R	protein_coding
ENSG00000130803	19	chr19	9134538	9135131	594	*	+	default-22447	40.5	14.3	2.84	1.81e-08	Distal Intergenic	19	9140380	9163413	23034	1	ENST00000247956	-5249	ZNF317	protein_coding
ENSG00000130816	19	chr19	10213226	10214147	922	*	+	default-22476	58	28.3	2.05	6.88e-07	Intron (ENST00000588952/ENSG00000130816, intron 2 of 8)	19	10180355	10201197	20843	2	ENST00000586800	-12029	DNMT1	protein_coding
ENSG00000165868	10	chr10	116695376	116695969	594	*	+	default-5446	37	16.5	2.25	9.34e-06	Promoter (2-3kb)	10	116683456	116692467	9012	2	ENST00000480802	-2909	HSPA12A	protein_coding
ENSG00000130816	19	chr19	10176435	10177028	594	*	+	default-22473	34.5	16	2.15	6.27e-05	Intron (ENST00000592705/ENSG00000130816, intron 6 of 40)	19	10177319	10180381	3063	2	ENST00000590619	3353	DNMT1	protein_coding
ENSG00000130844	19	chr19	53543944	53544537	594	*	+	default-24175	39.5	19.1	2.07	4.32e-05	Intron (ENST00000253144/ENSG00000130844, intron 3 of 6)	19	53538788	53578081	39294	1	ENST00000513999	5156	ZNF331	protein_coding
ENSG00000130881	19	chr19	33195305	33195898	594	*	+	default-23377	37.5	18.5	2.03	9.37e-05	Promoter (<=1kb)	19	33194584	33208867	14284	1	ENST00000253193	721	LRP3	protein_coding
ENSG00000130939	1	chr1	10025712	10026837	1126	*	+	default-326	83	36	2.3	1.58e-11	Distal Intergenic	1	10032832	10180367	147536	1	ENST00000253251	-5995	UBE4B	protein_coding
ENSG00000130958	9	chr9	96374013	96376615	2603	*	+	default-47693	181.5	83.7	2.17	2.32e-20	Exon (ENST00000482643/ENSG00000130958, exon 2 of 8)	9	96351107	96383680	32574	2	ENST00000482643	7065	SLC35D2	protein_coding
ENSG00000130997	4	chr4	2188161	2189848	1688	*	+	default-34601	120	54.3	2.21	1.01e-14	Intron (ENST00000382865/ENSG00000130997, intron 5 of 23)	4	2071950	2179387	107438	2	ENST00000511098	-8774	POLN	protein_coding
ENSG00000131023	6	chr6	149713287	149713880	594	*	+	default-40449	43.5	21.5	2.02	2.97e-05	Promoter (2-3kb)	6	149661697	149716425	54729	2	ENST00000441107	2545	LATS1	protein_coding
ENSG00000131037	19	chr19	55072948	55073541	594	*	+	default-24282	40	17.8	2.25	4.1e-06	Promoter (<=1kb)	19	55072020	55087919	15900	1	ENST00000586329	928	EPS8L1	protein_coding
ENSG00000131096	17	chr17	43990990	43991583	594	*	+	default-19153	39.5	17.8	2.22	9.39e-06	Intron (ENST00000360085/ENSG00000131096, intron 1 of 6)	17	43952738	44004469	51732	2	ENST00000360085	12886	PYY	protein_coding
ENSG00000131115	19	chr19	44219562	44221759	2198	*	+	default-23755	840	362	2.32	8.15e-102	Intron (ENST00000391961/ENSG00000131115, intron 2 of 4)	19	44227125	44228573	1449	1	ENST00000589237	-5366	ZNF227	protein_coding
ENSG00000131165	16	chr16	89647419	89649257	1839	*	+	default-17334	182	77.5	2.35	4.36e-24	Promoter (<=1kb)	16	89646955	89649539	2585	2	ENST00000548650	282	CHMP1A	protein_coding
ENSG00000131236	1	chr1	40052681	40053274	594	*	+	default-1158	51.5	23.5	2.19	6.12e-07	Intron (ENST00000372797/ENSG00000131236, intron 1 of 12)	1	40040882	40060130	19249	1	ENST00000446031	11799	CAP1	protein_coding
ENSG00000131238	1	chr1	40108018	40108611	594	*	+	default-1159	33	14.1	2.35	1.16e-05	Distal Intergenic	1	40071461	40097727	26267	2	ENST00000642050	-10291	PPT1	protein_coding
ENSG00000131323	14	chr14	102833585	102834178	594	*	+	default-13441	47.5	16.9	2.81	1.43e-09	Intron (ENST00000560371/ENSG00000131323, intron 1 of 10)	14	102830354	102906255	75902	1	ENST00000351691	3231	TRAF3	protein_coding
ENSG00000131374	3	chr3	17697371	17701458	4088	*	+	default-31995	1136.5	518.7	2.19	4.35e-121	Promoter (<=1kb)	3	17160557	17700020	539464	2	ENST00000446818	0	TBC1D5	protein_coding
ENSG00000131459	5	chr5	180385791	180389027	3237	*	+	default-38525	264.5	131.8	2.01	2.87e-24	Distal Intergenic	5	180300690	180353387	52698	2	ENST00000253778	-32404	GFPT2	protein_coding
ENSG00000131591	1	chr1	1098837	1100070	1234	*	+	default-60	75.5	33.2	2.28	3.18e-10	Intron (ENST00000379339/ENSG00000131591, intron 2 of 11)	1	1090406	1092813	2408	2	ENST00000427787	-6024	C1orf159	protein_coding
ENSG00000131626	11	chr11	70331143	70331736	594	*	+	default-7683	37	18.5	2.01	9.37e-05	Promoter (1-2kb)	11	70329893	70332046	2154	1	ENST00000525530	1250	PPFIA1	protein_coding
ENSG00000131914	1	chr1	26397275	26398017	743	*	+	default-740	59.5	25.7	2.31	1.33e-08	Distal Intergenic	1	26410778	26429722	18945	1	ENST00000326279	-12761	LIN28A	protein_coding
ENSG00000131931	8	chr8	42860453	42861046	594	*	+	default-44616	36	15.6	2.31	6.88e-06	Intron (ENST00000319104/ENSG00000120925, intron 5 of 5)	8	42836674	42843325	6652	2	ENST00000254250	-17128	THAP1	protein_coding
ENSG00000131941	19	chr19	33035771	33036364	594	*	+	default-23368	39.5	16.7	2.37	2.24e-06	Intron (ENST00000254260/ENSG00000131941, intron 2 of 14)	19	32978593	33027271	48679	2	ENST00000544458	-8500	RHPN2	protein_coding
ENSG00000131951	14	chr14	60009096	60009689	594	*	+	default-12914	43.5	21.7	2	3.72e-05	Intron (ENST00000254271/ENSG00000131951, intron 23 of 32)	14	60003637	60006748	3112	1	ENST00000562571	5459	LRRC9	protein_coding
ENSG00000131969	14	chr14	50896208	50896953	746	*	+	default-12820	47.5	21.5	2.21	1.39e-06	Promoter (2-3kb)	14	50893740	50904141	10402	1	ENST00000553715	2468	ABHD12B	protein_coding
ENSG00000132016	19	chr19	13894042	13894635	594	*	+	default-22734	44.5	22	2.03	2.27e-05	Intron (ENST00000586783/ENSG00000132016, intron 2 of 7)	19	13885270	13889941	4672	2	ENST00000589393	-4101	C19orf57	protein_coding
ENSG00000132153	3	chr3	47835036	47835926	891	*	+	default-32298	62.5	30.5	2.05	3.81e-07	Intron (ENST00000445061/ENSG00000132153, intron 6 of 21)	3	47827373	47831128	3756	1	ENST00000470959	7663	DHX30	protein_coding
ENSG00000132153	3	chr3	47805876	47806789	914	*	+	default-32296	74	32.7	2.26	4.16e-10	Promoter (2-3kb)	3	47803165	47850193	47029	1	ENST00000348968	2711	DHX30	protein_coding
ENSG00000132305	2	chr2	86166724	86167317	594	*	+	default-25483	50.5	22.4	2.25	3.56e-07	Intron (ENST00000254636/ENSG00000132305, intron 6 of 14)	2	86158477	86170801	12325	2	ENST00000490238	3484	IMMT	protein_coding
ENSG00000132321	2	chr2	236344516	236345412	897	*	+	default-27568	64	27	2.37	1.05e-09	Promoter (1-2kb)	2	236324653	236346751	22099	2	ENST00000409100	1339	IQCA1	protein_coding
ENSG00000090339	19	chr19	10266966	10267874	909	*	+	default-22481	63	28.3	2.22	1.4e-08	Promoter (2-3kb)	19	10270835	10286615	15781	1	ENST00000264832	-2961	ICAM1	protein_coding
ENSG00000132394	3	chr3	128330653	128331246	594	*	+	default-33648	40	16.5	2.43	6.69e-07	Intron (ENST00000254730/ENSG00000132394, intron 4 of 6)	3	128336904	128341788	4885	1	ENST00000483569	-5658	EEFSEC	protein_coding
ENSG00000248099	19	chr19	17822495	17823088	594	*	+	default-22920	37	16.7	2.22	1.24e-05	Promoter (<=1kb)	19	17816514	17821574	5061	2	ENST00000379695	-921	INSL3	protein_coding
ENSG00000132470	17	chr17	75715205	75716298	1094	*	+	default-19789	95	39.8	2.39	7.88e-14	Distal Intergenic	17	75721328	75757604	36277	1	ENST00000579662	-5030	ITGB4	protein_coding
ENSG00000132478	17	chr17	75802749	75803342	594	*	+	default-19799	59	29.2	2.02	8.43e-07	Intron (ENST00000589666/ENSG00000132478, intron 1 of 15)	17	75812148	75815221	3074	1	ENST00000586217	-8806	UNK	protein_coding
ENSG00000132514	17	chr17	7085194	7086985	1792	*	+	default-17714	141	62.8	2.24	1.69e-17	Distal Intergenic	17	7074537	7080307	5771	2	ENST00000254868	-4887	CLEC10A	protein_coding
ENSG00000132517	17	chr17	5048117	5048710	594	*	+	default-17677	45.5	19.8	2.3	7.87e-07	Intron (ENST00000512825/ENSG00000132517, intron 1 of 3)	17	5032603	5052009	19407	2	ENST00000512825	3299	SLC52A1	protein_coding
ENSG00000205339	11	chr11	9381863	9382618	756	*	+	default-5998	69.5	33.4	2.08	4.7e-08	Promoter (2-3kb)	11	9384622	9448126	63505	1	ENST00000379719	-2004	IPO7	protein_coding
ENSG00000132670	20	chr20	2950209	2950802	594	*	+	default-27754	47.5	20.6	2.3	4.57e-07	Intron (ENST00000380393/ENSG00000132670, intron 7 of 27)	20	2923207	3038668	115462	1	ENST00000356147	27002	PTPRA	protein_coding
ENSG00000132676	1	chr1	155730894	155731487	594	*	+	default-2555	37.5	17.8	2.11	4.57e-05	Promoter (1-2kb)	1	155729341	155738529	9189	1	ENST00000463295	1553	DAP3	protein_coding
ENSG00000132680	1	chr1	155922674	155925488	2815	*	+	default-2567	178	82.2	2.17	3.96e-20	Promoter (<=1kb)	1	155914112	155925763	11652	2	ENST00000478002	275	KHDC4	protein_coding
ENSG00000132716	1	chr1	160235193	160235786	594	*	+	default-2639	44	19.8	2.23	1.82e-06	Intron (ENST00000368073/ENSG00000132716, intron 6 of 13)	1	160221088	160238985	17898	2	ENST00000466253	3199	DCAF8	protein_coding
ENSG00000132874	18	chr18	45260824	45262034	1211	*	+	default-21454	425	193.1	2.2	4.47e-47	Intron (ENST00000586448/ENSG00000132874, intron 1 of 20)	18	45212995	45682975	469981	1	ENST00000586448	47829	SLC14A2	protein_coding
ENSG00000005884	17	chr17	50086375	50086968	594	*	+	default-19351	43	20.6	2.08	1.15e-05	Promoter (<=1kb)	17	50086329	50090481	4153	1	ENST00000506437	46	ITGA3	protein_coding
ENSG00000132938	13	chr13	29025275	29025868	594	*	+	default-11368	38	14.3	2.66	1.42e-07	Exon (ENST00000612955/ENSG00000132938, exon 3 of 16)	13	29071984	29281770	209787	1	ENST00000255289	-46116	MTUS2	protein_coding
ENSG00000132938	13	chr13	28878137	28878730	594	*	+	default-11367	36.5	17.8	2.05	9.72e-05	Intron (ENST00000612955/ENSG00000132938, intron 2 of 15)	13	28820348	29505947	685600	1	ENST00000612955	57789	MTUS2	protein_coding
ENSG00000132964	13	chr13	26289224	26289817	594	*	+	default-11334	37	14.7	2.51	7.74e-07	Intron (ENST00000536792/ENSG00000132964, intron 1 of 11)	13	26254139	26405238	151100	1	ENST00000381527	35085	CDK8	protein_coding
ENSG00000132972	13	chr13	24805936	24807727	1792	*	+	default-11319	283	131.8	2.15	2.47e-30	Promoter (2-3kb)	13	24803734	24874261	70528	1	ENST00000418120	2202	RNF17	protein_coding
ENSG00000169896	16	chr16	31271211	31271804	594	*	+	default-16084	34	15.8	2.15	4.84e-05	Promoter (<=1kb)	16	31271885	31273684	1800	1	ENST00000570242	-81	ITGAM	protein_coding
ENSG00000133193	17	chr17	73224417	73225010	594	*	+	default-19719	37.5	11.2	3.35	9.37e-10	Promoter (2-3kb)	17	73209575	73227700	18126	2	ENST00000579872	2690	FAM104A	protein_coding
ENSG00000133250	19	chr19	8519092	8520821	1730	*	+	default-22416	131.5	65.7	2	8.48e-13	3' UTR	19	8512996	8514164	1169	2	ENST00000600906	-4928	ZNF414	protein_coding
ENSG00000133392	16	chr16	15828580	15829364	785	*	+	default-15601	47	22.6	2.08	4.99e-06	Intron (ENST00000396324/ENSG00000133392, intron 2 of 41)	16	15703172	15857011	153840	2	ENST00000396324	27647	MYH11	protein_coding
ENSG00000133687	12	chr12	29853990	29855185	1196	*	+	default-8727	296	141.9	2.09	1.15e-29	Distal Intergenic	12	29500840	29784759	283920	2	ENST00000256062	-69231	TMTC1	protein_coding
ENSG00000133706	5	chr5	146167489	146168231	743	*	+	default-38070	97.5	37.3	2.61	3.25e-16	5' UTR	5	146172691	146182475	9785	2	ENST00000506436	14244	LARS	protein_coding
ENSG00000133710	5	chr5	148047135	148048683	1549	*	+	default-38083	194	96.7	2.01	2.14e-18	Intron (ENST00000521206/ENSG00000133710, intron 1 of 4)	5	148063972	148124940	60969	1	ENST00000398454	-15289	SPINK5	protein_coding
ENSG00000133710	5	chr5	148058045	148059024	980	*	+	default-38084	76	35.6	2.14	2.71e-09	Intron (ENST00000521206/ENSG00000133710, intron 1 of 4)	5	148063972	148124940	60969	1	ENST00000398454	-4948	SPINK5	protein_coding
ENSG00000133812	11	chr11	10175561	10176507	947	*	+	default-6022	208	90.9	2.29	6.23e-26	Intron (ENST00000256190/ENSG00000133812, intron 2 of 39)	11	9838039	10193957	355919	2	ENST00000533770	17450	SBF2	protein_coding
ENSG00000133961	14	chr14	73291153	73292175	1023	*	+	default-13087	76.5	37.8	2.02	3.01e-08	Intron (ENST00000554546/ENSG00000133961, intron 7 of 10)	14	73281414	73287257	5844	2	ENST00000553997	-3896	NUMB	protein_coding
ENSG00000134057	5	chr5	69164446	69165828	1383	*	+	default-37313	89	42.8	2.08	4.87e-10	Promoter (1-2kb)	5	69167010	69178245	11236	1	ENST00000256442	-1182	CCNB1	protein_coding
ENSG00000134115	3	chr3	1102311	1103378	1068	*	+	default-31803	113.5	56.5	2.01	2.34e-11	Intron (ENST00000446702/ENSG00000134115, intron 1 of 22)	3	1093024	1298369	205346	1	ENST00000394261	9287	CNTN6	protein_coding
ENSG00000134160	15	chr15	31116993	31117586	594	*	+	default-14243	62.5	26.1	2.39	1.79e-09	Intron (ENST00000542188/ENSG00000134160, intron 1 of 26)	15	31069376	31101727	32352	2	ENST00000559179	-15266	TRPM1	protein_coding
ENSG00000134243	1	chr1	109375170	109376410	1241	*	+	default-1809	80	38.2	2.09	2.54e-09	Intron (ENST00000538502/ENSG00000134243, intron 1 of 19)	1	109368478	109369589	1112	2	ENST00000495777	-5581	SORT1	protein_coding
ENSG00000134278	18	chr18	12617050	12618375	1326	*	+	default-20261	90.5	43.5	2.08	4.75e-10	Intron (ENST00000409402/ENSG00000134278, intron 2 of 16)	18	12449506	12636340	186835	2	ENST00000440472	17965	SPIRE1	protein_coding
ENSG00000132465	4	chr4	70682814	70683407	594	*	+	default-35549	34	14.7	2.31	1.19e-05	Promoter (<=1kb)	4	70657269	70681817	24549	2	ENST00000470866	-997	JCHAIN	protein_coding
ENSG00000134369	1	chr1	201642071	201643164	1094	*	+	default-2992	82.5	37.1	2.22	1.47e-10	Intron (ENST00000367302/ENSG00000134369, intron 2 of 29)	1	201648249	201826969	178721	1	ENST00000367296	-5085	NAV1	protein_coding
ENSG00000135709	16	chr16	85084127	85084720	594	*	+	default-17206	48	21.1	2.28	3.48e-07	Promoter (2-3kb)	16	85086914	85088755	1842	1	ENST00000562388	-2194	KIAA0513	protein_coding
ENSG00000134375	1	chr1	201957700	201958441	742	*	+	default-2999	49	22.8	2.14	1.37e-06	Promoter (2-3kb)	1	201955510	201958028	2519	1	ENST00000484647	2190	TIMM17A	protein_coding
ENSG00000134490	18	chr18	23413984	23414863	880	*	+	default-21343	53.5	26.4	2.03	3.28e-06	Intron (ENST00000581444/ENSG00000134490, intron 3 of 15)	18	23356630	23437853	81224	2	ENST00000577531	22990	TMEM241	protein_coding
ENSG00000134539	12	chr12	10244751	10245344	594	*	+	default-8571	38	14.9	2.54	4.2e-07	Intron (ENST00000544747/ENSG00000134539, intron 1 of 5)	12	10226066	10315009	88944	1	ENST00000540271	18685	KLRD1	protein_coding
ENSG00000134698	1	chr1	35823331	35823924	594	*	+	default-1044	39.5	16.7	2.37	2.24e-06	Intron (ENST00000373210/ENSG00000134698, intron 3 of 17)	1	35808172	35857890	49719	1	ENST00000373210	15159	AGO4	protein_coding
ENSG00000134769	18	chr18	34503316	34504107	792	*	+	default-21401	49	22.4	2.19	8.06e-07	Exon (ENST00000588771/ENSG00000134769, exon 2 of 3)	18	34493903	34794247	300345	1	ENST00000590412	9413	DTNA	protein_coding
ENSG00000134909	11	chr11	129128991	129129732	742	*	+	default-8262	66	26.1	2.52	4.65e-11	Intron (ENST00000310343/ENSG00000134909, intron 2 of 21)	11	128968763	129164345	195583	2	ENST00000524655	34613	ARHGAP32	protein_coding
ENSG00000104731	16	chr16	87726125	87726875	751	*	+	default-17244	57.5	22.2	2.59	4.91e-10	Promoter (<=1kb)	16	87710798	87726917	16120	2	ENST00000562913	42	KLHDC4	protein_coding
ENSG00000134987	5	chr5	111083027	111084126	1100	*	+	default-37675	68	29	2.35	4.85e-10	Intron (ENST00000507269/ENSG00000253613, intron 2 of 3)	5	111091716	111130502	38787	1	ENST00000506538	-7590	WDR36	protein_coding
ENSG00000135018	9	chr9	83677869	83679236	1368	*	+	default-47503	84.5	38.7	2.19	1.91e-10	Exon (ENST00000376395/ENSG00000135018, exon 5 of 11)	9	83659971	83686053	26083	2	ENST00000533705	6817	UBQLN1	protein_coding
ENSG00000135046	9	chr9	73225728	73226994	1267	*	+	default-47422	69.5	30.1	2.31	8.99e-10	Distal Intergenic	9	73168098	73170393	2296	1	ENST00000491192	57630	ANXA1	protein_coding
ENSG00000135049	9	chr9	85697307	85699067	1761	*	+	default-47517	97	43.9	2.21	3.5e-12	Intron (ENST00000376083/ENSG00000135049, intron 2 of 25)	9	85657438	85692792	35355	2	ENST00000491784	-4515	AGTPBP1	protein_coding
ENSG00000135052	9	chr9	86045064	86045657	594	*	+	default-47525	41	19.3	2.12	1.2e-05	Intron (ENST00000388712/ENSG00000135052, intron 5 of 9)	9	86035395	86036813	1419	2	ENST00000464314	-8251	GOLM1	protein_coding
ENSG00000135069	9	chr9	78283134	78284272	1139	*	+	default-47460	95.5	42.6	2.24	3.47e-12	Distal Intergenic	9	78297143	78329454	32312	1	ENST00000347159	-12871	PSAT1	protein_coding
ENSG00000135090	12	chr12	118293431	118294024	594	*	+	default-10493	38.5	18.7	2.06	5.66e-05	Intron (ENST00000419821/ENSG00000135090, intron 1 of 20)	12	118238102	118256059	17958	2	ENST00000535570	-37372	TAOK3	protein_coding
ENSG00000135148	12	chr12	112138263	112138856	594	*	+	default-10412	50	22.6	2.21	4.69e-07	Intron (ENST00000412615/ENSG00000135148, intron 4 of 11)	12	112141953	112148213	6261	1	ENST00000548277	-3097	TRAFD1	protein_coding
ENSG00000135205	7	chr7	77140967	77143812	2846	*	+	default-42788	599.5	294.1	2.04	7.78e-55	Intron (ENST00000459742/ENSG00000259628, intron 1 of 2)	7	77122617	77295204	172588	1	ENST00000285871	18350	CCDC146	protein_coding
ENSG00000135249	7	chr7	105553339	105554805	1467	*	+	default-43211	100.5	49.4	2.03	1.77e-10	Intron (ENST00000257700/ENSG00000135249, intron 10 of 14)	7	105550055	105555363	5309	1	ENST00000474123	3284	RINT1	protein_coding
ENSG00000135250	7	chr7	105361877	105364419	2543	*	+	default-43195	670	289.3	2.32	2.57e-81	Intron (ENST00000393651/ENSG00000135250, intron 2 of 15)	7	105116376	105388894	272519	2	ENST00000393651	24475	SRPK2	protein_coding
ENSG00000135250	7	chr7	105405089	105406309	1221	*	+	default-43198	144.5	65	2.22	2.27e-17	Distal Intergenic	7	105203627	105399308	195682	2	ENST00000462282	-5781	SRPK2	protein_coding
ENSG00000135272	7	chr7	114791919	114792512	594	*	+	default-43286	38.5	18.7	2.06	5.66e-05	Distal Intergenic	7	114922154	115019202	97049	1	ENST00000257724	-129642	MDFIC	protein_coding
ENSG00000135297	6	chr6	73468230	73468823	594	*	+	default-39809	51	17.1	2.98	2.93e-11	Promoter (1-2kb)	6	73466263	73471795	5533	1	ENST00000485082	1967	MTO1	protein_coding
ENSG00000135333	6	chr6	93533803	93534396	594	*	+	default-39980	48.5	23.1	2.1	3.81e-06	Distal Intergenic	6	93409654	93419547	9894	2	ENST00000369297	-114256	EPHA7	protein_coding
ENSG00000135365	11	chr11	46085773	46086532	760	*	+	default-6294	55	26.8	2.05	1.21e-06	Intron (ENST00000323180/ENSG00000135365, intron 2 of 17)	11	45971348	46092205	120858	2	ENST00000531959	5673	PHF21A	protein_coding
ENSG00000135473	12	chr12	56330247	56332158	1912	*	+	default-9812	148	73.2	2.02	1.04e-14	Promoter (<=1kb)	12	56327893	56332881	4989	2	ENST00000547518	723	PAN2	protein_coding
ENSG00000135549	6	chr6	122473659	122474252	594	*	+	default-40222	34.5	13.4	2.57	1.73e-06	Promoter (1-2kb)	6	122471979	122586124	114146	1	ENST00000608895	1680	PKIB	protein_coding
ENSG00000135636	2	chr2	71617405	71619023	1619	*	+	default-25363	238	116.4	2.04	3.94e-23	Intron (ENST00000409582/ENSG00000135636, intron 40 of 55)	2	71610779	71644033	33255	1	ENST00000468173	6626	DYSF	protein_coding
ENSG00000135702	16	chr16	75527217	75527810	594	*	+	default-17111	42	20.9	2.01	3.08e-05	Downstream (<1kb)	16	75528535	75535170	6636	2	ENST00000336257	7360	CHST5	protein_coding
ENSG00000182866	1	chr1	32249171	32249764	594	*	+	default-967	49	19.6	2.51	1.6e-08	Promoter (1-2kb)	1	32251239	32286164	34926	1	ENST00000373564	-1475	LCK	protein_coding
ENSG00000135749	1	chr1	233117272	233118210	939	*	+	default-3398	89.5	44.4	2.02	2.49e-09	Intron (ENST00000258229/ENSG00000135749, intron 21 of 33)	1	233089851	233135188	45338	2	ENST00000484041	16978	PCNX2	protein_coding
ENSG00000135951	2	chr2	99043668	99046919	3252	*	+	default-26267	693	321.4	2.16	3.81e-72	Intron (ENST00000393483/ENSG00000135951, intron 16 of 20)	2	99018200	99078928	60729	2	ENST00000489546	32009	TSGA10	protein_coding
ENSG00000136002	2	chr2	130861851	130862767	917	*	+	default-26651	70	29.9	2.34	2.84e-10	Intron (ENST00000409359/ENSG00000136002, intron 1 of 12)	2	130837455	130947230	109776	1	ENST00000526381	24396	ARHGEF4	protein_coding
ENSG00000136002	2	chr2	130863567	130864377	811	*	+	default-26652	52	23.1	2.25	1.56e-07	Intron (ENST00000409359/ENSG00000136002, intron 1 of 12)	2	130837455	130947230	109776	1	ENST00000526381	26112	ARHGEF4	protein_coding
ENSG00000136014	12	chr12	95519731	95520324	594	*	+	default-10154	35	16.3	2.15	3.67e-05	Intron (ENST00000258499/ENSG00000136014, intron 5 of 5)	12	95524520	95529000	4481	2	ENST00000552237	8676	USP44	protein_coding
ENSG00000136045	12	chr12	107687498	107688091	594	*	+	default-10273	34	14.9	2.28	1.6e-05	Promoter (1-2kb)	12	107686042	107712412	26371	1	ENST00000541166	1456	PWP1	protein_coding
ENSG00000136099	13	chr13	52901066	52901659	594	*	+	default-11565	43.5	18.7	2.33	1.01e-06	Distal Intergenic	13	52843979	52848641	4663	2	ENST00000338862	-52425	PCDH8	protein_coding
ENSG00000136141	13	chr13	46651679	46652421	743	*	+	default-11506	85	40.9	2.08	1.1e-09	Intron (ENST00000311191/ENSG00000136141, intron 2 of 18)	13	46679836	46692577	12742	1	ENST00000463929	-27415	LRCH1	protein_coding
ENSG00000136144	13	chr13	49573379	49574480	1102	*	+	default-11531	97.5	43.1	2.26	1.17e-12	Intron (ENST00000378302/ENSG00000136144, intron 2 of 12)	13	49531946	49567323	35378	2	ENST00000258646	-6056	RCBTB1	protein_coding
ENSG00000136149	13	chr13	54561266	54561859	594	*	+	default-11570	38	11.4	3.33	4.62e-10	Distal Intergenic	13	54440704	54441315	612	2	ENST00000484130	-119951	RPL13AP25	processed_pseudogene
ENSG00000136155	13	chr13	77474977	77475570	594	*	+	default-11676	36.5	15.8	2.31	9.22e-06	Distal Intergenic	13	77535674	77645259	109586	1	ENST00000535157	-60104	SCEL	protein_coding
ENSG00000136167	13	chr13	46145463	46146056	594	*	+	default-11501	39.5	19.1	2.07	4.32e-05	Intron (ENST00000398576/ENSG00000136167, intron 13 of 18)	13	46148352	46153243	4892	2	ENST00000494531	7187	LCP1	protein_coding
ENSG00000136205	7	chr7	47524312	47524905	594	*	+	default-41492	59	28.6	2.07	4.15e-07	Intron (ENST00000311160/ENSG00000136205, intron 2 of 30)	7	47369281	47539277	169997	2	ENST00000450444	14372	TNS3	protein_coding
ENSG00000136205	7	chr7	47226859	47227452	594	*	+	default-41481	42	19.3	2.17	5.41e-06	Distal Intergenic	7	47275154	47280318	5165	2	ENST00000428457	52866	TNS3	protein_coding
ENSG00000136213	7	chr7	2430352	2430945	594	*	+	default-40940	57.5	27	2.13	3.4e-07	Intron (ENST00000618655/ENSG00000136213, intron 1 of 1)	7	2437763	2447850	10088	1	ENST00000313156	-6818	CHST12	protein_coding
ENSG00000136450	17	chr17	58031405	58031998	594	*	+	default-19433	40	15.8	2.53	2.46e-07	Distal Intergenic	17	58006242	58007346	1105	2	ENST00000578430	-24059	SRSF1	protein_coding
ENSG00000136518	3	chr3	179555321	179555914	594	*	+	default-34144	38.5	17.8	2.16	2.1e-05	Distal Intergenic	3	179562880	179588408	25529	1	ENST00000429709	-6966	ACTL6A	protein_coding
ENSG00000187942	1	chr1	21817685	21818612	928	*	+	default-608	77.5	38.2	2.03	2.32e-08	Promoter (2-3kb)	1	21821497	21822548	1052	1	ENST00000484271	-2885	LDLRAD2	protein_coding
ENSG00000136634	1	chr1	206776983	206777576	594	*	+	default-3095	58	26.4	2.2	7.06e-08	Distal Intergenic	1	206767602	206772494	4893	2	ENST00000423557	-4489	IL10	protein_coding
ENSG00000136643	1	chr1	213045302	213046090	789	*	+	default-3181	53.5	26.6	2.01	4.12e-06	Distal Intergenic	1	213051233	213273464	222232	1	ENST00000543354	-5143	RPS6KC1	protein_coding
ENSG00000136754	10	chr10	26808462	26809055	594	*	+	default-3996	38	15.4	2.47	8.28e-07	Intron (ENST00000376170/ENSG00000136754, intron 2 of 9)	10	26776626	26823290	46665	2	ENST00000473481	14235	ABI1	protein_coding
ENSG00000079435	19	chr19	42414874	42415620	747	*	+	default-23723	55.5	25.3	2.2	2.08e-07	Promoter (2-3kb)	19	42408095	42412448	4354	2	ENST00000599211	-2426	LIPE	protein_coding
ENSG00000136824	9	chr9	104148765	104150600	1836	*	+	default-47791	255.5	98.4	2.6	1.49e-39	Distal Intergenic	9	104127407	104139652	12246	1	ENST00000493955	21358	SMC2	protein_coding
ENSG00000136854	9	chr9	127636860	127637453	594	*	+	default-48052	35	15.6	2.24	1.62e-05	Intron (ENST00000637521/ENSG00000136854, intron 1 of 19)	9	127642343	127663258	20916	1	ENST00000626333	-4890	STXBP1	protein_coding
ENSG00000136854	9	chr9	127649086	127650299	1214	*	+	default-48053	95.5	47.2	2.02	6.53e-10	Intron (ENST00000637521/ENSG00000136854, intron 1 of 19)	9	127642343	127663258	20916	1	ENST00000626333	6743	STXBP1	protein_coding
ENSG00000136854	9	chr9	127666369	127667112	744	*	+	default-48054	59.5	25.5	2.33	9.9e-09	Intron (ENST00000637521/ENSG00000136854, intron 9 of 19)	9	127661459	127692936	31478	1	ENST00000626416	4910	STXBP1	protein_coding
ENSG00000073350	17	chr17	75529431	75530175	745	*	+	default-19782	52.5	23.3	2.25	2.07e-07	Promoter (2-3kb)	17	75532493	75574906	42414	1	ENST00000577200	-2318	LLGL2	protein_coding
ENSG00000137038	9	chr9	7815449	7816042	594	*	+	default-45970	33	14.5	2.28	2.11e-05	Intron (ENST00000469050/ENSG00000137038, intron 2 of 2)	9	7798199	7800148	1950	2	ENST00000484082	-15301	DMAC1	protein_coding
ENSG00000137073	9	chr9	34044880	34045473	594	*	+	default-46155	38	18.9	2.01	7.16e-05	Intron (ENST00000379238/ENSG00000137073, intron 1 of 28)	9	33994481	34048872	54392	2	ENST00000480885	3399	UBAP2	protein_coding
ENSG00000137074	9	chr9	32986452	32987045	594	*	+	default-46124	45	22	2.05	1.09e-05	Promoter (<=1kb)	9	32980388	32987762	7375	2	ENST00000486724	717	APTX	protein_coding
ENSG00000137075	9	chr9	36463741	36464334	594	*	+	default-46238	52	23.7	2.19	3.58e-07	Intron (ENST00000488058/ENSG00000137075, intron 1 of 3)	9	36376008	36487548	111541	2	ENST00000488058	23214	RNF38	protein_coding
ENSG00000137075	9	chr9	36465517	36466110	594	*	+	default-46239	62	31	2	6.03e-07	Intron (ENST00000488058/ENSG00000137075, intron 1 of 3)	9	36376008	36487548	111541	2	ENST00000488058	21438	RNF38	protein_coding
ENSG00000137075	9	chr9	36523362	36523955	594	*	+	default-46248	40.5	19.1	2.12	2.02e-05	Distal Intergenic	9	36376008	36487548	111541	2	ENST00000488058	-35814	RNF38	protein_coding
ENSG00000137090	9	chr9	797457	799393	1937	*	+	default-45911	118.5	55.8	2.12	2.95e-13	Distal Intergenic	9	841690	894985	53296	1	ENST00000564322	-42297	DMRT1	protein_coding
ENSG00000137090	9	chr9	808534	809300	767	*	+	default-45912	51.5	21.7	2.37	6.37e-08	Distal Intergenic	9	841690	894985	53296	1	ENST00000564322	-32390	DMRT1	protein_coding
ENSG00000137171	6	chr6	43067396	43068748	1353	*	+	default-39318	169.5	76.2	2.22	3.96e-20	Promoter (<=1kb)	6	43067080	43072963	5884	1	ENST00000469987	316	KLC4	protein_coding
ENSG00000137177	6	chr6	17802059	17802652	594	*	+	default-38799	35.5	14.7	2.41	4.92e-06	Intron (ENST00000378814/ENSG00000137177, intron 20 of 37)	6	17780760	17796790	16031	2	ENST00000506044	-5269	KIF13A	protein_coding
ENSG00000137193	6	chr6	37157724	37158768	1045	*	+	default-39199	112.5	54.3	2.07	4.81e-12	Distal Intergenic	6	37170203	37175426	5224	1	ENST00000373509	-11435	PIM1	protein_coding
ENSG00000137193	6	chr6	37163626	37165614	1989	*	+	default-39201	139	63.9	2.17	3.21e-16	Distal Intergenic	6	37170203	37175426	5224	1	ENST00000373509	-4589	PIM1	protein_coding
ENSG00000137252	6	chr6	55119792	55124512	4721	*	+	default-39420	975	451.7	2.16	6.58e-101	Intron (ENST00000615358/ENSG00000137252, intron 1 of 7)	6	55106460	55282592	176133	1	ENST00000615358	13332	HCRTR2	protein_coding
ENSG00000137274	6	chr6	3146289	3146882	594	*	+	default-38623	39.5	13	3.05	4.19e-09	Intron (ENST00000434640/ENSG00000137274, intron 7 of 7)	6	3150014	3153046	3033	1	ENST00000464040	-3132	BPHL	protein_coding
ENSG00000137309	6	chr6	34228391	34228984	594	*	+	default-39102	43	18.2	2.36	5.56e-07	Distal Intergenic	6	34236873	34246230	9358	1	ENST00000447654	-7889	HMGA1	protein_coding
ENSG00000137393	6	chr6	18391474	18392399	926	*	+	default-38810	65.5	31.4	2.09	1.07e-07	Intron (ENST00000259939/ENSG00000137393, intron 1 of 7)	6	18387514	18402095	14582	1	ENST00000486622	3960	RNF144B	protein_coding
ENSG00000137478	11	chr11	72909300	72910371	1072	*	+	default-7734	67	29.9	2.24	3.61e-09	Intron (ENST00000311172/ENSG00000137478, intron 8 of 18)	11	72843228	72887575	44348	2	ENST00000432043	-21725	FCHSD2	protein_coding
ENSG00000137601	4	chr4	169595475	169596068	594	*	+	default-36252	41	19.1	2.15	9.25e-06	Intron (ENST00000439128/ENSG00000137601, intron 4 of 33)	4	169554043	169599143	45101	2	ENST00000509912	3075	NEK1	protein_coding
ENSG00000137628	4	chr4	168242765	168243358	594	*	+	default-36236	38.5	12.1	3.19	2.06e-09	Intron (ENST00000393743/ENSG00000137628, intron 30 of 37)	4	168236029	168237488	1460	2	ENST00000507815	-5277	DDX60	protein_coding
ENSG00000137693	11	chr11	102180214	102181689	1476	*	+	default-7971	87.5	43.5	2.01	4.2e-09	Intron (ENST00000526343/ENSG00000137693, intron 3 of 6)	11	102186081	102230579	44499	1	ENST00000529029	-4392	YAP1	protein_coding
ENSG00000137710	11	chr11	110222642	110223546	905	*	+	default-8045	60	26.1	2.3	1.01e-08	Intron (ENST00000528498/ENSG00000137710, intron 14 of 15)	11	110231550	110233523	1974	2	ENST00000533961	9977	RDX	protein_coding
ENSG00000137727	11	chr11	110548747	110551278	2532	*	+	default-8053	925	417.8	2.21	2.39e-101	Distal Intergenic	11	110577043	110589685	12643	2	ENST00000529591	38407	ARHGAP20	protein_coding
ENSG00000137766	15	chr15	54434657	54436993	2337	*	+	default-14551	299	145.9	2.05	8.96e-29	Intron (ENST00000260323/ENSG00000137766, intron 18 of 31)	15	54500971	54546823	45853	1	ENST00000559093	-63978	UNC13C	protein_coding
ENSG00000137815	15	chr15	41426632	41428960	2329	*	+	default-14372	196	95.8	2.05	2.06e-19	Intron (ENST00000558298/ENSG00000137815, intron 1 of 2)	15	41417132	41452994	35863	1	ENST00000462276	9500	RTF1	protein_coding
ENSG00000162441	1	chr1	9932168	9932761	594	*	+	default-317	37	15.8	2.34	3.87e-06	Promoter (<=1kb)	1	9930261	9932180	1920	2	ENST00000471853	0	LZIC	protein_coding
ENSG00000137845	15	chr15	58614922	58615515	594	*	+	default-14578	42	19.6	2.15	7.04e-06	Intron (ENST00000260408/ENSG00000137845, intron 11 of 15)	15	58597165	58621504	24340	2	ENST00000482945	5989	ADAM10	protein_coding
ENSG00000137955	1	chr1	75782768	75784586	1819	*	+	default-1553	306	150	2.04	4.66e-29	Promoter (1-2kb)	1	75786197	75794833	8637	1	ENST00000496055	-1611	RABGGTB	protein_coding
ENSG00000138109	10	chr10	94910987	94914395	3409	*	+	default-5161	1108.5	503.3	2.2	1.66e-119	Distal Intergenic	10	94938658	94943266	4609	1	ENST00000461906	-24263	CYP2C9	protein_coding
ENSG00000138162	10	chr10	122155772	122156769	998	*	+	default-5523	84	35.1	2.39	2e-12	Intron (ENST00000369005/ENSG00000138162, intron 7 of 22)	10	122163426	122254545	91120	1	ENST00000360561	-6657	TACC2	protein_coding
ENSG00000138175	10	chr10	102696047	102696788	742	*	+	default-5322	50	20.6	2.42	3.28e-08	Intron (ENST00000260746/ENSG00000138175, intron 3 of 5)	10	102673731	102714407	40677	2	ENST00000260746	17619	ARL3	protein_coding
ENSG00000138311	10	chr10	62678049	62678642	594	*	+	default-4764	46	22	2.09	5.11e-06	Distal Intergenic	10	62643871	62659272	15402	1	ENST00000461412	34178	ZNF365	protein_coding
ENSG00000138399	2	chr2	169548569	169549412	844	*	+	default-26903	49.5	22.2	2.23	6.15e-07	Intron (ENST00000453153/ENSG00000138399, intron 7 of 14)	2	169529793	169540124	10332	2	ENST00000495505	-8445	FASTKD1	protein_coding
ENSG00000138468	3	chr3	101491273	101491866	594	*	+	default-33445	43.5	21.1	2.06	1.86e-05	Intron (ENST00000394095/ENSG00000138468, intron 3 of 23)	3	101324205	101513184	188980	2	ENST00000394095	21318	SENP7	protein_coding
ENSG00000138496	3	chr3	122542339	122543693	1355	*	+	default-33599	84	41.1	2.04	2.92e-09	Promoter (2-3kb)	3	122527961	122546003	18043	2	ENST00000489652	2310	PARP9	protein_coding
ENSG00000138592	15	chr15	50445237	50445830	594	*	+	default-14499	38.5	18.2	2.11	3.48e-05	Intron (ENST00000560297/ENSG00000138592, intron 4 of 4)	15	50439043	50481705	42663	1	ENST00000561330	6194	USP8	protein_coding
ENSG00000138600	15	chr15	50757756	50758663	908	*	+	default-14507	75.5	37.1	2.03	3.12e-08	Intron (ENST00000261854/ENSG00000138600, intron 1 of 14)	15	50747504	50764561	17058	2	ENST00000558414	5898	SPPL2A	protein_coding
ENSG00000138617	15	chr15	65253234	65253975	742	*	+	default-14673	97	47.7	2.03	2.45e-10	Intron (ENST00000559805/ENSG00000138617, intron 2 of 3)	15	65234460	65261007	26548	2	ENST00000559805	7032	PARP16	protein_coding
ENSG00000138639	4	chr4	85604646	85605239	594	*	+	default-35681	37.5	18.5	2.03	9.37e-05	Promoter (<=1kb)	4	85604153	85942205	338053	1	ENST00000512201	493	ARHGAP24	protein_coding
ENSG00000138640	4	chr4	89096837	89097584	748	*	+	default-35711	45.5	20.2	2.25	1.39e-06	Intron (ENST00000502459/ENSG00000138640, intron 1 of 12)	4	88767983	89111398	343416	2	ENST00000502459	13814	FAM13A	protein_coding
ENSG00000138663	4	chr4	83044039	83044928	890	*	+	default-35655	62	29.4	2.11	1.14e-07	Intron (ENST00000509093/ENSG00000138663, intron 1 of 8)	4	83035430	83049307	13878	1	ENST00000511708	8609	COPS4	protein_coding
ENSG00000138757	4	chr4	75718887	75719480	594	*	+	default-35599	48.5	22.8	2.12	2.98e-06	Intron (ENST00000511868/ENSG00000138757, intron 1 of 3)	4	75658843	75724375	65533	2	ENST00000508510	4895	G3BP2	protein_coding
ENSG00000138759	4	chr4	78233975	78234725	751	*	+	default-35615	47.5	20.9	2.28	6.08e-07	Intron (ENST00000325942/ENSG00000138759, intron 2 of 41)	4	78245231	78319653	74423	1	ENST00000502446	-10506	FRAS1	protein_coding
ENSG00000138768	4	chr4	75759373	75759966	594	*	+	default-35603	44.5	22	2.03	2.27e-05	Intron (ENST00000514213/ENSG00000138768, intron 4 of 23)	4	75770123	75771138	1016	1	ENST00000512893	-10157	USO1	protein_coding
ENSG00000138795	4	chr4	108077217	108077968	752	*	+	default-35821	57	28.3	2.01	1.43e-06	Promoter (<=1kb)	4	108047573	108078352	30780	2	ENST00000503879	384	LEF1	protein_coding
ENSG00000138795	4	chr4	108152728	108153321	594	*	+	default-35822	35	16.9	2.07	7.88e-05	Intron (ENST00000265165/ENSG00000138795, intron 3 of 11)	4	108048597	108165195	116599	2	ENST00000509428	11874	LEF1	protein_coding
ENSG00000099866	19	chr19	486531	487124	594	*	+	default-21867	52	25.5	2.04	2.69e-06	Promoter (2-3kb)	19	489176	505342	16167	1	ENST00000587541	-2052	MADCAM1	protein_coding
ENSG00000139117	12	chr12	38799917	38800510	594	*	+	default-9443	38.5	18.7	2.06	5.66e-05	Intron (ENST00000331366/ENSG00000139117, intron 6 of 19)	12	38726359	38767717	41359	2	ENST00000551855	-32200	CPNE8	protein_coding
ENSG00000139154	12	chr12	19374693	19375286	594	*	+	default-8658	36.5	17.6	2.08	7.66e-05	Intron (ENST00000429027/ENSG00000052126, intron 31 of 31)	12	19404045	19493829	89785	1	ENST00000538425	-28759	AEBP2	protein_coding
ENSG00000139155	12	chr12	20677395	20677988	594	*	+	default-8671	42.5	18	2.36	9.89e-07	Intron (ENST00000359062/ENSG00000172572, intron 15 of 15)	12	20695355	20696975	1621	1	ENST00000534996	-17367	SLCO1C1	protein_coding
ENSG00000139173	12	chr12	43894453	43895046	594	*	+	default-9478	38.5	16.7	2.31	5.33e-06	Intron (ENST00000551577/ENSG00000139173, intron 2 of 6)	12	43844851	44388035	543185	1	ENST00000550495	49602	TMEM117	protein_coding
ENSG00000139220	12	chr12	81663964	81667002	3039	*	+	default-10050	1151	531	2.17	7.33e-120	Intron (ENST00000549396/ENSG00000139220, intron 4 of 32)	12	81439880	81676847	236968	2	ENST00000552020	9845	PPFIA2	protein_coding
ENSG00000139304	12	chr12	80446478	80447071	594	*	+	default-10046	40	16.7	2.4	9.21e-07	Promoter (2-3kb)	12	80444168	80680234	236067	1	ENST00000614701	2310	PTPRQ	protein_coding
ENSG00000104814	19	chr19	38598929	38599522	594	*	+	default-23553	43	17.1	2.51	1.11e-07	Promoter (1-2kb)	19	38593271	38597093	3823	2	ENST00000588938	-1836	MAP4K1	protein_coding
ENSG00000139323	12	chr12	89480813	89481406	594	*	+	default-10100	42.5	17.4	2.45	3.9e-07	Intron (ENST00000393179/ENSG00000139323, intron 2 of 9)	12	89459671	89472695	13025	2	ENST00000549304	-8118	POC1B	protein_coding
ENSG00000139354	12	chr12	100635902	100637778	1877	*	+	default-10208	825.5	371.9	2.22	5.17e-91	Distal Intergenic	12	100623715	100628286	4572	1	ENST00000552854	12187	GAS2L3	protein_coding
ENSG00000139436	12	chr12	109957399	109958452	1054	*	+	default-10308	90	40.6	2.21	1.73e-11	Promoter (1-2kb)	12	109952680	109959958	7279	2	ENST00000547694	1506	GIT2	protein_coding
ENSG00000139514	13	chr13	29669834	29673357	3524	*	+	default-11372	1018.5	459.3	2.22	1.4e-111	Distal Intergenic	13	29509410	29595688	86279	2	ENST00000380752	-74146	SLC7A1	protein_coding
ENSG00000139567	12	chr12	51928384	51928977	594	*	+	default-9654	33	13.6	2.42	6.18e-06	Distal Intergenic	12	51921652	51923361	1710	1	ENST00000550084	6732	ACVRL1	protein_coding
ENSG00000139572	12	chr12	54365033	54367124	2092	*	+	default-9747	163	78.9	2.07	8.34e-17	Promoter (<=1kb)	12	54362447	54364487	2041	2	ENST00000551809	-546	GPR84	protein_coding
ENSG00000139613	12	chr12	56176540	56177283	744	*	+	default-9794	55	25.5	2.16	2.7e-07	Promoter (1-2kb)	12	56174531	56178631	4101	2	ENST00000552566	1348	SMARCC2	protein_coding
ENSG00000139624	12	chr12	50155209	50156574	1366	*	+	default-9594	101.5	45.7	2.22	1.21e-12	Intron (ENST00000548468/ENSG00000272368, intron 1 of 1)	12	50142080	50144499	2420	2	ENST00000548930	-10710	CERS5	protein_coding
ENSG00000139714	12	chr12	121684071	121684664	594	*	+	default-10607	39.5	18.5	2.14	2.06e-05	Distal Intergenic	12	121651392	121672631	21240	2	ENST00000542364	-11440	MORN3	protein_coding
ENSG00000139832	13	chr13	110576275	110576868	594	*	+	default-11871	37.5	15.2	2.47	1.51e-06	Distal Intergenic	13	110523066	110561733	38668	2	ENST00000267328	-14542	RAB20	protein_coding
ENSG00000139926	14	chr14	51471109	51471702	594	*	+	default-12825	43	21.1	2.04	1.86e-05	Intron (ENST00000556617/ENSG00000258537, intron 2 of 2)	14	51489100	51689745	200646	1	ENST00000556137	-17398	FRMD6	protein_coding
ENSG00000139977	14	chr14	57377774	57378588	815	*	+	default-12893	52.5	20.2	2.6	2.58e-09	Distal Intergenic	14	57390544	57410330	19787	1	ENST00000555166	-11956	NAA30	protein_coding
ENSG00000140015	14	chr14	63084865	63086230	1366	*	+	default-12935	82	33.6	2.44	1.32e-12	Intron (ENST00000394968/ENSG00000140015, intron 1 of 10)	14	62712240	63101866	389627	2	ENST00000394968	15636	KCNH5	protein_coding
ENSG00000132561	8	chr8	98025567	98026160	594	*	+	default-45406	47	20.9	2.25	6.08e-07	Promoter (1-2kb)	8	98027707	98034310	6604	1	ENST00000519582	-1547	MATN2	protein_coding
ENSG00000140451	15	chr15	64830602	64831195	594	*	+	default-14656	40.5	20.2	2	6.61e-05	Distal Intergenic	15	64815632	64825668	10037	2	ENST00000333425	-4934	PIF1	protein_coding
ENSG00000140575	15	chr15	90426551	90427144	594	*	+	default-15032	43	19.1	2.25	1.81e-06	Promoter (<=1kb)	15	90426152	90429849	3698	1	ENST00000559682	399	IQGAP1	protein_coding
ENSG00000140873	16	chr16	77361259	77362003	745	*	+	default-17130	45	19.3	2.33	4.37e-07	Intron (ENST00000282849/ENSG00000140873, intron 7 of 22)	16	77300039	77321136	21098	2	ENST00000568393	-40123	ADAMTS18	protein_coding
ENSG00000141002	16	chr16	89901137	89903034	1898	*	+	default-17356	289.5	132.7	2.18	6.57e-32	Promoter (1-2kb)	16	89905009	89909174	4166	1	ENST00000563484	-1975	TCF25	protein_coding
ENSG00000141002	16	chr16	89878994	89880108	1115	*	+	default-17353	87	33.2	2.62	6.03e-15	Intron (ENST00000640279/ENSG00000141002, intron 1 of 19)	16	89883394	89886130	2737	1	ENST00000565404	-3286	TCF25	protein_coding
ENSG00000141027	17	chr17	16240857	16241450	594	*	+	default-17915	40.5	19.8	2.05	4.18e-05	Intron (ENST00000607144/ENSG00000108474, intron 2 of 2)	17	16171863	16218185	46323	2	ENST00000430577	-22672	NCOR1	protein_coding
ENSG00000141027	17	chr17	16222645	16223590	946	*	+	default-17914	62	22.8	2.71	1.05e-11	Intron (ENST00000607144/ENSG00000108474, intron 1 of 2)	17	16171863	16218185	46323	2	ENST00000430577	-4460	NCOR1	protein_coding
ENSG00000141027	17	chr17	16205309	16206052	744	*	+	default-17912	49	18.2	2.69	1.88e-09	Intron (ENST00000268712/ENSG00000141027, intron 1 of 45)	17	16198171	16215401	17231	2	ENST00000466825	9349	NCOR1	protein_coding
ENSG00000153898	1	chr1	84931407	84932000	594	*	+	default-1610	36.5	16.7	2.19	2.79e-05	Promoter (1-2kb)	1	84926426	84929844	3419	2	ENST00000530971	-1563	MCOLN2	protein_coding
ENSG00000051825	12	chr12	123219121	123219869	749	*	+	default-10700	65.5	29.4	2.23	1.07e-08	Promoter (<=1kb)	12	123159694	123218478	58785	2	ENST00000539024	-643	MPHOSPH9	protein_coding
ENSG00000141084	16	chr16	67784466	67785059	594	*	+	default-16860	44.5	19.1	2.33	7.72e-07	Intron (ENST00000317506/ENSG00000141084, intron 2 of 13)	16	67735645	67806518	70874	2	ENST00000602887	21459	RANBP10	protein_coding
ENSG00000133030	17	chr17	17178919	17179512	594	*	+	default-17934	60	29.4	2.04	5.12e-07	Promoter (<=1kb)	17	17179558	17185560	6003	1	ENST00000579361	-46	MPRIP	protein_coding
ENSG00000141252	17	chr17	582753	583346	594	*	+	default-17415	36.5	17.8	2.05	9.72e-05	Intron (ENST00000437048/ENSG00000141252, intron 13 of 21)	17	551634	562686	11053	2	ENST00000572607	-20067	VPS53	protein_coding
ENSG00000141258	17	chr17	2354211	2356559	2349	*	+	default-17541	192.5	90.3	2.13	9.79e-21	Intron (ENST00000572875/ENSG00000141258, intron 1 of 2)	17	2361777	2363045	1269	1	ENST00000574650	-5218	SGSM2	protein_coding
ENSG00000141314	17	chr17	32247961	32248867	907	*	+	default-18805	106.5	45.5	2.34	1.42e-14	Intron (ENST00000580392/ENSG00000126858, intron 3 of 3)	17	32266176	32321362	55187	1	ENST00000578006	-17309	RHBDL3	protein_coding
ENSG00000141314	17	chr17	32291066	32291659	594	*	+	default-18807	38.5	18	2.14	2.71e-05	Intron (ENST00000578006/ENSG00000141314, intron 4 of 8)	17	32284152	32316274	32123	1	ENST00000582967	6914	RHBDL3	protein_coding
ENSG00000141337	17	chr17	68335856	68336598	743	*	+	default-19676	53.5	26.1	2.05	2.6e-06	Intron (ENST00000448504/ENSG00000141337, intron 2 of 11)	17	68346747	68420525	73779	1	ENST00000582154	-10149	ARSG	protein_coding
ENSG00000141337	17	chr17	68342362	68342955	594	*	+	default-19677	37	18.2	2.03	7.41e-05	Intron (ENST00000448504/ENSG00000141337, intron 2 of 11)	17	68346747	68420525	73779	1	ENST00000582154	-3792	ARSG	protein_coding
ENSG00000141376	17	chr17	61172213	61173114	902	*	+	default-19531	89.5	30.8	2.91	1.07e-17	Intron (ENST00000589222/ENSG00000141376, intron 22 of 25)	17	61159362	61392182	232821	1	ENST00000587294	12851	BCAS3	protein_coding
ENSG00000141431	18	chr18	33791605	33794231	2627	*	+	default-21397	1030.5	471.6	2.18	2.82e-109	Distal Intergenic	18	33607607	33661666	54060	1	ENST00000590973	183998	ASXL3	protein_coding
ENSG00000141449	18	chr18	21535182	21535775	594	*	+	default-21305	41	17.6	2.33	1.3e-06	Intron (ENST00000269214/ENSG00000141446, intron 10 of 11)	18	21513903	21520739	6837	1	ENST00000580384	21279	GREB1L	protein_coding
ENSG00000141499	17	chr17	7696118	7696711	594	*	+	default-17765	55.5	24.2	2.3	5.22e-08	Intron (ENST00000431639/ENSG00000141499, intron 4 of 10)	17	7701657	7703374	1718	1	ENST00000463804	-4946	WRAP53	protein_coding
ENSG00000141503	17	chr17	4829973	4831089	1117	*	+	default-17658	108.5	53.2	2.04	2.77e-11	Promoter (2-3kb)	17	4833388	4898053	64666	1	ENST00000355280	-2299	MINK1	protein_coding
ENSG00000179832	8	chr8	144176244	144176837	594	*	+	default-45846	37.5	17.1	2.19	2.12e-05	Promoter (2-3kb)	8	144179455	144201179	21725	1	ENST00000534508	-2618	MROH1	protein_coding
ENSG00000141526	17	chr17	82223936	82224686	751	*	+	default-20029	49.5	19.3	2.56	1.14e-08	Distal Intergenic	17	82228397	82237644	9248	1	ENST00000584689	-3711	SLC16A3	protein_coding
ENSG00000144029	2	chr2	95124894	95125487	594	*	+	default-26173	39.5	18.2	2.17	1.6e-05	Promoter (2-3kb)	2	95087207	95122000	34794	2	ENST00000272418	-2894	MRPS5	protein_coding
ENSG00000141577	17	chr17	81209581	81210322	742	*	+	default-19963	50	23.3	2.15	1.04e-06	Intron (ENST00000374782/ENSG00000141577, intron 2 of 24)	17	81199818	81204071	4254	2	ENST00000570482	-5510	CEP131	protein_coding
ENSG00000141668	18	chr18	72278189	72280530	2342	*	+	default-21659	386	185.4	2.08	6.02e-38	Distal Intergenic	18	72536684	72540298	3615	2	ENST00000581425	259768	CBLN2	protein_coding
ENSG00000141837	19	chr19	13395018	13395611	594	*	+	default-22703	42	17.6	2.39	5.35e-07	Intron (ENST00000614285/ENSG00000141837, intron 3 of 47)	19	13362405	13366298	3894	2	ENST00000637952	-28720	CACNA1A	protein_coding
ENSG00000141837	19	chr19	13379500	13380556	1057	*	+	default-22702	112	55.6	2.02	1.94e-11	Intron (ENST00000614285/ENSG00000141837, intron 3 of 47)	19	13362405	13366298	3894	2	ENST00000637952	-13202	CACNA1A	protein_coding
ENSG00000141837	19	chr19	13466337	13466930	594	*	+	default-22706	36	17.6	2.05	7.66e-05	Intron (ENST00000614285/ENSG00000141837, intron 1 of 47)	19	13333640	13505939	172300	2	ENST00000593160	39009	CACNA1A	protein_coding
ENSG00000141837	19	chr19	13658077	13658670	594	*	+	default-22710	43	14.3	3.01	6.88e-10	Distal Intergenic	19	13371761	13633025	261265	2	ENST00000574974	-25052	CACNA1A	protein_coding
ENSG00000141946	19	chr19	57140895	57141488	594	*	+	default-24370	33.5	13	2.58	2.26e-06	Intron (ENST00000269834/ENSG00000141946, intron 2 of 4)	19	57134096	57145202	11107	2	ENST00000269834	3714	ZIM3	protein_coding
ENSG00000141956	21	chr21	41805670	41806901	1232	*	+	default-30073	153.5	76.7	2	1.1e-14	Promoter (<=1kb)	21	41801657	41804723	3067	2	ENST00000477633	-947	PRDM15	protein_coding
ENSG00000141968	19	chr19	6778738	6779331	594	*	+	default-22325	38.5	13.2	2.92	1.96e-08	Intron (ENST00000304076/ENSG00000141968, intron 1 of 25)	19	6784118	6857366	73249	1	ENST00000599806	-4787	VAV1	protein_coding
ENSG00000141968	19	chr19	6800287	6800880	594	*	+	default-22327	40.5	18.9	2.14	1.57e-05	Intron (ENST00000304076/ENSG00000141968, intron 1 of 25)	19	6816436	6857364	40929	1	ENST00000539284	-15556	VAV1	protein_coding
ENSG00000141971	19	chr19	17408540	17410008	1469	*	+	default-22891	91	44.2	2.06	4.63e-10	Promoter (2-3kb)	19	17406145	17423799	17655	1	ENST00000600514	2395	MVB12A	protein_coding
ENSG00000141985	19	chr19	4381382	4382674	1293	*	+	default-22182	99	49.4	2	3.62e-10	Promoter (1-2kb)	19	4363853	4380292	16440	2	ENST00000598230	-1090	SH3GL1	protein_coding
ENSG00000175806	8	chr8	10323595	10324188	594	*	+	default-44293	37	15.6	2.37	2.85e-06	Promoter (2-3kb)	8	10326468	10411565	85098	1	ENST00000517594	-2280	MSRA	protein_coding
ENSG00000142046	19	chr19	41389634	41390227	594	*	+	default-23687	37	18.5	2.01	9.37e-05	Exon (ENST00000221233/ENSG00000077348, exon 4 of 6)	19	41382801	41384080	1280	1	ENST00000535712	6833	TMEM91	protein_coding
ENSG00000142065	19	chr19	36357502	36358291	790	*	+	default-23473	51	24.8	2.05	2.77e-06	Intron (ENST00000270001/ENSG00000142065, intron 4 of 4)	19	36360112	36367973	7862	2	ENST00000589280	9682	ZFP14	protein_coding
ENSG00000147649	8	chr8	97704821	97705719	899	*	+	default-45395	60	25.5	2.35	4.16e-09	Promoter (<=1kb)	8	97706412	97719087	12676	1	ENST00000522104	-693	MTDH	protein_coding
ENSG00000142178	21	chr21	43392820	43393413	594	*	+	default-30108	40	18.7	2.14	1.21e-05	Distal Intergenic	21	43421112	43422005	894	2	ENST00000478426	28592	SIK1	protein_coding
ENSG00000142185	21	chr21	44358846	44359599	754	*	+	default-30126	50.5	24.6	2.05	4.58e-06	Intron (ENST00000300482/ENSG00000142185, intron 3 of 32)	21	44353688	44443081	89394	1	ENST00000300481	5158	TRPM2	protein_coding
ENSG00000142186	11	chr11	65519944	65521819	1876	*	+	default-7507	141.5	70.3	2.01	8.01e-14	Distal Intergenic	11	65525077	65538704	13628	1	ENST00000270176	-3258	SCYL1	protein_coding
ENSG00000142197	21	chr21	36215527	36216774	1248	*	+	default-30020	173	79.1	2.19	5.22e-20	Intron (ENST00000399151/ENSG00000142197, intron 9 of 36)	21	36246301	36261915	15615	1	ENST00000463668	-29527	DOP1B	protein_coding
ENSG00000132938	13	chr13	29071078	29071671	594	*	+	default-11369	38	18.2	2.08	3.48e-05	Promoter (<=1kb)	13	29071984	29281770	209787	1	ENST00000255289	-313	MTUS2	protein_coding
ENSG00000142347	19	chr19	8563087	8563680	594	*	+	default-22422	42	20	2.1	1.17e-05	Intron (ENST00000338257/ENSG00000142347, intron 1 of 27)	19	8553222	8555777	2556	2	ENST00000599123	-7310	MYO1F	protein_coding
ENSG00000142453	19	chr19	10875309	10876050	742	*	+	default-22543	56.5	25.3	2.24	9.24e-08	Intron (ENST00000327064/ENSG00000142453, intron 1 of 15)	19	10871910	10913931	42022	1	ENST00000589693	3399	CARM1	protein_coding
ENSG00000142453	19	chr19	10873578	10874171	594	*	+	default-22542	49.5	23.7	2.09	3.72e-06	Promoter (1-2kb)	19	10871910	10913931	42022	1	ENST00000589693	1668	CARM1	protein_coding
ENSG00000142494	17	chr17	19528318	19529062	745	*	+	default-18038	87	41.5	2.1	5.08e-10	Intron (ENST00000584348/ENSG00000142494, intron 1 of 6)	17	19533462	19577597	44136	1	ENST00000571335	-4400	SLC47A1	protein_coding
ENSG00000142546	19	chr19	49554192	49554785	594	*	+	default-24066	37	12.1	3.06	6.57e-09	Promoter (2-3kb)	19	49555718	49557295	1578	2	ENST00000596477	2510	NOSIP	protein_coding
ENSG00000142549	19	chr19	51322429	51323022	594	*	+	default-24131	38	18.7	2.04	5.66e-05	Intron (ENST00000270642/ENSG00000142549, intron 2 of 7)	19	51311848	51330354	18507	1	ENST00000270642	10581	IGLON5	protein_coding
ENSG00000142609	1	chr1	1930971	1932640	1670	*	+	default-113	169.5	79.5	2.13	1.94e-18	Intron (ENST00000493964/ENSG00000142609, intron 25 of 37)	1	1921957	1927929	5973	2	ENST00000464311	-3042	CFAP74	protein_coding
ENSG00000142655	1	chr1	10477023	10477616	594	*	+	default-348	41.5	17.6	2.36	1.3e-06	Promoter (2-3kb)	1	10474982	10623286	148305	1	ENST00000491661	2041	PEX14	protein_coding
ENSG00000143036	1	chr1	94879287	94880188	902	*	+	default-1703	72.5	33.4	2.17	4.72e-09	Intron (ENST00000446120/ENSG00000143036, intron 11 of 13)	1	94867331	94895052	27722	1	ENST00000532670	11956	SLC44A3	protein_coding
ENSG00000143147	1	chr1	168152399	168153530	1132	*	+	default-2742	85	37.8	2.25	2.89e-11	Distal Intergenic	1	168079543	168137667	58125	2	ENST00000537209	-14732	GPR161	protein_coding
ENSG00000143155	1	chr1	168192279	168192872	594	*	+	default-2746	42.5	20.2	2.1	1.51e-05	3' UTR	1	168179055	168192395	13341	1	ENST00000367830	13224	TIPRL	protein_coding
ENSG00000143162	1	chr1	167569880	167571310	1431	*	+	default-2737	175	81.3	2.15	1.46e-19	Distal Intergenic	1	167541013	167553767	12755	2	ENST00000370509	-16113	CREG1	protein_coding
ENSG00000143252	1	chr1	161322827	161324154	1328	*	+	default-2677	72.5	34	2.13	1.01e-08	Promoter (<=1kb)	1	161323614	161362657	39044	1	ENST00000470743	0	SDHC	protein_coding
ENSG00000142347	19	chr19	8550882	8551682	801	*	+	default-22420	51.5	23.1	2.23	3.57e-07	Promoter (<=1kb)	19	8549580	8550656	1077	2	ENST00000595191	-226	MYO1F	protein_coding
ENSG00000143322	1	chr1	179240907	179241500	594	*	+	default-2832	49.5	24.6	2.01	9.48e-06	Distal Intergenic	1	179110581	179229684	119104	2	ENST00000392043	-11223	ABL2	protein_coding
ENSG00000143363	1	chr1	151015053	151015857	805	*	+	default-2397	51.5	23.7	2.17	7.95e-07	Intron (ENST00000467771/ENSG00000143363, intron 1 of 6)	1	151008530	151035713	27184	1	ENST00000368935	6523	PRUNE1	protein_coding
ENSG00000143374	1	chr1	150436309	150436902	594	*	+	default-2356	47	21.5	2.18	1.39e-06	Intron (ENST00000492220/ENSG00000163125, intron 3 of 10)	1	150487364	150507609	20246	1	ENST00000438568	-50462	TARS2	protein_coding
ENSG00000143374	1	chr1	150447075	150447668	594	*	+	default-2357	40.5	17.8	2.28	4.1e-06	Intron (ENST00000492220/ENSG00000163125, intron 7 of 10)	1	150487364	150507609	20246	1	ENST00000438568	-39696	TARS2	protein_coding
ENSG00000143376	1	chr1	151642994	151643976	983	*	+	default-2433	65	27.7	2.35	1.09e-09	Intron (ENST00000368841/ENSG00000143376, intron 2 of 11)	1	151638856	151693601	54746	1	ENST00000368838	4138	SNX27	protein_coding
ENSG00000143379	1	chr1	150941840	150942433	594	*	+	default-2391	35.5	16.3	2.18	3.67e-05	Intron (ENST00000271640/ENSG00000143379, intron 5 of 21)	1	150927842	150930456	2615	1	ENST00000481219	13998	SETDB1	protein_coding
ENSG00000143384	1	chr1	150586359	150586952	594	*	+	default-2370	42.5	19.3	2.2	5.41e-06	Distal Intergenic	1	150574551	150579738	5188	2	ENST00000620947	-6621	MCL1	protein_coding
ENSG00000143393	1	chr1	151301250	151303544	2295	*	+	default-2418	209	103.9	2.01	8.8e-20	Promoter (<=1kb)	1	151298425	151301866	3442	2	ENST00000469239	0	PI4KB	protein_coding
ENSG00000143469	1	chr1	210087916	210089487	1572	*	+	default-3123	160.5	80	2.01	2.27e-15	Intron (ENST00000367019/ENSG00000143469, intron 4 of 8)	1	210021046	210162967	141922	1	ENST00000534859	66870	SYT14	protein_coding
ENSG00000143473	1	chr1	210975703	210977308	1606	*	+	default-3131	783	369.3	2.12	3.37e-78	Intron (ENST00000367007/ENSG00000143473, intron 6 of 11)	1	210919759	211019190	99432	2	ENST00000639385	41882	KCNH1	protein_coding
ENSG00000143552	1	chr1	154140147	154140891	745	*	+	default-2483	47.5	20.2	2.35	2.54e-07	Intron (ENST00000368559/ENSG00000143552, intron 4 of 39)	1	153992685	154155116	162432	2	ENST00000368559	14225	NUP210L	protein_coding
ENSG00000143603	1	chr1	154684274	154684867	594	*	+	default-2503	47	21.5	2.18	1.39e-06	Distal Intergenic	1	154702729	154708226	5498	2	ENST00000515643	23359	KCNN3	protein_coding
ENSG00000196586	6	chr6	75887454	75888352	899	*	+	default-39840	61.5	29.7	2.07	3.1e-07	Promoter (1-2kb)	6	75890210	75908560	18351	1	ENST00000430435	-1858	MYO6	protein_coding
ENSG00000143751	1	chr1	226018235	226018828	594	*	+	default-3296	45.5	19.8	2.3	7.87e-07	Distal Intergenic	1	225982702	225999331	16630	2	ENST00000272091	-18904	SDE2	protein_coding
ENSG00000143919	2	chr2	44647120	44647713	594	*	+	default-25046	40.5	17.4	2.33	2.3e-06	Intron (ENST00000378494/ENSG00000143919, intron 3 of 10)	2	44676594	44743657	67064	1	ENST00000477830	-28881	CAMKMT	protein_coding
ENSG00000143924	2	chr2	42154522	42155263	742	*	+	default-24995	48	21.5	2.23	6.13e-07	Intron (ENST00000422013/ENSG00000224875, intron 1 of 3)	2	42169350	42332548	163199	1	ENST00000318522	-14087	EML4	protein_coding
ENSG00000143924	2	chr2	42122351	42123415	1065	*	+	default-24994	89.5	39.1	2.29	5.64e-12	Distal Intergenic	2	42169350	42332548	163199	1	ENST00000318522	-45935	EML4	protein_coding
ENSG00000143951	2	chr2	63453415	63454619	1205	*	+	default-25231	124	57.8	2.15	2.84e-14	Intron (ENST00000272321/ENSG00000143951, intron 6 of 17)	2	63121814	63443230	321417	2	ENST00000409120	-10185	WDPCP	protein_coding
ENSG00000177432	4	chr4	88698844	88699437	594	*	+	default-35709	35.5	16	2.21	2.81e-05	Promoter (<=1kb)	4	88695915	88698235	2321	2	ENST00000323061	-609	NAP1L5	protein_coding
ENSG00000049759	18	chr18	58322556	58323149	594	*	+	default-21563	46	19.3	2.38	1.81e-07	Promoter (<=1kb)	18	58323305	58334020	10716	1	ENST00000590020	-156	NEDD4L	protein_coding
ENSG00000144048	2	chr2	73775436	73776639	1204	*	+	default-25382	91.5	45.5	2.01	1.85e-09	Promoter (2-3kb)	2	73766868	73779582	12715	2	ENST00000477458	2943	DUSP11	protein_coding
ENSG00000144152	2	chr2	112120150	112121138	989	*	+	default-26410	65	32.1	2.03	2.17e-07	Distal Intergenic	2	112138385	112188216	49832	1	ENST00000331203	-17247	FBLN7	protein_coding
ENSG00000144182	2	chr2	99158786	99159686	901	*	+	default-26268	84.5	34	2.48	4.07e-13	Intron (ENST00000424491/ENSG00000241962, intron 4 of 13)	2	99155081	99162075	6995	1	ENST00000436234	3705	LIPT1	protein_coding
ENSG00000144224	2	chr2	135754485	135755078	594	*	+	default-26723	45.5	15.8	2.88	1.56e-09	Promoter (<=1kb)	2	135754152	135785055	30904	1	ENST00000490163	333	UBXN4	protein_coding
ENSG00000144278	2	chr2	154149908	154150501	594	*	+	default-26810	41.5	19.3	2.15	1.2e-05	Intron (ENST00000392825/ENSG00000144278, intron 4 of 12)	2	154140341	154409340	269000	1	ENST00000431076	9567	GALNT13	protein_coding
ENSG00000144290	2	chr2	161695702	161697079	1378	*	+	default-26858	281	131.8	2.13	1.14e-29	Intron (ENST00000482861/ENSG00000144290, intron 3 of 3)	2	161624461	161983359	358899	1	ENST00000446228	71241	SLC4A10	protein_coding
ENSG00000144331	2	chr2	179503506	179504696	1191	*	+	default-27002	205.5	83.7	2.46	3.96e-29	Intron (ENST00000466398/ENSG00000144331, intron 7 of 12)	2	179480894	179536503	55610	2	ENST00000495289	31807	ZNF385B	protein_coding
ENSG00000144407	2	chr2	208863410	208866013	2604	*	+	default-27282	690	308.4	2.24	7.26e-78	Distal Intergenic	2	208838363	208854503	16141	1	ENST00000487472	25047	PTH2R	protein_coding
ENSG00000144451	2	chr2	213424881	213425474	594	*	+	default-27304	38.5	13.4	2.87	2.97e-08	Intron (ENST00000331683/ENSG00000144451, intron 9 of 15)	2	213489963	214410318	920356	1	ENST00000451561	-64489	SPAG16	protein_coding
ENSG00000144452	2	chr2	215200452	215201347	896	*	+	default-27318	77.5	36.5	2.13	3.44e-09	Distal Intergenic	2	214931542	215138428	206887	2	ENST00000272895	-62024	ABCA12	protein_coding
ENSG00000144468	2	chr2	226945864	226947863	2000	*	+	default-27446	318.5	139.9	2.28	3.67e-38	Intron (ENST00000341329/ENSG00000144468, intron 6 of 6)	2	226935199	226995675	60477	1	ENST00000483268	10665	RHBDD1	protein_coding
ENSG00000144535	2	chr2	231944222	231945144	923	*	+	default-27517	81	34.3	2.36	8.2e-12	Distal Intergenic	2	231961245	232344350	383106	1	ENST00000273009	-16101	DIS3L2	protein_coding
ENSG00000144642	3	chr3	29998614	30001089	2476	*	+	default-32096	562	259.9	2.16	2.83e-59	Intron (ENST00000636680/ENSG00000144642, intron 16 of 16)	3	29988073	29991715	3643	1	ENST00000497274	10541	RBMS3	protein_coding
ENSG00000144712	3	chr3	12794052	12795906	1855	*	+	default-31930	212.5	87.2	2.44	1.2e-29	Promoter (<=1kb)	3	12796472	12834802	38331	1	ENST00000295989	-566	CAND2	protein_coding
ENSG00000144724	3	chr3	62251030	62251771	742	*	+	default-32627	53.5	22.6	2.36	3.71e-08	Intron (ENST00000295874/ENSG00000144724, intron 14 of 28)	3	62243805	62263465	19661	1	ENST00000468576	7225	PTPRG	protein_coding
ENSG00000144741	3	chr3	66088828	66089723	896	*	+	default-32639	79.5	39.1	2.03	1.37e-08	Distal Intergenic	3	66133610	66378927	245318	1	ENST00000354883	-43887	SLC25A26	protein_coding
ENSG00000144821	3	chr3	108517371	108517964	594	*	+	default-33481	55.5	24.2	2.3	5.22e-08	Intron (ENST00000273353/ENSG00000144821, intron 1 of 41)	3	108380369	108529322	148954	2	ENST00000273353	11358	MYH15	protein_coding
ENSG00000129460	14	chr14	23467629	23468222	594	*	+	default-12562	50.5	21.7	2.32	1.51e-07	Promoter (1-2kb)	14	23469688	23478193	8506	1	ENST00000408901	-1466	NGDN	protein_coding
ENSG00000144847	3	chr3	119028958	119029551	594	*	+	default-33550	35.5	15.2	2.34	9.05e-06	Intron (ENST00000425327/ENSG00000144847, intron 2 of 7)	3	118902391	119034728	132338	2	ENST00000491903	5177	IGSF11	protein_coding
ENSG00000144959	3	chr3	172627750	172628667	918	*	+	default-34089	104.5	45.7	2.29	1.03e-13	Downstream (1-2kb)	3	172633775	172636184	2410	2	ENST00000470419	7517	NCEH1	protein_coding
ENSG00000145014	3	chr3	194599600	194600341	742	*	+	default-34340	52.5	22.8	2.3	1.18e-07	Intron (ENST00000392432/ENSG00000145014, intron 10 of 10)	3	194587873	194589946	2074	2	ENST00000476750	-9654	TMEM44	protein_coding
ENSG00000145041	3	chr3	51475457	51476050	594	*	+	default-32494	37.5	18	2.08	5.84e-05	Intron (ENST00000423656/ENSG00000145041, intron 2 of 24)	3	51397842	51483838	85997	2	ENST00000335891	7788	DCAF1	protein_coding
ENSG00000145247	4	chr4	48885653	48887933	2281	*	+	default-35007	429.5	204.5	2.1	1.08e-42	Intron (ENST00000508632/ENSG00000145247, intron 6 of 6)	4	48892771	48897203	4433	2	ENST00000512087	9270	OCIAD2	protein_coding
ENSG00000145287	4	chr4	83102518	83103467	950	*	+	default-35659	53.5	25.7	2.08	1.62e-06	Intron (ENST00000311507/ENSG00000145287, intron 3 of 4)	4	83090688	83109843	19156	2	ENST00000411416	6376	PLAC8	protein_coding
ENSG00000167483	19	chr19	17521813	17522406	594	*	+	default-22902	41.5	18.2	2.28	3.12e-06	Promoter (<=1kb)	19	17523301	17549811	26511	1	ENST00000595684	-895	NIBAN3	protein_coding
ENSG00000145287	4	chr4	83181731	83183019	1289	*	+	default-35663	77.5	38.4	2.02	2.91e-08	Distal Intergenic	4	83090806	83137075	46270	2	ENST00000505406	-44656	PLAC8	protein_coding
ENSG00000145491	5	chr5	10451995	10452588	594	*	+	default-36670	42.5	17.6	2.42	5.35e-07	Intron (ENST00000503804/ENSG00000145491, intron 4 of 5)	5	10442081	10461538	19458	1	ENST00000512022	9914	ROPN1L	protein_coding
ENSG00000145555	5	chr5	16767596	16768189	594	*	+	default-36725	45	20.6	2.18	2.39e-06	Intron (ENST00000274203/ENSG00000145555, intron 10 of 40)	5	16704579	16758226	53648	2	ENST00000510401	-9370	MYO10	protein_coding
ENSG00000145808	5	chr5	129536102	129538145	2044	*	+	default-37799	922	406	2.27	1.05e-106	Intron (ENST00000274487/ENSG00000145808, intron 6 of 22)	5	129461676	129528543	66868	1	ENST00000502709	74426	ADAMTS19	protein_coding
ENSG00000145808	5	chr5	129580935	129581680	746	*	+	default-37802	93	44.4	2.1	1.33e-10	Intron (ENST00000274487/ENSG00000145808, intron 7 of 22)	5	129688100	129735048	46949	1	ENST00000509467	-106420	ADAMTS19	protein_coding
ENSG00000145864	5	chr5	161307806	161308399	594	*	+	default-38216	46	22.8	2.01	1.33e-05	Intron (ENST00000393959/ENSG00000145864, intron 9 of 9)	5	161288429	161546643	258215	2	ENST00000393959	238244	GABRB2	protein_coding
ENSG00000146049	6	chr6	24289904	24290497	594	*	+	default-38869	96	47.4	2.02	4.01e-10	Intron (ENST00000378454/ENSG00000146038, intron 5 of 9)	6	24356903	24358284	1382	1	ENST00000274766	-66406	KAAG1	protein_coding
ENSG00000146067	5	chr5	177547155	177547748	594	*	+	default-38414	56.5	25.3	2.24	9.24e-08	5' UTR	5	177538085	177553266	15182	2	ENST00000506432	5518	FAM193B	protein_coding
ENSG00000146143	6	chr6	57582696	57583885	1190	*	+	default-39435	315	139.3	2.26	1.87e-37	Intron (ENST00000615550/ENSG00000146143, intron 10 of 13)	6	57532411	57587111	54701	1	ENST00000550475	50285	PRIM2	protein_coding
ENSG00000146151	6	chr6	55421437	55422030	594	*	+	default-39421	41.5	13.8	3	2.65e-09	Distal Intergenic	6	55435419	55439728	4310	2	ENST00000507223	17698	HMGCLL1	protein_coding
ENSG00000146205	2	chr2	241206679	241207272	594	*	+	default-27666	40	16.9	2.36	1.26e-06	Intron (ENST00000274979/ENSG00000146205, intron 10 of 24)	2	241212148	241212876	729	1	ENST00000471606	-4876	ANO7	protein_coding
ENSG00000146223	6	chr6	42875377	42875970	594	*	+	default-39296	39	18.9	2.06	3.39e-05	Distal Intergenic	6	42879618	42887301	7684	1	ENST00000483998	-3648	RPL7L1	protein_coding
ENSG00000146350	6	chr6	121024401	121026347	1947	*	+	default-40208	389.5	169.2	2.3	2.18e-47	Distal Intergenic	6	121080859	121106170	25312	2	ENST00000519972	79823	TBC1D32	protein_coding
ENSG00000146555	7	chr7	4283793	4284729	937	*	+	default-40983	79	36.7	2.15	9.42e-10	Distal Intergenic	7	4232887	4237671	4785	1	ENST00000467827	50906	SDK1	protein_coding
ENSG00000146555	7	chr7	4309040	4309794	755	*	+	default-40985	42.5	19.6	2.17	7.04e-06	Distal Intergenic	7	4232887	4237671	4785	1	ENST00000467827	76153	SDK1	protein_coding
ENSG00000146555	7	chr7	4179858	4180761	904	*	+	default-40978	61	30.1	2.03	4.96e-07	Intron (ENST00000404826/ENSG00000146555, intron 35 of 44)	7	4174222	4179258	5037	1	ENST00000481856	5636	SDK1	protein_coding
ENSG00000146677	7	chr7	44453756	44454806	1051	*	+	default-41423	86.5	41.3	2.09	8.44e-10	Intron (ENST00000355451/ENSG00000015676, intron 2 of 5)	7	44467897	44468304	408	1	ENST00000487895	-13091	AC004453.1	processed_pseudogene
ENSG00000146700	7	chr7	76384016	76384935	920	*	+	default-42756	68	29	2.35	4.85e-10	Distal Intergenic	7	76389334	76393490	4157	2	ENST00000492979	8555	SSC4D	protein_coding
ENSG00000146776	7	chr7	105694903	105695496	594	*	+	default-43215	52.5	23.3	2.25	2.07e-07	Intron (ENST00000419735/ENSG00000146776, intron 3 of 11)	7	105613733	105691637	77905	2	ENST00000472195	-3266	ATXN7L1	protein_coding
ENSG00000146839	7	chr7	100752312	100752905	594	*	+	default-43029	35.5	16.7	2.13	6.15e-05	Exon (ENST00000538115/ENSG00000146839, exon 14 of 47)	7	100734021	100797796	63776	1	ENST00000618565	18291	ZAN	protein_coding
ENSG00000147434	8	chr8	42784511	42785104	594	*	+	default-44612	41	20	2.05	2.52e-05	Intron (ENST00000533810/ENSG00000147434, intron 1 of 4)	8	42756629	42796392	39764	2	ENST00000533810	11288	CHRNA6	protein_coding
ENSG00000147439	8	chr8	22661454	22662047	594	*	+	default-44403	33	14.5	2.28	2.11e-05	Intron (ENST00000276416/ENSG00000147439, intron 1 of 8)	8	22621270	22669079	47810	2	ENST00000519335	7032	BIN3	protein_coding
ENSG00000147457	8	chr8	23240772	23241990	1219	*	+	default-44412	83.5	41.3	2.02	7.59e-09	Promoter (1-2kb)	8	23243637	23261992	18356	1	ENST00000397677	-1647	CHMP7	protein_coding
ENSG00000147481	8	chr8	50173586	50175506	1921	*	+	default-45048	234.5	114.7	2.04	1.11e-22	Promoter (1-2kb)	8	50172561	50792861	620301	1	ENST00000520825	1025	SNTG1	protein_coding
ENSG00000147570	8	chr8	65978846	65979439	594	*	+	default-45160	36.5	17.6	2.08	7.66e-05	Distal Intergenic	8	66021560	66080465	58906	1	ENST00000524076	-42121	DNAJC5B	protein_coding
ENSG00000147649	8	chr8	97673090	97673683	594	*	+	default-45393	35	16.9	2.07	7.88e-05	Intron (ENST00000336273/ENSG00000147649, intron 2 of 11)	8	97691019	97724652	33634	1	ENST00000519293	-17336	MTDH	protein_coding
ENSG00000179709	19	chr19	55946943	55947684	742	*	+	default-24330	48	20.4	2.35	1.43e-07	Promoter (<=1kb)	19	55947832	55988629	40798	1	ENST00000291971	-148	NLRP8	protein_coding
ENSG00000147649	8	chr8	97708023	97708950	928	*	+	default-45396	87.5	42.2	2.07	1.05e-09	Promoter (1-2kb)	8	97706412	97719087	12676	1	ENST00000522104	1611	MTDH	protein_coding
ENSG00000147687	8	chr8	124499492	124500085	594	*	+	default-45578	42	18	2.33	9.89e-07	Intron (ENST00000522927/ENSG00000147687, intron 6 of 8)	8	124493803	124504698	10896	2	ENST00000518485	4613	TATDN1	protein_coding
ENSG00000147687	8	chr8	124517680	124518647	968	*	+	default-45579	72	33.4	2.16	4.72e-09	Intron (ENST00000522927/ENSG00000147687, intron 3 of 8)	8	124503895	124522201	18307	2	ENST00000521973	3554	TATDN1	protein_coding
ENSG00000147799	8	chr8	144633960	144635211	1252	*	+	default-45870	116.5	55.6	2.1	1.04e-12	Distal Intergenic	8	144529179	144605816	76638	2	ENST00000276826	-28144	ARHGAP39	protein_coding
ENSG00000147872	9	chr9	19134701	19135294	594	*	+	default-46036	39	18.7	2.09	2.65e-05	Intron (ENST00000434144/ENSG00000147872, intron 1 of 5)	9	19115770	19127576	11807	2	ENST00000276914	-7125	PLIN2	protein_coding
ENSG00000148357	9	chr9	130376753	130377346	594	*	+	default-48193	40.5	16.3	2.49	4.83e-07	Intron (ENST00000624552/ENSG00000148357, intron 52 of 97)	9	130384449	130419582	35134	1	ENST00000487727	-7103	HMCN2	protein_coding
ENSG00000148399	9	chr9	137565024	137568917	3894	*	+	default-48419	322.5	147	2.19	8.68e-36	Promoter (<=1kb)	9	137556603	137565493	8891	2	ENST00000497237	0	DPH7	protein_coding
ENSG00000148481	10	chr10	15751697	15752290	594	*	+	default-3911	36	12.7	2.83	7.31e-08	Distal Intergenic	10	15778854	15782335	3482	2	ENST00000476912	30045	MINDY3	protein_coding
ENSG00000148737	10	chr10	112924827	112925907	1081	*	+	default-5418	72.5	28.8	2.52	9.6e-12	Distal Intergenic	10	112950250	113167678	217429	1	ENST00000355995	-24343	TCF7L2	protein_coding
ENSG00000148798	10	chr10	103284839	103285893	1055	*	+	default-5340	72	35.8	2.01	6.85e-08	Intron (ENST00000369849/ENSG00000148798, intron 1 of 2)	10	103277163	103290351	13189	1	ENST00000369849	7676	INA	protein_coding
ENSG00000143257	1	chr1	161239036	161239629	594	*	+	default-2674	34	13.8	2.46	3.4e-06	Promoter (<=1kb)	1	161229666	161238302	8637	2	ENST00000367983	-734	NR1I3	protein_coding
ENSG00000148935	11	chr11	22597768	22598361	594	*	+	default-6129	34.5	15.2	2.28	2.13e-05	Distal Intergenic	11	22625642	22749190	123549	1	ENST00000528582	-27281	GAS2	protein_coding
ENSG00000149177	11	chr11	47970994	47971587	594	*	+	default-6368	42.5	19.3	2.2	5.41e-06	Distal Intergenic	11	47980558	48170841	190284	1	ENST00000613246	-8971	PTPRJ	protein_coding
ENSG00000149177	11	chr11	47963885	47964649	765	*	+	default-6367	47.5	23.5	2.02	1.28e-05	Distal Intergenic	11	47980558	48170841	190284	1	ENST00000613246	-15909	PTPRJ	protein_coding
ENSG00000149262	11	chr11	77955366	77955959	594	*	+	default-7817	45.5	22.6	2.01	2.19e-05	3' UTR	11	77922353	77938771	16419	2	ENST00000525931	-16595	INTS4	protein_coding
ENSG00000149403	11	chr11	120780615	120781208	594	*	+	default-8182	46.5	22.4	2.08	8.32e-06	Intron (ENST00000527524/ENSG00000149403, intron 3 of 20)	11	120858240	120862034	3795	1	ENST00000527130	-77032	GRIK4	protein_coding
ENSG00000149418	11	chr11	130175464	130176057	594	*	+	default-8282	42	20.4	2.06	1.92e-05	Intron (ENST00000278742/ENSG00000149418, intron 1 of 18)	11	130189325	130196436	7112	1	ENST00000530532	-13268	ST14	protein_coding
ENSG00000149516	11	chr11	60067037	60068725	1689	*	+	default-7287	109.5	49.2	2.23	1.43e-13	Promoter (<=1kb)	11	60069531	60070981	1451	1	ENST00000528952	-806	MS4A3	protein_coding
ENSG00000149636	20	chr20	36764869	36765921	1053	*	+	default-28867	75.5	34.9	2.16	2.74e-09	Intron (ENST00000426836/ENSG00000149636, intron 5 of 10)	20	36751795	36773720	21926	2	ENST00000373740	7799	DSN1	protein_coding
ENSG00000149646	20	chr20	35974837	35975730	894	*	+	default-28835	170.5	83.9	2.03	1.1e-16	3' UTR	20	35968623	36030669	62047	1	ENST00000538900	6214	CNBD2	protein_coding
ENSG00000149742	11	chr11	63367841	63369052	1212	*	+	default-7400	392	193.8	2.02	5.36e-36	Promoter (<=1kb)	11	63369789	63409958	40170	1	ENST00000536333	-737	SLC22A9	protein_coding
ENSG00000149781	11	chr11	64213026	64213771	746	*	+	default-7434	70.5	30.1	2.34	3.83e-10	Promoter (1-2kb)	11	64211704	64220016	8313	1	ENST00000546255	1322	FERMT3	protein_coding
ENSG00000149798	11	chr11	65324250	65324843	594	*	+	default-7486	45	21.1	2.13	4.04e-06	Distal Intergenic	11	65317042	65321621	4580	1	ENST00000533419	7208	CDC42EP2	protein_coding
ENSG00000149948	12	chr12	65805513	65806106	594	*	+	default-9942	37	18.5	2.01	9.37e-05	Intron (ENST00000489520/ENSG00000241749, intron 1 of 1)	12	65824131	65966295	142165	1	ENST00000403681	-18025	HMGA2	protein_coding
ENSG00000150244	11	chr11	55215167	55215760	594	*	+	default-7230	41.5	17.8	2.33	1.75e-06	Distal Intergenic	11	55262182	55271119	8938	1	ENST00000417545	-46422	TRIM48	protein_coding
ENSG00000150244	11	chr11	55244782	55245375	594	*	+	default-7232	38	18	2.11	2.71e-05	Distal Intergenic	11	55262182	55271119	8938	1	ENST00000417545	-16807	TRIM48	protein_coding
ENSG00000150275	10	chr10	53991187	53991931	745	*	+	default-4711	46	20.9	2.2	1.39e-06	Intron (ENST00000373965/ENSG00000150275, intron 21 of 34)	10	53821276	53907217	85942	2	ENST00000463095	-83970	PCDH15	protein_coding
ENSG00000150471	4	chr4	61870737	61871479	743	*	+	default-35516	60.5	25.7	2.35	5.62e-09	Intron (ENST00000512091/ENSG00000150471, intron 8 of 25)	4	61895741	62072437	176697	1	ENST00000502815	-24262	ADGRL3	protein_coding
ENSG00000070081	11	chr11	17265621	17266214	594	*	+	default-6085	46	16.7	2.76	2.73e-09	Promoter (2-3kb)	11	17269198	17296166	26969	1	ENST00000526120	-2984	NUCB2	protein_coding
ENSG00000150527	14	chr14	39259430	39262459	3030	*	+	default-12722	1038	507.7	2.04	1.92e-94	Promoter (2-3kb)	14	39265284	39293311	28028	1	ENST00000554392	-2825	MIA2	protein_coding
ENSG00000150556	2	chr2	149253801	149255022	1222	*	+	default-26781	216	97.5	2.21	3.61e-25	Distal Intergenic	2	149204525	149215258	10734	1	ENST00000280115	49276	LYPD6B	protein_coding
ENSG00000150637	18	chr18	69900277	69902182	1906	*	+	default-21643	148.5	71.2	2.09	1.28e-15	Intron (ENST00000280200/ENSG00000150637, intron 3 of 6)	18	69831158	69895809	64652	2	ENST00000578928	-4468	CD226	protein_coding
ENSG00000150667	15	chr15	39790431	39791672	1242	*	+	default-14311	105.5	48.8	2.16	2.02e-12	Intron (ENST00000558616/ENSG00000259580, intron 1 of 2)	15	39600031	39782830	182800	2	ENST00000350221	-7601	FSIP1	protein_coding
ENSG00000150672	11	chr11	83704242	83704835	594	*	+	default-7855	35	14.3	2.45	2.59e-06	Intron (ENST00000533669/ENSG00000255311, intron 6 of 7)	11	83541691	83724922	183232	2	ENST00000434967	20087	DLG2	protein_coding
ENSG00000150938	2	chr2	36505770	36506580	811	*	+	default-24934	45.5	21.3	2.14	5.21e-06	Intron (ENST00000280527/ENSG00000150938, intron 8 of 16)	2	36513690	36529512	15823	1	ENST00000413985	-7110	CRIM1	protein_coding
ENSG00000030066	11	chr11	47787437	47788030	594	*	+	default-6358	34.5	15.8	2.18	4.84e-05	Promoter (<=1kb)	11	47784664	47787079	2416	2	ENST00000532773	-358	NUP160	protein_coding
ENSG00000150977	12	chr12	123423301	123424054	754	*	+	default-10715	52.5	25.7	2.04	3.4e-06	Intron (ENST00000280571/ENSG00000150977, intron 2 of 3)	12	123410683	123436717	26035	2	ENST00000280571	12663	RILPL2	protein_coding
ENSG00000150977	12	chr12	123430156	123430749	594	*	+	default-10717	34.5	16	2.15	6.27e-05	Exon (ENST00000280571/ENSG00000150977, exon 2 of 4)	12	123410683	123436717	26035	2	ENST00000280571	5968	RILPL2	protein_coding
ENSG00000151065	12	chr12	1958611	1959204	594	*	+	default-8402	36	17.8	2.02	9.72e-05	Intron (ENST00000280665/ENSG00000151065, intron 5 of 8)	12	1952777	1966141	13365	2	ENST00000536665	6937	DCP1B	protein_coding
ENSG00000151229	12	chr12	39928960	39930016	1057	*	+	default-9449	60	28.6	2.1	1.95e-07	Intron (ENST00000280871/ENSG00000151229, intron 4 of 9)	12	39829408	39871881	42474	2	ENST00000465517	-57079	SLC2A13	protein_coding
ENSG00000151239	12	chr12	43790605	43791498	894	*	+	default-9475	72.5	29.2	2.48	1.86e-11	Downstream (2-3kb)	12	43795556	43797851	2296	2	ENST00000551789	6353	TWF1	protein_coding
ENSG00000151240	10	chr10	336648	337930	1283	*	+	default-3660	73.5	34	2.16	4.68e-09	Intron (ENST00000381496/ENSG00000151240, intron 28 of 35)	10	324639	329526	4888	2	ENST00000434695	-7122	DIP2C	protein_coding
ENSG00000151322	14	chr14	33198002	33198595	594	*	+	default-12632	39.5	17.8	2.22	9.39e-06	Intron (ENST00000551634/ENSG00000151322, intron 1 of 10)	14	33213678	33681042	467365	1	ENST00000547068	-15083	NPAS3	protein_coding
ENSG00000151322	14	chr14	33831288	33832534	1247	*	+	default-12633	276	131.6	2.1	3.87e-28	Distal Intergenic	14	33735241	33780871	45631	1	ENST00000552874	96047	NPAS3	protein_coding
ENSG00000151348	11	chr11	44215566	44216313	748	*	+	default-6272	65.5	29.2	2.24	8.15e-09	Intron (ENST00000533608/ENSG00000151348, intron 10 of 13)	11	44206865	44244301	37437	1	ENST00000528159	8701	EXT2	protein_coding
ENSG00000151366	11	chr11	78088045	78090373	2329	*	+	default-7820	143	70.7	2.02	3.04e-14	Distal Intergenic	11	78068304	78080219	11916	2	ENST00000281031	-7826	NDUFC2	protein_coding
ENSG00000151376	11	chr11	86655777	86657662	1886	*	+	default-7873	433	195.3	2.22	1.11e-48	Intron (ENST00000393324/ENSG00000151376, intron 1 of 13)	11	86667739	86671822	4084	2	ENST00000534638	14160	ME3	protein_coding
ENSG00000151388	5	chr5	33708171	33709769	1599	*	+	default-36840	185	92	2.01	1.11e-17	Intron (ENST00000504830/ENSG00000151388, intron 3 of 23)	5	33603442	33624351	20910	2	ENST00000506952	-83820	ADAMTS12	protein_coding
ENSG00000151445	14	chr14	77447369	77448200	832	*	+	default-13188	49	24.4	2.01	7.55e-06	Intron (ENST00000327028/ENSG00000151445, intron 7 of 19)	14	77440260	77444290	4031	2	ENST00000555854	-3079	VIPAS39	protein_coding
ENSG00000151612	4	chr4	145846048	145847290	1243	*	+	default-36089	129.5	58.9	2.2	2.06e-15	Promoter (<=1kb)	4	145819838	145845992	26155	2	ENST00000509940	-56	ZNF827	protein_coding
ENSG00000151617	4	chr4	147531763	147532504	742	*	+	default-36096	59.5	28.1	2.12	2.55e-07	Promoter (<=1kb)	4	147531643	147543980	12338	1	ENST00000503721	120	EDNRA	protein_coding
ENSG00000151640	10	chr10	132221192	132222334	1143	*	+	default-5683	77.5	34.7	2.23	4.27e-10	Intron (ENST00000462160/ENSG00000165752, intron 10 of 12)	10	132203553	132204907	1355	1	ENST00000471544	17639	DPYSL4	protein_coding
ENSG00000151690	2	chr2	190430616	190431400	785	*	+	default-27066	62	28.8	2.15	5.32e-08	Intron (ENST00000417958/ENSG00000151690, intron 2 of 3)	2	190435301	190436498	1198	1	ENST00000445546	-3901	MFSD6	protein_coding
ENSG00000151743	12	chr12	31693072	31693992	921	*	+	default-8757	63	27.2	2.31	3.37e-09	Intron (ENST00000281471/ENSG00000151743, intron 5 of 6)	12	31701868	31714951	13084	2	ENST00000506446	20959	AMN1	protein_coding
ENSG00000151789	3	chr3	22214069	22216099	2031	*	+	default-32029	381.5	156.8	2.43	1.08e-51	Intron (ENST00000494118/ENSG00000151789, intron 1 of 6)	3	22133582	22169016	35435	2	ENST00000497570	-45053	ZNF385D	protein_coding
ENSG00000151789	3	chr3	22350464	22351057	594	*	+	default-32030	37.5	15.2	2.47	1.51e-06	Intron (ENST00000494118/ENSG00000151789, intron 1 of 6)	3	21437012	22372632	935621	2	ENST00000494118	21575	ZNF385D	protein_coding
ENSG00000151790	4	chr4	155813620	155814213	594	*	+	default-36157	40.5	19.8	2.05	4.18e-05	Distal Intergenic	4	155854738	155905156	50419	1	ENST00000503634	-40525	TDO2	protein_coding
ENSG00000151835	13	chr13	23397835	23398428	594	*	+	default-11302	41	15.4	2.67	4.51e-08	Intron (ENST00000382292/ENSG00000151835, intron 1 of 8)	13	23328826	23411513	82688	2	ENST00000382292	13085	SACS	protein_coding
ENSG00000176198	14	chr14	20236789	20237382	594	*	+	default-12473	37.5	16.9	2.22	1.62e-05	Promoter (1-2kb)	14	20239286	20244349	5064	1	ENST00000641082	-1904	OR11H4	protein_coding
ENSG00000151914	6	chr6	56778139	56781325	3187	*	+	default-39430	1436.5	650	2.21	2.09e-155	Intron (ENST00000421834/ENSG00000151914, intron 1 of 93)	6	56670675	56785879	115205	2	ENST00000522538	4554	DST	protein_coding
ENSG00000151963	10	chr10	37879531	37881173	1643	*	+	default-4124	87	41.5	2.1	5.08e-10	Promoter (2-3kb)	10	37883594	37884109	516	1	ENST00000406795	-2421	ZNF37CP	unprocessed_pseudogene
ENSG00000152078	1	chr1	95105409	95106002	594	*	+	default-1707	68	33.8	2.01	1.56e-07	Distal Intergenic	1	95117338	95197607	80270	1	ENST00000370203	-11336	TLCD4	protein_coding
ENSG00000152207	13	chr13	48668621	48670249	1629	*	+	default-11523	305	142.6	2.14	2.75e-32	Intron (ENST00000614739/ENSG00000152207, intron 1 of 4)	13	48653729	48706861	53133	1	ENST00000622559	14892	CYSLTR2	protein_coding
ENSG00000130703	20	chr20	62229740	62230333	594	*	+	default-29249	39.5	18.2	2.17	1.6e-05	Promoter (1-2kb)	20	62231922	62236299	4378	1	ENST00000615516	-1589	OSBPL2	protein_coding
ENSG00000152208	4	chr4	93551689	93553584	1896	*	+	default-35736	346	160.8	2.15	7.73e-37	Intron (ENST00000282020/ENSG00000152208, intron 13 of 15)	4	93769230	93810157	40928	1	ENST00000637838	-215646	GRID2	protein_coding
ENSG00000152223	18	chr18	45971448	45972041	594	*	+	default-21458	34	14.9	2.28	1.6e-05	Distal Intergenic	18	45907865	45967274	59410	2	ENST00000587974	-4174	EPG5	protein_coding
ENSG00000152240	18	chr18	46115247	46116417	1171	*	+	default-21464	75.5	37.6	2.01	4.91e-08	Promoter (<=1kb)	18	46115068	46128269	13202	1	ENST00000588704	179	HAUS1	protein_coding
ENSG00000152242	18	chr18	46195848	46196740	893	*	+	default-21469	64.5	21.7	2.97	1.67e-13	Intron (ENST00000587591/ENSG00000152242, intron 1 of 1)	18	46174086	46232936	58851	1	ENST00000615553	21762	C18orf25	protein_coding
ENSG00000152270	11	chr11	14721178	14722568	1391	*	+	default-6063	319	155.5	2.05	1.29e-30	Intron (ENST00000282096/ENSG00000152270, intron 1 of 15)	11	14698839	14700926	2088	1	ENST00000532740	22339	PDE3B	protein_coding
ENSG00000152455	10	chr10	14894230	14894823	594	*	+	default-3902	80.5	30.5	2.64	7.44e-14	Intron (ENST00000378331/ENSG00000152455, intron 1 of 4)	10	14881500	14903593	22094	1	ENST00000358298	12730	SUV39H2	protein_coding
ENSG00000152455	10	chr10	14892890	14893631	742	*	+	default-3901	75	32.5	2.31	1.34e-10	Intron (ENST00000378331/ENSG00000152455, intron 1 of 4)	10	14881500	14903593	22094	1	ENST00000358298	11390	SUV39H2	protein_coding
ENSG00000152518	2	chr2	43166351	43167114	764	*	+	default-25025	63.5	23.5	2.7	1.19e-11	Distal Intergenic	2	43222402	43226609	4208	2	ENST00000282388	59495	ZFP36L2	protein_coding
ENSG00000152558	11	chr11	102443954	102445389	1436	*	+	default-7975	257.5	122.6	2.1	2.65e-26	Intron (ENST00000361236/ENSG00000152558, intron 1 of 3)	11	102402034	102449452	47419	2	ENST00000531103	4063	TMEM123	protein_coding
ENSG00000152670	5	chr5	55802690	55804100	1411	*	+	default-37217	262.5	112.5	2.33	2.25e-33	Intron (ENST00000514278/ENSG00000152670, intron 17 of 20)	5	55780057	55782329	2273	1	ENST00000509312	22633	DDX4	protein_coding
ENSG00000152705	5	chr5	134954827	134955719	893	*	+	default-37895	59	27.9	2.11	1.99e-07	Intron (ENST00000254908/ENSG00000132570, intron 2 of 3)	5	134967906	135011707	43802	1	ENST00000282611	-12187	CATSPER3	protein_coding
ENSG00000152767	13	chr13	98445872	98446465	594	*	+	default-11773	36.5	16.9	2.16	3.62e-05	Promoter (<=1kb)	13	98445153	98447844	2692	1	ENST00000594346	719	FARP1	protein_coding
ENSG00000152936	12	chr12	25686564	25687466	903	*	+	default-8699	60	24.6	2.44	1.19e-09	Distal Intergenic	12	25546510	25648579	102070	2	ENST00000542224	-37985	LMNTD1	protein_coding
ENSG00000153015	5	chr5	64857718	64858607	890	*	+	default-37279	87.5	40	2.19	8.59e-11	Intron (ENST00000381070/ENSG00000153015, intron 10 of 13)	5	64884156	65018591	134436	1	ENST00000545000	-25549	CWC27	protein_coding
ENSG00000153046	6	chr6	4737111	4737854	744	*	+	default-38647	41	19.1	2.15	9.25e-06	Intron (ENST00000328908/ENSG00000153046, intron 3 of 8)	6	4715841	4892112	176272	1	ENST00000491864	21270	CDYL	protein_coding
ENSG00000153046	6	chr6	4831095	4831688	594	*	+	default-38650	36.5	15.8	2.31	9.22e-06	Intron (ENST00000328908/ENSG00000153046, intron 3 of 8)	6	4836098	4954373	118276	1	ENST00000449732	-4410	CDYL	protein_coding
ENSG00000153060	16	chr16	10652150	10653238	1089	*	+	default-15464	91	42.2	2.16	4.98e-11	Intron (ENST00000574923/ENSG00000153060, intron 1 of 2)	16	10627501	10671778	44278	2	ENST00000574923	18540	TEKT5	protein_coding
ENSG00000101104	20	chr20	44920603	44921349	747	*	+	default-28969	64	30.8	2.08	1.1e-07	Promoter (<=1kb)	20	44921611	44959035	37425	1	ENST00000490798	-262	PABPC1L	protein_coding
ENSG00000153214	2	chr2	112068237	112069382	1146	*	+	default-26408	116.5	51.6	2.26	9.79e-15	Intron (ENST00000283206/ENSG00000153214, intron 4 of 18)	2	112055720	112081411	25692	1	ENST00000452614	12517	TMEM87B	protein_coding
ENSG00000153233	12	chr12	70820230	70820823	594	*	+	default-9991	45.5	19.1	2.38	3.23e-07	Intron (ENST00000283228/ENSG00000153233, intron 2 of 13)	12	70638931	70788982	150052	2	ENST00000342084	-31248	PTPRR	protein_coding
ENSG00000153574	2	chr2	88720688	88721865	1178	*	+	default-25536	115.5	56.9	2.03	8.88e-12	Intron (ENST00000283646/ENSG00000153574, intron 3 of 8)	2	88691644	88750935	59292	1	ENST00000283646	29044	RPIA	protein_coding
ENSG00000153707	9	chr9	8285647	8286432	786	*	+	default-45972	47	21.5	2.18	1.39e-06	Distal Intergenic	9	8436647	8484259	47613	2	ENST00000637354	197827	PTPRD	protein_coding
ENSG00000153774	16	chr16	75424097	75424853	757	*	+	default-17099	44	21.3	2.06	1.12e-05	Intron (ENST00000283882/ENSG00000153774, intron 1 of 6)	16	75414633	75433391	18759	2	ENST00000566254	8538	CFDP1	protein_coding
ENSG00000148843	10	chr10	103402242	103402835	594	*	+	default-5350	42.5	19.3	2.2	5.41e-06	Promoter (<=1kb)	10	103403227	103405372	2146	1	ENST00000471061	-392	PDCD11	protein_coding
ENSG00000154127	11	chr11	122688380	122688973	594	*	+	default-8195	62	30.1	2.06	2.38e-07	Intron (ENST00000284273/ENSG00000154127, intron 1 of 13)	11	122709262	122779595	70334	1	ENST00000526386	-20289	UBASH3B	protein_coding
ENSG00000154162	5	chr5	22696036	22696629	594	*	+	default-36767	38	17.8	2.14	2.1e-05	Intron (ENST00000504376/ENSG00000154162, intron 1 of 13)	5	22278011	22638994	360984	2	ENST00000520668	-57042	CDH12	protein_coding
ENSG00000154240	17	chr17	65963717	65964310	594	*	+	default-19626	37.5	16.7	2.25	1.24e-05	Intron (ENST00000535342/ENSG00000154240, intron 17 of 26)	17	65851868	65941566	89699	2	ENST00000584987	-22151	CEP112	protein_coding
ENSG00000154240	17	chr17	65862131	65862724	594	*	+	default-19624	36.5	16.5	2.22	2.14e-05	Intron (ENST00000535342/ENSG00000154240, intron 20 of 26)	17	65688230	65873648	185419	2	ENST00000580482	10924	CEP112	protein_coding
ENSG00000154274	4	chr4	37571362	37572551	1190	*	+	default-34873	110	53.2	2.07	6.41e-12	Intron (ENST00000381980/ENSG00000154274, intron 2 of 3)	4	37584233	37591826	7594	1	ENST00000284437	-11682	C4orf19	protein_coding
ENSG00000154310	3	chr3	171051622	171052215	594	*	+	default-34071	38	16.3	2.34	2.95e-06	Distal Intergenic	3	171063552	171064042	491	2	ENST00000464785	11827	TNIK	protein_coding
ENSG00000163440	4	chr4	55594550	55595143	594	*	+	default-35462	37	15.8	2.34	3.87e-06	Promoter (2-3kb)	4	55556525	55592212	35688	2	ENST00000295645	-2338	PDCL2	protein_coding
ENSG00000154556	4	chr4	185731275	185731868	594	*	+	default-36380	40	13.2	3.03	2.13e-09	Intron (ENST00000448662/ENSG00000154556, intron 1 of 20)	4	185678423	185740330	61908	2	ENST00000452351	8462	SORBS2	protein_coding
ENSG00000154608	4	chr4	118526838	118527431	594	*	+	default-35892	37.5	17.6	2.13	3.56e-05	Intron (ENST00000502249/ENSG00000154608, intron 11 of 16)	4	118467590	118554100	86511	1	ENST00000502249	59248	CEP170P1	transcribed_unprocessed_pseudogene
ENSG00000154645	21	chr21	18314966	18316321	1356	*	+	default-29891	221	109.4	2.02	5.02e-21	Exon (ENST00000284885/ENSG00000154646, exon 17 of 25)	21	18256502	18267365	10864	1	ENST00000338326	58464	CHODL	protein_coding
ENSG00000154975	17	chr17	52081357	52082098	742	*	+	default-19385	72	33.6	2.14	6.11e-09	Intron (ENST00000570565/ENSG00000154975, intron 1 of 8)	17	51630320	52158063	527744	2	ENST00000571371	75965	CA10	protein_coding
ENSG00000154997	7	chr7	55868656	55869415	760	*	+	default-41586	63.5	31.6	2.01	5.81e-07	Distal Intergenic	7	55793544	55862789	69246	2	ENST00000388975	-5867	SEPTIN14	protein_coding
ENSG00000155011	4	chr4	107355816	107357587	1772	*	+	default-35815	717	335.2	2.14	3.22e-73	Distal Intergenic	4	106923945	107283806	359862	2	ENST00000510463	-72010	DKK2	protein_coding
ENSG00000155026	7	chr7	5957007	5957903	897	*	+	default-41059	74	35.8	2.07	1.59e-08	Promoter (1-2kb)	7	5925550	5959083	33534	2	ENST00000539903	1180	RSPH10B	protein_coding
ENSG00000155093	7	chr7	158158285	158159208	924	*	+	default-43940	91	37.1	2.45	6.43e-14	Intron (ENST00000389413/ENSG00000155093, intron 6 of 21)	7	158110825	158205277	94453	2	ENST00000404321	46069	PTPRN2	protein_coding
ENSG00000155111	6	chr6	110796786	110798082	1297	*	+	default-40129	68.5	33.8	2.02	1.56e-07	Intron (ENST00000413605/ENSG00000155111, intron 1 of 11)	6	110623290	110815096	191807	2	ENST00000457688	17014	CDK19	protein_coding
ENSG00000155252	10	chr10	97659822	97661419	1598	*	+	default-5212	149	69.9	2.13	1.37e-16	Intron (ENST00000370649/ENSG00000249967, intron 5 of 9)	10	97640686	97676434	35749	1	ENST00000370631	19136	PI4K2A	protein_coding
ENSG00000155511	5	chr5	153639026	153639619	594	*	+	default-38140	35	16	2.18	2.81e-05	Intron (ENST00000481559/ENSG00000155511, intron 2 of 10)	5	153573228	153655865	82638	1	ENST00000520966	65798	GRIA1	protein_coding
ENSG00000155561	7	chr7	135624049	135624820	772	*	+	default-43470	46.5	20	2.33	4.48e-07	Intron (ENST00000285968/ENSG00000155561, intron 31 of 42)	7	135619814	135648724	28911	1	ENST00000477620	4235	NUP205	protein_coding
ENSG00000155657	2	chr2	178699252	178700174	923	*	+	default-26995	72.5	34.9	2.08	2.7e-08	Promoter (2-3kb)	2	178636752	178702520	65769	2	ENST00000414766	2346	TTN	protein_coding
ENSG00000185527	17	chr17	81659529	81660298	770	*	+	default-19986	47.5	22.8	2.08	6.36e-06	Promoter (2-3kb)	17	81650459	81657059	6601	2	ENST00000573076	-2470	PDE6G	protein_coding
ENSG00000175087	1	chr1	26107942	26108685	744	*	+	default-725	55	26.1	2.1	5.81e-07	Promoter (2-3kb)	1	26111165	26125530	14366	1	ENST00000619836	-2480	PDIK1L	protein_coding
ENSG00000155849	7	chr7	37257007	37258257	1251	*	+	default-41354	103.5	47.9	2.16	3.43e-12	Intron (ENST00000310758/ENSG00000155849, intron 6 of 21)	7	37133006	37224919	91914	2	ENST00000487336	-32088	ELMO1	protein_coding
ENSG00000155890	3	chr3	140737516	140738259	744	*	+	default-33819	48	23.7	2.02	7.82e-06	Distal Intergenic	3	140678039	140701150	23112	1	ENST00000286349	59477	TRIM42	protein_coding
ENSG00000155906	6	chr6	151439559	151440152	594	*	+	default-40486	37.5	18.5	2.03	9.37e-05	Intron (ENST00000622845/ENSG00000155906, intron 1 of 10)	6	151404854	151444625	39772	2	ENST00000336451	4473	RMND1	protein_coding
ENSG00000155980	12	chr12	57565845	57566688	844	*	+	default-9873	56.5	26.1	2.16	2.67e-07	Intron (ENST00000455537/ENSG00000155980, intron 6 of 28)	12	57581678	57582874	1197	1	ENST00000552227	-14990	KIF5A	protein_coding
ENSG00000156011	8	chr8	18568572	18570169	1598	*	+	default-44380	397.5	181	2.2	9.06e-44	Intron (ENST00000327040/ENSG00000156011, intron 14 of 15)	8	18530710	18683932	153223	2	ENST00000615573	113763	PSD3	protein_coding
ENSG00000156140	4	chr4	72637832	72640707	2876	*	+	default-35569	1025.5	467.9	2.19	1.68e-109	Distal Intergenic	4	72280969	72569386	288418	2	ENST00000286657	-68446	ADAMTS3	protein_coding
ENSG00000156162	8	chr8	94737333	94738529	1197	*	+	default-45364	86.5	36.7	2.36	2.92e-12	Promoter (<=1kb)	8	94739520	94744983	5464	1	ENST00000521525	-991	DPY19L4	protein_coding
ENSG00000156194	4	chr4	75887085	75887835	751	*	+	default-35604	40.5	17.6	2.3	3.08e-06	Promoter (2-3kb)	4	75888301	75890042	1742	2	ENST00000503352	2207	PPEF2	protein_coding
ENSG00000156218	15	chr15	83891977	83892718	742	*	+	default-14944	48.5	22.8	2.12	2.98e-06	Exon (ENST00000286744/ENSG00000156218, exon 13 of 30)	15	83870912	83891065	20154	1	ENST00000567663	21065	ADAMTSL3	protein_coding
ENSG00000156234	4	chr4	77512640	77514691	2052	*	+	default-35611	358	177.7	2.01	1.07e-32	Promoter (<=1kb)	4	77511753	77611834	100082	1	ENST00000286758	887	CXCL13	protein_coding
ENSG00000156269	4	chr4	79352440	79353858	1419	*	+	default-35623	154.5	71.6	2.16	2.22e-17	Distal Intergenic	4	79316653	79326050	9398	2	ENST00000286794	-26390	NAA11	protein_coding
ENSG00000156395	10	chr10	105254196	105254789	594	*	+	default-5373	34.5	15.4	2.24	2.82e-05	Intron (ENST00000369701/ENSG00000156395, intron 23 of 26)	10	105158928	105211250	52323	1	ENST00000393176	95268	SORCS3	protein_coding
ENSG00000156475	5	chr5	147134881	147136547	1667	*	+	default-38080	391	162.3	2.41	3.78e-52	Distal Intergenic	5	146701086	147084784	383699	2	ENST00000509721	-50097	PPP2R2B	protein_coding
ENSG00000197121	2	chr2	196928134	196928727	594	*	+	default-27103	42	18.5	2.28	1.78e-06	Promoter (<=1kb)	2	196890867	196927796	36930	2	ENST00000485830	-338	PGAP1	protein_coding
ENSG00000156599	11	chr11	57696894	57697487	594	*	+	default-7261	45.5	22.2	2.05	1.38e-05	Intron (ENST00000527985/ENSG00000156599, intron 9 of 10)	11	57682540	57698835	16296	1	ENST00000529447	14354	ZDHHC5	protein_coding
ENSG00000156599	11	chr11	57684297	57684890	594	*	+	default-7260	42.5	19.1	2.22	4.13e-06	Promoter (1-2kb)	11	57682540	57698835	16296	1	ENST00000529447	1757	ZDHHC5	protein_coding
ENSG00000156931	3	chr3	185049318	185049911	594	*	+	default-34241	37	16	2.31	5.23e-06	Intron (ENST00000287546/ENSG00000156931, intron 46 of 46)	3	184982418	184996501	14084	1	ENST00000488255	66900	VPS8	protein_coding
ENSG00000156958	15	chr15	49258678	49260761	2084	*	+	default-14488	543	249.1	2.18	2.39e-58	Intron (ENST00000559883/ENSG00000156958, intron 6 of 6)	15	49239220	49319707	80488	1	ENST00000561014	19458	GALK2	protein_coding
ENSG00000157045	16	chr16	15064662	15065255	594	*	+	default-15570	37.5	15.2	2.47	1.51e-06	Exon (ENST00000198767/ENSG00000085721, exon 16 of 18)	16	15037854	15056079	18226	2	ENST00000624579	-8583	NTAN1	protein_coding
ENSG00000157168	8	chr8	31712959	31714222	1264	*	+	default-44490	114	52.9	2.15	2.4e-13	Intron (ENST00000518104/ENSG00000157168, intron 1 of 11)	8	31640426	32764776	1124351	1	ENST00000523534	72533	NRG1	protein_coding
ENSG00000157240	7	chr7	91213421	91215570	2150	*	+	default-42880	421	196.2	2.15	3.78e-44	Distal Intergenic	7	91264364	91271326	6963	1	ENST00000287934	-48794	FZD1	protein_coding
ENSG00000173889	3	chr3	170175627	170176220	594	*	+	default-34051	39	18	2.17	1.23e-05	Promoter (2-3kb)	3	170171263	170172632	1370	2	ENST00000490723	-2995	PHC3	protein_coding
ENSG00000157349	16	chr16	70307714	70308472	759	*	+	default-16984	46	20.4	2.25	7.98e-07	Intron (ENST00000566216/ENSG00000157349, intron 1 of 7)	16	70299334	70317942	18609	1	ENST00000569224	8380	DDX19B	protein_coding
ENSG00000157353	16	chr16	70458161	70458754	594	*	+	default-16996	47	22	2.14	2.35e-06	Intron (ENST00000288078/ENSG00000157353, intron 1 of 23)	16	70454727	70466908	12182	1	ENST00000576453	3434	FCSK	protein_coding
ENSG00000157423	16	chr16	70931740	70932333	594	*	+	default-17008	40.5	19.8	2.05	4.18e-05	Intron (ENST00000393567/ENSG00000157423, intron 45 of 85)	16	70959324	70962015	2692	2	ENST00000546297	29682	HYDIN	protein_coding
ENSG00000157554	21	chr21	38485628	38486600	973	*	+	default-30039	52	23.1	2.25	1.56e-07	Intron (ENST00000398905/ENSG00000157554, intron 1 of 8)	21	38380027	38498442	118416	2	ENST00000398905	11842	ERG	protein_coding
ENSG00000157703	7	chr7	138675567	138676160	594	*	+	default-43499	41.5	20.4	2.03	4.03e-05	Promoter (2-3kb)	7	138594600	138679079	84480	2	ENST00000419765	2919	SVOPL	protein_coding
ENSG00000157800	7	chr7	140368111	140368704	594	*	+	default-43535	39	18.9	2.06	3.39e-05	Promoter (<=1kb)	7	140348626	140369654	21029	2	ENST00000485861	950	SLC37A3	protein_coding
ENSG00000157927	7	chr7	4900858	4901451	594	*	+	default-41005	36	17.1	2.1	4.68e-05	Distal Intergenic	7	4799105	4883719	84615	2	ENST00000399583	-17139	RADIL	protein_coding
ENSG00000157933	1	chr1	2264026	2265276	1251	*	+	default-132	85	42.2	2.02	4.5e-09	Intron (ENST00000378536/ENSG00000157933, intron 1 of 6)	1	2247996	2303376	55381	1	ENST00000478223	16030	SKI	protein_coding
ENSG00000157985	2	chr2	235488001	235489081	1081	*	+	default-27560	162	76.7	2.11	1.57e-17	Distal Intergenic	2	235494089	235853202	359114	1	ENST00000409457	-5008	AGAP1	protein_coding
ENSG00000158023	12	chr12	121924175	121924924	750	*	+	default-10636	57.5	26.8	2.15	2.64e-07	Promoter (2-3kb)	12	121921408	121933655	12248	1	ENST00000540779	2767	WDR66	protein_coding
ENSG00000158169	9	chr9	95356899	95357492	594	*	+	default-47684	36	14.5	2.48	1.42e-06	Intron (ENST00000636777/ENSG00000158169, intron 1 of 6)	9	95171116	95317709	146594	2	ENST00000474949	-39190	FANCC	protein_coding
ENSG00000158458	5	chr5	140046653	140047246	594	*	+	default-37999	34	16.3	2.09	8.08e-05	Distal Intergenic	5	139846779	140043299	196521	2	ENST00000541337	-3354	NRG2	protein_coding
ENSG00000158486	16	chr16	20975827	20976420	594	*	+	default-15702	42	19.6	2.15	7.04e-06	Intron (ENST00000261383/ENSG00000158486, intron 50 of 61)	16	21019147	21039863	20717	2	ENST00000572931	63443	DNAH3	protein_coding
ENSG00000158764	1	chr1	160964391	160964984	594	*	+	default-2654	44	16.7	2.64	2.08e-08	Distal Intergenic	1	160945025	160954799	9775	2	ENST00000368029	-9592	ITLN2	protein_coding
ENSG00000158769	1	chr1	161006880	161007622	743	*	+	default-2657	57	27.9	2.04	8.98e-07	Intron (ENST00000621309/ENSG00000158769, intron 1 of 10)	1	160999910	161001177	1268	2	ENST00000472573	-5703	F11R	protein_coding
ENSG00000159023	1	chr1	29027182	29028347	1166	*	+	default-886	110.5	48.3	2.29	2.08e-14	Intron (ENST00000343067/ENSG00000159023, intron 7 of 20)	1	29015692	29072806	57115	1	ENST00000636666	11490	EPB41	protein_coding
ENSG00000159128	21	chr21	33422475	33423068	594	*	+	default-29980	33	15.2	2.18	4.88e-05	Intron (ENST00000290219/ENSG00000159128, intron 3 of 6)	21	33432319	33479348	47030	1	ENST00000421802	-9251	IFNGR2	protein_coding
ENSG00000159131	21	chr21	33503263	33503856	594	*	+	default-29989	38.5	15.8	2.43	1.58e-06	Downstream (<1kb)	21	33506040	33510333	4294	2	ENST00000482663	6477	GART	protein_coding
ENSG00000159186	2	chr2	206241890	206242790	901	*	+	default-27245	67.5	33.4	2.02	2.03e-07	Intron (ENST00000623040/ENSG00000279220, intron 2 of 5)	2	206236236	206236871	636	2	ENST00000445875	-5019	AC007383.1	processed_pseudogene
ENSG00000159199	17	chr17	48887753	48891267	3515	*	+	default-19315	280.5	134.7	2.08	5.79e-28	Promoter (1-2kb)	17	48892765	48895871	3107	1	ENST00000355938	-1498	ATP5MC1	protein_coding
ENSG00000159256	21	chr21	36335999	36336592	594	*	+	default-30025	43.5	21.7	2	3.72e-05	Promoter (2-3kb)	21	36333419	36336990	3572	1	ENST00000485933	2580	MORC3	protein_coding
ENSG00000159259	21	chr21	36404009	36405167	1159	*	+	default-30027	95	39.5	2.4	5.78e-14	Intron (ENST00000314103/ENSG00000159259, intron 8 of 13)	21	36399502	36412962	13461	1	ENST00000481458	4507	CHAF1B	protein_coding
ENSG00000159399	2	chr2	74829123	74829716	594	*	+	default-25415	52.5	22	2.39	3.58e-08	Downstream (2-3kb)	2	74833981	74893359	59379	1	ENST00000290573	-4265	HK2	protein_coding
ENSG00000109118	17	chr17	28924198	28924791	594	*	+	default-18703	37	11.6	3.18	2.55e-09	Promoter (<=1kb)	17	28913202	28923947	10746	2	ENST00000584822	-251	PHF12	protein_coding
ENSG00000159433	15	chr15	42625166	42625915	750	*	+	default-14400	49.5	23.1	2.15	1.77e-06	Intron (ENST00000564158/ENSG00000159433, intron 3 of 13)	15	42629842	42670050	40209	1	ENST00000568493	-3927	STARD9	protein_coding
ENSG00000176531	19	chr19	43506951	43507824	874	*	+	default-23741	62	29	2.14	6.89e-08	Promoter (2-3kb)	19	43496018	43504935	8918	2	ENST00000599242	-2016	PHLDB3	protein_coding
ENSG00000159921	9	chr9	36244668	36245568	901	*	+	default-46231	64	30.5	2.1	8.57e-08	Intron (ENST00000464497/ENSG00000122705, intron 4 of 7)	9	36214444	36249396	34953	2	ENST00000539815	3828	GNE	protein_coding
ENSG00000160007	19	chr19	46906860	46907911	1052	*	+	default-23887	104.5	49.6	2.1	1.18e-11	Distal Intergenic	19	46918676	47004307	85632	1	ENST00000614079	-10765	ARHGAP35	protein_coding
ENSG00000160113	19	chr19	17238959	17239552	594	*	+	default-22878	44	21.1	2.09	8.77e-06	Intron (ENST00000291442/ENSG00000160113, intron 2 of 3)	19	17235702	17244504	8803	2	ENST00000596878	4952	NR2F6	protein_coding
ENSG00000160179	21	chr21	42267369	42267962	594	*	+	default-30081	36.5	14.9	2.44	2.73e-06	Intron (ENST00000398457/ENSG00000160179, intron 3 of 15)	21	42276344	42297244	20901	1	ENST00000472587	-8382	ABCG1	protein_coding
ENSG00000160190	21	chr21	42476611	42477513	903	*	+	default-30084	73	31.4	2.32	1.71e-10	Exon (ENST00000493019/ENSG00000160188, exon 6 of 8)	21	42496008	42498203	2196	1	ENST00000454800	-18495	SLC37A1	protein_coding
ENSG00000160191	21	chr21	42716810	42718155	1346	*	+	default-30089	79	39.1	2.02	1.37e-08	Intron (ENST00000460905/ENSG00000160191, intron 2 of 6)	21	42731758	42775509	43752	1	ENST00000495343	-13603	PDE9A	protein_coding
ENSG00000108474	17	chr17	16323188	16323929	742	*	+	default-17922	52	25.7	2.02	3.4e-06	Promoter (2-3kb)	17	16326485	16347674	21190	1	ENST00000431149	-2556	PIGL	protein_coding
ENSG00000160284	21	chr21	46168971	46171190	2220	*	+	default-30176	281	135.1	2.08	4.47e-28	Intron (ENST00000330205/ENSG00000160284, intron 1 of 3)	21	46161161	46184459	23299	2	ENST00000291672	13269	SPATC1L	protein_coding
ENSG00000160352	19	chr19	21078296	21078889	594	*	+	default-23079	34	13.2	2.58	1.21e-06	Distal Intergenic	19	21082159	21117215	35057	1	ENST00000616183	-3270	ZNF714	protein_coding
ENSG00000160551	17	chr17	29540418	29541327	910	*	+	default-18731	59	26.8	2.2	5.39e-08	Intron (ENST00000261716/ENSG00000160551, intron 19 of 19)	17	29522288	29530738	8451	1	ENST00000578653	18130	TAOK1	protein_coding
ENSG00000160551	17	chr17	29505439	29506032	594	*	+	default-18727	35	15.2	2.31	9.05e-06	Intron (ENST00000261716/ENSG00000160551, intron 13 of 19)	17	29522288	29530738	8451	1	ENST00000578653	-16256	TAOK1	protein_coding
ENSG00000160602	17	chr17	28731602	28732195	594	*	+	default-18691	40	20	2	5.27e-05	Promoter (2-3kb)	17	28728816	28735352	6537	1	ENST00000593261	2786	NEK8	protein_coding
ENSG00000145287	4	chr4	83116547	83117445	899	*	+	default-35660	69.5	32.7	2.12	2.26e-08	Promoter (1-2kb)	4	83090048	83114802	24755	2	ENST00000311507	-1745	PLAC8	protein_coding
ENSG00000114805	3	chr3	155705754	155706663	910	*	+	default-33943	77	36	2.14	2.08e-09	Promoter (1-2kb)	3	155479882	155704208	224327	2	ENST00000334686	-1546	PLCH1	protein_coding
ENSG00000160746	3	chr3	43383026	43383619	594	*	+	default-32227	37	17.1	2.16	2.12e-05	Intron (ENST00000468628/ENSG00000163788, intron 2 of 2)	3	43354859	43366208	11350	2	ENST00000466658	-16818	ANO10	protein_coding
ENSG00000160867	5	chr5	177069468	177070061	594	*	+	default-38386	51	23.5	2.17	6.12e-07	Intron (ENST00000512315/ENSG00000113761, intron 3 of 3)	5	177086886	177098144	11259	1	ENST00000292408	-16825	FGFR4	protein_coding
ENSG00000160991	7	chr7	102448416	102450214	1799	*	+	default-43111	121.5	54.9	2.21	1.01e-14	3' UTR	7	102436299	102448732	12434	1	ENST00000473939	12117	ORAI2	protein_coding
ENSG00000161021	5	chr5	179744547	179746152	1606	*	+	default-38504	102.5	47	2.18	2.67e-12	Intron (ENST00000292599/ENSG00000161021, intron 1 of 4)	5	179732850	179777286	44437	1	ENST00000292599	11697	MAML1	protein_coding
ENSG00000161031	19	chr19	15472975	15473568	594	*	+	default-22808	38.5	17.4	2.22	1.23e-05	Intron (ENST00000292609/ENSG00000161031, intron 2 of 3)	19	15468645	15479501	10857	2	ENST00000292609	5933	PGLYRP2	protein_coding
ENSG00000161031	19	chr19	15494099	15495228	1130	*	+	default-22810	137.5	61.5	2.24	8.43e-17	Intron (ENST00000601792/ENSG00000161031, intron 1 of 3)	19	15476235	15498956	22722	2	ENST00000601792	3728	PGLYRP2	protein_coding
ENSG00000161082	19	chr19	3236860	3238336	1477	*	+	default-22094	139.5	56.5	2.47	1.62e-20	Intron (ENST00000292672/ENSG00000161082, intron 1 of 12)	19	3225485	3297016	71532	1	ENST00000334293	11375	CELF5	protein_coding
ENSG00000161243	19	chr19	39050076	39050669	594	*	+	default-23582	40	19.6	2.05	3.3e-05	Distal Intergenic	19	39024829	39032785	7957	2	ENST00000600828	-17291	FBXO27	protein_coding
ENSG00000161267	3	chr3	197569398	197569991	594	*	+	default-34467	43	20.2	2.13	6.95e-06	Intron (ENST00000358186/ENSG00000161267, intron 1 of 6)	3	197509783	197573323	63541	2	ENST00000358186	3332	BDH1	protein_coding
ENSG00000161281	19	chr19	36162194	36163577	1384	*	+	default-23463	216.5	105.2	2.06	2.31e-21	Distal Intergenic	19	36150922	36152869	1948	2	ENST00000292907	-9325	COX7A1	protein_coding
ENSG00000161328	11	chr11	541674	542267	594	*	+	default-5804	43.5	21.7	2	3.72e-05	Intron (ENST00000270115/ENSG00000161328, intron 5 of 13)	11	537527	554916	17390	1	ENST00000270115	4147	LRRC56	protein_coding
ENSG00000161558	19	chr19	48343673	48346783	3111	*	+	default-23976	209	103.7	2.02	7.03e-20	Promoter (<=1kb)	19	48333276	48342991	9716	2	ENST00000600816	-682	TMEM143	protein_coding
ENSG00000161653	17	chr17	44009967	44010560	594	*	+	default-19155	44.5	21.5	2.07	1.42e-05	Downstream (<1kb)	17	44006048	44009063	3016	1	ENST00000592915	3919	NAGS	protein_coding
ENSG00000161677	19	chr19	50499108	50500171	1064	*	+	default-24111	67.5	32.7	2.06	1.01e-07	Distal Intergenic	19	50506446	50508029	1584	2	ENST00000602146	7858	JOSD2	protein_coding
ENSG00000161791	12	chr12	49699952	49700545	594	*	+	default-9575	39.5	16	2.46	8.77e-07	Intron (ENST00000335154/ENSG00000161791, intron 1 of 25)	12	49644931	49707220	62290	2	ENST00000550488	6675	FMNL3	protein_coding
ENSG00000161944	17	chr17	7104322	7104915	594	*	+	default-17715	38.5	19.1	2.01	9e-05	Intron (ENST00000355035/ENSG00000161944, intron 7 of 8)	17	7101575	7114240	12666	2	ENST00000446679	9325	ASGR2	protein_coding
ENSG00000162222	11	chr11	62744290	62745632	1343	*	+	default-7374	125.5	57.6	2.18	1.01e-14	Downstream (2-3kb)	11	62739948	62740293	346	1	ENST00000601045	4342	TTC9C	protein_coding
ENSG00000139323	12	chr12	89473432	89474189	758	*	+	default-10099	51.5	17.8	2.89	1.06e-10	Promoter (<=1kb)	12	89459671	89472695	13025	2	ENST00000549304	-737	POC1B	protein_coding
ENSG00000162222	11	chr11	62740309	62740902	594	*	+	default-7373	53.5	22.2	2.41	2.01e-08	Promoter (<=1kb)	11	62739948	62740293	346	1	ENST00000601045	361	TTC9C	protein_coding
ENSG00000162368	1	chr1	47362048	47362789	742	*	+	default-1311	55	20.6	2.66	2.79e-10	Intron (ENST00000371873/ENSG00000162368, intron 1 of 5)	1	47333941	47373443	39503	1	ENST00000371870	28107	CMPK1	protein_coding
ENSG00000162426	1	chr1	8340668	8342438	1771	*	+	default-264	146.5	71.2	2.06	5.54e-15	Intron (ENST00000471889/ENSG00000162426, intron 8 of 8)	1	8330428	8336109	5682	1	ENST00000481265	10240	SLC45A1	protein_coding
ENSG00000162437	1	chr1	64788153	64788898	746	*	+	default-1486	62	29.4	2.11	1.14e-07	Intron (ENST00000294428/ENSG00000162437, intron 4 of 11)	1	64778066	64816509	38444	1	ENST00000418058	10087	RAVER2	protein_coding
ENSG00000177084	12	chr12	132644760	132645353	594	*	+	default-10919	40	19.6	2.05	3.3e-05	Promoter (2-3kb)	12	132641374	132642206	833	2	ENST00000542362	-2554	POLE	protein_coding
ENSG00000162444	1	chr1	10008307	10008900	594	*	+	default-323	37	17.6	2.11	3.56e-05	Intron (ENST00000315901/ENSG00000162444, intron 4 of 4)	1	9997216	10016020	18805	1	ENST00000294435	11091	RBP7	protein_coding
ENSG00000162458	1	chr1	15783394	15784290	897	*	+	default-455	65	31	2.1	6.57e-08	Intron (ENST00000375771/ENSG00000162458, intron 9 of 9)	1	15777073	15784838	7766	1	ENST00000509138	6321	FBLIM1	protein_coding
ENSG00000162510	1	chr1	30577387	30578444	1058	*	+	default-902	166	81.5	2.04	1.55e-16	Distal Intergenic	1	30713767	30716135	2369	2	ENST00000494561	137691	MATN1	protein_coding
ENSG00000162522	1	chr1	32735856	32736666	811	*	+	default-999	49.5	22.8	2.17	1.37e-06	Distal Intergenic	1	32741885	32774970	33086	1	ENST00000401073	-5219	KIAA1522	protein_coding
ENSG00000162542	1	chr1	19697075	19697967	893	*	+	default-569	82.5	38.2	2.16	5.47e-10	Intron (ENST00000294543/ENSG00000162542, intron 14 of 15)	1	19694492	19701210	6719	2	ENST00000494342	3243	TMCO4	protein_coding
ENSG00000162585	1	chr1	2219455	2220048	594	*	+	default-129	41.5	20.2	2.05	3.19e-05	Intron (ENST00000442483/ENSG00000234396, intron 1 of 1)	1	2189548	2212720	23173	2	ENST00000487186	-6735	FAAP20	protein_coding
ENSG00000162614	1	chr1	77921916	77923101	1186	*	+	default-1572	78.5	33	2.38	1.83e-11	Intron (ENST00000401035/ENSG00000162614, intron 4 of 8)	1	77926569	77935970	9402	1	ENST00000464998	-3468	NEXN	protein_coding
ENSG00000162669	1	chr1	91447668	91448942	1275	*	+	default-1652	171	78.9	2.17	1.94e-19	Distal Intergenic	1	91260766	91404869	144104	2	ENST00000370425	-42799	HFM1	protein_coding
ENSG00000162694	1	chr1	100823305	100823898	594	*	+	default-1747	62	27.2	2.28	7.89e-09	Distal Intergenic	1	100874160	100894664	20505	2	ENST00000450240	70766	EXTL2	protein_coding
ENSG00000162711	1	chr1	247398313	247398906	594	*	+	default-3624	42.5	18.2	2.33	1.33e-06	Distal Intergenic	1	247416156	247449102	32947	1	ENST00000366497	-17250	NLRP3	protein_coding
ENSG00000162714	1	chr1	247362873	247364785	1913	*	+	default-3622	111.5	52.9	2.11	2.39e-12	Distal Intergenic	1	247328676	247331846	3171	2	ENST00000478225	-31027	ZNF496	protein_coding
ENSG00000162779	1	chr1	179381933	179382526	594	*	+	default-2842	39	18.7	2.09	2.65e-05	Intron (ENST00000617277/ENSG00000162779, intron 6 of 24)	1	179368901	179554735	185835	1	ENST00000434088	13032	AXDND1	protein_coding
ENSG00000162782	1	chr1	179682220	179682980	761	*	+	default-2843	64	30.5	2.1	8.57e-08	Intron (ENST00000367614/ENSG00000162782, intron 16 of 16)	1	179639951	179691272	51322	1	ENST00000417329	42269	TDRD5	protein_coding
ENSG00000162849	1	chr1	245376699	245377292	594	*	+	default-3571	56.5	23.7	2.38	1.22e-08	Intron (ENST00000407071/ENSG00000162849, intron 3 of 14)	1	245353678	245371717	18040	1	ENST00000479506	23021	KIF26B	protein_coding
ENSG00000162944	2	chr2	197623556	197624327	772	*	+	default-27114	44	21.7	2.02	1.8e-05	Intron (ENST00000295049/ENSG00000162944, intron 5 of 8)	2	197571735	197618021	46287	2	ENST00000494346	-5535	RFTN2	protein_coding
ENSG00000162946	1	chr1	231645378	231646642	1265	*	+	default-3385	177	87	2.03	1.79e-17	Intron (ENST00000602567/ENSG00000270106, intron 6 of 12)	1	231629390	231702661	73272	1	ENST00000468399	15988	DISC1	protein_coding
ENSG00000162959	2	chr2	32000068	32000661	594	*	+	default-24872	41.5	17.8	2.33	1.75e-06	Intron (ENST00000295065/ENSG00000162959, intron 1 of 8)	2	31867978	32010375	142398	2	ENST00000426310	9714	MEMO1	protein_coding
ENSG00000163041	1	chr1	226056663	226057256	594	*	+	default-3298	37.5	16.3	2.31	7.01e-06	Distal Intergenic	1	226061851	226071523	9673	1	ENST00000366816	-4595	H3F3A	protein_coding
ENSG00000163050	1	chr1	226936123	226937036	914	*	+	default-3317	78.5	39.1	2.01	2.8e-08	Intron (ENST00000366779/ENSG00000163050, intron 5 of 19)	1	226940286	226987544	47259	1	ENST00000366778	-3250	COQ8A	protein_coding
ENSG00000163121	2	chr2	96445950	96447290	1341	*	+	default-26201	249	108.3	2.3	5.28e-31	Distal Intergenic	2	96497646	96505345	7700	2	ENST00000310865	58055	NEURL3	protein_coding
ENSG00000127948	7	chr7	75911940	75912533	594	*	+	default-42731	35.5	16.7	2.13	6.15e-05	Promoter (2-3kb)	7	75915079	75986855	71777	1	ENST00000461988	-2546	POR	protein_coding
ENSG00000163161	2	chr2	127273703	127274296	594	*	+	default-26568	34.5	15.4	2.24	2.82e-05	Intron (ENST00000426778/ENSG00000163161, intron 10 of 14)	2	127257297	127262882	5586	2	ENST00000491292	-10821	ERCC3	protein_coding
ENSG00000163249	2	chr2	207751458	207752051	594	*	+	default-27263	46	20.2	2.28	6e-07	Promoter (<=1kb)	2	207750685	207753875	3191	1	ENST00000468768	773	CCNYL1	protein_coding
ENSG00000163322	4	chr4	83528958	83529551	594	*	+	default-35671	51.5	24.6	2.09	2.17e-06	Distal Intergenic	4	83467454	83523348	55895	2	ENST00000505489	-5610	ABRAXAS1	protein_coding
ENSG00000166387	11	chr11	7594320	7595071	752	*	+	default-5964	56.5	28.1	2.01	2.34e-06	Promoter (2-3kb)	11	7597186	7653351	56166	1	ENST00000528883	-2115	PPFIBP2	protein_coding
ENSG00000163468	1	chr1	156318901	156319494	594	*	+	default-2593	34	15.2	2.24	2.13e-05	3' UTR	1	156308992	156325089	16098	2	ENST00000368261	5595	CCT3	protein_coding
ENSG00000163481	2	chr2	218675440	218676033	594	*	+	default-27371	60	29.7	2.02	6.47e-07	Exon (ENST00000295709/ENSG00000163482, exon 5 of 27)	2	218663864	218672411	8548	2	ENST00000295704	-3029	RNF25	protein_coding
ENSG00000163491	3	chr3	27325047	27325984	938	*	+	default-32067	54	26.8	2.01	2.52e-06	Intron (ENST00000429845/ENSG00000163491, intron 6 of 38)	3	27255112	27291557	36446	2	ENST00000424275	-33490	NEK10	protein_coding
ENSG00000163558	3	chr3	170312422	170313015	594	*	+	default-34062	37	15.4	2.41	2.08e-06	Distal Intergenic	3	170293347	170297328	3982	1	ENST00000483697	19075	PRKCI	protein_coding
ENSG00000163558	3	chr3	170217223	170218258	1036	*	+	default-34056	80.5	39.1	2.06	6.63e-09	Distal Intergenic	3	170222365	170305981	83617	1	ENST00000295797	-4107	PRKCI	protein_coding
ENSG00000163590	3	chr3	160849456	160850049	594	*	+	default-33992	47	21.1	2.23	8.04e-07	Intron (ENST00000497343/ENSG00000163590, intron 1 of 2)	3	160842227	161069856	227630	1	ENST00000295839	7229	PPM1L	protein_coding
ENSG00000163590	3	chr3	160972037	160974918	2882	*	+	default-33994	780	374.8	2.08	1.34e-74	Intron (ENST00000497343/ENSG00000163590, intron 2 of 2)	3	160870598	161069844	199247	1	ENST00000480117	101439	PPM1L	protein_coding
ENSG00000163625	4	chr4	84714512	84718148	3637	*	+	default-35676	280.5	128.9	2.18	9.05e-31	Exon (ENST00000295888/ENSG00000163625, exon 49 of 68)	4	84691726	84733462	41737	2	ENST00000514711	15314	WDFY3	protein_coding
ENSG00000163625	4	chr4	84769414	84770292	879	*	+	default-35677	60	29.9	2.01	8.14e-07	Intron (ENST00000295888/ENSG00000163625, intron 30 of 67)	4	84751248	84755399	4152	2	ENST00000509825	-14015	WDFY3	protein_coding
ENSG00000163630	3	chr3	63261280	63262174	895	*	+	default-32632	251	107.9	2.33	5.47e-32	Intron (ENST00000478456/ENSG00000163630, intron 2 of 4)	3	63278123	63616921	338799	1	ENST00000478300	-15949	SYNPR	protein_coding
ENSG00000163655	3	chr3	155898754	155899347	594	*	+	default-33953	43	20.4	2.1	8.96e-06	Intron (ENST00000496455/ENSG00000163655, intron 3 of 15)	3	155895413	155910810	15398	1	ENST00000476145	3341	GMPS	protein_coding
ENSG00000163683	4	chr4	39602028	39602621	594	*	+	default-34910	36	17.1	2.1	4.68e-05	Intron (ENST00000295958/ENSG00000163683, intron 2 of 4)	4	39551610	39583958	32349	2	ENST00000512441	-18070	SMIM14	protein_coding
ENSG00000163686	3	chr3	58225870	58226463	594	*	+	default-32599	38	18.5	2.06	4.45e-05	Distal Intergenic	3	58237506	58294732	57227	1	ENST00000478253	-11043	ABHD6	protein_coding
ENSG00000163694	4	chr4	40639377	40641420	2044	*	+	default-34956	151	75.1	2.01	9.47e-15	Distal Intergenic	4	40438553	40630875	192323	2	ENST00000511598	-8502	RBM47	protein_coding
ENSG00000163803	2	chr2	28458118	28459277	1160	*	+	default-24837	76	36.2	2.1	5.75e-09	Promoter (<=1kb)	2	28457145	28539165	82021	1	ENST00000416713	973	PLB1	protein_coding
ENSG00000163806	2	chr2	28790237	28790830	594	*	+	default-24845	35	15.8	2.21	2.14e-05	Intron (ENST00000358506/ENSG00000213639, intron 7 of 8)	2	28782517	28840801	58285	1	ENST00000462832	7720	SPDYA	protein_coding
ENSG00000163806	2	chr2	28786322	28786915	594	*	+	default-24844	35	16.5	2.12	4.77e-05	Intron (ENST00000358506/ENSG00000213639, intron 6 of 8)	2	28782517	28840801	58285	1	ENST00000462832	3805	SPDYA	protein_coding
ENSG00000163806	2	chr2	28811473	28812066	594	*	+	default-24846	63	21.5	2.93	3.23e-13	Promoter (<=1kb)	2	28810908	28822413	11506	1	ENST00000449210	565	SPDYA	protein_coding
ENSG00000163811	2	chr2	28882159	28883050	892	*	+	default-24851	60.5	30.1	2.01	1.02e-06	Distal Intergenic	2	28894643	28948222	53580	1	ENST00000407426	-11593	WDR43	protein_coding
ENSG00000163872	3	chr3	183707870	183708463	594	*	+	default-34196	39.5	18.5	2.14	2.06e-05	Intron (ENST00000305135/ENSG00000163872, intron 1 of 30)	3	183697818	183812625	114808	1	ENST00000305135	10052	YEATS2	protein_coding
ENSG00000204569	6	chr6	30621149	30621742	594	*	+	default-38963	43	20.9	2.06	1.47e-05	Promoter (2-3kb)	6	30616584	30618612	2029	2	ENST00000473954	-2537	PPP1R10	protein_coding
ENSG00000163904	3	chr3	185626415	185627008	594	*	+	default-34251	42.5	20.9	2.04	3.08e-05	Intron (ENST00000296257/ENSG00000163904, intron 16 of 16)	3	185614503	185619519	5017	1	ENST00000483005	11912	SENP2	protein_coding
ENSG00000163931	3	chr3	53203804	53204397	594	*	+	default-32549	38.5	18.9	2.04	7.16e-05	Distal Intergenic	3	53228681	53229437	757	2	ENST00000460243	25040	TKT	protein_coding
ENSG00000163935	3	chr3	52997923	52998516	594	*	+	default-32541	43.5	18.5	2.36	7.53e-07	Intron (ENST00000394752/ENSG00000163935, intron 1 of 20)	3	52954315	53045269	90955	2	ENST00000470575	46753	SFMBT1	protein_coding
ENSG00000163935	3	chr3	52965577	52966809	1233	*	+	default-32539	185.5	71.6	2.59	4.66e-29	Intron (ENST00000394752/ENSG00000163935, intron 2 of 20)	3	52921703	52928495	6793	2	ENST00000492146	-37082	SFMBT1	protein_coding
ENSG00000163946	3	chr3	56687551	56688144	594	*	+	default-32566	45.5	19.8	2.3	7.87e-07	Distal Intergenic	3	56622859	56683237	60379	2	ENST00000355628	-4314	TASOR	protein_coding
ENSG00000163947	3	chr3	56908568	56909161	594	*	+	default-32569	37	17.1	2.16	2.12e-05	Intron (ENST00000338458/ENSG00000163947, intron 3 of 12)	3	56728987	56916471	187485	2	ENST00000496106	7310	ARHGEF3	protein_coding
ENSG00000164073	4	chr4	128004657	128005398	742	*	+	default-35952	58	26.6	2.18	9.23e-08	Intron (ENST00000398965/ENSG00000164074, intron 4 of 10)	4	127917889	127966034	48146	2	ENST00000641178	-38623	MFSD8	protein_coding
ENSG00000164080	3	chr3	51545865	51546458	594	*	+	default-32501	41	19.6	2.1	1.54e-05	Intron (ENST00000487093/ENSG00000164080, intron 1 of 21)	3	51541580	51668667	127088	1	ENST00000409535	4285	RAD54L2	protein_coding
ENSG00000164087	3	chr3	52160233	52160826	594	*	+	default-32515	47.5	22.4	2.12	3.9e-06	Distal Intergenic	3	52075286	52154690	79405	2	ENST00000394970	-5543	POC1A	protein_coding
ENSG00000164093	4	chr4	110689668	110690559	892	*	+	default-35855	235.5	105.9	2.22	2.4e-27	Distal Intergenic	4	110618209	110642123	23915	2	ENST00000511837	-47545	PITX2	protein_coding
ENSG00000164122	4	chr4	176225497	176226090	594	*	+	default-36290	34	16	2.12	6.27e-05	Intron (ENST00000296525/ENSG00000164122, intron 1 of 6)	4	176221518	176237574	16057	2	ENST00000511879	11484	ASB5	protein_coding
ENSG00000116731	1	chr1	13698700	13699443	744	*	+	default-426	72.5	36.2	2	1.07e-07	Promoter (<=1kb)	1	13700198	13749463	49266	1	ENST00000484063	-755	PRDM2	protein_coding
ENSG00000164123	4	chr4	158981031	158984855	3825	*	+	default-36177	703	324.2	2.17	4.66e-74	Intron (ENST00000434826/ENSG00000164123, intron 1 of 4)	4	158915180	158973131	57952	2	ENST00000505647	-7900	C4orf45	protein_coding
ENSG00000164169	4	chr4	147658733	147659326	594	*	+	default-36100	47.5	19.8	2.4	1.38e-07	Promoter (1-2kb)	4	147638385	147661318	22934	2	ENST00000510269	1992	PRMT9	protein_coding
ENSG00000164182	5	chr5	61005614	61007656	2043	*	+	default-37251	480.5	217.7	2.21	4.1e-53	Intron (ENST00000296597/ENSG00000164182, intron 1 of 3)	5	61050376	61153016	102641	1	ENST00000512623	-42720	NDUFAF2	protein_coding
ENSG00000164190	5	chr5	37042930	37043695	766	*	+	default-36868	46.5	20	2.33	4.48e-07	Intron (ENST00000282516/ENSG00000164190, intron 34 of 46)	5	37050943	37065502	14560	1	ENST00000514335	-7248	NIPBL	protein_coding
ENSG00000164199	5	chr5	90580129	90581240	1112	*	+	default-37536	137	66.6	2.06	2.87e-14	Intron (ENST00000508842/ENSG00000164199, intron 1 of 3)	5	90558837	90627945	69109	1	ENST00000640281	21292	ADGRV1	protein_coding
ENSG00000164199	5	chr5	91082892	91083645	754	*	+	default-37541	87.5	42.4	2.06	1.33e-09	Intron (ENST00000405460/ENSG00000164199, intron 86 of 89)	5	91091615	91164207	72593	1	ENST00000640256	-7970	ADGRV1	protein_coding
ENSG00000164251	5	chr5	76773026	76773619	594	*	+	default-37435	37.5	18.2	2.06	7.41e-05	Distal Intergenic	5	76818933	76833227	14295	1	ENST00000514165	-45314	F2RL1	protein_coding
ENSG00000164303	4	chr4	184213483	184215133	1651	*	+	default-36355	203	97.1	2.09	5.01e-21	Promoter (2-3kb)	4	184216562	184217702	1141	2	ENST00000505644	2569	ENPP6	protein_coding
ENSG00000164329	5	chr5	79595589	79596182	594	*	+	default-37467	44.5	20.6	2.16	5.3e-06	Distal Intergenic	5	79612120	79623648	11529	1	ENST00000505571	-15938	TENT2	protein_coding
ENSG00000164329	5	chr5	79593683	79594611	929	*	+	default-37466	63.5	28.6	2.22	1.83e-08	Distal Intergenic	5	79612120	79623648	11529	1	ENST00000505571	-17509	TENT2	protein_coding
ENSG00000164344	4	chr4	186252155	186252748	594	*	+	default-36391	37.5	16.5	2.28	9.34e-06	Promoter (1-2kb)	4	186251032	186252163	1132	1	ENST00000467271	1123	KLKB1	protein_coding
ENSG00000164379	6	chr6	1204846	1206037	1192	*	+	default-38592	219.5	92.9	2.36	7.66e-29	Distal Intergenic	6	1312440	1314748	2309	1	ENST00000296839	-106403	FOXQ1	protein_coding
ENSG00000164418	6	chr6	101744332	101744925	594	*	+	default-40028	37	16	2.31	5.23e-06	3' UTR	6	101676769	101859370	182602	1	ENST00000455610	67563	GRIK2	protein_coding
ENSG00000164463	5	chr5	173058384	173059742	1359	*	+	default-38314	83.5	34.9	2.39	3.54e-12	Promoter (<=1kb)	5	173057394	173086569	29176	1	ENST00000523161	990	CREBRF	protein_coding
ENSG00000164500	7	chr7	50106636	50107229	594	*	+	default-41524	44	21.1	2.09	8.77e-06	Intron (ENST00000297001/ENSG00000164500, intron 2 of 8)	7	50096036	50159830	63795	1	ENST00000297001	10600	SPATA48	protein_coding
ENSG00000164588	5	chr5	45663284	45665664	2381	*	+	default-36950	1187.5	521.3	2.28	1.69e-137	Intron (ENST00000303230/ENSG00000164588, intron 1 of 7)	5	45617328	45645261	27934	2	ENST00000637256	-18023	HCN1	protein_coding
ENSG00000164669	7	chr7	65186803	65187720	918	*	+	default-42406	95	46.6	2.04	3.28e-10	Intron (ENST00000641008/ENSG00000164669, intron 8 of 16)	7	65141241	65212794	71554	1	ENST00000438455	45562	INTS4P1	transcribed_unprocessed_pseudogene
ENSG00000164674	6	chr6	158693445	158694038	594	*	+	default-40567	36	17.1	2.1	4.68e-05	Intron (ENST00000360448/ENSG00000164674, intron 7 of 18)	6	158661319	158764869	103551	1	ENST00000297239	32126	SYTL3	protein_coding
ENSG00000164713	7	chr7	98262332	98263491	1160	*	+	default-42940	80.5	38	2.12	1.99e-09	Intron (ENST00000456357/ENSG00000164713, intron 1 of 2)	7	98252379	98291524	39146	1	ENST00000456357	9953	BRI3	protein_coding
ENSG00000164741	8	chr8	13648344	13649237	894	*	+	default-44361	189	91.2	2.07	2.46e-19	Distal Intergenic	8	13557657	13604610	46954	2	ENST00000529018	-43734	DLC1	protein_coding
ENSG00000164756	8	chr8	116970492	116971085	594	*	+	default-45518	37	18.5	2.01	9.37e-05	Intron (ENST00000521243/ENSG00000164756, intron 2 of 9)	8	116950951	117176714	225764	1	ENST00000427715	19541	SLC30A8	protein_coding
ENSG00000164796	8	chr8	113081297	113082054	758	*	+	default-45501	41	11.2	3.66	5.85e-12	Intron (ENST00000343508/ENSG00000164796, intron 6 of 71)	8	113098525	113173820	75296	2	ENST00000519485	91766	CSMD3	protein_coding
ENSG00000164808	8	chr8	47309768	47310361	594	*	+	default-45016	32.5	14.9	2.18	8.39e-05	Intron (ENST00000297423/ENSG00000164808, intron 5 of 19)	8	47291053	47294428	3376	1	ENST00000521798	18715	SPIDR	protein_coding
ENSG00000164898	7	chr7	139331396	139332294	899	*	+	default-43511	93	35.4	2.63	6.32e-16	Distal Intergenic	7	139339457	139345795	6339	1	ENST00000468383	-7163	FMC1	protein_coding
ENSG00000164938	8	chr8	94923803	94924396	594	*	+	default-45370	42.5	20.9	2.04	3.08e-05	Intron (ENST00000523378/ENSG00000156170, intron 1 of 7)	8	94925972	94949366	23395	2	ENST00000448464	24970	TP53INP1	protein_coding
ENSG00000164946	9	chr9	14757342	14757935	594	*	+	default-45997	41	16.9	2.42	5.11e-07	Intron (ENST00000422223/ENSG00000164946, intron 29 of 37)	9	14737366	14774161	36796	2	ENST00000427623	16226	FREM1	protein_coding
ENSG00000164975	9	chr9	15394438	15395480	1043	*	+	default-46005	97.5	40.6	2.4	4.64e-14	Distal Intergenic	9	15422704	15464134	41431	1	ENST00000380821	-27224	SNAPC3	protein_coding
ENSG00000164976	9	chr9	34351800	34352393	594	*	+	default-46181	36	17.1	2.1	4.68e-05	Distal Intergenic	9	34372068	34372832	765	2	ENST00000379142	20439	MYORG	protein_coding
ENSG00000165006	9	chr9	34182559	34183502	944	*	+	default-46173	60	28.6	2.1	1.95e-07	Intron (ENST00000625521/ENSG00000165006, intron 1 of 5)	9	34179045	34251698	72654	1	ENST00000626262	3514	UBAP1	protein_coding
ENSG00000165072	9	chr9	69978366	69979109	744	*	+	default-47388	55.5	27	2.05	1.53e-06	Distal Intergenic	9	70043581	70226970	183390	1	ENST00000377182	-64472	MAMDC2	protein_coding
ENSG00000165102	8	chr8	43149192	43150943	1752	*	+	default-44628	89.5	41.3	2.17	8.48e-11	Intron (ENST00000379644/ENSG00000165102, intron 2 of 17)	8	43140504	43174232	33729	1	ENST00000520704	8688	HGSNAT	protein_coding
ENSG00000165115	9	chr9	83925592	83926333	742	*	+	default-47508	53	24.8	2.14	6e-07	Distal Intergenic	9	83836698	83921465	84768	2	ENST00000413982	-4127	KIF27	protein_coding
ENSG00000165209	9	chr9	123188745	123189998	1254	*	+	default-47950	263.5	99.7	2.64	5.6e-42	Intron (ENST00000348403/ENSG00000165209, intron 2 of 18)	9	123121631	123184310	62680	2	ENST00000447404	-4435	STRBP	protein_coding
ENSG00000165209	9	chr9	123273206	123273799	594	*	+	default-47952	38	18.2	2.08	3.48e-05	Distal Intergenic	9	123125039	123268576	143538	2	ENST00000360998	-4630	STRBP	protein_coding
ENSG00000165209	9	chr9	123275966	123276721	756	*	+	default-47954	42.5	18.5	2.3	1.78e-06	Distal Intergenic	9	123125039	123268576	143538	2	ENST00000360998	-7390	STRBP	protein_coding
ENSG00000165304	9	chr9	36580421	36581014	594	*	+	default-46256	38.5	16.5	2.34	3.98e-06	Intron (ENST00000298048/ENSG00000165304, intron 1 of 17)	9	36572930	36677417	104488	1	ENST00000626154	7491	MELK	protein_coding
ENSG00000165304	9	chr9	36587627	36588736	1110	*	+	default-46258	71	35.4	2.01	8.91e-08	Intron (ENST00000298048/ENSG00000165304, intron 3 of 17)	9	36572930	36677417	104488	1	ENST00000626154	14697	MELK	protein_coding
ENSG00000165304	9	chr9	36627564	36629261	1698	*	+	default-46263	103	50.3	2.05	5.09e-11	Promoter (<=1kb)	9	36630007	36633200	3194	1	ENST00000480021	-746	MELK	protein_coding
ENSG00000165325	11	chr11	93425102	93428727	3626	*	+	default-7915	1660.5	667.6	2.49	3.33e-228	Intron (ENST00000618031/ENSG00000165325, intron 13 of 13)	11	93411059	93437702	26644	1	ENST00000529909	14043	DEUP1	protein_coding
ENSG00000165389	14	chr14	34442751	34443817	1067	*	+	default-12643	101	38.2	2.64	2.78e-17	Intron (ENST00000551935/ENSG00000129521, intron 1 of 4)	14	34432789	34462356	29568	2	ENST00000298130	18539	SPTSSA	protein_coding
ENSG00000165525	14	chr14	49821256	49821849	594	*	+	default-12799	51.5	22.8	2.25	2.71e-07	Intron (ENST00000298310/ENSG00000165525, intron 16 of 32)	14	49800651	49825938	25288	2	ENST00000555411	4089	NEMF	protein_coding
ENSG00000165661	9	chr9	136220792	136221385	594	*	+	default-48339	39.5	14.3	2.77	5.14e-08	Intron (ENST00000358701/ENSG00000165661, intron 6 of 11)	9	136211264	136224877	13614	2	ENST00000455222	3492	QSOX2	protein_coding
ENSG00000165671	5	chr5	177205914	177206507	594	*	+	default-38393	39.5	16.5	2.4	1.65e-06	Intron (ENST00000354179/ENSG00000165671, intron 5 of 23)	5	177212111	177239865	27755	1	ENST00000375350	-5604	NSD1	protein_coding
ENSG00000165685	12	chr12	10192624	10193217	594	*	+	default-8567	38.5	14.9	2.58	4.2e-07	Distal Intergenic	12	10186397	10190263	3867	1	ENST00000546153	6227	TMEM52B	protein_coding
ENSG00000165695	9	chr9	132821752	132822493	742	*	+	default-48261	70	34.9	2	1.16e-07	Intron (ENST00000298545/ENSG00000165695, intron 9 of 12)	9	132861396	132863712	2317	2	ENST00000482422	41219	AK8	protein_coding
ENSG00000165730	10	chr10	68820633	68821226	594	*	+	default-4833	36	15.6	2.31	6.88e-06	Distal Intergenic	10	68827541	68893060	65520	1	ENST00000298596	-6315	STOX1	protein_coding
ENSG00000165837	13	chr13	45543112	45543705	594	*	+	default-11495	41.5	18.7	2.22	5.43e-06	Intron (ENST00000504261/ENSG00000165837, intron 2 of 2)	13	45534522	45550268	15747	2	ENST00000504261	6563	ERICH6B	protein_coding
ENSG00000072062	19	chr19	14101565	14102158	594	*	+	default-22747	38	18.9	2.01	7.16e-05	Promoter (<=1kb)	19	14093650	14101278	7629	2	ENST00000588209	-287	PRKACA	protein_coding
ENSG00000165895	11	chr11	100733972	100734565	594	*	+	default-7958	47.5	21.1	2.25	8.04e-07	Intron (ENST00000524892/ENSG00000165895, intron 1 of 22)	11	100738443	100913524	175082	1	ENST00000534060	-3878	ARHGAP42	protein_coding
ENSG00000165895	11	chr11	100750052	100750946	895	*	+	default-7959	109	48.5	2.25	6.31e-14	Intron (ENST00000524892/ENSG00000165895, intron 1 of 22)	11	100738443	100913524	175082	1	ENST00000534060	11609	ARHGAP42	protein_coding
ENSG00000165923	11	chr11	47706625	47707218	594	*	+	default-6355	54.5	26.1	2.08	1.24e-06	Intron (ENST00000525123/ENSG00000165923, intron 4 of 18)	11	47692166	47710312	18147	2	ENST00000526331	3094	AGBL2	protein_coding
ENSG00000165923	11	chr11	47667904	47668497	594	*	+	default-6349	40	19.1	2.09	2.02e-05	Intron (ENST00000528609/ENSG00000165923, intron 5 of 8)	11	47659591	47690370	30780	2	ENST00000528609	21873	AGBL2	protein_coding
ENSG00000165970	11	chr11	20624661	20625254	594	*	+	default-6125	41	20.4	2.01	4.03e-05	Intron (ENST00000525748/ENSG00000165970, intron 7 of 15)	11	20629184	20655064	25881	1	ENST00000528440	-3930	SLC6A5	protein_coding
ENSG00000165995	10	chr10	18216866	18217641	776	*	+	default-3932	48	21.1	2.28	3.48e-07	Intron (ENST00000324631/ENSG00000165995, intron 2 of 13)	10	18260769	18541862	281094	1	ENST00000615785	-43128	CACNB2	protein_coding
ENSG00000165996	10	chr10	17627078	17627671	594	*	+	default-3926	53.5	26.4	2.03	3.28e-06	Distal Intergenic	10	17589032	17617377	28346	2	ENST00000361271	-9701	HACD1	protein_coding
ENSG00000166016	11	chr11	34227648	34228559	912	*	+	default-6199	103	49.6	2.07	2.5e-11	Intron (ENST00000435224/ENSG00000166016, intron 1 of 16)	11	34173174	34242545	69372	2	ENST00000530814	13986	ABTB2	protein_coding
ENSG00000166086	11	chr11	134055059	134055652	594	*	+	default-8311	40	18.9	2.12	1.57e-05	Distal Intergenic	11	134068925	134152001	83077	1	ENST00000299106	-13273	JAM3	protein_coding
ENSG00000166105	11	chr11	134286391	134287433	1043	*	+	default-8319	114.5	56.7	2.02	1.44e-11	Promoter (<=1kb)	11	134287102	134289001	1900	1	ENST00000532985	0	GLB1L3	protein_coding
ENSG00000166123	16	chr16	46935246	46935839	594	*	+	default-16661	38.5	18.9	2.04	7.16e-05	Distal Intergenic	16	46923833	46931286	7454	1	ENST00000569193	11413	GPT2	protein_coding
ENSG00000166123	16	chr16	46875535	46876128	594	*	+	default-16658	36.5	17.8	2.05	9.72e-05	Distal Intergenic	16	46884378	46931297	46920	1	ENST00000340124	-8250	GPT2	protein_coding
ENSG00000166159	12	chr12	1818102	1819211	1110	*	+	default-8400	265	132.5	2	2.77e-24	Promoter (1-2kb)	12	1820267	1836752	16486	1	ENST00000543818	-1056	LRTM2	protein_coding
ENSG00000166197	10	chr10	102173314	102175702	2389	*	+	default-5293	248	119.7	2.07	9.14e-25	Distal Intergenic	10	102160730	102163866	3137	1	ENST00000477977	12584	NOLC1	protein_coding
ENSG00000166197	10	chr10	102182213	102182960	748	*	+	default-5295	48.5	24.2	2.01	1.24e-05	Distal Intergenic	10	102160730	102163866	3137	1	ENST00000477977	21483	NOLC1	protein_coding
ENSG00000166225	12	chr12	69477152	69478148	997	*	+	default-9977	75.5	36.7	2.06	1.96e-08	Intron (ENST00000547219/ENSG00000166225, intron 1 of 6)	12	69470434	69569061	98628	1	ENST00000550169	6718	FRS2	protein_coding
ENSG00000166272	10	chr10	102768261	102769171	911	*	+	default-5326	74	36.5	2.03	3.22e-08	Intron (ENST00000448841/ENSG00000166272, intron 1 of 3)	10	102776249	102816267	40019	1	ENST00000369889	-7078	WBP1L	protein_coding
ENSG00000166295	10	chr10	72239950	72240543	594	*	+	default-4893	37.5	17.4	2.16	2.76e-05	Distal Intergenic	10	72223133	72233829	10697	1	ENST00000470481	16817	ANAPC16	protein_coding
ENSG00000166313	11	chr11	6425254	6425847	594	*	+	default-5952	38.5	18.7	2.06	5.66e-05	Distal Intergenic	11	6395125	6419414	24290	2	ENST00000311051	-5840	APBB1	protein_coding
ENSG00000166326	11	chr11	35696929	35698756	1828	*	+	default-6214	769	358.1	2.15	4.15e-79	Intron (ENST00000299413/ENSG00000166326, intron 2 of 4)	11	35724256	35806621	82366	1	ENST00000532066	-25500	TRIM44	protein_coding
ENSG00000166348	10	chr10	73605609	73606202	594	*	+	default-4918	41.5	19.8	2.1	1.97e-05	Intron (ENST00000339859/ENSG00000166348, intron 1 of 22)	10	73575810	73591540	15731	2	ENST00000498213	-14069	USP54	protein_coding
ENSG00000166348	10	chr10	73557290	73558033	744	*	+	default-4915	54.5	25.9	2.1	9.73e-07	Intron (ENST00000339859/ENSG00000166348, intron 3 of 22)	10	73498295	73553340	55046	2	ENST00000497106	-3950	USP54	protein_coding
ENSG00000166377	18	chr18	79050418	79051170	753	*	+	default-21769	57.5	28.6	2.01	1.8e-06	Distal Intergenic	18	79069285	79096481	27197	1	ENST00000588600	-18115	ATP9B	protein_coding
ENSG00000166377	18	chr18	79327307	79328201	895	*	+	default-21778	71	32.7	2.17	4.76e-09	Intron (ENST00000426216/ENSG00000166377, intron 15 of 29)	18	79336626	79345486	8861	1	ENST00000588895	-8425	ATP9B	protein_coding
ENSG00000166377	18	chr18	79308668	79309872	1205	*	+	default-21776	103	49.2	2.09	1.54e-11	Promoter (1-2kb)	18	79307190	79333000	25811	1	ENST00000589732	1478	ATP9B	protein_coding
ENSG00000253729	8	chr8	47930163	47930756	594	*	+	default-45024	64	27.5	2.33	1.92e-09	Promoter (<=1kb)	8	47926833	47929169	2337	2	ENST00000541488	-994	PRKDC	protein_coding
ENSG00000166387	11	chr11	7601509	7602102	594	*	+	default-5965	48	23.1	2.08	3.81e-06	Intron (ENST00000299492/ENSG00000166387, intron 5 of 23)	11	7605738	7653760	48023	1	ENST00000530181	-3636	PPFIBP2	protein_coding
ENSG00000166408	11	chr11	7768397	7771578	3182	*	+	default-5967	967.5	444.4	2.18	6.75e-102	Promoter (2-3kb)	11	7772890	7773814	925	2	ENST00000299512	2236	OR5P1P	unprocessed_pseudogene
ENSG00000166428	14	chr14	104921757	104922909	1153	*	+	default-13518	118.5	54.7	2.17	8.32e-14	Promoter (1-2kb)	14	104924816	104933237	8422	1	ENST00000540372	-1907	PLD4	protein_coding
ENSG00000166471	11	chr11	9334357	9334950	594	*	+	default-5994	75	31.4	2.39	2.99e-11	Distal Intergenic	11	9280671	9314780	34110	2	ENST00000528080	-19577	TMEM41B	protein_coding
ENSG00000166471	11	chr11	9286681	9287274	594	*	+	default-5990	40	16.5	2.43	6.69e-07	Promoter (<=1kb)	11	9283139	9288073	4935	2	ENST00000533867	799	TMEM41B	protein_coding
ENSG00000166483	11	chr11	9564014	9564607	594	*	+	default-6011	41	17.1	2.39	7.02e-07	Distal Intergenic	11	9573681	9589207	15527	1	ENST00000450114	-9074	WEE1	protein_coding
ENSG00000166535	12	chr12	8864043	8865787	1745	*	+	default-8549	82	37.3	2.2	1.92e-10	Promoter (2-3kb)	12	8867943	8887001	19059	1	ENST00000537475	-2156	A2ML1	protein_coding
ENSG00000121390	13	chr13	19785654	19786247	594	*	+	default-11229	39.5	18.5	2.14	2.06e-05	Promoter (2-3kb)	13	19702871	19783019	80149	2	ENST00000619300	-2635	PSPC1	protein_coding
ENSG00000068976	11	chr11	64748779	64749372	594	*	+	default-7458	44	22	2	2.27e-05	Promoter (<=1kb)	11	64746389	64748888	2500	2	ENST00000483742	0	PYGM	protein_coding
ENSG00000166579	17	chr17	8409401	8409994	594	*	+	default-17792	43	17.4	2.48	1.55e-07	Distal Intergenic	17	8413131	8448597	35467	1	ENST00000582812	-3137	NDEL1	protein_coding
ENSG00000153179	12	chr12	64504363	64504956	594	*	+	default-9931	44.5	16.9	2.63	2.98e-08	Promoter (2-3kb)	12	64507001	64694912	187912	1	ENST00000637125	-2045	RASSF3	protein_coding
ENSG00000166847	16	chr16	23646595	23647188	594	*	+	default-15808	38.5	18.7	2.06	5.66e-05	Intron (ENST00000300087/ENSG00000166847, intron 2 of 5)	16	23642587	23665701	23115	1	ENST00000566298	4008	DCTN5	protein_coding
ENSG00000166862	22	chr22	36598219	36598812	594	*	+	default-31333	36.5	15.6	2.34	6.88e-06	Intron (ENST00000300105/ENSG00000166862, intron 1 of 3)	22	36584489	36585454	966	2	ENST00000480002	-12765	CACNG2	protein_coding
ENSG00000166881	12	chr12	57065962	57067535	1574	*	+	default-9846	104.5	45.3	2.31	5.81e-14	Intron (ENST00000379391/ENSG00000166881, intron 3 of 7)	12	57055643	57078763	23121	2	ENST00000379391	11228	NEMP1	protein_coding
ENSG00000166902	11	chr11	59816198	59816791	594	*	+	default-7285	41	14.9	2.74	2.1e-08	Distal Intergenic	11	59806135	59810872	4738	2	ENST00000300151	-5326	MRPL16	protein_coding
ENSG00000166902	11	chr11	59814421	59815014	594	*	+	default-7284	47.5	20.9	2.28	6.08e-07	Distal Intergenic	11	59806135	59810872	4738	2	ENST00000300151	-3549	MRPL16	protein_coding
ENSG00000188739	1	chr1	235163387	235163980	594	*	+	default-3430	45	20.4	2.2	1.82e-06	Promoter (1-2kb)	1	235131183	235161457	30275	2	ENST00000408888	-1930	RBM34	protein_coding
ENSG00000177483	2	chr2	237795290	237796168	879	*	+	default-27589	70.5	33.8	2.08	3.61e-08	Promoter (2-3kb)	2	237798389	237842808	44420	1	ENST00000480583	-2221	RBM44	protein_coding
ENSG00000167323	11	chr11	3862401	3862994	594	*	+	default-5924	36	14.9	2.41	2.73e-06	Intron (ENST00000525403/ENSG00000167323, intron 1 of 4)	11	3867103	4059403	192301	1	ENST00000532610	-4109	STIM1	protein_coding
ENSG00000167378	19	chr19	43587594	43588859	1266	*	+	default-23745	83	39.8	2.09	1.46e-09	Promoter (<=1kb)	19	43585936	43589687	3752	2	ENST00000596409	828	IRGQ	protein_coding
ENSG00000274523	7	chr7	75067011	75067604	594	*	+	default-42690	37	18.2	2.03	7.41e-05	Promoter (2-3kb)	7	75042974	75064728	21755	2	ENST00000618102	-2283	RCC1L	protein_coding
ENSG00000167522	16	chr16	89353101	89353694	594	*	+	default-17316	38.5	18.9	2.04	7.16e-05	Intron (ENST00000378330/ENSG00000167522, intron 3 of 13)	16	89300766	89339970	39205	2	ENST00000566858	-13131	ANKRD11	protein_coding
ENSG00000167553	12	chr12	49209531	49210372	842	*	+	default-9549	55.5	27.2	2.04	1.93e-06	Promoter (<=1kb)	12	49208546	49256489	47944	1	ENST00000550574	985	TUBA1C	protein_coding
ENSG00000173039	11	chr11	65665233	65665988	756	*	+	default-7516	60.5	30.1	2.01	1.02e-06	Promoter (2-3kb)	11	65653596	65663094	9499	2	ENST00000406246	-2139	RELA	protein_coding
ENSG00000167614	19	chr19	54400376	54400969	594	*	+	default-24246	36	17.1	2.1	4.68e-05	Distal Intergenic	19	54415219	54422255	7037	1	ENST00000423529	-14250	TTYH1	protein_coding
ENSG00000167632	8	chr8	140418781	140420013	1233	*	+	default-45704	112	52.1	2.15	4.08e-13	Intron (ENST00000389328/ENSG00000167632, intron 5 of 22)	8	140405293	140435197	29905	2	ENST00000521944	15184	TRAPPC9	protein_coding
ENSG00000181826	4	chr4	37688268	37688861	594	*	+	default-34878	53	25.5	2.08	1.27e-06	Promoter (1-2kb)	4	37612901	37686376	73476	2	ENST00000454158	-1892	RELL1	protein_coding
ENSG00000167654	19	chr19	3890077	3890819	743	*	+	default-22131	52	20.6	2.52	5.15e-09	Intron (ENST00000598136/ENSG00000167654, intron 3 of 4)	19	3885768	3926316	40549	1	ENST00000600960	4309	ATCAY	protein_coding
ENSG00000167693	17	chr17	931543	932136	594	*	+	default-17447	37.5	17.6	2.13	3.56e-05	Promoter (1-2kb)	17	929956	933413	3458	2	ENST00000576991	1277	NXN	protein_coding
ENSG00000167699	17	chr17	779767	780973	1207	*	+	default-17432	76.5	36.9	2.07	1.19e-08	Promoter (1-2kb)	17	776881	782193	5313	2	ENST00000576670	1220	GLOD4	protein_coding
ENSG00000167703	17	chr17	1615390	1615983	594	*	+	default-17503	40	15.2	2.64	8.47e-08	Intron (ENST00000301335/ENSG00000167703, intron 3 of 13)	17	1590907	1605276	14370	2	ENST00000574274	-10114	SLC43A2	protein_coding
ENSG00000117000	1	chr1	40159555	40160148	594	*	+	default-1162	46	19.1	2.41	1.32e-07	Promoter (1-2kb)	1	40161373	40240921	79549	1	ENST00000372771	-1225	RLF	protein_coding
ENSG00000167720	17	chr17	2319898	2320491	594	*	+	default-17539	44	21.7	2.02	1.8e-05	Intron (ENST00000344595/ENSG00000167720, intron 4 of 7)	17	2315378	2317900	2523	1	ENST00000574229	4520	SRR	protein_coding
ENSG00000167723	17	chr17	3565895	3566488	594	*	+	default-17592	44	20.4	2.15	4.09e-06	3' UTR	17	3513846	3557995	44150	2	ENST00000576742	-7900	TRPV3	protein_coding
ENSG00000187147	1	chr1	44612882	44613475	594	*	+	default-1235	52	24.4	2.13	7.86e-07	Promoter (<=1kb)	1	44614265	44627057	12793	1	ENST00000496262	-790	RNF220	protein_coding
ENSG00000168005	11	chr11	63819048	63819945	898	*	+	default-7414	64	27.5	2.33	1.92e-09	Promoter (<=1kb)	11	63818947	63823261	4315	1	ENST00000535820	101	SPINDOC	protein_coding
ENSG00000168028	3	chr3	39400699	39401292	594	*	+	default-32187	38.5	17.8	2.16	2.1e-05	Distal Intergenic	3	39406689	39412542	5854	1	ENST00000301821	-5397	RPSA	protein_coding
ENSG00000168038	3	chr3	41374768	41379192	4425	*	+	default-32206	1118	511	2.19	6.27e-119	Intron (ENST00000301831/ENSG00000168038, intron 35 of 36)	3	41246599	41278151	31553	2	ENST00000489118	-96617	ULK4	protein_coding
ENSG00000168092	11	chr11	117151271	117151864	594	*	+	default-8110	41	18.7	2.2	5.43e-06	Intron (ENST00000527958/ENSG00000168092, intron 1 of 5)	11	117144382	117164122	19741	1	ENST00000533206	6889	PAFAH1B2	protein_coding
ENSG00000168124	16	chr16	3197661	3198403	743	*	+	default-15336	72.5	26.4	2.75	1.85e-13	Intron (ENST00000576468/ENSG00000262668, intron 3 of 3)	16	3204247	3205188	942	1	ENST00000304646	-5844	OR1F1	protein_coding
ENSG00000168172	8	chr8	42991844	42992652	809	*	+	default-44620	59	29.2	2.02	8.43e-07	Intron (ENST00000307602/ENSG00000168172, intron 15 of 21)	8	42997590	43018392	20803	1	ENST00000533539	-4938	HOOK3	protein_coding
ENSG00000168172	8	chr8	43005015	43006697	1683	*	+	default-44621	126.5	57.1	2.21	2.68e-15	Intron (ENST00000307602/ENSG00000168172, intron 17 of 21)	8	43000819	43013121	12303	1	ENST00000524839	4196	HOOK3	protein_coding
ENSG00000168172	8	chr8	43007889	43009052	1164	*	+	default-44622	92	42	2.19	1.74e-11	3' UTR	8	43000819	43013121	12303	1	ENST00000524839	7070	HOOK3	protein_coding
ENSG00000168175	14	chr14	55086112	55086705	594	*	+	default-12873	37	13.8	2.67	1.84e-07	Distal Intergenic	14	55062951	55064670	1720	1	ENST00000553976	23161	MAPK1IP1L	protein_coding
ENSG00000168214	4	chr4	26254922	26256059	1138	*	+	default-34839	134	57.1	2.35	3.45e-18	Intron (ENST00000512351/ENSG00000168214, intron 1 of 4)	4	26272607	26424426	151820	1	ENST00000510778	-16548	RBPJ	protein_coding
ENSG00000168214	4	chr4	26335253	26335846	594	*	+	default-34843	39	17.1	2.28	4.05e-06	Intron (ENST00000512351/ENSG00000168214, intron 1 of 4)	4	26343140	26424479	81340	1	ENST00000515573	-7294	RBPJ	protein_coding
ENSG00000168333	8	chr8	48992836	48995058	2223	*	+	default-45038	536.5	256.8	2.09	3.05e-52	Distal Intergenic	8	49054311	49075603	21293	1	ENST00000517663	-59253	PPDPFL	protein_coding
ENSG00000168509	1	chr1	146034052	146034795	744	*	+	default-2272	81	37.3	2.17	4.26e-10	Promoter (1-2kb)	1	146017547	146036746	19200	2	ENST00000636675	1951	HJV	protein_coding
ENSG00000168509	1	chr1	146043364	146044377	1014	*	+	default-2273	67	32.7	2.05	1.01e-07	Distal Intergenic	1	146017547	146036746	19200	2	ENST00000636675	-6618	HJV	protein_coding
ENSG00000134318	2	chr2	11348392	11348985	594	*	+	default-24648	36	13.2	2.73	1.62e-07	Promoter (<=1kb)	2	11235884	11348330	112447	2	ENST00000462366	-62	ROCK2	protein_coding
ENSG00000168630	20	chr20	45758898	45759491	594	*	+	default-28981	36	16.5	2.19	2.14e-05	Intron (ENST00000481847/ENSG00000124116, intron 4 of 5)	20	45749920	45750074	155	1	ENST00000448174	8978	SPINT5P	processed_pseudogene
ENSG00000168702	2	chr2	141865156	141865749	594	*	+	default-26748	36	17.6	2.05	7.66e-05	Intron (ENST00000389484/ENSG00000168702, intron 1 of 90)	2	141805364	141810401	5038	2	ENST00000486364	-54755	LRP1B	protein_coding
ENSG00000168702	2	chr2	141910959	141911552	594	*	+	default-26749	36	15.8	2.28	9.22e-06	Intron (ENST00000389484/ENSG00000168702, intron 1 of 90)	2	141805364	141810401	5038	2	ENST00000486364	-100558	LRP1B	protein_coding
ENSG00000168754	2	chr2	96978719	96979312	594	*	+	default-26219	43.5	19.3	2.25	2.39e-06	Intron (ENST00000490605/ENSG00000168754, intron 1 of 16)	2	96875885	96986592	110708	2	ENST00000490605	7280	FAM178B	protein_coding
ENSG00000163902	3	chr3	128628979	128629723	745	*	+	default-33653	43.5	19.3	2.25	2.39e-06	Promoter (1-2kb)	3	128625974	128627266	1293	2	ENST00000490166	-1713	RPN1	protein_coding
ENSG00000168918	2	chr2	233180489	233181082	594	*	+	default-27534	73	34	2.14	4.68e-09	Intron (ENST00000359570/ENSG00000168918, intron 18 of 26)	2	233170374	233184483	14110	1	ENST00000465281	10115	INPP5D	protein_coding
ENSG00000168959	11	chr11	89096137	89096730	594	*	+	default-7886	35.5	13.8	2.57	1.32e-06	Distal Intergenic	11	88984702	89065945	81244	2	ENST00000393294	-30192	GRM5	protein_coding
ENSG00000169035	19	chr19	50980731	50981499	769	*	+	default-24125	65.5	32.5	2.01	3.43e-07	Promoter (2-3kb)	19	50976488	50983815	7328	2	ENST00000391807	2316	KLK7	protein_coding
ENSG00000169071	9	chr9	91924260	91925018	759	*	+	default-47617	48	22.8	2.1	2.98e-06	Intron (ENST00000375715/ENSG00000169071, intron 1 of 12)	9	91757334	91948676	191343	2	ENST00000495386	23658	ROR2	protein_coding
ENSG00000169118	15	chr15	64283291	64283884	594	*	+	default-14630	40	19.1	2.09	2.02e-05	Intron (ENST00000303052/ENSG00000169118, intron 2 of 11)	15	64251439	64300467	49029	2	ENST00000635359	16583	CSNK1G1	protein_coding
ENSG00000169252	5	chr5	148813851	148814444	594	*	+	default-38089	44	21.3	2.06	1.12e-05	Distal Intergenic	5	148825245	148828687	3443	1	ENST00000305988	-10801	ADRB2	protein_coding
ENSG00000169291	1	chr1	154497738	154498331	594	*	+	default-2498	39	19.1	2.04	4.32e-05	Intron (ENST00000304760/ENSG00000169291, intron 2 of 5)	1	154479481	154502113	22633	2	ENST00000304760	3782	SHE	protein_coding
ENSG00000169327	14	chr14	21140458	21141051	594	*	+	default-12492	43	19.1	2.25	1.81e-06	Distal Intergenic	14	21154865	21156063	1199	2	ENST00000304418	15012	OR5AU1	protein_coding
ENSG00000169410	15	chr15	75548253	75548846	594	*	+	default-14843	37.5	16	2.34	5.23e-06	Intron (ENST00000618819/ENSG00000169410, intron 1 of 12)	15	75513191	75524274	11084	2	ENST00000561731	-23979	PTPN9	protein_coding
ENSG00000169432	2	chr2	166289129	166290595	1467	*	+	default-26879	145.5	66.1	2.2	3.87e-17	Intron (ENST00000447809/ENSG00000236107, intron 8 of 11)	2	166302619	166305920	3302	2	ENST00000472119	15325	SCN9A	protein_coding
ENSG00000169436	8	chr8	138952344	138953268	925	*	+	default-45691	64.5	26.4	2.45	4.1e-10	Distal Intergenic	8	138878133	138914006	35874	2	ENST00000484387	-38338	COL22A1	protein_coding
ENSG00000169439	8	chr8	96507538	96508290	753	*	+	default-45387	59	24.2	2.44	1.55e-09	Intron (ENST00000302190/ENSG00000169439, intron 1 of 4)	8	96494008	96609643	115636	1	ENST00000522911	13530	SDC2	protein_coding
ENSG00000169504	1	chr1	24731511	24732104	594	*	+	default-694	39	19.3	2.02	5.47e-05	Distal Intergenic	1	24745357	24844324	98968	1	ENST00000374379	-13253	CLIC4	protein_coding
ENSG00000169519	11	chr11	28388395	28390024	1630	*	+	default-6157	504.5	239.9	2.1	5.36e-50	Intron (ENST00000532947/ENSG00000169519, intron 5 of 7)	11	28327581	28330629	3049	1	ENST00000468295	60814	METTL15	protein_coding
ENSG00000169598	1	chr1	3874138	3875066	929	*	+	default-176	61.5	27.5	2.24	2.39e-08	Intron (ENST00000338895/ENSG00000169598, intron 6 of 6)	1	3867663	3872545	4883	1	ENST00000481945	6475	DFFB	protein_coding
ENSG00000169609	15	chr15	82997545	82998897	1353	*	+	default-14935	121.5	51.8	2.34	1.96e-16	3' UTR	15	82988441	83008616	20176	2	ENST00000514272	9719	C15orf40	protein_coding
ENSG00000169621	2	chr2	68492115	68492708	594	*	+	default-25296	42.5	19.6	2.17	7.04e-06	Intron (ENST00000303795/ENSG00000169621, intron 2 of 9)	2	68467603	68580162	112560	1	ENST00000445692	24512	APLF	protein_coding
ENSG00000169621	2	chr2	68493639	68494232	594	*	+	default-25297	44	21.3	2.06	1.12e-05	Intron (ENST00000303795/ENSG00000169621, intron 2 of 9)	2	68467603	68580162	112560	1	ENST00000445692	26036	APLF	protein_coding
ENSG00000169684	15	chr15	78557794	78558387	594	*	+	default-14876	37	13.8	2.67	1.84e-07	Distal Intergenic	15	78565520	78595269	29750	1	ENST00000299565	-7133	CHRNA5	protein_coding
ENSG00000169696	17	chr17	81987890	81988483	594	*	+	default-20011	44	21.7	2.02	1.8e-05	Intron (ENST00000581484/ENSG00000169696, intron 4 of 6)	17	81995443	82017037	21595	1	ENST00000582355	-6960	ASPSCR1	protein_coding
ENSG00000169696	17	chr17	81973072	81973665	594	*	+	default-20007	48	22.6	2.12	2.31e-06	Distal Intergenic	17	81976807	81996843	20037	1	ENST00000581484	-3142	ASPSCR1	protein_coding
ENSG00000169744	4	chr4	16632603	16633682	1080	*	+	default-34769	236	111.8	2.11	1.15e-24	Intron (ENST00000515064/ENSG00000169744, intron 2 of 7)	4	16585976	16626993	41018	2	ENST00000503829	-5610	LDB2	protein_coding
ENSG00000169744	4	chr4	16634433	16635481	1049	*	+	default-34770	235.5	113.1	2.08	1.04e-23	Intron (ENST00000515064/ENSG00000169744, intron 2 of 7)	4	16585976	16626993	41018	2	ENST00000503829	-7440	LDB2	protein_coding
ENSG00000169783	15	chr15	77618239	77618832	594	*	+	default-14867	93	37.6	2.48	1.98e-14	Intron (ENST00000355300/ENSG00000169783, intron 1 of 1)	15	77613027	77632490	19464	2	ENST00000355300	13658	LINGO1	protein_coding
ENSG00000169885	1	chr1	1905310	1905903	594	*	+	default-109	44.5	18	2.47	1.65e-07	Distal Intergenic	1	1914827	1917294	2468	1	ENST00000307786	-8924	CALML6	protein_coding
ENSG00000124787	6	chr6	5004998	5005591	594	*	+	default-38652	39.5	14.7	2.68	1.1e-07	Promoter (<=1kb)	6	5001776	5004063	2288	2	ENST00000483546	-935	RPP40	protein_coding
ENSG00000170085	5	chr5	176323462	176324204	743	*	+	default-38354	53.5	23.1	2.32	6.71e-08	Intron (ENST00000341199/ENSG00000170085, intron 5 of 8)	5	176313080	176345989	32910	1	ENST00000332772	10382	SIMC1	protein_coding
ENSG00000170085	5	chr5	176325217	176325810	594	*	+	default-38355	53	23.7	2.23	1.58e-07	Intron (ENST00000341199/ENSG00000170085, intron 6 of 8)	5	176313080	176345989	32910	1	ENST00000332772	12137	SIMC1	protein_coding
ENSG00000170091	5	chr5	174066576	174067169	594	*	+	default-38327	67.5	29.2	2.31	1.54e-09	Intron (ENST00000303177/ENSG00000170091, intron 3 of 4)	5	174062572	174108447	45876	1	ENST00000521959	4004	NSG2	protein_coding
ENSG00000170091	5	chr5	174064941	174065686	746	*	+	default-38326	74.5	36.2	2.06	2.55e-08	Promoter (2-3kb)	5	174062572	174108447	45876	1	ENST00000521959	2369	NSG2	protein_coding
ENSG00000170113	15	chr15	22768047	22770324	2278	*	+	default-14091	139.5	60.9	2.29	7.05e-18	Promoter (2-3kb)	15	22773063	22829789	56727	1	ENST00000437912	-2739	NIPA1	protein_coding
ENSG00000170153	4	chr4	140928383	140929776	1394	*	+	default-36060	104.5	52.1	2.01	1.55e-10	Intron (ENST00000515673/ENSG00000170153, intron 4 of 6)	4	140944549	140967870	23322	2	ENST00000515057	38094	RNF150	protein_coding
ENSG00000117676	1	chr1	26550075	26550861	787	*	+	default-753	52.5	17.4	3.03	1.5e-11	Promoter (<=1kb)	1	26551446	26554135	2690	1	ENST00000474934	-585	RPS6KA1	protein_coding
ENSG00000170348	14	chr14	75166842	75167435	594	*	+	default-13153	36.5	17.4	2.1	6e-05	Intron (ENST00000303575/ENSG00000170348, intron 1 of 4)	14	75175921	75176532	612	2	ENST00000622441	9097	TMED10	protein_coding
ENSG00000170374	12	chr12	53351438	53352184	747	*	+	default-9701	59	28.6	2.07	4.15e-07	Distal Intergenic	12	53328581	53345315	16735	2	ENST00000547755	-6123	SP7	protein_coding
ENSG00000170396	2	chr2	184492088	184492681	594	*	+	default-27028	36	17.4	2.07	6e-05	Distal Intergenic	2	184598366	184939492	341127	1	ENST00000302277	-105685	ZNF804A	protein_coding
ENSG00000170425	17	chr17	15960172	15961425	1254	*	+	default-17904	140.5	65.7	2.14	1.14e-15	Intron (ENST00000304222/ENSG00000170425, intron 1 of 1)	17	15973863	15975737	1875	1	ENST00000582124	-12438	ADORA2B	protein_coding
ENSG00000170537	16	chr16	19042478	19043220	743	*	+	default-15692	65.5	32.7	2	4.3e-07	Intron (ENST00000569532/ENSG00000170537, intron 9 of 14)	16	19033516	19038030	4515	1	ENST00000561963	8962	TMC7	protein_coding
ENSG00000170537	16	chr16	19035989	19036746	758	*	+	default-15691	49.5	24.6	2.01	9.48e-06	Promoter (2-3kb)	16	19033516	19038030	4515	1	ENST00000561963	2473	TMC7	protein_coding
ENSG00000170571	5	chr5	49630759	49633947	3189	*	+	default-37072	1641	621.2	2.64	6.66e-252	Distal Intergenic	5	50398027	50411998	13972	2	ENST00000505896	778051	EMB	protein_coding
ENSG00000170571	5	chr5	49641924	49650427	8504	*	+	default-37073	3350	1346.2	2.49	0	Distal Intergenic	5	50398027	50411998	13972	2	ENST00000505896	761571	EMB	protein_coding
ENSG00000170571	5	chr5	49621576	49628339	6764	*	+	default-37071	3539	1360.7	2.6	0	Distal Intergenic	5	50398027	50411998	13972	2	ENST00000505896	783659	EMB	protein_coding
ENSG00000170571	5	chr5	50109728	50116873	7146	*	+	default-37174	988	475.2	2.08	1.02e-93	Distal Intergenic	5	50398027	50411998	13972	2	ENST00000505896	295125	EMB	protein_coding
ENSG00000170571	5	chr5	50181378	50182195	818	*	+	default-37181	46.5	19.3	2.41	1.81e-07	Distal Intergenic	5	50398027	50411998	13972	2	ENST00000505896	229803	EMB	protein_coding
ENSG00000170571	5	chr5	49670087	49670680	594	*	+	default-37076	42.5	20.6	2.06	2.44e-05	Distal Intergenic	5	50398027	50411998	13972	2	ENST00000505896	741318	EMB	protein_coding
ENSG00000170571	5	chr5	49676403	49677468	1066	*	+	default-37078	78	27.9	2.8	5.93e-15	Distal Intergenic	5	50398027	50411998	13972	2	ENST00000505896	734530	EMB	protein_coding
ENSG00000170571	5	chr5	49609732	49619107	9376	*	+	default-37070	4731	1703.4	2.78	0	Distal Intergenic	5	50398027	50411998	13972	2	ENST00000505896	792891	EMB	protein_coding
ENSG00000170571	5	chr5	50249445	50250193	749	*	+	default-37187	45.5	22.4	2.03	1.74e-05	Distal Intergenic	5	50398027	50411998	13972	2	ENST00000505896	161805	EMB	protein_coding
ENSG00000170571	5	chr5	50193572	50194165	594	*	+	default-37183	39	17.4	2.25	5.39e-06	Distal Intergenic	5	50398027	50411998	13972	2	ENST00000505896	217833	EMB	protein_coding
ENSG00000170579	18	chr18	4135674	4137289	1616	*	+	default-20159	212	104.1	2.04	1.31e-20	Intron (ENST00000315677/ENSG00000170579, intron 2 of 12)	18	4005025	4151287	146263	2	ENST00000578250	13998	DLGAP1	protein_coding
ENSG00000170579	18	chr18	3740747	3741506	760	*	+	default-20157	56.5	27.2	2.07	9.25e-07	Intron (ENST00000400147/ENSG00000170579, intron 3 of 9)	18	3727709	3729378	1670	2	ENST00000486430	-11369	DLGAP1	protein_coding
ENSG00000170631	8	chr8	144946584	144947328	745	*	+	default-45894	56	26.8	2.09	5.69e-07	Promoter (<=1kb)	8	144932144	144948035	15892	2	ENST00000532811	707	ZNF16	protein_coding
ENSG00000170647	11	chr11	100985793	100986386	594	*	+	default-7960	35	11.6	3.01	2.56e-08	3' UTR	11	100991989	100993941	1953	1	ENST00000303130	-5603	NA	NA
ENSG00000170776	15	chr15	85538325	85539252	928	*	+	default-14982	82	40.2	2.04	4.95e-09	Intron (ENST00000559362/ENSG00000170776, intron 4 of 14)	15	85544040	85579184	35145	1	ENST00000558166	-4788	AKAP13	protein_coding
ENSG00000170779	14	chr14	105008681	105009274	594	*	+	default-13522	43.5	18.2	2.39	5.56e-07	Intron (ENST00000548178/ENSG00000140104, intron 2 of 2)	14	105009936	105021060	11125	2	ENST00000392590	11786	CDCA4	protein_coding
ENSG00000170779	14	chr14	105036502	105037095	594	*	+	default-13525	39	14.3	2.73	5.14e-08	Distal Intergenic	14	105009573	105021148	11576	2	ENST00000336219	-15354	CDCA4	protein_coding
ENSG00000170873	8	chr8	124717209	124717802	594	*	+	default-45586	47.5	23.7	2	1.61e-05	Intron (ENST00000378017/ENSG00000170873, intron 1 of 13)	8	124568428	124727616	159189	2	ENST00000522162	9814	MTSS1	protein_coding
ENSG00000171097	9	chr9	128871802	128872612	811	*	+	default-48136	73	34.9	2.09	1.28e-08	Intron (ENST00000462722/ENSG00000171097, intron 1 of 12)	9	128833119	128881929	48811	2	ENST00000320665	9317	KYAT1	protein_coding
ENSG00000171102	9	chr9	133190614	133191693	1080	*	+	default-48272	64.5	31	2.08	1.4e-07	Distal Intergenic	9	133205318	133209227	3910	2	ENST00000372032	17534	OBP2B	protein_coding
ENSG00000171103	2	chr2	28857933	28859459	1527	*	+	default-24848	114	56.9	2	1.81e-11	Promoter (2-3kb)	2	28851191	28861490	10300	2	ENST00000490390	2031	TRMT61B	protein_coding
ENSG00000171105	19	chr19	7203836	7204429	594	*	+	default-22349	47	22.2	2.12	3.03e-06	Intron (ENST00000341500/ENSG00000171105, intron 2 of 20)	19	7159423	7167978	8556	2	ENST00000600492	-35858	INSR	protein_coding
ENSG00000171160	10	chr10	97618904	97619497	594	*	+	default-5207	62	30.5	2.03	3.81e-07	3' UTR	10	97614553	97633480	18928	2	ENST00000307450	13983	MORN4	protein_coding
ENSG00000171160	10	chr10	97626872	97627465	594	*	+	default-5209	41.5	19.1	2.17	9.25e-06	Intron (ENST00000370649/ENSG00000249967, intron 2 of 9)	10	97614553	97633480	18928	2	ENST00000307450	6015	MORN4	protein_coding
ENSG00000171206	10	chr10	102666631	102667598	968	*	+	default-5319	72.5	33	2.2	2.79e-09	Distal Intergenic	10	102655281	102657087	1807	1	ENST00000479004	11350	TRIM8	protein_coding
ENSG00000171219	11	chr11	64824629	64825222	594	*	+	default-7462	35.5	13.4	2.65	6.51e-07	Intron (ENST00000342711/ENSG00000171219, intron 36 of 36)	11	64830392	64832482	2091	2	ENST00000491280	7260	CDC42BPG	protein_coding
ENSG00000171246	17	chr17	80492199	80492792	594	*	+	default-19934	37.5	13.2	2.85	5.71e-08	Distal Intergenic	17	80473414	80477843	4430	2	ENST00000575212	-14356	NPTX1	protein_coding
ENSG00000171302	17	chr17	79004039	79004632	594	*	+	default-19912	35.5	12.3	2.89	9.35e-08	Promoter (1-2kb)	17	78997666	79006213	8548	2	ENST00000592887	1581	CANT1	protein_coding
ENSG00000171310	12	chr12	104398546	104399139	594	*	+	default-10255	52	25.5	2.04	2.69e-06	Distal Intergenic	12	104455295	104456996	1702	1	ENST00000550711	-56156	CHST11	protein_coding
ENSG00000171311	10	chr10	97438725	97439318	594	*	+	default-5198	43	18.9	2.28	1.36e-06	Intron (ENST00000370902/ENSG00000171311, intron 4 of 7)	10	97444222	97445833	1612	2	ENST00000474309	6515	EXOSC1	protein_coding
ENSG00000171311	10	chr10	97439948	97440541	594	*	+	default-5199	50.5	23.3	2.17	1.04e-06	Intron (ENST00000370902/ENSG00000171311, intron 4 of 7)	10	97444222	97445833	1612	2	ENST00000474309	5292	EXOSC1	protein_coding
ENSG00000171522	5	chr5	40718324	40718917	594	*	+	default-36903	36	15.8	2.28	9.22e-06	Intron (ENST00000636863/ENSG00000113638, intron 2 of 3)	5	40681702	40692043	10342	1	ENST00000513635	36622	PTGER4	protein_coding
ENSG00000171612	1	chr1	9553071	9553664	594	*	+	default-296	44.5	21.1	2.11	8.77e-06	Exon (ENST00000302692/ENSG00000171612, exon 2 of 7)	1	9539482	9585179	45698	1	ENST00000302692	13589	SLC25A33	protein_coding
ENSG00000171612	1	chr1	9555019	9555612	594	*	+	default-297	36.5	16.3	2.25	1.63e-05	Intron (ENST00000302692/ENSG00000171612, intron 2 of 6)	1	9539482	9585179	45698	1	ENST00000302692	15537	SLC25A33	protein_coding
ENSG00000171612	1	chr1	9541007	9542122	1116	*	+	default-295	78.5	36.5	2.15	1.59e-09	Promoter (1-2kb)	1	9539482	9585179	45698	1	ENST00000302692	1525	SLC25A33	protein_coding
ENSG00000171634	17	chr17	67923548	67924141	594	*	+	default-19662	34.5	16	2.15	6.27e-05	Intron (ENST00000544778/ENSG00000171634, intron 15 of 21)	17	67920100	67940545	20446	1	ENST00000582467	3448	BPTF	protein_coding
ENSG00000171680	1	chr1	6521923	6523055	1133	*	+	default-215	75.5	36.9	2.05	2.47e-08	Promoter (1-2kb)	1	6467122	6520061	52940	2	ENST00000377740	-1862	PLEKHG5	protein_coding
ENSG00000171794	10	chr10	133221514	133222397	884	*	+	default-5745	52	19.8	2.63	1.26e-09	Intron (ENST00000304613/ENSG00000171798, intron 29 of 29)	10	133230274	133231558	1285	1	ENST00000304477	-7877	UTF1	protein_coding
ENSG00000171804	19	chr19	37881969	37882946	978	*	+	default-23521	65.5	27.9	2.35	1.46e-09	Downstream (1-2kb)	19	37884823	37906613	21791	2	ENST00000447313	23667	WDR87	protein_coding
ENSG00000137815	15	chr15	41477478	41478458	981	*	+	default-14377	62	28.3	2.19	3.14e-08	Promoter (<=1kb)	15	41478485	41480290	1806	1	ENST00000561076	-27	RTF1	protein_coding
ENSG00000204130	10	chr10	68382869	68383790	922	*	+	default-4807	67	31.6	2.12	3e-08	Promoter (1-2kb)	10	68379135	68381256	2122	2	ENST00000491118	-1613	RUFY2	protein_coding
ENSG00000171827	19	chr19	37470774	37471367	594	*	+	default-23507	37.5	17.4	2.16	2.76e-05	Promoter (1-2kb)	19	37469571	37484067	14497	1	ENST00000589725	1203	ZNF570	protein_coding
ENSG00000171903	19	chr19	15931274	15934364	3091	*	+	default-22817	271	129.8	2.09	2.31e-27	Promoter (<=1kb)	19	15912367	15934410	22044	2	ENST00000326742	46	CYP4F11	protein_coding
ENSG00000171940	20	chr20	53630093	53631381	1289	*	+	default-29129	110.5	54.7	2.02	3.26e-11	Intron (ENST00000444112/ENSG00000235415, intron 2 of 2)	20	53582925	53609907	26983	2	ENST00000540425	-20186	ZNF217	protein_coding
ENSG00000171970	19	chr19	2918574	2919167	594	*	+	default-22070	32	14.9	2.14	8.39e-05	Intron (ENST00000520090/ENSG00000253392, intron 1 of 2)	19	2915445	2917170	1726	1	ENST00000590305	3129	ZNF57	protein_coding
ENSG00000171970	19	chr19	2920357	2920950	594	*	+	default-22071	39	16.9	2.31	3.02e-06	Intron (ENST00000520090/ENSG00000253392, intron 1 of 2)	19	2915445	2917170	1726	1	ENST00000590305	4912	ZNF57	protein_coding
ENSG00000171970	19	chr19	2910305	2910898	594	*	+	default-22069	45.5	17.1	2.66	1.6e-08	Intron (ENST00000614108/ENSG00000171970, intron 1 of 6)	19	2907108	2918346	11239	1	ENST00000523428	3197	ZNF57	protein_coding
ENSG00000171984	20	chr20	5761739	5762332	594	*	+	default-27828	34.5	14.3	2.42	6.47e-06	Intron (ENST00000378979/ENSG00000171984, intron 1 of 2)	20	5750453	5863304	112852	1	ENST00000442185	11286	SHLD1	protein_coding
ENSG00000171988	10	chr10	63291069	63291662	594	*	+	default-4771	42.5	19.6	2.17	7.04e-06	Intron (ENST00000399262/ENSG00000171988, intron 2 of 25)	10	63215438	63269253	53816	2	ENST00000489372	-21816	JMJD1C	protein_coding
ENSG00000172006	19	chr19	2817682	2818949	1268	*	+	default-22058	141.5	52.1	2.72	2.18e-24	Promoter (<=1kb)	19	2819874	2835773	15900	1	ENST00000317243	-925	ZNF554	protein_coding
ENSG00000172031	1	chr1	92012480	92013254	775	*	+	default-1666	51	25.3	2.02	4.43e-06	Intron (ENST00000362005/ENSG00000137948, intron 19 of 19)	1	92029982	92063536	33555	1	ENST00000370383	-16728	EPHX4	protein_coding
ENSG00000172058	5	chr5	70903531	70904523	993	*	+	default-37380	79.5	39.3	2.02	1.72e-08	Promoter (1-2kb)	5	70901682	70908113	6432	1	ENST00000503509	1849	SERF1A	protein_coding
ENSG00000172081	19	chr19	2086113	2087128	1016	*	+	default-22003	62.5	30.1	2.08	2.38e-07	Promoter (<=1kb)	19	2078446	2085652	7207	2	ENST00000586676	-461	MOB3A	protein_coding
ENSG00000172115	7	chr7	25140314	25140907	594	*	+	default-41258	42	18.9	2.22	3.14e-06	Intron (ENST00000409280/ENSG00000153790, intron 9 of 9)	7	25120091	25125361	5271	2	ENST00000305786	-14953	CYCS	protein_coding
ENSG00000172115	7	chr7	25106935	25107528	594	*	+	default-41256	40	19.8	2.02	4.18e-05	Distal Intergenic	7	25123307	25125249	1943	2	ENST00000409409	17721	CYCS	protein_coding
ENSG00000172197	6	chr6	20299253	20300523	1271	*	+	default-38821	83	37.1	2.24	6.51e-11	Intron (ENST00000449143/ENSG00000227803, intron 2 of 2)	6	20102145	20212399	110255	2	ENST00000324607	-86854	MBOAT1	protein_coding
ENSG00000172264	20	chr20	14459642	14460726	1085	*	+	default-27882	262	126.1	2.08	3.05e-26	Intron (ENST00000217246/ENSG00000172264, intron 3 of 16)	20	14493479	14888668	395190	1	ENST00000463861	-32753	MACROD2	protein_coding
ENSG00000172410	1	chr1	66794309	66796408	2100	*	+	default-1504	412	197.5	2.09	1.45e-40	Downstream (1-2kb)	1	66797741	66801256	3516	2	ENST00000304526	4848	INSL5	protein_coding
ENSG00000172432	6	chr6	43616998	43617591	594	*	+	default-39338	41	17.8	2.3	1.75e-06	Intron (ENST00000496137/ENSG00000172432, intron 3 of 3)	6	43605316	43622167	16852	2	ENST00000496137	4576	GTPBP2	protein_coding
ENSG00000172456	1	chr1	59762787	59763380	594	*	+	default-1439	48	23.9	2	9.85e-06	Intron (ENST00000634606/ENSG00000172456, intron 14 of 16)	1	59755672	59762724	7053	1	ENST00000480847	7115	FGGY	protein_coding
ENSG00000172572	12	chr12	20352274	20353849	1576	*	+	default-8666	138	65.9	2.09	6.67e-15	Distal Intergenic	12	20369245	20684381	315137	1	ENST00000359062	-15396	PDE3A	protein_coding
ENSG00000172613	11	chr11	67383204	67384376	1173	*	+	default-7608	88	43.1	2.04	1.29e-09	Intron (ENST00000622583/ENSG00000172613, intron 2 of 3)	11	67376013	67392074	16062	1	ENST00000621995	7191	RAD9A	protein_coding
ENSG00000172661	10	chr10	45742126	45743094	969	*	+	default-4612	59	26.1	2.26	2.35e-08	Promoter (1-2kb)	10	45740191	45744943	4753	1	ENST00000485850	1935	WASHC2C	protein_coding
ENSG00000172687	19	chr19	21360900	21361493	594	*	+	default-23085	39.5	16.5	2.4	1.65e-06	Promoter (1-2kb)	19	21359030	21372842	13813	1	ENST00000594245	1870	ZNF738	protein_coding
ENSG00000172889	9	chr9	136651235	136651828	594	*	+	default-48355	42.5	15.8	2.69	3.48e-08	Intron (ENST00000411904/ENSG00000228401, intron 1 of 1)	9	136658856	136672678	13823	1	ENST00000371699	-7028	EGFL7	protein_coding
ENSG00000172992	17	chr17	45057472	45058250	779	*	+	default-19202	53	25.7	2.06	1.62e-06	Promoter (2-3kb)	17	45023344	45061018	37675	2	ENST00000342350	2768	DCAKD	protein_coding
ENSG00000173039	11	chr11	65669651	65670985	1335	*	+	default-7517	92	43.9	2.09	1.73e-10	Distal Intergenic	11	65653596	65663094	9499	2	ENST00000406246	-6557	RELA	protein_coding
ENSG00000189001	19	chr19	35530401	35530994	594	*	+	default-23424	46.5	22	2.12	5.11e-06	Promoter (2-3kb)	19	35523367	35528351	4985	2	ENST00000518157	-2050	SBSN	protein_coding
ENSG00000136531	2	chr2	165292306	165292899	594	*	+	default-26873	38	14.5	2.62	2.06e-07	Promoter (1-2kb)	2	165294031	165392310	98280	1	ENST00000283256	-1132	SCN2A	protein_coding
ENSG00000173156	11	chr11	67084923	67085686	764	*	+	default-7592	56.5	22.6	2.5	2.49e-09	Distal Intergenic	11	67056889	67071691	14803	1	ENST00000532559	28034	RHOD	protein_coding
ENSG00000173166	2	chr2	203546599	203547192	594	*	+	default-27216	43	21.1	2.04	1.86e-05	Distal Intergenic	2	203433682	203535410	101729	2	ENST00000319170	-11189	RAPH1	protein_coding
ENSG00000173253	9	chr9	1074361	1075407	1047	*	+	default-45915	113	54.5	2.07	2.92e-12	Distal Intergenic	9	1054624	1057551	2928	1	ENST00000634824	19737	DMRT2	protein_coding
ENSG00000173320	4	chr4	183850465	183852899	2435	*	+	default-36353	178.5	79.7	2.24	2.13e-21	Promoter (<=1kb)	4	183853431	184001407	147977	1	ENST00000511250	-532	STOX2	protein_coding
ENSG00000173334	8	chr8	125422401	125422994	594	*	+	default-45593	47	20.9	2.25	6.08e-07	Distal Intergenic	8	125430321	125438405	8085	1	ENST00000311922	-7327	TRIB1	protein_coding
ENSG00000173402	3	chr3	49474443	49475896	1454	*	+	default-32421	102	50.7	2.01	1.66e-10	Intron (ENST00000515359/ENSG00000173402, intron 1 of 2)	3	49470354	49510516	40163	1	ENST00000496474	4089	DAG1	protein_coding
ENSG00000173402	3	chr3	49472372	49473622	1251	*	+	default-32420	109	46.1	2.36	2.61e-15	Promoter (2-3kb)	3	49470354	49510516	40163	1	ENST00000496474	2018	DAG1	protein_coding
ENSG00000173599	11	chr11	66945657	66946250	594	*	+	default-7583	46.5	22	2.12	5.11e-06	Intron (ENST00000393958/ENSG00000173599, intron 2 of 21)	11	66952430	66954409	1980	2	ENST00000525476	8159	PC	protein_coding
ENSG00000173611	9	chr9	125132699	125133292	594	*	+	default-47994	38.5	18.2	2.11	3.48e-05	Intron (ENST00000336505/ENSG00000173611, intron 2 of 17)	9	124952788	125143487	190700	2	ENST00000477186	10195	SCAI	protein_coding
ENSG00000173699	2	chr2	231018691	231019875	1185	*	+	default-27483	104.5	49.4	2.11	9.27e-12	3' UTR	2	231002771	231025055	22285	1	ENST00000495639	15920	SPATA3	protein_coding
ENSG00000173825	11	chr11	65360461	65361324	864	*	+	default-7491	67	33.2	2.02	1.62e-07	Distal Intergenic	11	65354767	65357613	2847	1	ENST00000309880	5694	TIGD3	protein_coding
ENSG00000025796	6	chr6	107903851	107904444	594	*	+	default-40095	34.5	14.3	2.42	6.47e-06	Promoter (<=1kb)	6	107893580	107902900	9321	2	ENST00000466419	-951	SEC63	protein_coding
ENSG00000173898	11	chr11	66702436	66703734	1299	*	+	default-7575	87	42.6	2.04	1.68e-09	Intron (ENST00000533211/ENSG00000173898, intron 15 of 37)	11	66694335	66698807	4473	2	ENST00000530665	-3629	SPTBN2	protein_coding
ENSG00000173926	5	chr5	127003212	127004105	894	*	+	default-37784	71.5	35.6	2.01	1.12e-07	Intron (ENST00000308660/ENSG00000173926, intron 1 of 4)	5	126914931	127030169	115239	2	ENST00000502289	26064	2021-03-03	protein_coding
ENSG00000116991	1	chr1	232563878	232564471	594	*	+	default-3389	41.5	19.8	2.1	1.97e-05	Promoter (2-3kb)	1	232397965	232561558	163594	2	ENST00000366630	-2320	SIPA1L2	protein_coding
ENSG00000173960	2	chr2	23929050	23929643	594	*	+	default-24723	39.5	19.3	2.04	5.47e-05	Promoter (1-2kb)	2	23927312	24000203	72892	1	ENST00000404924	1738	UBXN2A	protein_coding
ENSG00000105738	19	chr19	38097354	38098115	762	*	+	default-23522	49	23.3	2.1	2.27e-06	Promoter (1-2kb)	19	38099982	38110315	10334	1	ENST00000595384	-1867	SIPA1L3	protein_coding
ENSG00000168917	3	chr3	136815346	136815939	594	*	+	default-33770	36	17.8	2.02	9.72e-05	Promoter (2-3kb)	3	136818647	136843322	24676	1	ENST00000472200	-2708	SLC35G2	protein_coding
ENSG00000174255	3	chr3	114247018	114248161	1144	*	+	default-33532	88.5	35.1	2.52	5.28e-14	Distal Intergenic	3	114234975	114237578	2604	2	ENST00000619534	-9440	ZNF80	protein_coding
ENSG00000174373	14	chr14	35680383	35681132	750	*	+	default-12695	58	27	2.15	1.56e-07	Intron (ENST00000389698/ENSG00000174373, intron 20 of 40)	14	35683446	35684974	1529	2	ENST00000557638	3842	RALGAPA1	protein_coding
ENSG00000174429	8	chr8	106851726	106852319	594	*	+	default-45484	47.5	23.3	2.04	1.02e-05	Distal Intergenic	8	106759483	106770245	10763	2	ENST00000311955	-81481	ABRA	protein_coding
ENSG00000174437	12	chr12	110287195	110287788	594	*	+	default-10325	40	19.3	2.07	2.59e-05	Intron (ENST00000552636/ENSG00000174437, intron 3 of 4)	12	110292049	110346621	54573	1	ENST00000548169	-4261	ATP2A2	protein_coding
ENSG00000174469	7	chr7	146842527	146843589	1063	*	+	default-43644	136	66.8	2.04	7.49e-14	Intron (ENST00000361727/ENSG00000174469, intron 3 of 23)	7	146774324	146782250	7927	1	ENST00000636600	68203	CNTNAP2	protein_coding
ENSG00000174469	7	chr7	147873222	147874002	781	*	+	default-43654	53.5	25.9	2.06	2.06e-06	Intron (ENST00000361727/ENSG00000174469, intron 13 of 23)	7	147894156	147903602	9447	1	ENST00000637654	-20154	CNTNAP2	protein_coding
ENSG00000174469	7	chr7	147875058	147875870	813	*	+	default-43655	52.5	26.1	2.01	5.37e-06	Intron (ENST00000361727/ENSG00000174469, intron 13 of 23)	7	147894156	147903602	9447	1	ENST00000637654	-18286	CNTNAP2	protein_coding
ENSG00000174473	4	chr4	172178480	172180799	2320	*	+	default-36271	548.5	249.3	2.2	6.11e-60	Intron (ENST00000506823/ENSG00000174473, intron 2 of 12)	4	172266154	172669207	403054	1	ENST00000457021	-85355	GALNTL6	protein_coding
ENSG00000174501	2	chr2	95920819	95921412	594	*	+	default-26181	40	17.1	2.33	1.71e-06	Intron (ENST00000456556/ENSG00000174501, intron 34 of 66)	2	95856008	95907499	51492	2	ENST00000531153	-13320	ANKRD36C	protein_coding
ENSG00000174600	12	chr12	108395667	108398356	2690	*	+	default-10277	602.5	289.5	2.08	6.64e-58	Distal Intergenic	12	108291671	108339341	47671	2	ENST00000550402	-56326	CMKLR1	protein_coding
ENSG00000174672	11	chr11	1411956	1412699	744	*	+	default-5872	64	25.7	2.49	1.54e-10	Promoter (<=1kb)	11	1411152	1461745	50594	1	ENST00000382179	804	BRSK2	protein_coding
ENSG00000174680	21	chr21	29781459	29782514	1056	*	+	default-29945	100.5	44.2	2.28	3.97e-13	Intron (ENST00000327783/ENSG00000171189, intron 1 of 17)	21	29760394	29764002	3609	1	ENST00000413131	21065	GRIK1-AS1	lncRNA
ENSG00000174738	3	chr3	24008078	24008671	594	*	+	default-32049	52.5	25	2.1	1.66e-06	Distal Intergenic	3	23964764	23968013	3250	1	ENST00000472780	43314	NR1D2	protein_coding
ENSG00000174776	3	chr3	167515807	167518639	2833	*	+	default-34030	605.5	271.1	2.23	3.54e-68	Intron (ENST00000308378/ENSG00000174776, intron 12 of 14)	3	167522332	167531189	8858	2	ENST00000493061	12550	WDR49	protein_coding
ENSG00000174808	4	chr4	74716570	74718530	1961	*	+	default-35588	664.5	290.6	2.29	2.14e-78	Distal Intergenic	4	74746379	74770156	23778	2	ENST00000512743	51626	BTC	protein_coding
ENSG00000174839	3	chr3	57669423	57670016	594	*	+	default-32587	36.5	17.8	2.05	9.72e-05	Intron (ENST00000311128/ENSG00000174839, intron 3 of 19)	3	57657651	57666194	8544	2	ENST00000487662	-3229	DENND6A	protein_coding
ENSG00000174898	19	chr19	5744646	5745239	594	*	+	default-22269	37	17.6	2.11	3.56e-05	Intron (ENST00000381624/ENSG00000174898, intron 8 of 21)	19	5753511	5778734	25224	1	ENST00000309164	-8272	CATSPERD	protein_coding
ENSG00000174898	19	chr19	5736426	5737019	594	*	+	default-22266	36	17.4	2.07	6e-05	Intron (ENST00000381624/ENSG00000174898, intron 5 of 21)	19	5720677	5778734	58058	1	ENST00000381624	15749	CATSPERD	protein_coding
ENSG00000174915	11	chr11	474941	475534	594	*	+	default-5794	46.5	22	2.12	5.11e-06	Promoter (1-2kb)	11	473920	480594	6675	1	ENST00000530087	1021	PTDSS2	protein_coding
ENSG00000050438	12	chr12	51466810	51467403	594	*	+	default-9648	35	11.4	3.06	1.62e-08	Promoter (1-2kb)	12	51469069	51471580	2512	1	ENST00000546663	-1666	SLC4A8	protein_coding
ENSG00000175110	3	chr3	138988884	138989924	1041	*	+	default-33812	63.5	28.3	2.24	1.4e-08	Distal Intergenic	3	139005806	139357046	351241	1	ENST00000495075	-15882	MRPS22	protein_coding
ENSG00000175137	1	chr1	248802830	248803892	1063	*	+	default-3645	92.5	41.3	2.24	7.73e-12	Distal Intergenic	1	248810446	248814173	3728	2	ENST00000484202	10281	SH3BP5L	protein_coding
ENSG00000175175	17	chr17	58765949	58766542	594	*	+	default-19461	42.5	21.1	2.02	3.88e-05	Intron (ENST00000308249/ENSG00000175175, intron 1 of 6)	17	58755869	58985176	229308	1	ENST00000308249	10080	PPM1E	protein_coding
ENSG00000175198	13	chr13	100103348	100105088	1741	*	+	default-11811	97	43.3	2.24	1.54e-12	Promoter (<=1kb)	13	100102899	100530437	427539	1	ENST00000637657	449	PCCA	protein_coding
ENSG00000175198	13	chr13	100248553	100249146	594	*	+	default-11815	36	17.4	2.07	6e-05	Intron (ENST00000376279/ENSG00000175198, intron 8 of 22)	13	100293224	100425731	132508	1	ENST00000424527	-44078	PCCA	protein_coding
ENSG00000175336	12	chr12	56368554	56369298	745	*	+	default-9814	57	27.2	2.09	4.35e-07	Distal Intergenic	12	56360569	56362823	2255	2	ENST00000398189	-5731	APOF	protein_coding
ENSG00000175470	10	chr10	131952654	131953630	977	*	+	default-5671	60.5	21.1	2.87	3.52e-12	Intron (ENST00000455566/ENSG00000175470, intron 8 of 8)	10	131940607	131945925	5319	1	ENST00000472664	12047	PPP2R2D	protein_coding
ENSG00000175489	19	chr19	18405665	18406258	594	*	+	default-22970	33	14.1	2.35	1.16e-05	Distal Intergenic	19	18391144	18397617	6474	2	ENST00000339007	-8048	LRRC25	protein_coding
ENSG00000175497	2	chr2	115016480	115018891	2412	*	+	default-26464	608	287.1	2.12	5.36e-61	Intron (ENST00000436732/ENSG00000175497, intron 1 of 4)	2	115064573	115066818	2246	1	ENST00000492708	-45682	DPP10	protein_coding
ENSG00000175497	2	chr2	115996606	115997353	748	*	+	default-26468	54	26.6	2.03	2e-06	Distal Intergenic	2	115814663	115836682	22020	1	ENST00000473362	181943	DPP10	protein_coding
ENSG00000175497	2	chr2	114521565	114522479	915	*	+	default-26462	77.5	36.5	2.13	3.44e-09	Intron (ENST00000436732/ENSG00000175497, intron 1 of 4)	2	114461603	115843327	1381725	1	ENST00000409163	59962	DPP10	protein_coding
ENSG00000175581	11	chr11	73814334	73814927	594	*	+	default-7755	40	19.1	2.09	2.02e-05	Intron (ENST00000310614/ENSG00000175581, intron 3 of 7)	11	73808308	73845137	36830	1	ENST00000543374	6026	MRPL48	protein_coding
ENSG00000175691	19	chr19	2938808	2939550	743	*	+	default-22073	55	21.1	2.61	5.8e-10	Exon (ENST00000314531/ENSG00000175691, exon 2 of 4)	19	2933218	2944933	11716	2	ENST00000314531	5383	ZNF77	protein_coding
ENSG00000175711	17	chr17	83022258	83023560	1303	*	+	default-20074	85	38.9	2.19	1.12e-10	Intron (ENST00000570947/ENSG00000175711, intron 1 of 2)	17	82942155	83006988	64834	2	ENST00000572977	-15270	B3GNTL1	protein_coding
ENSG00000175727	12	chr12	122112213	122112806	594	*	+	default-10644	45	20.6	2.18	2.39e-06	Intron (ENST00000319080/ENSG00000175727, intron 1 of 16)	12	122127880	122130901	3022	1	ENST00000535430	-15074	MLXIP	protein_coding
ENSG00000175782	12	chr12	68775757	68776528	772	*	+	default-9967	74	35.4	2.09	9.78e-09	3' UTR	12	68792412	68793964	1553	1	ENST00000399333	-15884	SLC35E3	protein_coding
ENSG00000070366	17	chr17	2247451	2248044	594	*	+	default-17534	38.5	19.1	2.01	9e-05	Promoter (2-3kb)	17	2172802	2244912	72111	2	ENST00000570659	-2539	SMG6	protein_coding
ENSG00000176102	11	chr11	33149455	33150048	594	*	+	default-6184	36	17.1	2.1	4.68e-05	Intron (ENST00000323959/ENSG00000176102, intron 1 of 20)	11	33134413	33161421	27009	2	ENST00000526480	11373	CSTF3	protein_coding
ENSG00000176105	18	chr18	772157	772928	772	*	+	default-20128	50	24.4	2.05	3.62e-06	Promoter (2-3kb)	18	721588	775266	53679	2	ENST00000577961	2338	YES1	protein_coding
ENSG00000176155	17	chr17	82167365	82168107	743	*	+	default-20024	51.5	25.5	2.02	5.58e-06	Intron (ENST00000389641/ENSG00000176155, intron 12 of 17)	17	82111986	82171732	59747	2	ENST00000419322	3625	CCDC57	protein_coding
ENSG00000088826	20	chr20	4118927	4119520	594	*	+	default-27804	49	22.6	2.17	1.05e-06	Promoter (1-2kb)	20	4120980	4175104	54125	1	ENST00000493223	-1460	SMOX	protein_coding
ENSG00000176261	1	chr1	32615186	32615927	742	*	+	default-988	52.5	22.4	2.34	6.56e-08	Intron (ENST00000341885/ENSG00000176261, intron 1 of 1)	1	32621830	32632058	10229	2	ENST00000467652	16131	ZBTB8OS	protein_coding
ENSG00000176294	14	chr14	19811278	19811871	594	*	+	default-12464	38	17.8	2.14	2.1e-05	Intron (ENST00000557414/ENSG00000176294, intron 3 of 4)	14	19803770	19828372	24603	1	ENST00000557677	7508	OR4N2	protein_coding
ENSG00000100603	14	chr14	77737632	77738225	594	*	+	default-13201	46	22.6	2.03	1.06e-05	Promoter (<=1kb)	14	77730856	77737007	6152	2	ENST00000553565	-625	SNW1	protein_coding
ENSG00000176399	9	chr9	22362809	22363402	594	*	+	default-46066	41.5	17.8	2.33	1.75e-06	Distal Intergenic	9	22446841	22455740	8900	1	ENST00000325870	-83439	DMRTA1	protein_coding
ENSG00000176407	2	chr2	84948298	84949727	1430	*	+	default-25454	73	35.6	2.05	2.62e-08	Distal Intergenic	2	84971093	85028056	56964	1	ENST00000456682	-21366	KCMF1	protein_coding
ENSG00000176407	2	chr2	84998692	84999285	594	*	+	default-25457	38	15.2	2.51	5.92e-07	Intron (ENST00000456682/ENSG00000176407, intron 1 of 2)	2	84972201	85046278	74078	1	ENST00000453448	26491	KCMF1	protein_coding
ENSG00000176428	7	chr7	73655885	73656478	594	*	+	default-42606	38	16.7	2.28	5.33e-06	Distal Intergenic	7	73667825	73672110	4286	1	ENST00000324941	-11347	VPS37D	protein_coding
ENSG00000276040	9	chr9	61188537	61189130	594	*	+	default-47008	37	16.5	2.25	9.34e-06	Promoter (<=1kb)	9	61190003	61196280	6278	1	ENST00000619167	-873	SPATA31A7	protein_coding
ENSG00000176531	19	chr19	43491695	43492288	594	*	+	default-23739	44	22	2	2.27e-05	Promoter (2-3kb)	19	43479513	43494750	15238	2	ENST00000596141	2462	PHLDB3	protein_coding
ENSG00000186788	9	chr9	81943069	81943662	594	*	+	default-47492	38	15.6	2.44	1.15e-06	Promoter (<=1kb)	9	81943586	81950038	6453	1	ENST00000445385	0	SPATA31D3	protein_coding
ENSG00000176754	1	chr1	203998059	203998652	594	*	+	default-3056	41.5	20.2	2.05	3.19e-05	Distal Intergenic	1	204032934	204041264	8331	2	ENST00000418245	42612	LINC00303	lncRNA
ENSG00000176754	1	chr1	204013636	204014229	594	*	+	default-3057	39	18.7	2.09	2.65e-05	Distal Intergenic	1	204032934	204041264	8331	2	ENST00000418245	27035	LINC00303	lncRNA
ENSG00000176826	7	chr7	55703967	55704560	594	*	+	default-41570	44	21.3	2.06	1.12e-05	Intron (ENST00000441699/ENSG00000176826, intron 4 of 8)	7	55682652	55713252	30601	2	ENST00000441699	8692	FKBP9P1	transcribed_unprocessed_pseudogene
ENSG00000176884	9	chr9	137150469	137151536	1068	*	+	default-48382	70	33.2	2.11	1.73e-08	Intron (ENST00000371561/ENSG00000176884, intron 4 of 19)	9	137156976	137158717	1742	1	ENST00000485413	-5440	GRIN1	protein_coding
ENSG00000121067	17	chr17	49605386	49605979	594	*	+	default-19343	43.5	21.7	2	3.72e-05	Promoter (2-3kb)	17	49600309	49602398	2090	2	ENST00000507551	-2988	SPOP	protein_coding
ENSG00000100883	14	chr14	34991112	34991705	594	*	+	default-12683	34.5	14.7	2.34	1.19e-05	Promoter (1-2kb)	14	34993244	35004608	11365	1	ENST00000555535	-1539	SRP54	protein_coding
ENSG00000176971	11	chr11	26970111	26971818	1708	*	+	default-6149	267	127.9	2.09	5.14e-27	Distal Intergenic	11	26994184	26996121	1938	1	ENST00000318627	-22366	FIBIN	protein_coding
ENSG00000176971	11	chr11	26887228	26890006	2779	*	+	default-6148	956.5	439.4	2.18	9.24e-101	Distal Intergenic	11	26994184	26996121	1938	1	ENST00000318627	-104178	FIBIN	protein_coding
ENSG00000176974	17	chr17	18354241	18355670	1430	*	+	default-17988	119	51.6	2.31	8.04e-16	Intron (ENST00000352886/ENSG00000176974, intron 2 of 10)	17	18348244	18348672	429	2	ENST00000618902	-5569	SHMT1	protein_coding
ENSG00000167720	17	chr17	2314523	2315312	790	*	+	default-17538	47.5	23.3	2.04	1.02e-05	Promoter (<=1kb)	17	2315378	2317900	2523	1	ENST00000574229	-66	SRR	protein_coding
ENSG00000177106	11	chr11	715533	716584	1052	*	+	default-5819	70	34.7	2.02	9.22e-08	Intron (ENST00000524763/ENSG00000177106, intron 5 of 5)	11	720606	722584	1979	1	ENST00000524474	-4022	EPS8L2	protein_coding
ENSG00000177679	7	chr7	76270097	76270907	811	*	+	default-42750	48	21.1	2.28	3.48e-07	Promoter (2-3kb)	7	76273053	76281486	8434	1	ENST00000479284	-2146	SRRM3	protein_coding
ENSG00000177383	3	chr3	184686407	184687167	761	*	+	default-34239	52	23.9	2.17	4.67e-07	Distal Intergenic	3	184710367	184712002	1636	2	ENST00000317897	24835	MAGEF1	protein_coding
ENSG00000177410	20	chr20	49298496	49299089	594	*	+	default-29057	45.5	19.8	2.3	7.87e-07	Intron (ENST00000636838/ENSG00000158445, intron 1 of 1)	20	49290888	49295738	4851	1	ENST00000618800	7608	ZFAS1	lncRNA
ENSG00000134910	11	chr11	125599485	125600387	903	*	+	default-8228	91	43.5	2.09	2.25e-10	Promoter (2-3kb)	11	125602757	125606465	3709	1	ENST00000526213	-2370	STT3A	protein_coding
ENSG00000177464	19	chr19	45594357	45595201	845	*	+	default-23828	74.5	35.6	2.09	1.25e-08	Intron (ENST00000544371/ENSG00000125741, intron 1 of 1)	19	45592233	45599753	7521	2	ENST00000591614	4552	GPR4	protein_coding
ENSG00000177468	6	chr6	137460366	137461119	754	*	+	default-40332	45	20.6	2.18	2.39e-06	Distal Intergenic	6	137492202	137494250	2049	2	ENST00000367734	33131	OLIG3	protein_coding
ENSG00000124222	20	chr20	58648195	58648788	594	*	+	default-29192	35	15.4	2.28	1.21e-05	Promoter (2-3kb)	20	58651253	58679524	28272	1	ENST00000361830	-2465	STX16	protein_coding
ENSG00000177548	16	chr16	28922253	28922846	594	*	+	default-15920	38	17.8	2.14	2.1e-05	Promoter (1-2kb)	16	28914490	28924200	9711	2	ENST00000561501	1354	RABEP2	protein_coding
ENSG00000100647	14	chr14	69608850	69609443	594	*	+	default-13043	34	14.1	2.42	4.71e-06	Promoter (2-3kb)	14	69611596	69715142	103547	1	ENST00000342745	-2153	SUSD6	protein_coding
ENSG00000177565	3	chr3	177247220	177248216	997	*	+	default-34121	70.5	34.7	2.03	9.22e-08	Distal Intergenic	3	177051536	177228000	176465	2	ENST00000635794	-19220	TBL1XR1	protein_coding
ENSG00000177565	3	chr3	177207368	177207961	594	*	+	default-34119	37.5	15.2	2.47	1.51e-06	Intron (ENST00000635794/ENSG00000177565, intron 1 of 5)	3	177079887	177201817	121931	2	ENST00000637544	-5551	TBL1XR1	protein_coding
ENSG00000177675	12	chr12	7334910	7338345	3436	*	+	default-8507	806	379.2	2.13	6.64e-81	Distal Intergenic	12	7354960	7357606	2647	2	ENST00000542055	19261	CD163L1	protein_coding
ENSG00000197780	1	chr1	109078558	109079151	594	*	+	default-1801	44.5	22.2	2.01	2.85e-05	Promoter (2-3kb)	1	109064140	109076002	11863	2	ENST00000338366	-2556	TAF13	protein_coding
ENSG00000177728	17	chr17	75449101	75449694	594	*	+	default-19778	37.5	17.8	2.11	4.57e-05	Intron (ENST00000577380/ENSG00000177728, intron 1 of 4)	17	75456464	75500082	43619	1	ENST00000314256	-6770	TMEM94	protein_coding
ENSG00000177770	1	chr1	226497035	226497628	594	*	+	default-3310	42.5	20.9	2.04	3.08e-05	Distal Intergenic	1	226493188	226493489	302	2	ENST00000460287	-3546	CDKN2AIPNLP1	processed_pseudogene
ENSG00000177776	14	chr14	74365589	74366930	1342	*	+	default-13138	83	39.3	2.11	8.95e-10	Distal Intergenic	14	74377818	74378418	601	2	ENST00000554490	11488	RPS2P2	processed_pseudogene
ENSG00000177889	12	chr12	93413635	93414545	911	*	+	default-10128	58.5	24.4	2.4	5.24e-09	Intron (ENST00000318066/ENSG00000177889, intron 1 of 3)	12	93405673	93407323	1651	2	ENST00000548946	-6312	UBE2N	protein_coding
ENSG00000178184	18	chr18	80262620	80263289	670	*	+	default-21825	950.5	419.6	2.27	3.63e-109	Distal Intergenic	18	80157232	80247546	90315	2	ENST00000353265	-15074	PARD6G	protein_coding
ENSG00000178187	5	chr5	178949365	178950134	770	*	+	default-38460	46.5	17.8	2.61	1.77e-08	Intron (ENST00000320129/ENSG00000178187, intron 4 of 4)	5	178942428	178948116	5689	1	ENST00000522827	6937	ZNF454	protein_coding
ENSG00000178235	13	chr13	83716786	83717531	746	*	+	default-11707	45.5	20	2.28	1.05e-06	Distal Intergenic	13	83877205	83882393	5189	2	ENST00000377084	164862	SLITRK1	protein_coding
ENSG00000178248	22	chr22	23489417	23490010	594	*	+	default-31061	37.5	14.7	2.55	7.74e-07	Promoter (2-3kb)	22	23462086	23486980	24895	2	ENST00000320372	-2437	FAM230I	lncRNA
ENSG00000178297	19	chr19	2373250	2373843	594	*	+	default-22022	38.5	17.8	2.16	2.1e-05	Distal Intergenic	19	2389771	2414203	24433	1	ENST00000395264	-15928	TMPRSS9	protein_coding
ENSG00000178381	7	chr7	1196274	1197026	753	*	+	default-40883	54	23.5	2.3	5.12e-08	Distal Intergenic	7	1160026	1160759	734	2	ENST00000478137	-35515	ZFAND2A	protein_coding
ENSG00000178425	6	chr6	116096240	116096833	594	*	+	default-40178	34	15.2	2.24	2.13e-05	Distal Intergenic	6	116100849	116249497	148649	1	ENST00000319550	-4016	NT5DC1	protein_coding
ENSG00000178429	10	chr10	84732203	84734080	1878	*	+	default-5040	543.5	262.3	2.07	6.81e-52	Distal Intergenic	10	84560443	84561263	821	1	ENST00000389400	171760	RPS3AP5	processed_pseudogene
ENSG00000178562	2	chr2	203701966	203702707	742	*	+	default-27224	127	57.6	2.21	2.06e-15	Distal Intergenic	2	203706475	203738910	32436	1	ENST00000374481	-3768	CD28	protein_coding
ENSG00000178562	2	chr2	203699936	203700848	913	*	+	default-27223	126	60	2.1	7.51e-14	Distal Intergenic	2	203706475	203738910	32436	1	ENST00000374481	-5627	CD28	protein_coding
ENSG00000120948	1	chr1	11017636	11018403	768	*	+	default-360	58	26.8	2.16	1.2e-07	Promoter (<=1kb)	1	11018780	11024043	5264	1	ENST00000620632	-377	TARDBP	protein_coding
ENSG00000178607	17	chr17	64136482	64137075	594	*	+	default-19590	33.5	13.6	2.46	6.18e-06	Distal Intergenic	17	64128752	64130819	2068	2	ENST00000606895	-5663	ERN1	protein_coding
ENSG00000178660	3	chr3	94568722	94569315	594	*	+	default-33397	43	21.1	2.04	1.86e-05	Distal Intergenic	3	94506766	94507620	855	2	ENST00000313754	-61102	ARMC10P1	processed_pseudogene
ENSG00000178660	3	chr3	94638779	94639372	594	*	+	default-33398	42.5	19.1	2.22	4.13e-06	Distal Intergenic	3	94506766	94507620	855	2	ENST00000313754	-131159	ARMC10P1	processed_pseudogene
ENSG00000178662	2	chr2	165608827	165609420	594	*	+	default-26874	41.5	19.8	2.1	1.97e-05	Intron (ENST00000421875/ENSG00000178662, intron 4 of 6)	2	165574109	165680194	106086	1	ENST00000409420	34718	CSRNP3	protein_coding
ENSG00000178691	17	chr17	31989715	31990574	860	*	+	default-18800	51.5	20.2	2.55	6.71e-09	Intron (ENST00000322652/ENSG00000178691, intron 10 of 15)	17	31994353	31999376	5024	1	ENST00000578106	-3779	SUZ12	protein_coding
ENSG00000178764	8	chr8	122919678	122920271	594	*	+	default-45555	37	9.9	3.74	3.25e-11	Intron (ENST00000314393/ENSG00000178764, intron 2 of 3)	8	122863385	122952009	88625	1	ENST00000534247	56293	ZHX2	protein_coding
ENSG00000178773	16	chr16	89591649	89593818	2170	*	+	default-17332	238.5	111.4	2.14	1.54e-25	Promoter (<=1kb)	16	89594100	89596859	2760	1	ENST00000566398	-282	CPNE7	protein_coding
ENSG00000178951	19	chr19	4073896	4074489	594	*	+	default-22151	35.5	14.7	2.41	4.92e-06	Distal Intergenic	19	4044364	4066945	22582	2	ENST00000322357	-6951	ZBTB7A	protein_coding
ENSG00000178951	19	chr19	4069812	4072949	3138	*	+	default-22150	190.5	91.8	2.07	2.4e-19	Promoter (2-3kb)	19	4044364	4066945	22582	2	ENST00000322357	-2867	ZBTB7A	protein_coding
ENSG00000178966	9	chr9	83984241	83984834	594	*	+	default-47510	48	21.1	2.28	3.48e-07	Intron (ENST00000445877/ENSG00000178966, intron 1 of 2)	9	83980798	84004074	23277	1	ENST00000325875	3443	RMI1	protein_coding
ENSG00000178997	15	chr15	41189124	41189717	594	*	+	default-14356	41	18.7	2.2	5.43e-06	Promoter (<=1kb)	15	41182735	41190370	7636	2	ENST00000558881	653	EXD1	protein_coding
ENSG00000178997	15	chr15	41213711	41214471	761	*	+	default-14358	60	24.8	2.42	1.64e-09	Intron (ENST00000314992/ENSG00000178997, intron 4 of 9)	15	41216748	41230542	13795	2	ENST00000559743	16071	EXD1	protein_coding
ENSG00000179021	3	chr3	88161061	88161654	594	*	+	default-32812	37	16.3	2.28	7.01e-06	Intron (ENST00000485219/ENSG00000179021, intron 1 of 1)	3	88156889	88168729	11841	1	ENST00000485219	4172	C3orf38	protein_coding
ENSG00000179051	1	chr1	17484453	17485355	903	*	+	default-552	80.5	38.4	2.09	3.24e-09	Distal Intergenic	1	17406760	17439724	32965	2	ENST00000375436	-44729	RCC2	protein_coding
ENSG00000179119	11	chr11	18629900	18630493	594	*	+	default-6113	54.5	23.9	2.28	9.1e-08	Intron (ENST00000336349/ENSG00000179119, intron 1 of 5)	11	18612165	18634389	22225	2	ENST00000536336	3896	SPTY2D1	protein_coding
ENSG00000179142	8	chr8	142936719	142937771	1053	*	+	default-45778	90	38.9	2.31	1.82e-12	Distal Intergenic	8	142910559	142917843	7285	2	ENST00000323110	-18876	CYP11B2	protein_coding
ENSG00000179142	8	chr8	142950012	142950605	594	*	+	default-45779	38.5	18.5	2.09	4.45e-05	Distal Intergenic	8	142910559	142917843	7285	2	ENST00000323110	-32169	CYP11B2	protein_coding
ENSG00000179151	15	chr15	74682711	74683304	594	*	+	default-14790	38	16.3	2.34	2.95e-06	Intron (ENST00000315127/ENSG00000179151, intron 1 of 6)	15	74640561	74671599	31039	2	ENST00000562974	-11112	EDC3	protein_coding
ENSG00000179151	15	chr15	74685933	74686526	594	*	+	default-14791	42	20.9	2.01	3.08e-05	Intron (ENST00000315127/ENSG00000179151, intron 1 of 6)	15	74674961	74695614	20654	2	ENST00000567813	9088	EDC3	protein_coding
ENSG00000179163	1	chr1	23860211	23861592	1382	*	+	default-668	109.5	50.1	2.19	4.16e-13	Intron (ENST00000374479/ENSG00000179163, intron 3 of 7)	1	23845077	23868294	23218	2	ENST00000374479	6702	FUCA1	protein_coding
ENSG00000179242	20	chr20	61282650	61283605	956	*	+	default-29217	61.5	29.7	2.07	3.1e-07	Intron (ENST00000614565/ENSG00000179242, intron 2 of 15)	20	61252426	61940617	688192	1	ENST00000614565	30224	CDH4	protein_coding
ENSG00000179295	12	chr12	112454873	112455466	594	*	+	default-10424	38	17.4	2.19	1.23e-05	Promoter (1-2kb)	12	112453329	112457486	4158	1	ENST00000530818	1544	PTPN11	protein_coding
ENSG00000179314	17	chr17	5965470	5966387	918	*	+	default-17695	56.5	27.5	2.06	1.17e-06	Intron (ENST00000573619/ENSG00000179314, intron 3 of 4)	17	6057807	6080649	22843	1	ENST00000572764	-91420	WSCD1	protein_coding
ENSG00000179362	15	chr15	45494079	45494823	745	*	+	default-14473	45	20.9	2.16	3.11e-06	Intron (ENST00000558536/ENSG00000259354, intron 4 of 4)	15	45511136	45556730	45595	1	ENST00000409454	-16313	HMGN2P46	transcribed_processed_pseudogene
ENSG00000179387	4	chr4	140518836	140522037	3202	*	+	default-36053	1126	503.5	2.24	1.25e-125	Promoter (2-3kb)	4	140524158	140553770	29613	1	ENST00000323570	-2121	ELMOD2	protein_coding
ENSG00000179397	1	chr1	244497359	244499103	1745	*	+	default-3545	84.5	40.4	2.09	1.43e-09	Exon (ENST00000366534/ENSG00000179397, exon 7 of 22)	1	244461420	244552465	91046	1	ENST00000464170	35939	CATSPERE	protein_coding
ENSG00000179399	13	chr13	92960993	92961586	594	*	+	default-11734	38	17.4	2.19	1.23e-05	Distal Intergenic	13	92866282	92873682	7401	1	ENST00000618283	94711	GPC5	protein_coding
ENSG00000179443	9	chr9	35985676	35986269	594	*	+	default-46224	40.5	19.3	2.1	2.59e-05	Distal Intergenic	9	35991336	35992285	950	2	ENST00000433495	6016	OR13C6P	unprocessed_pseudogene
ENSG00000179452	1	chr1	181257586	181258374	789	*	+	default-2864	46.5	23.1	2.02	1.68e-05	Distal Intergenic	1	181236388	181238604	2217	1	ENST00000319701	21198	LINC01699	lncRNA
ENSG00000179454	14	chr14	45050360	45050953	594	*	+	default-12759	41.5	15.6	2.66	6.53e-08	Intron (ENST00000361577/ENSG00000198718, intron 13 of 18)	14	44963851	45042322	78472	2	ENST00000553817	-8038	KLHL28	protein_coding
ENSG00000179468	7	chr7	143011168	143011761	594	*	+	default-43579	38	18.5	2.06	4.45e-05	Distal Intergenic	7	143026158	143027195	1038	2	ENST00000350513	15434	OR9A2	protein_coding
ENSG00000179523	15	chr15	44533547	44534140	594	*	+	default-14451	37.5	17.6	2.13	3.56e-05	Promoter (1-2kb)	15	44535089	44535943	855	2	ENST00000558323	1803	EIF3J-DT	lncRNA
ENSG00000179532	11	chr11	6511959	6512758	800	*	+	default-5954	40.5	20	2.03	5.27e-05	Intron (ENST00000254579/ENSG00000179532, intron 7 of 42)	11	6508213	6520858	12646	1	ENST00000472080	3746	DNHD1	protein_coding
ENSG00000179562	7	chr7	127545069	127545662	594	*	+	default-43345	35.5	14.9	2.38	6.7e-06	Distal Intergenic	7	127580618	127585607	4990	2	ENST00000321407	39945	GCC1	protein_coding
ENSG00000179564	3	chr3	50279893	50281897	2005	*	+	default-32468	157	74.9	2.1	9.49e-17	Promoter (<=1kb)	3	50279027	50288114	9088	1	ENST00000316436	866	LSMEM2	protein_coding
ENSG00000179580	16	chr16	1968974	1970183	1210	*	+	default-15275	120.5	53.6	2.25	4.45e-15	Promoter (1-2kb)	16	1967273	1968975	1703	1	ENST00000321392	1701	RNF151	protein_coding
ENSG00000179709	19	chr19	55942286	55942879	594	*	+	default-24329	36.5	14.3	2.56	1.01e-06	Distal Intergenic	19	55947832	55988629	40798	1	ENST00000291971	-4953	NLRP8	protein_coding
ENSG00000054611	22	chr22	46772027	46772768	742	*	+	default-31683	78	38.7	2.02	1.78e-08	Promoter (1-2kb)	22	46773927	47174092	400166	1	ENST00000406733	-1159	TBC1D22A	protein_coding
ENSG00000179818	2	chr2	69994743	69995336	594	*	+	default-25318	41	20.2	2.03	3.19e-05	Exon (ENST00000626440/ENSG00000179818, exon 3 of 4)	2	69996758	70012216	15459	2	ENST00000598586	16880	PCBP1-AS1	lncRNA
ENSG00000204634	2	chr2	101255062	101255655	594	*	+	default-26298	49	24.4	2.01	7.55e-06	Promoter (2-3kb)	2	101090253	101252866	162614	2	ENST00000463469	-2196	TBC1D8	protein_coding
ENSG00000179912	12	chr12	57313589	57314672	1084	*	+	default-9856	66.5	33	2.02	2.64e-07	Intron (ENST00000347140/ENSG00000179912, intron 2 of 23)	12	57253765	57310463	56699	2	ENST00000441731	-3126	R3HDM2	protein_coding
ENSG00000179912	12	chr12	57329869	57330935	1067	*	+	default-9857	68	23.5	2.89	6.54e-14	Intron (ENST00000347140/ENSG00000179912, intron 2 of 23)	12	57254756	57341482	86727	2	ENST00000403821	10547	R3HDM2	protein_coding
ENSG00000179913	19	chr19	17805699	17806292	594	*	+	default-22919	43	20.9	2.06	1.47e-05	Intron (ENST00000599265/ENSG00000179913, intron 1 of 2)	19	17795157	17812233	17077	1	ENST00000595387	10542	B3GNT3	protein_coding
ENSG00000179915	2	chr2	51133543	51134136	594	*	+	default-25108	36.5	16.5	2.22	2.14e-05	Intron (ENST00000440698/ENSG00000231918, intron 2 of 10)	2	51028374	51082864	54491	2	ENST00000635310	-50679	NRXN1	protein_coding
ENSG00000177565	3	chr3	177203078	177203839	762	*	+	default-34118	49.5	24.4	2.03	7.55e-06	Promoter (1-2kb)	3	177079887	177201817	121931	2	ENST00000637544	-1261	TBL1XR1	protein_coding
ENSG00000180068	17	chr17	3328415	3329304	890	*	+	default-17585	137	67.2	2.04	5.78e-14	Intron (ENST00000573491/ENSG00000221882, intron 3 of 4)	17	3310311	3311934	1624	1	ENST00000323164	18104	OR3A4P	transcribed_unprocessed_pseudogene
ENSG00000180083	20	chr20	45658549	45662025	3477	*	+	default-28978	906.5	431.9	2.1	6.2e-88	Intron (ENST00000618797/ENSG00000180083, intron 1 of 3)	20	45648563	45667177	18615	2	ENST00000618797	5152	WFDC11	protein_coding
ENSG00000180105	2	chr2	206374674	206375591	918	*	+	default-27248	72.5	31.4	2.31	4.02e-10	Distal Intergenic	2	206410087	206410909	823	2	ENST00000420063	35318	AC017081.1	processed_pseudogene
ENSG00000180370	3	chr3	196731913	196732506	594	*	+	default-34443	48	22.4	2.14	1.79e-06	Intron (ENST00000392391/ENSG00000163964, intron 5 of 5)	3	196739857	196832647	92791	1	ENST00000327134	-7351	PAK2	protein_coding
ENSG00000180475	11	chr11	58228209	58228802	594	*	+	default-7269	36.5	14.3	2.56	1.01e-06	Promoter (<=1kb)	11	58227882	58228918	1037	2	ENST00000316770	116	OR10Q1	protein_coding
ENSG00000180483	20	chr20	31396309	31396902	594	*	+	default-28672	33	15.2	2.18	4.88e-05	Distal Intergenic	20	31377164	31390603	13440	2	ENST00000376321	-5706	DEFB119	protein_coding
ENSG00000180509	21	chr21	34479557	34480150	594	*	+	default-30003	37.5	18	2.08	5.84e-05	Intron (ENST00000611936/ENSG00000180509, intron 1 of 1)	21	34446688	34459938	13251	2	ENST00000621601	-19619	KCNE1	protein_coding
ENSG00000180616	17	chr17	73172741	73174151	1411	*	+	default-19715	81	39.5	2.05	5.09e-09	3' UTR	17	73165012	73176633	11622	1	ENST00000357585	7729	SSTR2	protein_coding
ENSG00000180644	10	chr10	70611008	70611944	937	*	+	default-4871	108	52.7	2.05	1.74e-11	Distal Intergenic	10	70597349	70602775	5427	2	ENST00000441259	-8233	PRF1	protein_coding
ENSG00000180673	4	chr4	62847964	62848557	594	*	+	default-35519	37	13.2	2.81	5.71e-08	Distal Intergenic	4	62816826	62818794	1969	1	ENST00000510543	31138	EXOC5P1	processed_pseudogene
ENSG00000180787	17	chr17	5084110	5085901	1792	*	+	default-17679	126.5	58.7	2.16	1.67e-14	Intron (ENST00000318833/ENSG00000180787, intron 1 of 1)	17	5078248	5096374	18127	1	ENST00000318833	5862	ZFP3	protein_coding
ENSG00000180855	19	chr19	12423072	12423665	594	*	+	default-22629	39.5	16.5	2.4	1.65e-06	Intron (ENST00000595562/ENSG00000268870, intron 1 of 3)	19	12431569	12441021	9453	2	ENST00000436821	17356	ZNF443	protein_coding
ENSG00000181035	19	chr19	19083708	19084301	594	*	+	default-23011	36	16.9	2.13	3.62e-05	Intron (ENST00000318596/ENSG00000181035, intron 1 of 7)	19	19095943	19106934	10992	1	ENST00000594070	-11642	SLC25A42	protein_coding
ENSG00000079134	18	chr18	218948	219839	892	*	+	default-20105	63.5	30.8	2.06	2.31e-07	Promoter (<=1kb)	18	216209	219006	2798	2	ENST00000585307	0	THOC1	protein_coding
ENSG00000181090	9	chr9	137822955	137823853	899	*	+	default-48442	101	48.8	2.07	4.23e-11	Intron (ENST00000460843/ENSG00000181090, intron 25 of 26)	9	137818113	137820114	2002	1	ENST00000636526	4842	EHMT1	protein_coding
ENSG00000181143	19	chr19	8926776	8927523	748	*	+	default-22437	40	20	2	5.27e-05	Exon (ENST00000397910/ENSG00000181143, exon 8 of 84)	19	8848845	8896090	47246	2	ENST00000601404	-30686	MUC16	protein_coding
ENSG00000181282	11	chr11	56937620	56938361	742	*	+	default-7245	146	63.9	2.28	1.1e-18	Distal Intergenic	11	56970850	56972146	1297	1	ENST00000527486	-32489	OR5AK3P	unprocessed_pseudogene
ENSG00000181381	4	chr4	168448927	168449855	929	*	+	default-36238	204.5	91.6	2.23	3.81e-24	Intron (ENST00000260184/ENSG00000181381, intron 8 of 37)	4	168396099	168456059	59961	2	ENST00000505863	6204	DDX60L	protein_coding
ENSG00000181381	4	chr4	168447420	168448317	898	*	+	default-36237	197.5	96.7	2.04	2.52e-19	Intron (ENST00000260184/ENSG00000181381, intron 9 of 37)	4	168396099	168456059	59961	2	ENST00000505863	7742	DDX60L	protein_coding
ENSG00000181626	18	chr18	12134249	12135937	1689	*	+	default-20243	742.5	353	2.1	1.01e-72	Distal Intergenic	18	12102706	12129749	27044	1	ENST00000418274	31543	ANKRD62	protein_coding
ENSG00000181666	19	chr19	37349777	37350370	594	*	+	default-23503	38.5	15.4	2.5	8.28e-07	Promoter (2-3kb)	19	37347563	37362296	14734	1	ENST00000590570	2214	ZNF875	protein_coding
ENSG00000181789	3	chr3	129236350	129237133	784	*	+	default-33683	61	29	2.1	1.49e-07	Distal Intergenic	3	129249606	129277773	28168	1	ENST00000314797	-12473	COPG1	protein_coding
ENSG00000134375	1	chr1	201959158	201959914	757	*	+	default-3000	66.5	31.9	2.09	8.2e-08	Promoter (2-3kb)	1	201962216	201970351	8136	1	ENST00000482943	-2302	TIMM17A	protein_coding
ENSG00000181852	12	chr12	56203094	56204175	1082	*	+	default-9799	80	27.2	2.94	2.03e-16	3' UTR	12	56206587	56208544	1958	2	ENST00000548120	4369	RNF41	protein_coding
ENSG00000181867	5	chr5	121893674	121895632	1959	*	+	default-37737	288	142.8	2.02	9.49e-27	Distal Intergenic	5	121851955	121852833	879	1	ENST00000321339	41719	FTMT	protein_coding
ENSG00000181873	1	chr1	228182265	228182858	594	*	+	default-3346	37.5	16.7	2.25	1.24e-05	Distal Intergenic	1	228174550	228175575	1026	1	ENST00000546123	7715	IBA57	protein_coding
ENSG00000181939	11	chr11	55551474	55552537	1064	*	+	default-7238	150	70.5	2.13	1.36e-16	Promoter (1-2kb)	11	55554307	55555419	1113	1	ENST00000314644	-1770	OR4C15	protein_coding
ENSG00000182050	12	chr12	86781893	86782486	594	*	+	default-10083	48	23.1	2.08	3.81e-06	Intron (ENST00000621808/ENSG00000182050, intron 1 of 8)	12	85978745	86838885	860141	2	ENST00000621808	56399	MGAT4C	protein_coding
ENSG00000105289	19	chr19	3707138	3707731	594	*	+	default-22121	36	14.7	2.45	1.98e-06	Promoter (<=1kb)	19	3708109	3750812	42704	1	ENST00000541714	-378	TJP3	protein_coding
ENSG00000182093	21	chr21	39398595	39399188	594	*	+	default-30052	36	17.4	2.07	6e-05	Intron (ENST00000623703/ENSG00000182093, intron 4 of 8)	21	39392896	39397104	4209	1	ENST00000490860	5699	GET1	protein_coding
ENSG00000182095	7	chr7	5410637	5411430	794	*	+	default-41028	46.5	22.2	2.1	6.54e-06	Intron (ENST00000399537/ENSG00000182095, intron 2 of 29)	7	5389305	5407394	18090	2	ENST00000434361	-3243	TNRC18	protein_coding
ENSG00000182149	16	chr16	71892038	71893818	1781	*	+	default-17024	132.5	65.7	2.02	4.19e-13	Promoter (<=1kb)	16	71893934	71927973	34040	1	ENST00000541571	-116	IST1	protein_coding
ENSG00000182256	15	chr15	27018888	27019637	750	*	+	default-14162	49	23.1	2.12	1.77e-06	Intron (ENST00000615808/ENSG00000182256, intron 2 of 9)	15	26971444	27027074	55631	1	ENST00000553440	47444	GABRG3	protein_coding
ENSG00000182256	15	chr15	27020275	27020868	594	*	+	default-14163	47.5	22.8	2.08	6.36e-06	Intron (ENST00000615808/ENSG00000182256, intron 2 of 9)	15	26971444	27027074	55631	1	ENST00000553440	48831	GABRG3	protein_coding
ENSG00000182263	2	chr2	163661407	163662000	594	*	+	default-26866	37	17.6	2.11	3.56e-05	Intron (ENST00000409634/ENSG00000182263, intron 2 of 2)	2	163611354	163735984	124631	2	ENST00000482917	73984	FIGN	protein_coding
ENSG00000182366	8	chr8	363717	364310	594	*	+	default-44024	41.5	17.4	2.39	9.58e-07	Distal Intergenic	8	376243	377759	1517	2	ENST00000602608	13449	FAM87A	lncRNA
ENSG00000182372	8	chr8	1785025	1785987	963	*	+	default-44108	69	34.5	2	1.51e-07	3' UTR	8	1773584	1780766	7183	1	ENST00000523237	11441	CLN8	protein_coding
ENSG00000182459	17	chr17	82359272	82361810	2539	*	+	default-20039	260.5	92.7	2.81	6.18e-46	Promoter (<=1kb)	17	82359247	82363776	4530	1	ENST00000333437	25	TEX19	protein_coding
ENSG00000182463	20	chr20	53304727	53305320	594	*	+	default-29125	38.5	17.4	2.22	1.23e-05	Intron (ENST00000371497/ENSG00000182463, intron 2 of 2)	20	53255979	53491063	235085	1	ENST00000605656	48748	TSHZ2	protein_coding
ENSG00000182481	17	chr17	68039381	68039974	594	*	+	default-19667	42.5	19.1	2.22	4.13e-06	Promoter (2-3kb)	17	68036994	68042212	5219	1	ENST00000579754	2387	KPNA2	protein_coding
ENSG00000182487	7	chr7	73222698	73223291	594	*	+	default-42585	38.5	16.3	2.37	2.95e-06	Promoter (2-3kb)	7	73220646	73235787	15142	1	ENST00000435988	2052	NCF1B	transcribed_unprocessed_pseudogene
ENSG00000182667	11	chr11	132318856	132321362	2507	*	+	default-8299	609	286.2	2.13	9.37e-62	Intron (ENST00000374791/ENSG00000182667, intron 7 of 7)	11	132310196	132335451	25256	1	ENST00000457381	8660	NTM	protein_coding
ENSG00000182732	14	chr14	72285145	72285738	594	*	+	default-13067	38	16.9	2.25	7.09e-06	Intron (ENST00000553525/ENSG00000182732, intron 2 of 17)	14	72352092	72566529	214438	1	ENST00000402788	-66354	RGS6	protein_coding
ENSG00000182836	5	chr5	41423744	41424742	999	*	+	default-36907	57	23.5	2.42	3.66e-09	Intron (ENST00000377801/ENSG00000182836, intron 1 of 2)	5	41306954	41510601	203648	2	ENST00000377801	85859	PLCXD3	protein_coding
ENSG00000141524	17	chr17	78115505	78116098	594	*	+	default-19886	45	16.9	2.66	1.11e-08	Promoter (1-2kb)	17	78112922	78113959	1038	2	ENST00000590494	-1546	TMC6	protein_coding
ENSG00000182870	12	chr12	132290521	132291616	1096	*	+	default-10893	65.5	24.6	2.66	1.03e-11	Intron (ENST00000328957/ENSG00000182870, intron 1 of 10)	12	132283164	132286471	3308	2	ENST00000540493	-4050	GALNT9	protein_coding
ENSG00000182870	12	chr12	132220734	132221791	1058	*	+	default-10888	141	66.3	2.13	1.13e-15	Intron (ENST00000411988/ENSG00000182870, intron 3 of 7)	12	132201137	132206159	5023	2	ENST00000538356	-14575	GALNT9	protein_coding
ENSG00000182870	12	chr12	132222789	132223382	594	*	+	default-10889	46	20	2.3	4.48e-07	Intron (ENST00000411988/ENSG00000182870, intron 3 of 7)	12	132201137	132206159	5023	2	ENST00000538356	-16630	GALNT9	protein_coding
ENSG00000182901	1	chr1	240881104	240881845	742	*	+	default-3491	67.5	31.9	2.12	3.85e-08	Intron (ENST00000348120/ENSG00000182901, intron 3 of 14)	1	240775515	240868795	93281	2	ENST00000440928	-12309	RGS7	protein_coding
ENSG00000182965	7	chr7	112551096	112552189	1094	*	+	default-43272	84.5	41.5	2.04	4.65e-09	Distal Intergenic	7	112520488	112521670	1183	1	ENST00000343743	30608	NPM1P14	processed_pseudogene
ENSG00000183010	17	chr17	81942842	81943943	1102	*	+	default-20003	94	42.2	2.23	4.53e-12	Promoter (<=1kb)	17	81933356	81942412	9057	2	ENST00000582198	-430	PYCR1	protein_coding
ENSG00000183066	22	chr22	42015439	42016032	594	*	+	default-31550	40.5	20	2.03	5.27e-05	Intron (ENST00000412113/ENSG00000183066, intron 1 of 8)	22	42019713	42032650	12938	1	ENST00000543212	-3681	WBP2NL	protein_coding
ENSG00000183111	5	chr5	149570438	149571031	594	*	+	default-38096	43.5	17.8	2.44	2.98e-07	Intron (ENST00000505810/ENSG00000183111, intron 1 of 2)	5	149581473	149634968	53496	1	ENST00000333677	-10442	ARHGEF37	protein_coding
ENSG00000183117	8	chr8	3021663	3022256	594	*	+	default-44144	39.5	19.3	2.04	5.47e-05	Intron (ENST00000335551/ENSG00000183117, intron 38 of 55)	8	2999979	3043788	43810	2	ENST00000519623	21532	CSMD1	protein_coding
ENSG00000183166	7	chr7	72296562	72297304	743	*	+	default-42554	56.5	27.2	2.07	9.25e-07	Intron (ENST00000329008/ENSG00000183166, intron 1 of 5)	7	71779491	72336995	557505	2	ENST00000329008	39691	CALN1	protein_coding
ENSG00000183166	7	chr7	72547668	72548261	594	*	+	default-42558	47.5	22.2	2.14	3.03e-06	Distal Intergenic	7	71787775	72447151	659377	2	ENST00000431984	-100517	CALN1	protein_coding
ENSG00000183230	10	chr10	65922382	65923166	785	*	+	default-4781	43.5	18.7	2.33	1.01e-06	Intron (ENST00000433211/ENSG00000183230, intron 17 of 17)	10	65920111	66079103	158993	2	ENST00000373735	155937	CTNNA3	protein_coding
ENSG00000183287	18	chr18	59473458	59474199	742	*	+	default-21579	54.5	25	2.18	3.54e-07	Intron (ENST00000398179/ENSG00000183287, intron 1 of 8)	18	59430940	59480240	49301	2	ENST00000398179	6041	CCBE1	protein_coding
ENSG00000183495	12	chr12	131998333	131999090	758	*	+	default-10880	133	66.3	2	4.05e-13	Intron (ENST00000389561/ENSG00000183495, intron 12 of 52)	12	132028946	132051016	22071	1	ENST00000611841	-29856	EP400	protein_coding
ENSG00000183530	22	chr22	31735778	31736519	742	*	+	default-31256	81.5	37.3	2.18	4.26e-10	Intron (ENST00000327423/ENSG00000183530, intron 2 of 8)	22	31716727	31750072	33346	2	ENST00000461722	13553	PRR14L	protein_coding
ENSG00000183559	10	chr10	122687210	122687803	594	*	+	default-5531	41.5	16	2.59	1.34e-07	Distal Intergenic	10	122697709	122699768	2060	2	ENST00000432000	11965	C10orf120	protein_coding
ENSG00000183560	11	chr11	94319483	94320398	916	*	+	default-7925	334	163	2.05	6.77e-32	Distal Intergenic	11	94305593	94307721	2129	1	ENST00000440961	13890	IZUMO1R	protein_coding
ENSG00000183625	3	chr3	46181896	46182489	594	*	+	default-32257	40.5	18.5	2.19	9.34e-06	Intron (ENST00000357422/ENSG00000183625, intron 1 of 3)	3	46163604	46266615	103012	1	ENST00000357422	18292	CCR3	protein_coding
ENSG00000183666	5	chr5	21416344	21416937	594	*	+	default-36761	44	20	2.2	2.4e-06	Intron (ENST00000508260/ENSG00000183666, intron 2 of 8)	5	21459497	21461990	2494	1	ENST00000509649	-42560	GUSBP1	transcribed_unprocessed_pseudogene
ENSG00000183671	2	chr2	206209707	206210548	842	*	+	default-27244	47	19.6	2.4	1.01e-07	Promoter (2-3kb)	2	206176566	206213371	36806	2	ENST00000442134	2823	GPR1	protein_coding
ENSG00000183696	7	chr7	48076672	48077418	747	*	+	default-41507	47.5	21.7	2.18	1.81e-06	Distal Intergenic	7	48088628	48103407	14780	1	ENST00000416681	-11210	UPP1	protein_coding
ENSG00000183715	11	chr11	133646052	133646794	743	*	+	default-8307	47	22.2	2.12	3.03e-06	Distal Intergenic	11	132414981	133532519	1117539	2	ENST00000524381	-113533	OPCML	protein_coding
ENSG00000183775	5	chr5	144280641	144281234	594	*	+	default-38060	66	31.6	2.09	6.43e-08	Intron (ENST00000512467/ENSG00000183775, intron 3 of 3)	5	144205277	144485686	280410	1	ENST00000507359	75364	KCTD16	protein_coding
ENSG00000183850	19	chr19	23109682	23110739	1058	*	+	default-23128	134.5	63.5	2.12	9.15e-15	Intron (ENST00000593635/ENSG00000183850, intron 1 of 2)	19	23116975	23147219	30245	1	ENST00000597761	-6236	ZNF730	protein_coding
ENSG00000183960	3	chr3	19095452	19099440	3989	*	+	default-32005	755.5	348.8	2.17	4.56e-79	Distal Intergenic	3	19148454	19535646	387193	1	ENST00000328405	-49014	KCNH8	protein_coding
ENSG00000183960	3	chr3	19496578	19497171	594	*	+	default-32008	37	16.3	2.28	7.01e-06	Intron (ENST00000328405/ENSG00000183960, intron 11 of 15)	3	19347721	19395277	47557	1	ENST00000475063	148857	KCNH8	protein_coding
ENSG00000183960	3	chr3	19580310	19580903	594	*	+	default-32011	35.5	13.2	2.69	4.5e-07	Distal Intergenic	3	19347721	19395277	47557	1	ENST00000475063	232589	KCNH8	protein_coding
ENSG00000184007	1	chr1	31948853	31949595	743	*	+	default-942	49.5	17.4	2.85	3.92e-10	Distal Intergenic	1	31919130	31944856	25727	2	ENST00000526960	-3997	PTP4A2	protein_coding
ENSG00000184113	22	chr22	19541967	19542560	594	*	+	default-30925	49	16.5	2.97	7.2e-11	Distal Intergenic	22	19523024	19527545	4522	2	ENST00000406028	-14422	CLDN5	protein_coding
ENSG00000184139	4	chr4	131845102	131845695	594	*	+	default-35998	35.5	16.9	2.1	7.88e-05	Distal Intergenic	4	131857343	131857913	571	2	ENST00000464513	12218	RPL7AP28	processed_pseudogene
ENSG00000184220	3	chr3	99819846	99820696	851	*	+	default-33431	62.5	28.1	2.22	2.4e-08	Promoter (1-2kb)	3	99817912	100041396	223485	1	ENST00000496116	1934	CMSS1	protein_coding
ENSG00000184319	22	chr22	50807409	50808480	1072	*	+	default-31793	907	402	2.26	1.52e-103	Distal Intergenic	22	50798655	50799123	469	1	ENST00000427528	8754	RPL23AP82	transcribed_unprocessed_pseudogene
ENSG00000184384	11	chr11	96201647	96202240	594	*	+	default-7938	47.5	20.4	2.33	3.42e-07	Intron (ENST00000524717/ENSG00000184384, intron 1 of 4)	11	95978755	96093520	114766	2	ENST00000618849	-108127	MAML2	protein_coding
ENSG00000184408	7	chr7	120432996	120433589	594	*	+	default-43314	37	15.6	2.37	2.85e-06	Intron (ENST00000331113/ENSG00000184408, intron 1 of 5)	7	120273668	120750331	476664	1	ENST00000331113	159328	KCND2	protein_coding
ENSG00000184428	8	chr8	143307251	143307844	594	*	+	default-45794	38	15.8	2.4	1.58e-06	Promoter (2-3kb)	8	143309356	143310503	1148	2	ENST00000517857	2659	TOP1MT	protein_coding
ENSG00000184574	12	chr12	6625121	6625714	594	*	+	default-8480	39	16.7	2.34	2.24e-06	Intron (ENST00000431922/ENSG00000184574, intron 1 of 1)	12	6618835	6631649	12815	2	ENST00000431922	5935	LPAR5	protein_coding
ENSG00000184574	12	chr12	6628784	6629984	1201	*	+	default-8481	93	42.4	2.19	1.33e-11	Promoter (1-2kb)	12	6618835	6631649	12815	2	ENST00000431922	1665	LPAR5	protein_coding
ENSG00000184731	2	chr2	10591	11506	916	*	+	default-24443	72	27.5	2.62	1.19e-12	Distal Intergenic	2	41220	42952	1733	2	ENST00000460464	31446	FAM110C	protein_coding
ENSG00000184838	5	chr5	120503437	120504502	1066	*	+	default-37731	242	110.3	2.19	1.88e-27	Intron (ENST00000407149/ENSG00000184838, intron 1 of 1)	5	120531464	120686930	155467	1	ENST00000505123	-26962	PRR16	protein_coding
ENSG00000184949	22	chr22	38651846	38653007	1162	*	+	default-31414	104.5	51.2	2.04	6.24e-11	Promoter (<=1kb)	22	38636546	38653853	17308	2	ENST00000608409	846	FAM227A	protein_coding
ENSG00000184984	15	chr15	33936692	33938617	1926	*	+	default-14270	224.5	105	2.14	4.69e-24	Intron (ENST00000306730/ENSG00000169857, intron 2 of 5)	15	33968720	34062783	94064	1	ENST00000560035	-30103	CHRM5	protein_coding
ENSG00000184986	14	chr14	105520433	105521682	1250	*	+	default-13554	164	62.4	2.63	9.78e-27	Distal Intergenic	14	105526603	105530202	3600	1	ENST00000392519	-4921	TMEM121	protein_coding
ENSG00000185008	3	chr3	77610920	77611513	594	*	+	default-32745	38.5	16.3	2.37	2.95e-06	Intron (ENST00000487694/ENSG00000185008, intron 22 of 26)	3	77617726	77646119	28394	1	ENST00000475334	-6213	ROBO2	protein_coding
ENSG00000185009	10	chr10	74126351	74126944	594	*	+	default-4935	37	14.7	2.51	7.74e-07	Exon (ENST00000355264/ENSG00000185009, exon 7 of 9)	10	74128878	74130004	1127	2	ENST00000480373	3060	AP3M1	protein_coding
ENSG00000185022	22	chr22	38216969	38217718	750	*	+	default-31390	70	34.9	2	1.16e-07	Downstream (1-2kb)	22	38213535	38216505	2971	1	ENST00000407965	3434	MAFF	protein_coding
ENSG00000185053	8	chr8	15205619	15206212	594	*	+	default-44365	33.5	11.9	2.82	3.47e-07	Intron (ENST00000382080/ENSG00000185053, intron 1 of 7)	8	14089864	15238339	1148476	2	ENST00000382080	32127	SGCZ	protein_coding
ENSG00000157315	16	chr16	69348462	69349205	744	*	+	default-16941	40.5	18.7	2.17	1.21e-05	Promoter (<=1kb)	16	69343489	69348409	4921	2	ENST00000568748	-53	TMED6	protein_coding
ENSG00000185156	17	chr17	8811765	8812358	594	*	+	default-17802	36	17.1	2.1	4.68e-05	Intron (ENST00000613555/ENSG00000276231, intron 17 of 19)	17	8797162	8799349	2188	2	ENST00000329805	-12416	MFSD6L	protein_coding
ENSG00000185163	12	chr12	132134454	132136625	2172	*	+	default-10882	179	77.1	2.32	3.13e-23	3' UTR	12	132137435	132139973	2539	2	ENST00000462829	3348	DDX51	protein_coding
ENSG00000185177	7	chr7	57120067	57120660	594	*	+	default-41620	41	15.6	2.63	6.53e-08	Exon (ENST00000331162/ENSG00000185177, exon 5 of 5)	7	57119840	57132324	12485	2	ENST00000620639	11664	ZNF479	protein_coding
ENSG00000185245	17	chr17	4925004	4925597	594	*	+	default-17664	58	28.8	2.02	1.1e-06	Distal Intergenic	17	4932297	4935030	2734	1	ENST00000329125	-6700	GP1BA	protein_coding
ENSG00000185304	2	chr2	87781693	87782286	594	*	+	default-25522	40.5	17.6	2.3	3.08e-06	Promoter (<=1kb)	2	87781178	87782669	1492	2	ENST00000494592	383	RGPD2	protein_coding
ENSG00000185344	12	chr12	123716428	123717185	758	*	+	default-10735	47.5	23.1	2.06	8.08e-06	Intron (ENST00000330342/ENSG00000185344, intron 1 of 19)	12	123712356	123737687	25332	1	ENST00000613625	4072	ATP6V0A2	protein_coding
ENSG00000185345	6	chr6	161444040	161444633	594	*	+	default-40608	41	20.4	2.01	4.03e-05	Intron (ENST00000366898/ENSG00000185345, intron 9 of 11)	6	161350099	161569420	219322	2	ENST00000610470	124787	PRKN	protein_coding
ENSG00000185345	6	chr6	161496282	161496875	594	*	+	default-40609	39.5	18.7	2.12	2.65e-05	Intron (ENST00000366898/ENSG00000185345, intron 9 of 11)	6	161350099	161569420	219322	2	ENST00000610470	72545	PRKN	protein_coding
ENSG00000185345	6	chr6	161554112	161554705	594	*	+	default-40610	38.5	17.6	2.19	1.61e-05	Intron (ENST00000366898/ENSG00000185345, intron 8 of 11)	6	161350099	161569420	219322	2	ENST00000610470	14715	PRKN	protein_coding
ENSG00000185418	15	chr15	101677371	101678131	761	*	+	default-15147	72.5	34.7	2.09	2.12e-08	Intron (ENST00000335968/ENSG00000185418, intron 12 of 18)	15	101654469	101664442	9974	2	ENST00000559492	-12929	TARSL2	protein_coding
ENSG00000166575	11	chr11	87068613	87069354	742	*	+	default-7879	55.5	25.5	2.18	2.7e-07	Promoter (2-3kb)	11	87071517	87157408	85892	1	ENST00000531800	-2163	TMEM135	protein_coding
ENSG00000185532	10	chr10	52022867	52025754	2888	*	+	default-4707	813	387.5	2.1	3.83e-79	Intron (ENST00000373985/ENSG00000185532, intron 5 of 17)	10	52046777	52294176	247400	1	ENST00000373975	-21023	PRKG1	protein_coding
ENSG00000185532	10	chr10	51982885	51983478	594	*	+	default-4706	37.5	17.6	2.13	3.56e-05	Intron (ENST00000373985/ENSG00000185532, intron 5 of 17)	10	52046777	52294176	247400	1	ENST00000373975	-63299	PRKG1	protein_coding
ENSG00000185591	12	chr12	53392244	53393948	1705	*	+	default-9711	99.5	46.4	2.15	1.28e-11	Intron (ENST00000327443/ENSG00000185591, intron 3 of 5)	12	53381302	53382658	1357	1	ENST00000548560	10942	SP1	protein_coding
ENSG00000185619	4	chr4	731592	732335	744	*	+	default-34540	53.5	26.4	2.03	3.28e-06	Intron (ENST00000419774/ENSG00000185619, intron 3 of 5)	4	725107	743538	18432	1	ENST00000433814	6485	PCGF3	protein_coding
ENSG00000185621	3	chr3	197977531	197978124	594	*	+	default-34493	43.5	14.3	3.05	6.88e-10	Promoter (<=1kb)	3	197976587	197980746	4160	1	ENST00000482837	944	LMLN	protein_coding
ENSG00000185627	11	chr11	255922	256515	594	*	+	default-5779	35.5	15.2	2.34	9.05e-06	Distal Intergenic	11	251543	252617	1075	1	ENST00000529679	4379	PSMD13	protein_coding
ENSG00000185627	11	chr11	262617	263210	594	*	+	default-5780	39.5	18	2.19	1.23e-05	Distal Intergenic	11	251543	252617	1075	1	ENST00000529679	11074	PSMD13	protein_coding
ENSG00000185630	1	chr1	164457959	164458552	594	*	+	default-2706	45.5	21.1	2.16	4.04e-06	Distal Intergenic	1	164555584	164564015	8432	1	ENST00000467023	-97032	PBX1	protein_coding
ENSG00000185674	2	chr2	99251816	99252557	742	*	+	default-26273	75	33.8	2.22	7.3e-10	Promoter (1-2kb)	2	99242246	99254281	12036	2	ENST00000409238	1724	LYG2	protein_coding
ENSG00000185674	2	chr2	99223740	99224333	594	*	+	default-26270	44	18.7	2.36	4.24e-07	Intron (ENST00000424491/ENSG00000241962, intron 11 of 13)	2	99242246	99254281	12036	2	ENST00000409238	29948	LYG2	protein_coding
ENSG00000185721	22	chr22	31405721	31406314	594	*	+	default-31234	38	18.7	2.04	5.66e-05	Intron (ENST00000331457/ENSG00000185721, intron 3 of 8)	22	31399633	31411060	11428	1	ENST00000486584	6088	DRG1	protein_coding
ENSG00000185722	17	chr17	4212820	4213763	944	*	+	default-17627	71.5	32.1	2.23	2.13e-09	Intron (ENST00000341657/ENSG00000185722, intron 4 of 24)	17	4195455	4208132	12678	2	ENST00000573250	-4688	ANKFY1	protein_coding
ENSG00000185736	10	chr10	1261136	1263448	2313	*	+	default-3711	1024.5	475.8	2.15	3.9e-105	Intron (ENST00000381312/ENSG00000185736, intron 4 of 9)	10	1215676	1240530	24855	2	ENST00000469464	-20606	ADARB2	protein_coding
ENSG00000185737	10	chr10	81592307	81592900	594	*	+	default-5019	36.5	16.9	2.16	3.62e-05	Distal Intergenic	10	81875314	82985645	1110332	1	ENST00000372141	-282414	NRG3	protein_coding
ENSG00000185737	10	chr10	82869658	82870399	742	*	+	default-5028	62	31	2	6.03e-07	Intron (ENST00000372141/ENSG00000185737, intron 4 of 8)	10	82799742	82985605	185864	1	ENST00000537893	69916	NRG3	protein_coding
ENSG00000185737	10	chr10	81558585	81559496	912	*	+	default-5018	225	101.7	2.21	4.39e-26	Distal Intergenic	10	81875314	82985645	1110332	1	ENST00000372141	-315818	NRG3	protein_coding
ENSG00000185737	10	chr10	82616833	82617606	774	*	+	default-5026	50	21.1	2.37	6.15e-08	Intron (ENST00000372141/ENSG00000185737, intron 2 of 8)	10	82738576	82987179	248604	1	ENST00000545131	-120970	NRG3	protein_coding
ENSG00000185737	10	chr10	82545238	82546190	953	*	+	default-5024	68.5	32.5	2.11	3.77e-08	Intron (ENST00000372141/ENSG00000185737, intron 2 of 8)	10	82738576	82987179	248604	1	ENST00000545131	-192386	NRG3	protein_coding
ENSG00000185737	10	chr10	82693799	82694392	594	*	+	default-5027	39	13.4	2.91	1.01e-08	Intron (ENST00000372141/ENSG00000185737, intron 2 of 8)	10	82738576	82987179	248604	1	ENST00000545131	-44184	NRG3	protein_coding
ENSG00000185758	4	chr4	183346382	183346975	594	*	+	default-36334	36.5	14.9	2.44	2.73e-06	Distal Intergenic	4	183321764	183322426	663	2	ENST00000541814	-23956	CLDN24	protein_coding
ENSG00000185800	19	chr19	45796718	45797675	958	*	+	default-23846	57	27.7	2.06	7.08e-07	Intron (ENST00000221538/ENSG00000104941, intron 5 of 5)	19	45783009	45792802	9794	2	ENST00000270223	-3916	DMWD	protein_coding
ENSG00000185955	7	chr7	100457172	100458159	988	*	+	default-43016	56	26.4	2.12	3.45e-07	Intron (ENST00000332375/ENSG00000185955, intron 2 of 2)	7	100456924	100463873	6950	2	ENST00000418952	5714	C7orf61	protein_coding
ENSG00000185963	9	chr9	92784288	92785488	1201	*	+	default-47637	78.5	36.7	2.14	2.05e-09	Distal Intergenic	9	92711363	92764812	53450	2	ENST00000375512	-19476	BICD2	protein_coding
ENSG00000185989	13	chr13	114032564	114033640	1077	*	+	default-11991	67.5	32.3	2.09	6.28e-08	Promoter (2-3kb)	13	114021409	114036193	14785	2	ENST00000542651	2553	RASA3	protein_coding
ENSG00000185989	13	chr13	114138187	114139115	929	*	+	default-12006	65	30.1	2.16	2.38e-08	Distal Intergenic	13	113977783	114132611	154829	2	ENST00000334062	-5576	RASA3	protein_coding
ENSG00000186001	3	chr3	197824026	197824921	896	*	+	default-34487	60.5	27	2.24	3.14e-08	Intron (ENST00000443727/ENSG00000186001, intron 2 of 3)	3	197820333	197823465	3133	1	ENST00000493726	3693	LRCH3	protein_coding
ENSG00000180061	19	chr19	55335523	55336266	744	*	+	default-24300	61.5	27.9	2.2	4.11e-08	Promoter (1-2kb)	19	55319464	55334048	14585	2	ENST00000592891	-1475	TMEM150B	protein_coding
ENSG00000186501	1	chr1	27329825	27330418	594	*	+	default-788	43.5	21.7	2	3.72e-05	Promoter (1-2kb)	1	27332346	27336399	4054	1	ENST00000471456	-1928	TMEM222	protein_coding
ENSG00000186094	1	chr1	49874680	49875719	1040	*	+	default-1326	340	144.1	2.36	7.91e-44	Intron (ENST00000371839/ENSG00000186094, intron 1 of 13)	1	49527228	49851518	324291	2	ENST00000497451	-23162	AGBL4	protein_coding
ENSG00000186204	19	chr19	15677736	15678329	594	*	+	default-22815	39.5	18.9	2.09	3.39e-05	Exon (ENST00000550308/ENSG00000186204, exon 3 of 13)	19	15681437	15697143	15707	1	ENST00000550627	-3108	CYP4F12	protein_coding
ENSG00000186207	1	chr1	152489098	152491851	2754	*	+	default-2448	519.5	253.3	2.05	1.71e-48	Distal Intergenic	1	152510844	152512177	1334	1	ENST00000334269	-18993	LCE5A	protein_coding
ENSG00000186318	11	chr11	117319983	117320917	935	*	+	default-8116	78.5	37.6	2.09	5.5e-09	Intron (ENST00000525734/ENSG00000110274, intron 1 of 4)	11	117287351	117316259	28909	2	ENST00000528053	-3724	BACE1	protein_coding
ENSG00000186409	1	chr1	42613895	42614638	744	*	+	default-1193	50.5	24.2	2.09	2.84e-06	Intron (ENST00000477155/ENSG00000186409, intron 17 of 22)	1	42581434	42590461	9028	1	ENST00000471699	32461	CCDC30	protein_coding
ENSG00000186487	2	chr2	1840695	1841746	1052	*	+	default-24522	112	51.8	2.16	3.15e-13	Promoter (<=1kb)	2	1791175	1840779	49605	2	ENST00000399157	0	MYT1L	protein_coding
ENSG00000142046	19	chr19	41361295	41362211	917	*	+	default-23684	81	27.5	2.95	1.05e-16	Promoter (1-2kb)	19	41364056	41384083	20028	1	ENST00000413014	-1845	TMEM91	protein_coding
ENSG00000186526	19	chr19	15615772	15616531	760	*	+	default-22814	53	25.9	2.04	2.06e-06	Promoter (<=1kb)	19	15615221	15629623	14403	1	ENST00000612078	551	CYP4F8	protein_coding
ENSG00000186591	7	chr7	129932286	129932879	594	*	+	default-43395	40	19.8	2.02	4.18e-05	Intron (ENST00000355621/ENSG00000186591, intron 1 of 6)	7	129834941	129951327	116387	2	ENST00000496698	18448	UBE2H	protein_coding
ENSG00000186665	17	chr17	68001471	68003885	2415	*	+	default-19665	216.5	102.1	2.12	8.05e-23	Distal Intergenic	17	67991101	67996431	5331	2	ENST00000580729	-5040	C17orf58	protein_coding
ENSG00000186676	7	chr7	125040227	125041163	937	*	+	default-43336	119	52.3	2.28	1.9e-15	Intron (ENST00000429134/ENSG00000224897, intron 3 of 4)	7	125033453	125035301	1849	1	ENST00000457231	6774	EEF1GP1	processed_pseudogene
ENSG00000186743	6	chr6	115950275	115951168	894	*	+	default-40175	191.5	90.7	2.11	3.42e-20	Intron (ENST00000606080/ENSG00000111816, intron 5 of 7)	6	116038756	116039495	740	1	ENST00000335020	-87588	TPI1P3	processed_pseudogene
ENSG00000186743	6	chr6	115952100	115953024	925	*	+	default-40176	204.5	92	2.22	6.54e-24	Intron (ENST00000606080/ENSG00000111816, intron 5 of 7)	6	116038756	116039495	740	1	ENST00000335020	-85732	TPI1P3	processed_pseudogene
ENSG00000120802	12	chr12	98525215	98525808	594	*	+	default-10191	34.5	16.3	2.12	8.08e-05	Promoter (1-2kb)	12	98527529	98537574	10046	1	ENST00000552831	-1721	TMPO	protein_coding
ENSG00000186838	19	chr19	39517953	39518546	594	*	+	default-23607	37	16.7	2.22	1.24e-05	Promoter (2-3kb)	19	39515814	39520264	4451	1	ENST00000600586	2139	SELENOV	protein_coding
ENSG00000186918	8	chr8	28407396	28407989	594	*	+	default-44460	48	23.5	2.04	6.18e-06	Intron (ENST00000521548/ENSG00000214050, intron 7 of 15)	8	28360983	28402701	41719	2	ENST00000517459	-4695	ZNF395	protein_coding
ENSG00000186919	17	chr17	76069123	76070248	1126	*	+	default-19826	74.5	36.5	2.04	3.22e-08	Promoter (1-2kb)	17	76071961	76079778	7818	1	ENST00000591500	-1713	ZACN	protein_coding
ENSG00000186951	22	chr22	46200523	46201116	594	*	+	default-31666	41	20.4	2.01	4.03e-05	Intron (ENST00000262735/ENSG00000186951, intron 3 of 7)	22	46176766	46220657	43892	1	ENST00000493286	23757	PPARA	protein_coding
ENSG00000187079	11	chr11	12884910	12885673	764	*	+	default-6049	51.5	23.5	2.19	6.12e-07	Intron (ENST00000527636/ENSG00000187079, intron 9 of 12)	11	12879443	12944483	65041	1	ENST00000526600	5467	TEAD1	protein_coding
ENSG00000187097	14	chr14	73980000	73980842	843	*	+	default-13114	65	28.6	2.28	3.52e-09	Intron (ENST00000557325/ENSG00000187097, intron 6 of 15)	14	73961084	73972934	11851	2	ENST00000555829	-7066	ENTPD5	protein_coding
ENSG00000187105	14	chr14	73473702	73474973	1272	*	+	default-13096	104	50.1	2.08	1.92e-11	Intron (ENST00000515412/ENSG00000251393, intron 2 of 2)	14	73478489	73480922	2434	2	ENST00000566478	5949	HEATR4	protein_coding
ENSG00000187118	3	chr3	28309790	28310383	594	*	+	default-32084	34.5	14.7	2.34	1.19e-05	Intron (ENST00000477739/ENSG00000187118, intron 2 of 2)	3	28315901	28319773	3873	1	ENST00000469102	-5518	CMC1	protein_coding
ENSG00000187123	2	chr2	149403001	149403594	594	*	+	default-26782	42	16.3	2.58	7.21e-08	Intron (ENST00000409381/ENSG00000187123, intron 1 of 4)	2	149367712	149471110	103399	1	ENST00000392854	35289	LYPD6	protein_coding
ENSG00000187144	1	chr1	16388948	16389844	897	*	+	default-485	75.5	36	2.1	9.57e-09	Intron (ENST00000475078/ENSG00000055070, intron 2 of 2)	1	16387117	16403974	16858	2	ENST00000491418	14130	SPATA21	protein_coding
ENSG00000243509	20	chr20	63693289	63694030	742	*	+	default-29302	209	84.1	2.48	2e-30	Promoter (2-3kb)	20	63696668	63698684	2017	1	ENST00000369996	-2638	TNFRSF6B	protein_coding
ENSG00000187239	9	chr9	130037811	130038404	594	*	+	default-48185	42.5	20.6	2.06	2.44e-05	Intron (ENST00000446176/ENSG00000187239, intron 1 of 16)	9	129887187	130043162	155976	2	ENST00000446176	4758	FNBP1	protein_coding
ENSG00000187240	11	chr11	103458871	103460219	1349	*	+	default-7983	141.5	69.2	2.04	2.57e-14	Intron (ENST00000375735/ENSG00000187240, intron 87 of 88)	11	103454999	103479437	24439	1	ENST00000530547	3872	DYNC2H1	protein_coding
ENSG00000187534	19	chr19	39947174	39947767	594	*	+	default-23621	46.5	22	2.12	5.11e-06	Distal Intergenic	19	39943239	39943680	442	2	ENST00000596581	-3494	PRR13P5	processed_pseudogene
ENSG00000187554	1	chr1	223118039	223119316	1278	*	+	default-3235	75.5	35.1	2.15	3.54e-09	Intron (ENST00000540964/ENSG00000187554, intron 3 of 3)	1	223109406	223137287	27882	2	ENST00000540964	17971	TLR5	protein_coding
ENSG00000187607	17	chr17	15693294	15695699	2406	*	+	default-17895	202.5	98.2	2.06	3.44e-20	Distal Intergenic	17	15699577	15701300	1724	1	ENST00000585207	-3878	ZNF286A	protein_coding
ENSG00000187609	9	chr9	137350090	137350831	742	*	+	default-48399	59	24.4	2.42	2.14e-09	Promoter (2-3kb)	9	137306917	137352984	46068	2	ENST00000487745	2153	EXD3	protein_coding
ENSG00000187609	9	chr9	137355246	137355839	594	*	+	default-48400	82.5	35.1	2.35	1.15e-11	Promoter (1-2kb)	9	137352633	137357297	4665	2	ENST00000472958	1458	EXD3	protein_coding
ENSG00000187624	17	chr17	425107	425700	594	*	+	default-17406	36	14.9	2.41	2.73e-06	Intron (ENST00000629953/ENSG00000187624, intron 4 of 4)	17	414193	431062	16870	1	ENST00000629953	10914	C17orf97	protein_coding
ENSG00000187720	15	chr15	71540179	71541079	901	*	+	default-14744	117.5	52.1	2.26	7.5e-15	Intron (ENST00000355327/ENSG00000187720, intron 7 of 17)	15	71547228	71738217	190990	1	ENST00000567745	-6149	THSD4	protein_coding
ENSG00000187720	15	chr15	71669801	71671174	1374	*	+	default-14745	361	150.5	2.4	6.18e-48	Intron (ENST00000355327/ENSG00000187720, intron 8 of 17)	15	71660530	71733932	73403	1	ENST00000567776	9271	THSD4	protein_coding
ENSG00000187736	2	chr2	219155460	219156392	933	*	+	default-27380	71.5	32.1	2.23	2.13e-09	Promoter (1-2kb)	2	219076303	219157621	81319	2	ENST00000426304	1229	NHEJ1	protein_coding
ENSG00000120949	1	chr1	12062104	12062869	766	*	+	default-396	50	24.4	2.05	3.62e-06	Promoter (<=1kb)	1	12063377	12144205	80829	1	ENST00000417814	-508	TNFRSF8	protein_coding
ENSG00000188001	3	chr3	189352150	189352743	594	*	+	default-34295	40	18.5	2.17	9.34e-06	Distal Intergenic	3	189309894	189315595	5702	1	ENST00000481307	42256	TPRG1	protein_coding
ENSG00000188039	19	chr19	16718240	16719615	1376	*	+	default-22860	159.5	73.8	2.16	5.93e-18	Promoter (<=1kb)	19	16719976	16817953	97978	1	ENST00000518676	-361	NWD1	protein_coding
ENSG00000188171	19	chr19	20647214	20648825	1612	*	+	default-23068	77	30.5	2.52	1.32e-12	Intron (ENST00000595094/ENSG00000269110, intron 1 of 4)	19	20621367	20661507	40141	2	ENST00000612591	12682	ZNF626	protein_coding
ENSG00000188191	7	chr7	676683	677276	594	*	+	default-40846	36	16.7	2.16	2.79e-05	Exon (ENST00000544935/ENSG00000188191, exon 4 of 11)	7	596180	691794	95615	2	ENST00000414568	14518	PRKAR1B	protein_coding
ENSG00000188283	19	chr19	37233030	37234768	1739	*	+	default-23500	86	38	2.26	1.67e-11	Promoter (2-3kb)	19	37230412	37242750	12339	1	ENST00000588250	2618	ZNF383	protein_coding
ENSG00000188295	1	chr1	247099356	247100538	1183	*	+	default-3613	92	43.3	2.13	8.21e-11	3' UTR	1	247100856	247104278	3423	2	ENST00000366501	3740	ZNF669	protein_coding
ENSG00000188334	19	chr19	47964072	47964665	594	*	+	default-23959	46	18.9	2.43	9.62e-08	Distal Intergenic	19	47968046	47992170	24125	2	ENST00000344839	27505	BSPH1	protein_coding
ENSG00000188493	19	chr19	40738327	40738920	594	*	+	default-23659	34.5	14.7	2.34	1.19e-05	Promoter (2-3kb)	19	40740862	40741680	819	2	ENST00000594163	2760	C19orf54	protein_coding
ENSG00000188517	4	chr4	109137953	109138863	911	*	+	default-35837	144.5	71.6	2.02	3.69e-14	Intron (ENST00000494183/ENSG00000188517, intron 3 of 36)	4	108810721	109050182	239462	2	ENST00000622134	-87771	COL25A1	protein_coding
ENSG00000188517	4	chr4	109139538	109140480	943	*	+	default-35838	156.5	74.7	2.1	1.57e-16	Intron (ENST00000494183/ENSG00000188517, intron 3 of 36)	4	108810721	109050182	239462	2	ENST00000622134	-89356	COL25A1	protein_coding
ENSG00000188558	1	chr1	248533416	248534478	1063	*	+	default-3640	136	63	2.16	1.19e-15	Distal Intergenic	1	248521615	248522663	1049	1	ENST00000343414	11801	OR2G6	protein_coding
ENSG00000188580	6	chr6	124177510	124178908	1399	*	+	default-40233	125	51.8	2.41	5.96e-18	Intron (ENST00000476571/ENSG00000188580, intron 2 of 4)	6	124121850	124825616	703767	1	ENST00000545433	55660	NKAIN2	protein_coding
ENSG00000188580	6	chr6	124229437	124230030	594	*	+	default-40234	36	14.9	2.41	2.73e-06	Intron (ENST00000476571/ENSG00000188580, intron 2 of 4)	6	124283004	124283271	268	1	ENST00000546092	-52974	NKAIN2	protein_coding
ENSG00000188580	6	chr6	124377125	124377718	594	*	+	default-40235	39	19.3	2.02	5.47e-05	Intron (ENST00000476571/ENSG00000188580, intron 4 of 4)	6	124283004	124283271	268	1	ENST00000546092	94121	NKAIN2	protein_coding
ENSG00000188611	10	chr10	50214839	50215781	943	*	+	default-4697	135	66.3	2.03	9.72e-14	Exon (ENST00000395526/ENSG00000188611, exon 8 of 20)	10	50187411	50199146	11736	2	ENST00000474434	-15693	ASAH2	protein_coding
ENSG00000188659	15	chr15	82272654	82273247	594	*	+	default-14907	34	16	2.12	6.27e-05	Intron (ENST00000339465/ENSG00000188659, intron 2 of 2)	15	82263144	82264889	1746	1	ENST00000565006	9510	SAXO2	protein_coding
ENSG00000188687	2	chr2	74220375	74221274	900	*	+	default-25394	82	35.8	2.29	2.75e-11	Intron (ENST00000451608/ENSG00000264324, intron 36 of 38)	2	74217659	74227050	9392	2	ENST00000480696	5776	SLC4A5	protein_coding
ENSG00000188710	9	chr9	130876468	130877061	594	*	+	default-48205	37	17.6	2.11	3.56e-05	Intron (ENST00000372348/ENSG00000097007, intron 7 of 10)	9	130893428	130893838	411	2	ENST00000343079	16777	QRFP	protein_coding
ENSG00000188735	12	chr12	121745460	121746374	915	*	+	default-10619	68	32.5	2.09	3.77e-08	Promoter (1-2kb)	12	121743623	121777789	34167	1	ENST00000541467	1837	TMEM120B	protein_coding
ENSG00000188738	2	chr2	185841677	185842418	742	*	+	default-27037	151.5	75.1	2.02	9.47e-15	Distal Intergenic	2	185806082	185833289	27208	1	ENST00000611759	35595	FSIP2	protein_coding
ENSG00000188738	2	chr2	185840030	185840920	891	*	+	default-27036	146	71	2.06	4.39e-15	Distal Intergenic	2	185806082	185833289	27208	1	ENST00000611759	33948	FSIP2	protein_coding
ENSG00000188738	2	chr2	185875968	185876730	763	*	+	default-27038	45.5	20.4	2.23	1.82e-06	Distal Intergenic	2	185806082	185833289	27208	1	ENST00000611759	69886	FSIP2	protein_coding
ENSG00000177302	17	chr17	18275208	18276129	922	*	+	default-17979	66	29	2.28	2.69e-09	Promoter (<=1kb)	17	18271428	18274958	3531	2	ENST00000493648	-250	TOP3A	protein_coding
ENSG00000188770	1	chr1	203499807	203500551	745	*	+	default-3037	43.5	20	2.18	5.36e-06	Exon (ENST00000367222/ENSG00000188770, exon 5 of 8)	1	203495970	203499709	3740	1	ENST00000448911	3837	OPTC	protein_coding
ENSG00000188848	4	chr4	42230985	42231739	755	*	+	default-34969	63	29	2.17	3.13e-08	Distal Intergenic	4	42110940	42152878	41939	2	ENST00000504360	-78107	BEND4	protein_coding
ENSG00000188850	5	chr5	43345167	43346794	1628	*	+	default-36933	469	234.4	2	1.5e-41	Promoter (1-2kb)	5	43348329	43348672	344	1	ENST00000514136	-1535	AC114947.1	transcribed_processed_pseudogene
ENSG00000188992	21	chr21	14182452	14183193	742	*	+	default-29865	135.5	60.2	2.25	8.28e-17	Intron (ENST00000344577/ENSG00000188992, intron 3 of 9)	21	14165251	14189103	23853	2	ENST00000400211	5910	LIPI	protein_coding
ENSG00000188996	6	chr6	622550	623143	594	*	+	default-38585	40	16.9	2.36	1.26e-06	Intron (ENST00000230449/ENSG00000112685, intron 4 of 27)	6	655939	656963	1025	2	ENST00000380907	33820	HUS1B	protein_coding
ENSG00000136816	9	chr9	129800109	129800702	594	*	+	default-48172	37	17.6	2.11	3.56e-05	Promoter (2-3kb)	9	129803153	129811281	8129	1	ENST00000259339	-2451	TOR1B	protein_coding
ENSG00000189180	10	chr10	38013145	38013738	594	*	+	default-4128	37	15.2	2.44	1.51e-06	Promoter (2-3kb)	10	38010699	38054538	43840	1	ENST00000478556	2446	ZNF33A	protein_coding
ENSG00000189229	3	chr3	6535755	6537505	1751	*	+	default-31841	440.5	201.4	2.19	7.16e-48	Intron (ENST00000433639/ENSG00000189229, intron 1 of 4)	3	6507781	6694798	187018	1	ENST00000342990	27974	AC069277.1	lncRNA
ENSG00000196172	19	chr19	23733429	23734022	594	*	+	default-23145	53.5	22	2.44	1.47e-08	Distal Intergenic	19	23744964	23758837	13874	2	ENST00000531570	24815	ZNF681	protein_coding
ENSG00000196177	10	chr10	123076728	123077487	760	*	+	default-5536	50	23.9	2.09	2.23e-06	Distal Intergenic	10	123052761	123053878	1118	1	ENST00000541070	23967	ACADSB	protein_coding
ENSG00000196266	1	chr1	159327169	159330284	3116	*	+	default-2630	379.5	180.1	2.11	3.33e-38	Distal Intergenic	1	159313670	159314659	990	2	ENST00000332217	-12510	OR10J3	polymorphic_pseudogene
ENSG00000196274	15	chr15	76230154	76230895	742	*	+	default-14859	96.5	42.2	2.29	8.7e-13	Promoter (<=1kb)	15	76230048	76230390	343	2	ENST00000360440	0	Metazoa_SRP	misc_RNA
ENSG00000196335	7	chr7	23772824	23774639	1816	*	+	default-41246	348	169.2	2.06	1.82e-33	Intron (ENST00000355870/ENSG00000196335, intron 15 of 23)	7	23752803	23772274	19472	1	ENST00000478321	20021	STK31	protein_coding
ENSG00000196367	7	chr7	98924242	98925148	907	*	+	default-42958	74.5	32.5	2.29	3.13e-10	Exon (ENST00000355540/ENSG00000196367, exon 22 of 71)	7	98900680	99013243	112564	1	ENST00000456197	23562	TRRAP	protein_coding
ENSG00000196369	1	chr1	144928226	144928819	594	*	+	default-2239	36	15.6	2.31	6.88e-06	Intron (ENST00000612199/ENSG00000196369, intron 4 of 9)	1	144897236	144955446	58211	2	ENST00000621582	26627	SRGAP2B	protein_coding
ENSG00000196372	10	chr10	5647992	5648907	916	*	+	default-3780	62.5	29.9	2.09	1.87e-07	Promoter (2-3kb)	10	5648972	5651568	2597	2	ENST00000482921	2661	ASB13	protein_coding
ENSG00000196381	19	chr19	37674798	37675391	594	*	+	default-23512	37	14.3	2.59	3.84e-07	Intron (ENST00000587199/ENSG00000120784, intron 2 of 4)	19	37678623	37692233	13611	2	ENST00000585624	16842	ZNF781	protein_coding
ENSG00000196427	1	chr1	108229840	108230794	955	*	+	default-1778	56	25.5	2.2	1.21e-07	Intron (ENST00000415641/ENSG00000196427, intron 12 of 14)	1	108223341	108244067	20727	2	ENST00000415641	13273	NBPF4	protein_coding
ENSG00000196458	12	chr12	132935533	132936126	594	*	+	default-10949	39	18.7	2.09	2.65e-05	Intron (ENST00000536932/ENSG00000072609, intron 2 of 5)	12	132945716	132948615	2900	2	ENST00000539809	12489	ZNF605	protein_coding
ENSG00000196470	16	chr16	48390761	48391354	594	*	+	default-16677	43.5	17.6	2.48	2.16e-07	Promoter (2-3kb)	16	48362133	48393955	31823	2	ENST00000563745	2601	SIAH1	protein_coding
ENSG00000196482	1	chr1	217308903	217309649	747	*	+	default-3196	47.5	21.5	2.21	1.39e-06	Distal Intergenic	1	216503251	217137755	634505	2	ENST00000366940	-171148	ESRRG	protein_coding
ENSG00000196503	4	chr4	56509328	56510071	744	*	+	default-35470	53.5	24.2	2.21	2.73e-07	Intron (ENST00000360096/ENSG00000196503, intron 1 of 3)	4	56505772	56518708	12937	1	ENST00000640821	3556	ARL9	protein_coding
ENSG00000128294	22	chr22	26591223	26591816	594	*	+	default-31131	42.5	15.8	2.69	3.48e-08	Promoter (1-2kb)	22	26521983	26590163	68181	2	ENST00000338754	-1060	TPST2	protein_coding
ENSG00000196531	12	chr12	56708198	56708945	748	*	+	default-9838	55.5	25.7	2.16	3.5e-07	Distal Intergenic	12	56712644	56713396	753	2	ENST00000546410	4451	NACA	protein_coding
ENSG00000196550	1	chr1	206197683	206198276	594	*	+	default-3084	40	18	2.22	5.43e-06	Intron (ENST00000367128/ENSG00000196550, intron 2 of 3)	1	206201281	206202419	1139	2	ENST00000607379	4143	FAM72A	protein_coding
ENSG00000196584	7	chr7	152661596	152662189	594	*	+	default-43786	41.5	19.6	2.12	1.54e-05	Promoter (1-2kb)	7	152644779	152664004	19226	2	ENST00000495707	1815	XRCC2	protein_coding
ENSG00000160218	21	chr21	44088713	44089306	594	*	+	default-30121	35	14.1	2.49	1.86e-06	Promoter (<=1kb)	21	44089485	44098424	8940	1	ENST00000465905	-179	TRAPPC10	protein_coding
ENSG00000196642	9	chr9	136817871	136819577	1707	*	+	default-48362	125.5	61.5	2.04	8.27e-13	Promoter (1-2kb)	9	136821329	136841187	19859	1	ENST00000464941	-1752	RABL6	protein_coding
ENSG00000196646	19	chr19	12179669	12180262	594	*	+	default-22617	49	23.3	2.1	2.27e-06	Intron (ENST00000425827/ENSG00000196646, intron 2 of 4)	19	12184618	12188793	4176	1	ENST00000464860	-4356	ZNF136	protein_coding
ENSG00000196663	14	chr14	102407533	102408126	594	*	+	default-13418	47.5	23.5	2.02	1.28e-05	Intron (ENST00000359520/ENSG00000196663, intron 3 of 19)	14	102434839	102443682	8844	1	ENST00000560060	-26713	TECPR2	protein_coding
ENSG00000196705	19	chr19	21137745	21138338	594	*	+	default-23081	40	18.5	2.17	9.34e-06	Distal Intergenic	19	21142024	21184092	42069	1	ENST00000600692	-3686	ZNF431	protein_coding
ENSG00000196814	9	chr9	126364796	126365697	902	*	+	default-48031	91	34	2.67	5.05e-16	Intron (ENST00000361171/ENSG00000196814, intron 2 of 9)	9	126335219	126395697	60479	1	ENST00000402437	29577	MVB12B	protein_coding
ENSG00000196911	6	chr6	116718305	116718898	594	*	+	default-40185	36.5	16	2.28	1.23e-05	Intron (ENST00000368564/ENSG00000196911, intron 8 of 13)	6	116681211	116741866	60656	1	ENST00000356348	37094	KPNA5	protein_coding
ENSG00000196932	10	chr10	61391367	61392134	768	*	+	default-4758	53	26.1	2.03	2.6e-06	Distal Intergenic	10	61409447	61414500	5054	2	ENST00000507507	22366	TMEM26	protein_coding
ENSG00000197013	19	chr19	21543779	21544372	594	*	+	default-23093	37	16.3	2.28	7.01e-06	Promoter (2-3kb)	19	21541764	21556270	14507	1	ENST00000594385	2015	ZNF429	protein_coding
ENSG00000197020	19	chr19	21776599	21777192	594	*	+	default-23098	36	17.6	2.05	7.66e-05	Intron (ENST00000598561/ENSG00000268184, intron 1 of 1)	19	21722766	21767628	44863	2	ENST00000358296	-8971	ZNF100	protein_coding
ENSG00000197054	19	chr19	11979227	11979820	594	*	+	default-22611	39.5	17.8	2.22	9.39e-06	Promoter (2-3kb)	19	11976822	11978275	1454	1	ENST00000481745	2405	ZNF763	protein_coding
ENSG00000197070	9	chr9	137599515	137600108	594	*	+	default-48425	36	17.8	2.02	9.72e-05	Distal Intergenic	9	137605654	137615358	9705	1	ENST00000371421	-5546	ARRDC1	protein_coding
ENSG00000197077	22	chr22	24958249	24958842	594	*	+	default-31110	40	18.9	2.12	1.57e-05	Intron (ENST00000406486/ENSG00000197077, intron 1 of 13)	22	24952730	25194457	241728	1	ENST00000406486	5519	KIAA1671	protein_coding
ENSG00000197099	3	chr3	186735086	186735828	743	*	+	default-34271	53.5	25.3	2.12	9.94e-07	Intron (ENST00000287611/ENSG00000113889, intron 7 of 10)	3	186647113	186743756	96644	2	ENST00000630331	7928	AC068631.1	lncRNA
ENSG00000168538	4	chr4	183663120	183663862	743	*	+	default-36345	70	34.5	2.03	7.32e-08	Promoter (<=1kb)	4	183664017	183674849	10833	1	ENST00000509857	-155	TRAPPC11	protein_coding
ENSG00000197134	19	chr19	22059071	22059664	594	*	+	default-23104	34.5	15.6	2.21	3.7e-05	Intron (ENST00000435820/ENSG00000197134, intron 1 of 4)	19	22052536	22088405	35870	1	ENST00000600162	6535	ZNF257	protein_coding
ENSG00000197157	7	chr7	127954894	127955487	594	*	+	default-43351	36.5	17.8	2.05	9.72e-05	Intron (ENST00000354725/ENSG00000197157, intron 15 of 23)	7	127949116	128081412	132297	1	ENST00000470723	5778	SND1	protein_coding
ENSG00000197177	10	chr10	133077513	133078538	1026	*	+	default-5738	67.5	25.7	2.63	8.86e-12	Intron (ENST00000607359/ENSG00000197177, intron 3 of 15)	10	133070929	133131675	60747	1	ENST00000607359	6584	ADGRA1	protein_coding
ENSG00000197177	10	chr10	133063049	133065113	2065	*	+	default-5736	147.5	66.1	2.23	7.81e-18	Distal Intergenic	10	133070929	133131675	60747	1	ENST00000607359	-5816	ADGRA1	protein_coding
ENSG00000197254	11	chr11	58664994	58665587	594	*	+	default-7275	41.5	19.3	2.15	1.2e-05	Intron (ENST00000586098/ENSG00000149124, intron 1 of 2)	11	58685086	58691861	6776	1	ENST00000526692	-19499	AP000445.1	processed_pseudogene
ENSG00000197258	7	chr7	104555147	104555888	742	*	+	default-43181	46	21.5	2.14	3.08e-06	Intron (ENST00000424859/ENSG00000187416, intron 1 of 2)	7	104667749	104669576	1828	1	ENST00000431936	-111861	EIF4BP6	processed_pseudogene
ENSG00000197312	1	chr1	15641251	15641844	594	*	+	default-447	40	13.8	2.89	7.93e-09	Intron (ENST00000480945/ENSG00000197312, intron 5 of 9)	1	15651836	15656985	5150	1	ENST00000548451	-9992	DDI2	protein_coding
ENSG00000197362	7	chr7	149093833	149094426	594	*	+	default-43677	36	17.1	2.1	4.68e-05	Distal Intergenic	7	149069643	149090782	21140	2	ENST00000316286	-3051	ZNF786	protein_coding
ENSG00000197403	1	chr1	158761012	158762690	1679	*	+	default-2626	638.5	286.2	2.23	1.38e-71	Intron (ENST00000641189/ENSG00000197403, intron 1 of 1)	1	158765676	158766702	1027	2	ENST00000335094	4012	OR6N1	protein_coding
ENSG00000197405	19	chr19	47318429	47319022	594	*	+	default-23915	45	20	2.25	1.05e-06	Intron (ENST00000594787/ENSG00000197405, intron 3 of 3)	19	47309874	47322066	12193	1	ENST00000355085	8555	C5AR1	protein_coding
ENSG00000197415	3	chr3	157423932	157424525	594	*	+	default-33968	42	17.8	2.36	7.3e-07	Intron (ENST00000392833/ENSG00000197415, intron 5 of 12)	3	157409669	157428427	18759	2	ENST00000469007	3902	VEPH1	protein_coding
ENSG00000197429	1	chr1	45721633	45722550	918	*	+	default-1280	65.5	31.6	2.07	1.36e-07	Intron (ENST00000359942/ENSG00000197429, intron 5 of 9)	1	45697059	45714252	17194	2	ENST00000495072	-7381	IPP	protein_coding
ENSG00000197540	19	chr19	550398	550991	594	*	+	default-21873	42	16.5	2.55	1.02e-07	Distal Intergenic	19	544035	549920	5886	1	ENST00000264553	6363	GZMM	protein_coding
ENSG00000197585	2	chr2	214680223	214681132	910	*	+	default-27310	72	29	2.48	1.34e-11	Intron (ENST00000412896/ENSG00000197585, intron 2 of 3)	2	214250040	214684246	434207	2	ENST00000412896	3114	AC068051.1	lncRNA
ENSG00000197603	5	chr5	37256993	37257586	594	*	+	default-36873	39	17.8	2.19	9.39e-06	Distal Intergenic	5	37106228	37249428	143201	2	ENST00000425232	-7565	CPLANE1	protein_coding
ENSG00000162222	11	chr11	62739061	62739654	594	*	+	default-7372	54	25	2.16	3.54e-07	Promoter (<=1kb)	11	62739948	62740293	346	1	ENST00000601045	-294	TTC9C	protein_coding
ENSG00000197653	12	chr12	123819684	123820277	594	*	+	default-10738	38	18.2	2.08	3.48e-05	Intron (ENST00000409039/ENSG00000197653, intron 22 of 77)	12	123835439	123882237	46799	1	ENST00000497783	-15162	DNAH10	protein_coding
ENSG00000197728	12	chr12	56055765	56056358	594	*	+	default-9785	41	15.4	2.67	4.51e-08	Distal Intergenic	12	56042140	56044223	2084	1	ENST00000548590	13625	RPS26	protein_coding
ENSG00000197728	12	chr12	56049037	56050340	1304	*	+	default-9782	89.5	44.6	2.01	3.12e-09	Distal Intergenic	12	56042140	56044223	2084	1	ENST00000548590	6897	RPS26	protein_coding
ENSG00000108423	17	chr17	59882397	59882990	594	*	+	default-19496	38	18.9	2.01	7.16e-05	Promoter (1-2kb)	17	59863664	59881148	17485	2	ENST00000588009	-1249	TUBD1	protein_coding
ENSG00000197822	5	chr5	69507668	69508951	1284	*	+	default-37329	85	35.4	2.4	1.12e-12	Intron (ENST00000355237/ENSG00000197822, intron 2 of 8)	5	69504177	69558104	53928	1	ENST00000538151	3491	OCLN	protein_coding
ENSG00000197826	4	chr4	80842774	80844688	1915	*	+	default-35631	624.5	311.7	2	1.09e-54	Intron (ENST00000358105/ENSG00000197826, intron 3 of 5)	4	80870049	80963697	93649	1	ENST00000508314	-25361	CFAP299	protein_coding
ENSG00000197857	19	chr19	12290095	12290688	594	*	+	default-22621	54	25.7	2.1	7.6e-07	Intron (ENST00000600003/ENSG00000197857, intron 2 of 11)	19	12247643	12294794	47152	2	ENST00000393337	4106	ZNF44	protein_coding
ENSG00000197858	8	chr8	144089103	144089696	594	*	+	default-45835	34.5	13.8	2.49	3.4e-06	Distal Intergenic	8	144084852	144086184	1333	1	ENST00000534072	4251	GPAA1	protein_coding
ENSG00000197870	12	chr12	11288066	11289595	1530	*	+	default-8575	238.5	116.6	2.04	4.96e-23	Distal Intergenic	12	11265956	11269805	3850	2	ENST00000538488	-18261	PRB3	protein_coding
ENSG00000197891	11	chr11	64594699	64595663	965	*	+	default-7455	66.5	32.7	2.03	2.1e-07	Intron (ENST00000377567/ENSG00000197891, intron 3 of 8)	11	64591263	64601551	10289	1	ENST00000336464	3436	SLC22A12	protein_coding
ENSG00000197943	16	chr16	81820631	81821373	743	*	+	default-17168	61.5	23.7	2.59	1.22e-10	Intron (ENST00000565054/ENSG00000197943, intron 3 of 5)	16	81842720	81869277	26558	1	ENST00000569523	-21347	PLCG2	protein_coding
ENSG00000197990	7	chr7	63440591	63441184	594	*	+	default-42353	34	16.3	2.09	8.08e-05	Distal Intergenic	7	63449819	63456687	6869	1	ENST00000419494	-8635	ZNF734P	unprocessed_pseudogene
ENSG00000198010	8	chr8	798324	798917	594	*	+	default-44038	41.5	19.3	2.15	1.2e-05	Intron (ENST00000637795/ENSG00000198010, intron 1 of 14)	8	822179	1701406	879228	1	ENST00000421627	-23262	DLGAP2	protein_coding
ENSG00000198010	8	chr8	1568093	1569332	1240	*	+	default-44093	100	36.7	2.73	5.52e-18	Intron (ENST00000637795/ENSG00000198010, intron 6 of 14)	8	1548644	1701985	153342	1	ENST00000520901	19449	DLGAP2	protein_coding
ENSG00000198046	19	chr19	56444325	56446272	1948	*	+	default-24360	185.5	73.6	2.52	1.01e-27	Promoter (1-2kb)	19	56439330	56442747	3418	2	ENST00000629654	-1578	ZNF667	protein_coding
ENSG00000198081	18	chr18	5270117	5270710	594	*	+	default-20163	38.5	18.2	2.11	3.48e-05	Distal Intergenic	18	5292078	5293647	1570	2	ENST00000585253	22937	ZBTB14	protein_coding
ENSG00000198081	18	chr18	5271952	5272545	594	*	+	default-20164	40.5	20	2.03	5.27e-05	Distal Intergenic	18	5292078	5293647	1570	2	ENST00000585253	21102	ZBTB14	protein_coding
ENSG00000198099	4	chr4	99147809	99148402	594	*	+	default-35759	42.5	19.6	2.17	7.04e-06	Intron (ENST00000500358/ENSG00000246090, intron 2 of 9)	4	99139143	99144297	5155	2	ENST00000504894	-3512	ADH4	protein_coding
ENSG00000198125	22	chr22	35597040	35597793	754	*	+	default-31299	54.5	26.6	2.05	2e-06	Distal Intergenic	22	35606764	35615713	8950	2	ENST00000401702	17920	MB	protein_coding
ENSG00000198133	14	chr14	67503672	67504265	594	*	+	default-13011	47	16.9	2.78	1.43e-09	Intron (ENST00000555638/ENSG00000198133, intron 1 of 8)	14	67473754	67515182	41429	2	ENST00000555994	10917	TMEM229B	protein_coding
ENSG00000198134	12	chr12	12100153	12100746	594	*	+	default-8587	38	16.5	2.31	3.98e-06	Intron (ENST00000298566/ENSG00000121380, intron 3 of 6)	12	12111163	12111489	327	1	ENST00000539347	-10417	PTMAP9	processed_pseudogene
ENSG00000198153	19	chr19	22677384	22679804	2421	*	+	default-23116	804	395.2	2.03	9.86e-73	Intron (ENST00000601860/ENSG00000268981, intron 2 of 3)	19	22685167	22686732	1566	1	ENST00000594711	-5363	ZNF849P	unprocessed_pseudogene
ENSG00000198218	3	chr3	49049933	49050526	594	*	+	default-32377	39.5	13.8	2.85	2.32e-08	Intron (ENST00000395443/ENSG00000198218, intron 3 of 9)	3	49033047	49046458	13412	2	ENST00000498440	-3475	QRICH1	protein_coding
ENSG00000198312	9	chr9	63079214	63079972	759	*	+	default-47105	48.5	21.7	2.23	8.07e-07	Distal Intergenic	9	63055641	63059217	3577	1	ENST00000457640	23573	BMS1P9	unprocessed_pseudogene
ENSG00000198369	2	chr2	65410122	65411030	909	*	+	default-25270	55.5	26.1	2.12	5.81e-07	Intron (ENST00000356388/ENSG00000198369, intron 1 of 5)	2	65310851	65432177	121327	2	ENST00000356388	21147	SPRED2	protein_coding
ENSG00000198399	2	chr2	24378324	24379353	1030	*	+	default-24745	73	30.8	2.37	6.94e-11	Distal Intergenic	2	24202864	24360714	157851	2	ENST00000355123	-17610	ITSN2	protein_coding
ENSG00000198406	3	chr3	116661389	116661982	594	*	+	default-33541	37.5	14.9	2.51	1.08e-06	Intron (ENST00000474851/ENSG00000185565, intron 2 of 4)	3	116645902	116646727	826	2	ENST00000473537	-14662	BZW1P2	processed_pseudogene
ENSG00000198420	7	chr7	143860204	143860953	750	*	+	default-43588	42.5	19.6	2.17	7.04e-06	Exon (ENST00000479870/ENSG00000198420, exon 6 of 9)	7	143876108	143882883	6776	2	ENST00000460532	21930	TCAF1	protein_coding
ENSG00000198431	12	chr12	104212063	104212656	594	*	+	default-10241	40.5	18.9	2.14	1.57e-05	Distal Intergenic	12	104215779	104350283	134505	1	ENST00000525566	-3123	TXNRD1	protein_coding
ENSG00000198521	19	chr19	21849952	21850545	594	*	+	default-23101	39.5	16.9	2.34	3.02e-06	Promoter (1-2kb)	19	21807353	21851968	44616	2	ENST00000598381	1423	ZNF43	protein_coding
ENSG00000166676	16	chr16	10777749	10778342	594	*	+	default-15470	40	18.5	2.17	9.34e-06	Promoter (2-3kb)	16	10769240	10775031	5792	2	ENST00000619408	-2718	TVP23A	protein_coding
ENSG00000198561	11	chr11	57767879	57768776	898	*	+	default-7267	57.5	26.4	2.18	1.57e-07	Intron (ENST00000528395/ENSG00000254462, intron 2 of 3)	11	57763853	57791490	27638	1	ENST00000524579	4026	CTNND1	protein_coding
ENSG00000198586	2	chr2	171194443	171195822	1380	*	+	default-26925	143	67.9	2.11	1.41e-15	Intron (ENST00000521943/ENSG00000198586, intron 1 of 20)	2	170996724	171160900	164177	2	ENST00000409443	-33543	TLK1	protein_coding
[truncated: 2,557 more rows]

## Sheet: LeansT3_open
geneId	seqnames		start	end	width	strand	V4	V5	V6	V7	V8	V9	annotation	geneChr	geneStart	geneEnd	geneLength	geneStrand	transcriptId	distanceToTSS	Gene	Type
ENSG00000000457	1	chr1	169893381	169894488	1108	*	+	default-7905	167.2	79.5	2.1	8.59e-18	Promoter (<=1kb)	1	169849631	169893952	44322	2	ENST00000367771	0	SCYL3	protein_coding
ENSG00000117791	1	chr1	220747982	220748792	811	*	+	default-9094	71	30.5	2.33	6.56e-10	Promoter (<=1kb)	1	220748225	220755060	6836	1	ENST00000469583	0	2021-03-02	protein_coding
ENSG00000173926	5	chr5	127030313	127031070	758	*	+	default-89525	132.9	59	2.25	2.15e-16	Promoter (<=1kb)	5	126867714	127030808	163095	2	ENST00000308660	0	2021-03-03	protein_coding
ENSG00000173838	17	chr17	62703737	62704223	487	*	+	default-45625	49.9	24	2.08	5.02e-06	Promoter (<=1kb)	17	62701314	62703432	2119	2	ENST00000582358	-305	2021-03-10	protein_coding
ENSG00000000938	1	chr1	27632823	27633252	430	*	+	default-1583	39.3	18	2.18	1.21e-05	Promoter (1-2kb)	1	27623384	27635134	11751	2	ENST00000475472	1882	FGR	protein_coding
ENSG00000001460	1	chr1	24384314	24384670	357	*	+	default-1354	35.1	17	2.07	8.66e-05	Intron (ENST00000374409/ENSG00000001460, intron 3 of 8)	1	24369043	24379823	10781	2	ENST00000438866	-4491	STPG1	protein_coding
ENSG00000275877	20	chr20	30487373	30487639	267	*	+	default-66308	26.6	7.5	3.54	1.07e-07	Promoter (2-3kb)	20	30484925	30485076	152	2	ENST00000614365	-2297	5_8S_rRNA	rRNA
ENSG00000001630	7	chr7	92133727	92135024	1298	*	+	default-100479	156.6	73.5	2.13	4.16e-17	Promoter (<=1kb)	7	92112151	92134530	22380	2	ENST00000003100	0	CYP51A1	protein_coding
ENSG00000283291	20	chr20	29741469	29742063	595	*	+	default-66152	39.5	18	2.2	1.21e-05	Promoter (<=1kb)	20	29741510	29741661	152	2	ENST00000638132	0	5_8S_rRNA	rRNA
ENSG00000002587	4	chr4	11428795	11429388	594	*	+	default-81034	68.1	30	2.27	1.84e-09	Promoter (<=1kb)	4	11399758	11429564	29807	2	ENST00000510712	176	HS3ST1	protein_coding
ENSG00000002822	7	chr7	1919662	1919924	263	*	+	default-96657	23.5	8	2.94	1.14e-05	Intron (ENST00000265854/ENSG00000002822, intron 15 of 16)	7	1898200	1940549	42350	2	ENST00000437877	20625	MAD1L1	protein_coding
ENSG00000002822	7	chr7	2018676	2019314	639	*	+	default-96664	65.2	31	2.1	6.76e-08	Intron (ENST00000265854/ENSG00000002822, intron 10 of 16)	7	1816082	1980791	164710	2	ENST00000450235	-37885	MAD1L1	protein_coding
ENSG00000094914	12	chr12	53324268	53325180	913	*	+	default-23623	69	31	2.23	6.46e-09	Promoter (<=1kb)	12	53307460	53324758	17299	2	ENST00000550286	0	AAAS	protein_coding
ENSG00000115977	2	chr2	69643558	69644167	610	*	+	default-58300	55.8	25	2.23	1.51e-07	Promoter (<=1kb)	2	69461400	69643654	182255	2	ENST00000409068	0	AAK1	protein_coding
ENSG00000002919	17	chr17	48113224	48113675	452	*	+	default-45107	33.2	10	3.32	7.37e-09	Promoter (<=1kb)	17	48112566	48113563	998	1	ENST00000577310	658	SNX11	protein_coding
ENSG00000003137	2	chr2	72137481	72137839	359	*	+	default-58418	29.2	9.5	3.08	2.78e-07	Intron (ENST00000546307/ENSG00000003137, intron 1 of 4)	2	72129393	72143084	13692	2	ENST00000412253	5245	CYP26B1	protein_coding
ENSG00000003402	2	chr2	201119199	201119443	245	*	+	default-62732	20.4	5	4.09	3.45e-07	Promoter (<=1kb)	2	201118664	201160455	41792	1	ENST00000439154	535	CFLAR	protein_coding
ENSG00000003436	2	chr2	187475553	187475888	336	*	+	default-62479	26.1	7.5	3.49	1.07e-07	Intron (ENST00000453517/ENSG00000224063, intron 2 of 3)	2	187483930	187496976	13047	2	ENST00000481389	21088	TFPI	protein_coding
ENSG00000129673	17	chr17	76452864	76453477	614	*	+	default-46235	70.7	30	2.36	3.36e-10	Promoter (<=1kb)	17	76453351	76470117	16767	1	ENST00000250615	0	AANAT	protein_coding
ENSG00000131043	20	chr20	36236192	36236652	461	*	+	default-66746	37.1	16.5	2.25	9.63e-06	Promoter (<=1kb)	20	36236459	36270918	34460	1	ENST00000397286	0	AAR2	protein_coding
ENSG00000124608	6	chr6	44313084	44313579	496	*	+	default-93179	41.7	18	2.32	2.3e-06	Promoter (<=1kb)	6	44299654	44313326	13673	2	ENST00000244571	0	AARS2	protein_coding
ENSG00000004455	1	chr1	33045815	33046174	360	*	+	default-1924	25.9	10.5	2.47	9.93e-05	Intron (ENST00000548559/ENSG00000004455, intron 2 of 4)	1	33013044	33036992	23949	2	ENST00000354858	-8823	AK2	protein_coding
ENSG00000266967	17	chr17	42964205	42964711	507	*	+	default-44734	52.7	18.5	2.85	1.37e-10	Promoter (<=1kb)	17	42950546	42964476	13931	2	ENST00000427569	0	AARSD1	protein_coding
ENSG00000157426	4	chr4	56387198	56387704	507	*	+	default-82736	52.1	18.5	2.81	1.37e-10	Promoter (<=1kb)	4	56338287	56387508	49222	2	ENST00000451613	0	AASDH	protein_coding
[truncated: 12,230 more rows]

## Sheet: ObeseT1_open
Table S3: Differentially accessible regions with pregnancy (Related to Figure 5)
[truncated: 412 more rows]
