# Supplementary material for: Functional and genomic adaptations of blood monocytes to pregravid obesity during pregnancy
Source: iScience. 2021 Jun 4;24(6):102690. doi: 10.1016/j.isci.2021.102690 (PMC8233196; doi:10.1016/j.isci.2021.102690)
Supplement: Table S4. Differentially accessible regions with obesity at T1 and T3, related to Figure 5 [file mmc5.xlsx]

## Sheet: T1comparison_Lean_Open
geneId	seqnames		start	end	width	strand	V4	V5	V6	V7	V8	V9	annotation	geneChr	geneStart	geneEnd	geneLength	geneStrand	transcriptId	distanceToTSS	Gene	Type
ENSG00000005108	7	chr7	11512266	11512542	277	*	+	default-106606	60.4	28.5	2.12	1.83e-07	Intron (ENST00000445839/ENSG00000230333, intron 3 of 3)	7	11446302	11543059	96758	2	ENST00000497575	30517	THSD7A	protein_coding
ENSG00000067900	18	chr18	18143698	18143866	169	*	+	default-53395	36.1	17.5	2.06	7.06e-05	Distal Intergenic	18	20953290	20954870	1581	2	ENST00000578051	2811004	ROCK1	protein_coding
ENSG00000067900	18	chr18	18144545	18144713	169	*	+	default-53396	59.4	14.5	4.1	1.59e-18	Distal Intergenic	18	20953290	20954870	1581	2	ENST00000578051	2810157	ROCK1	protein_coding
ENSG00000067900	18	chr18	18152701	18152869	169	*	+	default-53403	24.6	6	4.1	2.48e-08	Distal Intergenic	18	20953290	20954870	1581	2	ENST00000578051	2802001	ROCK1	protein_coding
ENSG00000067900	18	chr18	18181331	18181499	169	*	+	default-53421	57.7	22	2.62	3.63e-10	Distal Intergenic	18	20953290	20954870	1581	2	ENST00000578051	2773371	ROCK1	protein_coding
ENSG00000067900	18	chr18	18182545	18182713	169	*	+	default-53423	68.2	27	2.53	2.66e-11	Distal Intergenic	18	20953290	20954870	1581	2	ENST00000578051	2772157	ROCK1	protein_coding
ENSG00000067900	18	chr18	18191530	18191698	169	*	+	default-53425	27.6	1	27.59	3.5e-29	Distal Intergenic	18	20953290	20954870	1581	2	ENST00000578051	2763172	ROCK1	protein_coding
ENSG00000067900	18	chr18	18168470	18168638	169	*	+	default-53413	83.5	26	3.21	5.19e-19	Distal Intergenic	18	20953290	20954870	1581	2	ENST00000578051	2786232	ROCK1	protein_coding
ENSG00000067900	18	chr18	18200934	18201194	261	*	+	default-53432	42.6	19	2.24	3.6e-06	Distal Intergenic	18	20953290	20954870	1581	2	ENST00000578051	2753676	ROCK1	protein_coding
ENSG00000067900	18	chr18	18218989	18219157	169	*	+	default-53435	13.3	3.5	3.8	7.6e-05	Distal Intergenic	18	20953290	20954870	1581	2	ENST00000578051	2735713	ROCK1	protein_coding
ENSG00000067900	18	chr18	18220682	18220850	169	*	+	default-53436	15.5	3.5	4.44	4.26e-06	Distal Intergenic	18	20953290	20954870	1581	2	ENST00000578051	2734020	ROCK1	protein_coding
ENSG00000067900	18	chr18	18228312	18228480	169	*	+	default-53438	12	2.5	4.82	1.26e-05	Distal Intergenic	18	20953290	20954870	1581	2	ENST00000578051	2726390	ROCK1	protein_coding
ENSG00000067900	18	chr18	18252062	18252230	169	*	+	default-53453	14.5	1	14.55	4.52e-12	Distal Intergenic	18	20953290	20954870	1581	2	ENST00000578051	2702640	ROCK1	protein_coding
ENSG00000067900	18	chr18	18267562	18267823	262	*	+	default-53459	53.4	16	3.34	2.45e-13	Distal Intergenic	18	20953290	20954870	1581	2	ENST00000578051	2687047	ROCK1	protein_coding
ENSG00000067900	18	chr18	18269860	18270028	169	*	+	default-53460	40.9	19.5	2.1	3.12e-05	Distal Intergenic	18	20953290	20954870	1581	2	ENST00000578051	2684842	ROCK1	protein_coding
ENSG00000067900	18	chr18	18301747	18301915	169	*	+	default-53474	25.8	4	6.46	1.57e-12	Distal Intergenic	18	20953290	20954870	1581	2	ENST00000578051	2652955	ROCK1	protein_coding
ENSG00000067900	18	chr18	18302108	18302276	169	*	+	default-53475	25.8	4	6.46	1.57e-12	Distal Intergenic	18	20953290	20954870	1581	2	ENST00000578051	2652594	ROCK1	protein_coding
ENSG00000067900	18	chr18	18304147	18304315	169	*	+	default-53476	40.1	15.5	2.59	1.49e-07	Distal Intergenic	18	20953290	20954870	1581	2	ENST00000578051	2650555	ROCK1	protein_coding
ENSG00000067900	18	chr18	18321104	18321272	169	*	+	default-53484	115.9	31	3.74	5.15e-31	Distal Intergenic	18	20953290	20954870	1581	2	ENST00000578051	2633598	ROCK1	protein_coding
ENSG00000067900	18	chr18	18377435	18377603	169	*	+	default-53519	33.4	15.5	2.15	7.37e-05	Distal Intergenic	18	20953290	20954870	1581	2	ENST00000578051	2577267	ROCK1	protein_coding
ENSG00000067900	18	chr18	18192033	18192201	169	*	+	default-53426	27.6	3.5	7.88	1.55e-15	Distal Intergenic	18	20953290	20954870	1581	2	ENST00000578051	2762669	ROCK1	protein_coding
ENSG00000067900	18	chr18	18398961	18399129	169	*	+	default-53543	74	23.5	3.15	2.49e-16	Distal Intergenic	18	20953290	20954870	1581	2	ENST00000578051	2555741	ROCK1	protein_coding
ENSG00000067900	18	chr18	18403876	18404044	169	*	+	default-53544	37.6	11	3.42	5.78e-10	Distal Intergenic	18	20953290	20954870	1581	2	ENST00000578051	2550826	ROCK1	protein_coding
ENSG00000067900	18	chr18	18422513	18422681	169	*	+	default-53561	18.8	2	9.41	6.19e-12	Distal Intergenic	18	20953290	20954870	1581	2	ENST00000578051	2532189	ROCK1	protein_coding
ENSG00000067900	18	chr18	18425751	18425919	169	*	+	default-53562	17.1	4	4.26	1.13e-06	Distal Intergenic	18	20953290	20954870	1581	2	ENST00000578051	2528951	ROCK1	protein_coding
ENSG00000067900	18	chr18	18441689	18441857	169	*	+	default-53576	36.9	9	4.1	9.85e-12	Distal Intergenic	18	20953290	20954870	1581	2	ENST00000578051	2513013	ROCK1	protein_coding
ENSG00000067900	18	chr18	18447426	18447594	169	*	+	default-53580	68	29.5	2.3	2.23e-09	Distal Intergenic	18	20953290	20954870	1581	2	ENST00000578051	2507276	ROCK1	protein_coding
ENSG00000067900	18	chr18	18464578	18465066	489	*	+	default-53592	152.5	76	2.01	1.14e-14	Distal Intergenic	18	20953290	20954870	1581	2	ENST00000578051	2489804	ROCK1	protein_coding
ENSG00000067900	18	chr18	18472891	18473059	169	*	+	default-53601	30.8	12.5	2.47	1.88e-05	Distal Intergenic	18	20953290	20954870	1581	2	ENST00000578051	2481811	ROCK1	protein_coding
ENSG00000067900	18	chr18	18479846	18480014	169	*	+	default-53604	43.4	19.5	2.23	2.95e-06	Distal Intergenic	18	20953290	20954870	1581	2	ENST00000578051	2474856	ROCK1	protein_coding
ENSG00000067900	18	chr18	18480332	18480500	169	*	+	default-53605	69.7	22	3.17	1e-15	Distal Intergenic	18	20953290	20954870	1581	2	ENST00000578051	2474370	ROCK1	protein_coding
ENSG00000067900	18	chr18	18493099	18493397	299	*	+	default-53618	55.9	25	2.24	1.51e-07	Distal Intergenic	18	20953290	20954870	1581	2	ENST00000578051	2461473	ROCK1	protein_coding
ENSG00000067900	18	chr18	18510317	18510579	263	*	+	default-53629	51.9	9.5	5.46	4.31e-21	Distal Intergenic	18	20953290	20954870	1581	2	ENST00000578051	2444291	ROCK1	protein_coding
ENSG00000067900	18	chr18	18398458	18398626	169	*	+	default-53542	59.9	24.5	2.45	2.53e-09	Distal Intergenic	18	20953290	20954870	1581	2	ENST00000578051	2556244	ROCK1	protein_coding
ENSG00000067900	18	chr18	18521989	18522157	169	*	+	default-53636	172.6	68	2.54	3.52e-26	Distal Intergenic	18	20953290	20954870	1581	2	ENST00000578051	2432713	ROCK1	protein_coding
ENSG00000067900	18	chr18	18634741	18634909	169	*	+	default-53743	103.8	49	2.12	1.22e-11	Distal Intergenic	18	20953290	20954870	1581	2	ENST00000578051	2319961	ROCK1	protein_coding
ENSG00000067900	18	chr18	18647138	18647306	169	*	+	default-53756	51.4	22.5	2.29	1.74e-07	Distal Intergenic	18	20953290	20954870	1581	2	ENST00000578051	2307564	ROCK1	protein_coding
ENSG00000067900	18	chr18	18648138	18648306	169	*	+	default-53758	41.4	14	2.96	3.63e-09	Distal Intergenic	18	20953290	20954870	1581	2	ENST00000578051	2306564	ROCK1	protein_coding
ENSG00000067900	18	chr18	18671565	18671733	169	*	+	default-53776	23.1	7.5	3.08	4.13e-06	Distal Intergenic	18	20953290	20954870	1581	2	ENST00000578051	2283137	ROCK1	protein_coding
ENSG00000067900	18	chr18	18673271	18673439	169	*	+	default-53777	80	23	3.48	1.73e-20	Distal Intergenic	18	20953290	20954870	1581	2	ENST00000578051	2281431	ROCK1	protein_coding
ENSG00000067900	18	chr18	18673816	18674110	295	*	+	default-53778	97.3	33.5	2.9	3.78e-19	Distal Intergenic	18	20953290	20954870	1581	2	ENST00000578051	2280760	ROCK1	protein_coding
ENSG00000067900	18	chr18	18709220	18709388	169	*	+	default-53804	15	0.5	30.1	1.42e-17	Distal Intergenic	18	20953290	20954870	1581	2	ENST00000578051	2245482	ROCK1	protein_coding
ENSG00000067900	18	chr18	18735999	18736493	495	*	+	default-53825	86	33.5	2.57	2.69e-14	Distal Intergenic	18	20953290	20954870	1581	2	ENST00000578051	2218377	ROCK1	protein_coding
ENSG00000067900	18	chr18	18743298	18743466	169	*	+	default-53831	30.1	6.5	4.63	1.75e-11	Distal Intergenic	18	20953290	20954870	1581	2	ENST00000578051	2211404	ROCK1	protein_coding
ENSG00000067900	18	chr18	18778771	18778939	169	*	+	default-53857	55.7	27	2.06	1.5e-06	Distal Intergenic	18	20953290	20954870	1581	2	ENST00000578051	2175931	ROCK1	protein_coding
ENSG00000067900	18	chr18	18779112	18779280	169	*	+	default-53858	71.2	27	2.64	1.49e-12	Distal Intergenic	18	20953290	20954870	1581	2	ENST00000578051	2175590	ROCK1	protein_coding
ENSG00000067900	18	chr18	18779609	18780447	839	*	+	default-53859	74.2	35.5	2.09	1.13e-08	Distal Intergenic	18	20953290	20954870	1581	2	ENST00000578051	2174423	ROCK1	protein_coding
ENSG00000067900	18	chr18	18825755	18825923	169	*	+	default-53897	68.2	30.5	2.24	3.48e-09	Distal Intergenic	18	20953290	20954870	1581	2	ENST00000578051	2128947	ROCK1	protein_coding
ENSG00000067900	18	chr18	18835264	18835432	169	*	+	default-53901	48.2	14.5	3.32	3.2e-12	Distal Intergenic	18	20953290	20954870	1581	2	ENST00000578051	2119438	ROCK1	protein_coding
ENSG00000067900	18	chr18	18851695	18851863	169	*	+	default-53914	16.1	5	3.21	6.9e-05	Distal Intergenic	18	20953290	20954870	1581	2	ENST00000578051	2103007	ROCK1	protein_coding
ENSG00000067900	18	chr18	18853255	18853423	169	*	+	default-53915	81.8	25.5	3.21	1.79e-18	Distal Intergenic	18	20953290	20954870	1581	2	ENST00000578051	2101447	ROCK1	protein_coding
ENSG00000067900	18	chr18	18865977	18866145	169	*	+	default-53925	30.1	5.5	5.47	3.04e-13	Distal Intergenic	18	20953290	20954870	1581	2	ENST00000578051	2088725	ROCK1	protein_coding
ENSG00000067900	18	chr18	18866464	18866632	169	*	+	default-53926	45.1	13.5	3.34	1.18e-11	Distal Intergenic	18	20953290	20954870	1581	2	ENST00000578051	2088238	ROCK1	protein_coding
ENSG00000067900	18	chr18	18868167	18868377	211	*	+	default-53928	190.4	90	2.12	3.23e-20	Distal Intergenic	18	20953290	20954870	1581	2	ENST00000578051	2086493	ROCK1	protein_coding
ENSG00000067900	18	chr18	18923792	18923960	169	*	+	default-53964	11	1	11.04	1e-08	Distal Intergenic	18	20953290	20954870	1581	2	ENST00000578051	2030910	ROCK1	protein_coding
ENSG00000067900	18	chr18	18926175	18926343	169	*	+	default-53965	18.6	6	3.09	5.69e-05	Distal Intergenic	18	20953290	20954870	1581	2	ENST00000578051	2028527	ROCK1	protein_coding
ENSG00000067900	18	chr18	18928885	18929053	169	*	+	default-53966	24.6	8.5	2.89	9.96e-06	Distal Intergenic	18	20953290	20954870	1581	2	ENST00000578051	2025817	ROCK1	protein_coding
ENSG00000067900	18	chr18	18929546	18929714	169	*	+	default-53967	24.6	6	4.1	2.48e-08	Distal Intergenic	18	20953290	20954870	1581	2	ENST00000578051	2025156	ROCK1	protein_coding
ENSG00000067900	18	chr18	18935147	18935315	169	*	+	default-53968	10.5	1	10.53	1.11e-07	Distal Intergenic	18	20953290	20954870	1581	2	ENST00000578051	2019555	ROCK1	protein_coding
ENSG00000067900	18	chr18	18956510	18956977	468	*	+	default-53982	34.6	13.5	2.56	2.02e-06	Distal Intergenic	18	20953290	20954870	1581	2	ENST00000578051	1997893	ROCK1	protein_coding
ENSG00000067900	18	chr18	18967697	18967865	169	*	+	default-53986	12.5	1	12.54	8.32e-10	Distal Intergenic	18	20953290	20954870	1581	2	ENST00000578051	1987005	ROCK1	protein_coding
ENSG00000067900	18	chr18	18975481	18975649	169	*	+	default-53992	37.6	13	2.89	4.08e-08	Distal Intergenic	18	20953290	20954870	1581	2	ENST00000578051	1979221	ROCK1	protein_coding
ENSG00000067900	18	chr18	18976493	18976661	169	*	+	default-53993	24.1	9	2.68	2.45e-05	Distal Intergenic	18	20953290	20954870	1581	2	ENST00000578051	1978209	ROCK1	protein_coding
ENSG00000067900	18	chr18	18992755	18992923	169	*	+	default-54004	131.2	54.5	2.41	1.26e-18	Distal Intergenic	18	20953290	20954870	1581	2	ENST00000578051	1961947	ROCK1	protein_coding
ENSG00000067900	18	chr18	19011632	19011800	169	*	+	default-54015	74.7	29	2.58	2.06e-12	Distal Intergenic	18	20953290	20954870	1581	2	ENST00000578051	1943070	ROCK1	protein_coding
ENSG00000067900	18	chr18	19021960	19022128	169	*	+	default-54026	46.6	15.5	3.01	2.85e-10	Distal Intergenic	18	20953290	20954870	1581	2	ENST00000578051	1932742	ROCK1	protein_coding
ENSG00000067900	18	chr18	19022803	19022971	169	*	+	default-54027	28.3	9	3.15	3.05e-07	Distal Intergenic	18	20953290	20954870	1581	2	ENST00000578051	1931899	ROCK1	protein_coding
ENSG00000067900	18	chr18	19038763	19038931	169	*	+	default-54039	83.5	37	2.26	5.56e-11	Distal Intergenic	18	20953290	20954870	1581	2	ENST00000578051	1915939	ROCK1	protein_coding
ENSG00000067900	18	chr18	19041973	19042141	169	*	+	default-54043	37.6	8	4.7	8e-14	Distal Intergenic	18	20953290	20954870	1581	2	ENST00000578051	1912729	ROCK1	protein_coding
ENSG00000067900	18	chr18	19062175	19062343	169	*	+	default-54058	87.3	39.5	2.21	4.8e-11	Distal Intergenic	18	20953290	20954870	1581	2	ENST00000578051	1892527	ROCK1	protein_coding
ENSG00000067900	18	chr18	19065732	19065900	169	*	+	default-54060	28.6	6	4.77	6.28e-11	Distal Intergenic	18	20953290	20954870	1581	2	ENST00000578051	1888970	ROCK1	protein_coding
ENSG00000067900	18	chr18	19076264	19076432	169	*	+	default-54067	78.8	20	3.94	7.36e-23	Distal Intergenic	18	20953290	20954870	1581	2	ENST00000578051	1878438	ROCK1	protein_coding
ENSG00000067900	18	chr18	19077248	19077416	169	*	+	default-54068	60.9	24.5	2.49	1.02e-09	Distal Intergenic	18	20953290	20954870	1581	2	ENST00000578051	1877454	ROCK1	protein_coding
ENSG00000067900	18	chr18	19089638	19089806	169	*	+	default-54078	30.1	7	4.3	9.98e-11	Distal Intergenic	18	20953290	20954870	1581	2	ENST00000578051	1865064	ROCK1	protein_coding
ENSG00000067900	18	chr18	19101011	19101179	169	*	+	default-54085	19.6	5.5	3.56	5.37e-06	Distal Intergenic	18	20953290	20954870	1581	2	ENST00000578051	1853691	ROCK1	protein_coding
ENSG00000067900	18	chr18	19106100	19106268	169	*	+	default-54088	97.6	48.5	2.01	5.8e-10	Distal Intergenic	18	20953290	20954870	1581	2	ENST00000578051	1848602	ROCK1	protein_coding
ENSG00000067900	18	chr18	19120231	19120662	432	*	+	default-54098	59.7	28	2.13	2.23e-07	Distal Intergenic	18	20953290	20954870	1581	2	ENST00000578051	1834208	ROCK1	protein_coding
ENSG00000067900	18	chr18	19123077	19123382	306	*	+	default-54099	50.4	15	3.36	9.06e-13	Distal Intergenic	18	20953290	20954870	1581	2	ENST00000578051	1831488	ROCK1	protein_coding
ENSG00000067900	18	chr18	19136787	19136955	169	*	+	default-54109	123.9	53.5	2.32	3.25e-16	Distal Intergenic	18	20953290	20954870	1581	2	ENST00000578051	1817915	ROCK1	protein_coding
ENSG00000067900	18	chr18	19154095	19154586	492	*	+	default-54119	72.2	35.5	2.03	4.97e-08	Distal Intergenic	18	20953290	20954870	1581	2	ENST00000578051	1800284	ROCK1	protein_coding
ENSG00000067900	18	chr18	19154756	19154924	169	*	+	default-54120	63.5	28.5	2.23	1.71e-08	Distal Intergenic	18	20953290	20954870	1581	2	ENST00000578051	1799946	ROCK1	protein_coding
ENSG00000067900	18	chr18	19170881	19171049	169	*	+	default-54134	33.1	15	2.21	4.02e-05	Distal Intergenic	18	20953290	20954870	1581	2	ENST00000578051	1783821	ROCK1	protein_coding
ENSG00000067900	18	chr18	19210863	19211031	169	*	+	default-54161	64	30	2.13	1.01e-07	Distal Intergenic	18	20953290	20954870	1581	2	ENST00000578051	1743839	ROCK1	protein_coding
ENSG00000067900	18	chr18	19213084	19213320	237	*	+	default-54164	39.9	13.5	2.95	1.22e-08	Distal Intergenic	18	20953290	20954870	1581	2	ENST00000578051	1741550	ROCK1	protein_coding
ENSG00000067900	18	chr18	19217976	19218144	169	*	+	default-54167	111.9	47.5	2.35	2.99e-15	Distal Intergenic	18	20953290	20954870	1581	2	ENST00000578051	1736726	ROCK1	protein_coding
ENSG00000067900	18	chr18	19234256	19234424	169	*	+	default-54180	56.4	20.5	2.75	7.85e-11	Distal Intergenic	18	20953290	20954870	1581	2	ENST00000578051	1720446	ROCK1	protein_coding
ENSG00000067900	18	chr18	19236121	19236289	169	*	+	default-54181	40.1	8	5.02	6.78e-16	Distal Intergenic	18	20953290	20954870	1581	2	ENST00000578051	1718581	ROCK1	protein_coding
ENSG00000067900	18	chr18	19239162	19239330	169	*	+	default-54185	62.2	23.5	2.65	3.18e-11	Distal Intergenic	18	20953290	20954870	1581	2	ENST00000578051	1715540	ROCK1	protein_coding
ENSG00000067900	18	chr18	19262452	19262752	301	*	+	default-54200	38.6	15	2.57	4.63e-07	Distal Intergenic	18	20953290	20954870	1581	2	ENST00000578051	1692118	ROCK1	protein_coding
ENSG00000067900	18	chr18	19269350	19269518	169	*	+	default-54206	114.1	56.5	2.02	1.2e-11	Distal Intergenic	18	20953290	20954870	1581	2	ENST00000578051	1685352	ROCK1	protein_coding
ENSG00000067900	18	chr18	19281558	19281726	169	*	+	default-54216	127.7	60.5	2.11	6.37e-14	Distal Intergenic	18	20953290	20954870	1581	2	ENST00000578051	1673144	ROCK1	protein_coding
ENSG00000067900	18	chr18	19309222	19309390	169	*	+	default-54237	108.8	51.5	2.11	4.59e-12	Distal Intergenic	18	20953290	20954870	1581	2	ENST00000578051	1645480	ROCK1	protein_coding
ENSG00000067900	18	chr18	19313795	19313963	169	*	+	default-54242	49.2	12	4.1	1.01e-15	Distal Intergenic	18	20953290	20954870	1581	2	ENST00000578051	1640907	ROCK1	protein_coding
ENSG00000067900	18	chr18	19314634	19314802	169	*	+	default-54243	41.6	18.5	2.25	4.38e-06	Distal Intergenic	18	20953290	20954870	1581	2	ENST00000578051	1640068	ROCK1	protein_coding
ENSG00000067900	18	chr18	19320253	19320730	478	*	+	default-54246	49.9	15.5	3.22	9.33e-12	Distal Intergenic	18	20953290	20954870	1581	2	ENST00000578051	1634140	ROCK1	protein_coding
ENSG00000067900	18	chr18	19321066	19321234	169	*	+	default-54247	63.2	18	3.51	1.29e-16	Distal Intergenic	18	20953290	20954870	1581	2	ENST00000578051	1633636	ROCK1	protein_coding
ENSG00000067900	18	chr18	19323802	19324346	545	*	+	default-54249	135.9	57	2.38	1.24e-18	Distal Intergenic	18	20953290	20954870	1581	2	ENST00000578051	1630524	ROCK1	protein_coding
ENSG00000067900	18	chr18	19338549	19338717	169	*	+	default-54259	191.4	94.5	2.03	1.96e-18	Distal Intergenic	18	20953290	20954870	1581	2	ENST00000578051	1616153	ROCK1	protein_coding
ENSG00000067900	18	chr18	19341773	19341941	169	*	+	default-54263	268.9	116	2.32	1.51e-33	Distal Intergenic	18	20953290	20954870	1581	2	ENST00000578051	1612929	ROCK1	protein_coding
ENSG00000067900	18	chr18	19356811	19357073	263	*	+	default-54274	39.9	13	3.07	4.54e-09	Distal Intergenic	18	20953290	20954870	1581	2	ENST00000578051	1597797	ROCK1	protein_coding
ENSG00000067900	18	chr18	19393763	19394096	334	*	+	default-54305	106.8	49.5	2.16	2.18e-12	Distal Intergenic	18	20953290	20954870	1581	2	ENST00000578051	1560774	ROCK1	protein_coding
ENSG00000067900	18	chr18	19408476	19408644	169	*	+	default-54316	175.1	85	2.06	9.26e-18	Distal Intergenic	18	20953290	20954870	1581	2	ENST00000578051	1546226	ROCK1	protein_coding
ENSG00000067900	18	chr18	19426485	19426653	169	*	+	default-54329	55.7	24.5	2.27	8.05e-08	Distal Intergenic	18	20953290	20954870	1581	2	ENST00000578051	1528217	ROCK1	protein_coding
ENSG00000067900	18	chr18	19440016	19440184	169	*	+	default-54335	13.5	1	13.54	6.36e-11	Distal Intergenic	18	20953290	20954870	1581	2	ENST00000578051	1514686	ROCK1	protein_coding
ENSG00000067900	18	chr18	19444103	19444271	169	*	+	default-54336	22.8	6	3.8	3.91e-07	Distal Intergenic	18	20953290	20954870	1581	2	ENST00000578051	1510599	ROCK1	protein_coding
ENSG00000067900	18	chr18	19444590	19444758	169	*	+	default-54337	30.8	8	3.86	2.1e-09	Distal Intergenic	18	20953290	20954870	1581	2	ENST00000578051	1510112	ROCK1	protein_coding
ENSG00000067900	18	chr18	19447133	19447301	169	*	+	default-54338	55.4	25.5	2.17	2.76e-07	Distal Intergenic	18	20953290	20954870	1581	2	ENST00000578051	1507569	ROCK1	protein_coding
ENSG00000067900	18	chr18	19493628	19493796	169	*	+	default-54375	60.2	20.5	2.94	1.14e-12	Distal Intergenic	18	20953290	20954870	1581	2	ENST00000578051	1461074	ROCK1	protein_coding
ENSG00000067900	18	chr18	19506501	19506669	169	*	+	default-54390	106.8	52	2.05	3.46e-11	Distal Intergenic	18	20953290	20954870	1581	2	ENST00000578051	1448201	ROCK1	protein_coding
ENSG00000067900	18	chr18	19531934	19532102	169	*	+	default-54404	86.8	42.5	2.04	3.07e-09	Distal Intergenic	18	20953290	20954870	1581	2	ENST00000578051	1422768	ROCK1	protein_coding
ENSG00000067900	18	chr18	19533275	19533443	169	*	+	default-54406	35.9	13.5	2.66	7.67e-07	Distal Intergenic	18	20953290	20954870	1581	2	ENST00000578051	1421427	ROCK1	protein_coding
ENSG00000067900	18	chr18	19542638	19542806	169	*	+	default-54413	87	26	3.35	4.35e-21	Distal Intergenic	18	20953290	20954870	1581	2	ENST00000578051	1412064	ROCK1	protein_coding
ENSG00000067900	18	chr18	19547588	19547845	258	*	+	default-54420	63.7	24	2.65	2.72e-11	Distal Intergenic	18	20953290	20954870	1581	2	ENST00000578051	1407025	ROCK1	protein_coding
ENSG00000067900	18	chr18	19549731	19549899	169	*	+	default-54421	15	2	7.52	3.87e-09	Distal Intergenic	18	20953290	20954870	1581	2	ENST00000578051	1404971	ROCK1	protein_coding
ENSG00000067900	18	chr18	19569306	19569562	257	*	+	default-54431	30.8	9.5	3.25	8.68e-08	Distal Intergenic	18	20953290	20954870	1581	2	ENST00000578051	1385308	ROCK1	protein_coding
ENSG00000067900	18	chr18	19575443	19575875	433	*	+	default-54434	85.3	31	2.75	1.11e-15	Distal Intergenic	18	20953290	20954870	1581	2	ENST00000578051	1378995	ROCK1	protein_coding
ENSG00000067900	18	chr18	19587388	19587556	169	*	+	default-54437	18.6	5.5	3.37	1.89e-05	Distal Intergenic	18	20953290	20954870	1581	2	ENST00000578051	1367314	ROCK1	protein_coding
ENSG00000067900	18	chr18	19607245	19607413	169	*	+	default-54450	17.3	5.5	3.15	6.32e-05	Distal Intergenic	18	20953290	20954870	1581	2	ENST00000578051	1347457	ROCK1	protein_coding
ENSG00000067900	18	chr18	19641182	19641350	169	*	+	default-54470	56.4	6	9.41	1.47e-34	Distal Intergenic	18	20953290	20954870	1581	2	ENST00000578051	1313520	ROCK1	protein_coding
ENSG00000067900	18	chr18	19646617	19646785	169	*	+	default-54471	106.3	42.5	2.5	2.04e-16	Distal Intergenic	18	20953290	20954870	1581	2	ENST00000578051	1308085	ROCK1	protein_coding
ENSG00000067900	18	chr18	19653945	19654263	319	*	+	default-54474	93.8	45.5	2.06	4.52e-10	Distal Intergenic	18	20953290	20954870	1581	2	ENST00000578051	1300607	ROCK1	protein_coding
ENSG00000067900	18	chr18	19658658	19658826	169	*	+	default-54477	38.6	7	5.52	2.76e-16	Distal Intergenic	18	20953290	20954870	1581	2	ENST00000578051	1296044	ROCK1	protein_coding
ENSG00000067900	18	chr18	19659495	19659663	169	*	+	default-54478	36.6	9	4.07	9.85e-12	Distal Intergenic	18	20953290	20954870	1581	2	ENST00000578051	1295207	ROCK1	protein_coding
ENSG00000067900	18	chr18	19662219	19662387	169	*	+	default-54479	108.6	44	2.47	3.05e-16	Distal Intergenic	18	20953290	20954870	1581	2	ENST00000578051	1292483	ROCK1	protein_coding
ENSG00000067900	18	chr18	19667294	19667462	169	*	+	default-54482	31.4	5	6.27	4.52e-15	Distal Intergenic	18	20953290	20954870	1581	2	ENST00000578051	1287408	ROCK1	protein_coding
ENSG00000067900	18	chr18	19669410	19669665	256	*	+	default-54485	66.7	33	2.02	2.78e-07	Distal Intergenic	18	20953290	20954870	1581	2	ENST00000578051	1285205	ROCK1	protein_coding
ENSG00000067900	18	chr18	19670193	19670361	169	*	+	default-54486	51.4	17	3.02	2.24e-11	Distal Intergenic	18	20953290	20954870	1581	2	ENST00000578051	1284509	ROCK1	protein_coding
ENSG00000067900	18	chr18	19674088	19674256	169	*	+	default-54489	38.4	3.5	10.96	3e-26	Distal Intergenic	18	20953290	20954870	1581	2	ENST00000578051	1280614	ROCK1	protein_coding
ENSG00000067900	18	chr18	19680855	19681023	169	*	+	default-54495	51.2	25.5	2.01	5.68e-06	Distal Intergenic	18	20953290	20954870	1581	2	ENST00000578051	1273847	ROCK1	protein_coding
ENSG00000067900	18	chr18	19687789	19687957	169	*	+	default-54503	39.6	15.5	2.56	3.9e-07	Distal Intergenic	18	20953290	20954870	1581	2	ENST00000578051	1266913	ROCK1	protein_coding
ENSG00000067900	18	chr18	19716290	19716458	169	*	+	default-54520	35.6	11.5	3.1	1.91e-08	Distal Intergenic	18	20953290	20954870	1581	2	ENST00000578051	1238412	ROCK1	protein_coding
ENSG00000067900	18	chr18	19766169	19766337	169	*	+	default-54552	14	3	4.68	3.4e-06	Distal Intergenic	18	20953290	20954870	1581	2	ENST00000578051	1188533	ROCK1	protein_coding
ENSG00000067900	18	chr18	19786183	19786351	169	*	+	default-54557	30.6	6	5.1	2.56e-12	Distal Intergenic	18	20953290	20954870	1581	2	ENST00000578051	1168519	ROCK1	protein_coding
ENSG00000067900	18	chr18	19786753	19786973	221	*	+	default-54558	30.6	9.5	3.22	8.68e-08	Distal Intergenic	18	20953290	20954870	1581	2	ENST00000578051	1167897	ROCK1	protein_coding
ENSG00000067900	18	chr18	19788889	19789230	342	*	+	default-54560	119.6	56	2.14	1.73e-13	Distal Intergenic	18	20953290	20954870	1581	2	ENST00000578051	1165640	ROCK1	protein_coding
ENSG00000067900	18	chr18	19816862	19817030	169	*	+	default-54572	70	23.5	2.98	2.19e-14	Distal Intergenic	18	20953290	20954870	1581	2	ENST00000578051	1137840	ROCK1	protein_coding
ENSG00000067900	18	chr18	19825016	19825184	169	*	+	default-54574	30.8	5.5	5.61	3.04e-13	Distal Intergenic	18	20953290	20954870	1581	2	ENST00000578051	1129686	ROCK1	protein_coding
ENSG00000067900	18	chr18	19827956	19828728	773	*	+	default-54575	70.5	32	2.2	4.38e-09	Distal Intergenic	18	20953290	20954870	1581	2	ENST00000578051	1126142	ROCK1	protein_coding
ENSG00000067900	18	chr18	19841448	19841616	169	*	+	default-54581	139.4	61.5	2.27	1.63e-17	Distal Intergenic	18	20953290	20954870	1581	2	ENST00000578051	1113254	ROCK1	protein_coding
ENSG00000067900	18	chr18	19848061	19848229	169	*	+	default-54585	17.3	4	4.33	1.13e-06	Distal Intergenic	18	20953290	20954870	1581	2	ENST00000578051	1106641	ROCK1	protein_coding
ENSG00000067900	18	chr18	19849925	19850093	169	*	+	default-54586	24.1	7	3.44	3.89e-07	Distal Intergenic	18	20953290	20954870	1581	2	ENST00000578051	1104777	ROCK1	protein_coding
ENSG00000067900	18	chr18	19850459	19850627	169	*	+	default-54587	24.1	4	6.02	9.88e-12	Distal Intergenic	18	20953290	20954870	1581	2	ENST00000578051	1104243	ROCK1	protein_coding
ENSG00000067900	18	chr18	19859448	19859616	169	*	+	default-54594	41.4	15.5	2.67	5.55e-08	Distal Intergenic	18	20953290	20954870	1581	2	ENST00000578051	1095254	ROCK1	protein_coding
ENSG00000067900	18	chr18	19868838	19869092	255	*	+	default-54603	46.9	21.5	2.18	2.98e-06	Distal Intergenic	18	20953290	20954870	1581	2	ENST00000578051	1085778	ROCK1	protein_coding
ENSG00000067900	18	chr18	19878244	19878412	169	*	+	default-54609	98.1	49	2	4.75e-10	Distal Intergenic	18	20953290	20954870	1581	2	ENST00000578051	1076458	ROCK1	protein_coding
ENSG00000067900	18	chr18	19893701	19893869	169	*	+	default-54616	109.4	54	2.03	3.23e-11	Distal Intergenic	18	20953290	20954870	1581	2	ENST00000578051	1061001	ROCK1	protein_coding
ENSG00000067900	18	chr18	19899699	19900121	423	*	+	default-54618	100.3	47	2.13	1.25e-11	Distal Intergenic	18	20953290	20954870	1581	2	ENST00000578051	1054749	ROCK1	protein_coding
ENSG00000067900	18	chr18	19900487	19900961	475	*	+	default-54619	107.1	32	3.35	1.65e-25	Distal Intergenic	18	20953290	20954870	1581	2	ENST00000578051	1053909	ROCK1	protein_coding
ENSG00000067900	18	chr18	19909467	19910103	637	*	+	default-54620	54.2	25.5	2.12	6.03e-07	Distal Intergenic	18	20953290	20954870	1581	2	ENST00000578051	1044767	ROCK1	protein_coding
ENSG00000067900	18	chr18	19910292	19910460	169	*	+	default-54621	54.2	25	2.17	3.36e-07	Distal Intergenic	18	20953290	20954870	1581	2	ENST00000578051	1044410	ROCK1	protein_coding
ENSG00000067900	18	chr18	19913350	19913518	169	*	+	default-54622	162.3	53	3.06	2.49e-33	Distal Intergenic	18	20953290	20954870	1581	2	ENST00000578051	1041352	ROCK1	protein_coding
ENSG00000067900	18	chr18	19916404	19916572	169	*	+	default-54625	122.1	39.5	3.09	6.36e-26	Distal Intergenic	18	20953290	20954870	1581	2	ENST00000578051	1038298	ROCK1	protein_coding
ENSG00000067900	18	chr18	19933699	19933867	169	*	+	default-54639	34.1	5.5	6.2	2.44e-16	Distal Intergenic	18	20953290	20954870	1581	2	ENST00000578051	1021003	ROCK1	protein_coding
ENSG00000067900	18	chr18	19938951	19939119	169	*	+	default-54643	95.1	36.5	2.6	5.73e-16	Distal Intergenic	18	20953290	20954870	1581	2	ENST00000578051	1015751	ROCK1	protein_coding
ENSG00000067900	18	chr18	19957611	19957779	169	*	+	default-54652	50.9	22.5	2.26	4e-07	Distal Intergenic	18	20953290	20954870	1581	2	ENST00000578051	997091	ROCK1	protein_coding
ENSG00000067900	18	chr18	19965907	19966075	169	*	+	default-54657	53.2	13	4.09	7.6e-17	Distal Intergenic	18	20953290	20954870	1581	2	ENST00000578051	988795	ROCK1	protein_coding
ENSG00000067900	18	chr18	19971978	19972146	169	*	+	default-54661	92.5	25.5	3.63	2.35e-24	Distal Intergenic	18	20953290	20954870	1581	2	ENST00000578051	982724	ROCK1	protein_coding
ENSG00000067900	18	chr18	19972901	19973115	215	*	+	default-54662	38.9	14	2.78	8.79e-08	Distal Intergenic	18	20953290	20954870	1581	2	ENST00000578051	981755	ROCK1	protein_coding
ENSG00000067900	18	chr18	19975569	19975737	169	*	+	default-54663	12.8	2	6.4	1.36e-06	Distal Intergenic	18	20953290	20954870	1581	2	ENST00000578051	979133	ROCK1	protein_coding
ENSG00000067900	18	chr18	19981338	19981661	324	*	+	default-54667	58.9	24	2.46	3.03e-09	Distal Intergenic	18	20953290	20954870	1581	2	ENST00000578051	973209	ROCK1	protein_coding
ENSG00000067900	18	chr18	19982009	19982177	169	*	+	default-54668	65.5	31	2.11	6.76e-08	Distal Intergenic	18	20953290	20954870	1581	2	ENST00000578051	972693	ROCK1	protein_coding
ENSG00000067900	18	chr18	19989632	19989800	169	*	+	default-54671	38.6	18.5	2.09	4.69e-05	Distal Intergenic	18	20953290	20954870	1581	2	ENST00000578051	965070	ROCK1	protein_coding
ENSG00000067900	18	chr18	20004741	20004909	169	*	+	default-54677	35.9	11	3.26	6.51e-09	Distal Intergenic	18	20953290	20954870	1581	2	ENST00000578051	949961	ROCK1	protein_coding
ENSG00000067900	18	chr18	20012035	20012203	169	*	+	default-54681	18.3	3.5	5.23	3.58e-08	Distal Intergenic	18	20953290	20954870	1581	2	ENST00000578051	942667	ROCK1	protein_coding
ENSG00000067900	18	chr18	20013052	20013220	169	*	+	default-54682	22.6	5	4.51	1.82e-08	Distal Intergenic	18	20953290	20954870	1581	2	ENST00000578051	941650	ROCK1	protein_coding
ENSG00000067900	18	chr18	20025610	20025778	169	*	+	default-54684	22.1	6	3.68	3.91e-07	Distal Intergenic	18	20953290	20954870	1581	2	ENST00000578051	929092	ROCK1	protein_coding
ENSG00000067900	18	chr18	20031194	20031362	169	*	+	default-54688	30.3	10.5	2.89	6.73e-07	Distal Intergenic	18	20953290	20954870	1581	2	ENST00000578051	923508	ROCK1	protein_coding
ENSG00000067900	18	chr18	20045474	20045785	312	*	+	default-54698	44.4	12	3.7	9.58e-13	Distal Intergenic	18	20953290	20954870	1581	2	ENST00000578051	909085	ROCK1	protein_coding
ENSG00000067900	18	chr18	20079856	20080024	169	*	+	default-54710	32.4	6	5.39	9.15e-14	Distal Intergenic	18	20953290	20954870	1581	2	ENST00000578051	874846	ROCK1	protein_coding
ENSG00000067900	18	chr18	20080342	20080510	169	*	+	default-54711	37.9	14	2.71	2.42e-07	Distal Intergenic	18	20953290	20954870	1581	2	ENST00000578051	874360	ROCK1	protein_coding
ENSG00000067900	18	chr18	20083591	20083759	169	*	+	default-54715	46.9	21.5	2.18	2.98e-06	Distal Intergenic	18	20953290	20954870	1581	2	ENST00000578051	871111	ROCK1	protein_coding
ENSG00000067900	18	chr18	20093113	20093281	169	*	+	default-54722	17.6	3	5.85	2.16e-08	Distal Intergenic	18	20953290	20954870	1581	2	ENST00000578051	861589	ROCK1	protein_coding
ENSG00000067900	18	chr18	20121099	20121394	296	*	+	default-54733	61.4	30	2.05	4.48e-07	Distal Intergenic	18	20953290	20954870	1581	2	ENST00000578051	833476	ROCK1	protein_coding
ENSG00000067900	18	chr18	20121743	20121911	169	*	+	default-54734	61.4	26	2.36	3.54e-09	Distal Intergenic	18	20953290	20954870	1581	2	ENST00000578051	832959	ROCK1	protein_coding
ENSG00000067900	18	chr18	20125985	20126489	505	*	+	default-54736	59.9	21.5	2.79	2.11e-11	Distal Intergenic	18	20953290	20954870	1581	2	ENST00000578051	828381	ROCK1	protein_coding
ENSG00000067900	18	chr18	20154145	20154313	169	*	+	default-54753	82	36.5	2.25	6.73e-11	Distal Intergenic	18	20953290	20954870	1581	2	ENST00000578051	800557	ROCK1	protein_coding
ENSG00000067900	18	chr18	20154554	20154839	286	*	+	default-54754	85.5	41.5	2.06	2.2e-09	Distal Intergenic	18	20953290	20954870	1581	2	ENST00000578051	800031	ROCK1	protein_coding
ENSG00000067900	18	chr18	20155521	20155689	169	*	+	default-54755	83.5	24	3.48	4.83e-21	Distal Intergenic	18	20953290	20954870	1581	2	ENST00000578051	799181	ROCK1	protein_coding
ENSG00000067900	18	chr18	20173313	20173481	169	*	+	default-54762	33.9	6	5.64	1.65e-14	Distal Intergenic	18	20953290	20954870	1581	2	ENST00000578051	781389	ROCK1	protein_coding
ENSG00000067900	18	chr18	20198235	20198403	169	*	+	default-54775	123.9	60	2.06	7.16e-13	Distal Intergenic	18	20953290	20954870	1581	2	ENST00000578051	756467	ROCK1	protein_coding
ENSG00000067900	18	chr18	20224841	20225009	169	*	+	default-54788	105.1	30	3.5	1.51e-26	Distal Intergenic	18	20953290	20954870	1581	2	ENST00000578051	729861	ROCK1	protein_coding
ENSG00000067900	18	chr18	20231820	20231988	169	*	+	default-54790	12	2	6.02	1.36e-06	Distal Intergenic	18	20953290	20954870	1581	2	ENST00000578051	722882	ROCK1	protein_coding
ENSG00000067900	18	chr18	20250194	20250815	622	*	+	default-54803	55.7	14.5	3.84	4.01e-16	Distal Intergenic	18	20953290	20954870	1581	2	ENST00000578051	704055	ROCK1	protein_coding
ENSG00000067900	18	chr18	20257783	20257951	169	*	+	default-54805	17.3	2.5	6.92	1.56e-09	Distal Intergenic	18	20953290	20954870	1581	2	ENST00000578051	696919	ROCK1	protein_coding
ENSG00000067900	18	chr18	20292359	20292527	169	*	+	default-54822	32.1	7	4.59	4.85e-12	Distal Intergenic	18	20953290	20954870	1581	2	ENST00000578051	662343	ROCK1	protein_coding
ENSG00000067900	18	chr18	20295280	20295492	213	*	+	default-54824	30.1	10	3.01	2.51e-07	Distal Intergenic	18	20953290	20954870	1581	2	ENST00000578051	659378	ROCK1	protein_coding
ENSG00000067900	18	chr18	20323048	20323216	169	*	+	default-54840	66	15.5	4.26	6.91e-21	Distal Intergenic	18	20953290	20954870	1581	2	ENST00000578051	631654	ROCK1	protein_coding
ENSG00000067900	18	chr18	20353570	20353738	169	*	+	default-54855	43.1	15.5	2.78	7.2e-09	Distal Intergenic	18	20953290	20954870	1581	2	ENST00000578051	601132	ROCK1	protein_coding
ENSG00000067900	18	chr18	20369481	20369649	169	*	+	default-54868	88.8	38	2.34	3.08e-12	Distal Intergenic	18	20953290	20954870	1581	2	ENST00000578051	585221	ROCK1	protein_coding
ENSG00000067900	18	chr18	20373919	20374214	296	*	+	default-54870	45.1	11	4.1	1.33e-14	Distal Intergenic	18	20953290	20954870	1581	2	ENST00000578051	580656	ROCK1	protein_coding
ENSG00000067900	18	chr18	20430861	20431029	169	*	+	default-54900	43.9	4	10.97	2.58e-29	Distal Intergenic	18	20953290	20954870	1581	2	ENST00000578051	523841	ROCK1	protein_coding
ENSG00000067900	18	chr18	20431344	20431512	169	*	+	default-54901	43.9	3.5	12.54	1.35e-31	Distal Intergenic	18	20953290	20954870	1581	2	ENST00000578051	523358	ROCK1	protein_coding
ENSG00000067900	18	chr18	20441021	20441189	169	*	+	default-54903	22.1	3.5	6.31	2.95e-11	Distal Intergenic	18	20953290	20954870	1581	2	ENST00000578051	513681	ROCK1	protein_coding
ENSG00000067900	18	chr18	20441359	20441527	169	*	+	default-54904	22.1	3.5	6.31	2.95e-11	Distal Intergenic	18	20953290	20954870	1581	2	ENST00000578051	513343	ROCK1	protein_coding
ENSG00000067900	18	chr18	20464448	20464795	348	*	+	default-54916	42.1	16.5	2.55	1.07e-07	Distal Intergenic	18	20953290	20954870	1581	2	ENST00000578051	490075	ROCK1	protein_coding
ENSG00000067900	18	chr18	20468844	20469012	169	*	+	default-54917	32.4	0.5	64.71	5.37e-46	Distal Intergenic	18	20953290	20954870	1581	2	ENST00000578051	485858	ROCK1	protein_coding
ENSG00000067900	18	chr18	20469663	20469831	169	*	+	default-54918	23.3	4.5	5.18	5.58e-10	Distal Intergenic	18	20953290	20954870	1581	2	ENST00000578051	485039	ROCK1	protein_coding
ENSG00000067900	18	chr18	20501076	20501244	169	*	+	default-54927	57.7	26	2.22	1.02e-07	Distal Intergenic	18	20953290	20954870	1581	2	ENST00000578051	453626	ROCK1	protein_coding
ENSG00000067900	18	chr18	20525524	20525847	324	*	+	default-54941	73.7	32	2.3	3.72e-10	Distal Intergenic	18	20953290	20954870	1581	2	ENST00000578051	429023	ROCK1	protein_coding
ENSG00000067900	18	chr18	20526537	20526838	302	*	+	default-54942	139.2	55	2.53	1.81e-21	Distal Intergenic	18	20953290	20954870	1581	2	ENST00000578051	428032	ROCK1	protein_coding
ENSG00000067900	18	chr18	20527186	20527354	169	*	+	default-54943	121.4	49.5	2.45	7.34e-18	Distal Intergenic	18	20953290	20954870	1581	2	ENST00000578051	427516	ROCK1	protein_coding
ENSG00000067900	18	chr18	20532280	20532448	169	*	+	default-54946	11.8	0.5	23.58	7.42e-12	Distal Intergenic	18	20953290	20954870	1581	2	ENST00000578051	422422	ROCK1	protein_coding
ENSG00000067900	18	chr18	18511810	18511978	169	*	+	default-53630	27.8	7.5	3.71	2.92e-08	Distal Intergenic	18	20953290	20954870	1581	2	ENST00000578051	2442892	ROCK1	protein_coding
ENSG00000069966	15	chr15	52179405	52179573	169	*	+	default-37637	71.2	34.5	2.06	3.56e-08	Promoter (<=1kb)	15	52120939	52179887	58949	2	ENST00000396335	314	GNB5	protein_coding
ENSG00000075213	7	chr7	83991845	83992013	169	*	+	default-110855	76.5	37	2.07	1.32e-08	Intron (ENST00000265362/ENSG00000075213, intron 12 of 16)	7	83955777	84194901	239125	2	ENST00000265362	202888	SEMA3A	protein_coding
ENSG00000078328	16	chr16	6369014	6369182	169	*	+	default-39561	44.6	22	2.03	2.35e-05	Intron (ENST00000569895/ENSG00000078328, intron 5 of 6)	16	6483179	7709776	1226598	1	ENST00000535565	-113997	RBFOX1	protein_coding
ENSG00000082068	5	chr5	37482762	37482930	169	*	+	default-95581	92	41	2.25	5.31e-12	Intron (ENST00000265107/ENSG00000082068, intron 8 of 17)	5	37479470	37703004	223535	1	ENST00000510699	3292	WDR70	protein_coding
ENSG00000085382	6	chr6	104739996	104740164	169	*	+	default-104407	58.7	29	2.02	1.38e-06	Intron (ENST00000262903/ENSG00000085382, intron 22 of 23)	6	104729170	104732370	3201	2	ENST00000518228	-7626	HACE1	protein_coding
ENSG00000097096	1	chr1	85201084	85201295	212	*	+	default-3451	72.2	35.5	2.03	4.97e-08	Promoter (<=1kb)	1	85156873	85201046	44174	2	ENST00000341460	-38	SYDE2	protein_coding
ENSG00000101333	20	chr20	9168856	9169024	169	*	+	default-71361	89	27.5	3.24	1.25e-20	Promoter (2-3kb)	20	9166358	9338021	171664	1	ENST00000416836	2498	PLCB4	protein_coding
ENSG00000104059	15	chr15	29416867	29417035	169	*	+	default-36906	64.7	32	2.02	4.14e-07	Intron (ENST00000261275/ENSG00000104059, intron 1 of 10)	15	29196430	29452799	256370	2	ENST00000560082	35764	FAM189A1	protein_coding
ENSG00000104375	8	chr8	98715556	98715803	248	*	+	default-116428	54.2	23	2.36	2.59e-08	Intron (ENST00000617590/ENSG00000104375, intron 4 of 8)	8	98547960	98651724	103765	2	ENST00000518582	-63832	STK3	protein_coding
ENSG00000109184	4	chr4	50730085	50730380	296	*	+	default-91875	76	33	2.3	2.55e-10	Distal Intergenic	4	51843000	51914294	71295	1	ENST00000509376	-1112620	DCUN1D4	protein_coding
ENSG00000109184	4	chr4	50745075	50745382	308	*	+	default-91884	43.9	20	2.19	5.43e-06	Distal Intergenic	4	51843000	51914294	71295	1	ENST00000509376	-1097618	DCUN1D4	protein_coding
ENSG00000109184	4	chr4	50747339	50747550	212	*	+	default-91885	33.1	13.5	2.45	5.18e-06	Distal Intergenic	4	51843000	51914294	71295	1	ENST00000509376	-1095450	DCUN1D4	protein_coding
ENSG00000109184	4	chr4	50747753	50747921	169	*	+	default-91886	33.1	7.5	4.41	6.14e-12	Distal Intergenic	4	51843000	51914294	71295	1	ENST00000509376	-1095079	DCUN1D4	protein_coding
ENSG00000109184	4	chr4	50756265	50756433	169	*	+	default-91891	114.4	38	3.01	2.29e-23	Distal Intergenic	4	51843000	51914294	71295	1	ENST00000509376	-1086567	DCUN1D4	protein_coding
ENSG00000109184	4	chr4	50762179	50762678	500	*	+	default-91894	30.1	3	10.03	4.28e-20	Distal Intergenic	4	51843000	51914294	71295	1	ENST00000509376	-1080322	DCUN1D4	protein_coding
ENSG00000109184	4	chr4	50786328	50786496	169	*	+	default-91906	42.9	11	3.9	8.73e-13	Distal Intergenic	4	51843000	51914294	71295	1	ENST00000509376	-1056504	DCUN1D4	protein_coding
ENSG00000109184	4	chr4	50821348	50821516	169	*	+	default-91926	38.4	18	2.13	2.67e-05	Distal Intergenic	4	51843000	51914294	71295	1	ENST00000509376	-1021484	DCUN1D4	protein_coding
ENSG00000109184	4	chr4	50842923	50843091	169	*	+	default-91940	28.6	8	3.57	2.93e-08	Distal Intergenic	4	51843000	51914294	71295	1	ENST00000509376	-999909	DCUN1D4	protein_coding
ENSG00000109184	4	chr4	50895474	50895990	517	*	+	default-91965	110.1	50.5	2.18	3.09e-13	Distal Intergenic	4	51843000	51914294	71295	1	ENST00000509376	-947010	DCUN1D4	protein_coding
ENSG00000109184	4	chr4	50928618	50928786	169	*	+	default-91978	24.3	2	12.16	3.98e-18	Distal Intergenic	4	51843000	51914294	71295	1	ENST00000509376	-914214	DCUN1D4	protein_coding
ENSG00000109184	4	chr4	50942254	50942506	253	*	+	default-91985	32.9	9.5	3.46	7.7e-09	Distal Intergenic	4	51843000	51914294	71295	1	ENST00000509376	-900494	DCUN1D4	protein_coding
ENSG00000109184	4	chr4	50958164	50958332	169	*	+	default-91998	108.3	44.5	2.43	6.32e-16	Distal Intergenic	4	51843000	51914294	71295	1	ENST00000509376	-884668	DCUN1D4	protein_coding
ENSG00000109184	4	chr4	50730583	50730886	304	*	+	default-91876	76	37.5	2.03	4.59e-08	Distal Intergenic	4	51843000	51914294	71295	1	ENST00000509376	-1112114	DCUN1D4	protein_coding
ENSG00000109184	4	chr4	50976050	50976218	169	*	+	default-92006	36.9	5	7.37	3.05e-19	Distal Intergenic	4	51843000	51914294	71295	1	ENST00000509376	-866782	DCUN1D4	protein_coding
ENSG00000109184	4	chr4	50976542	50976710	169	*	+	default-92007	36.9	6.5	5.67	9.01e-16	Distal Intergenic	4	51843000	51914294	71295	1	ENST00000509376	-866290	DCUN1D4	protein_coding
ENSG00000109184	4	chr4	50990031	50990278	248	*	+	default-92012	30.6	4	7.65	9.13e-17	Distal Intergenic	4	51843000	51914294	71295	1	ENST00000509376	-852722	DCUN1D4	protein_coding
ENSG00000109184	4	chr4	50990492	50990660	169	*	+	default-92013	30.6	9.5	3.22	8.68e-08	Distal Intergenic	4	51843000	51914294	71295	1	ENST00000509376	-852340	DCUN1D4	protein_coding
ENSG00000109184	4	chr4	51001896	51002381	486	*	+	default-92020	39.1	10	3.91	2.96e-12	Distal Intergenic	4	51843000	51914294	71295	1	ENST00000509376	-840619	DCUN1D4	protein_coding
ENSG00000109184	4	chr4	51003084	51003252	169	*	+	default-92021	30.8	7.5	4.11	4.9e-10	Distal Intergenic	4	51843000	51914294	71295	1	ENST00000509376	-839748	DCUN1D4	protein_coding
ENSG00000109184	4	chr4	51010385	51010553	169	*	+	default-92026	46.6	17.5	2.67	1.09e-08	Distal Intergenic	4	51843000	51914294	71295	1	ENST00000509376	-832447	DCUN1D4	protein_coding
ENSG00000109184	4	chr4	51010736	51011051	316	*	+	default-92027	45.9	18.5	2.48	1.35e-07	Distal Intergenic	4	51843000	51914294	71295	1	ENST00000509376	-831949	DCUN1D4	protein_coding
ENSG00000109184	4	chr4	51024363	51024662	300	*	+	default-92036	90.3	28.5	3.17	3.54e-20	Distal Intergenic	4	51843000	51914294	71295	1	ENST00000509376	-818338	DCUN1D4	protein_coding
ENSG00000109184	4	chr4	51076378	51076546	169	*	+	default-92072	46.4	20.5	2.26	8.73e-07	Distal Intergenic	4	51843000	51914294	71295	1	ENST00000509376	-766454	DCUN1D4	protein_coding
ENSG00000109184	4	chr4	51085105	51085315	211	*	+	default-92079	22.6	4	5.64	3.46e-10	Distal Intergenic	4	51843000	51914294	71295	1	ENST00000509376	-757685	DCUN1D4	protein_coding
ENSG00000109184	4	chr4	51089811	51089979	169	*	+	default-92081	38.4	13	2.95	1.38e-08	Distal Intergenic	4	51843000	51914294	71295	1	ENST00000509376	-753021	DCUN1D4	protein_coding
ENSG00000109184	4	chr4	51130309	51130477	169	*	+	default-92108	79.3	21	3.77	3.27e-22	Distal Intergenic	4	51843000	51914294	71295	1	ENST00000509376	-712523	DCUN1D4	protein_coding
ENSG00000109184	4	chr4	51133204	51133372	169	*	+	default-92109	27.1	2	13.54	1.8e-21	Distal Intergenic	4	51843000	51914294	71295	1	ENST00000509376	-709628	DCUN1D4	protein_coding
ENSG00000109184	4	chr4	51133882	51134050	169	*	+	default-92110	27.1	1	27.09	3.5e-29	Distal Intergenic	4	51843000	51914294	71295	1	ENST00000509376	-708950	DCUN1D4	protein_coding
ENSG00000109184	4	chr4	51175184	51175352	169	*	+	default-92141	15.3	4	3.82	1.99e-05	Distal Intergenic	4	51843000	51914294	71295	1	ENST00000509376	-667648	DCUN1D4	protein_coding
ENSG00000109184	4	chr4	51180142	51180310	169	*	+	default-92142	17.6	2	8.78	5.61e-11	Distal Intergenic	4	51843000	51914294	71295	1	ENST00000509376	-662690	DCUN1D4	protein_coding
ENSG00000109184	4	chr4	51182356	51182524	169	*	+	default-92143	48.2	14.5	3.32	3.2e-12	Distal Intergenic	4	51843000	51914294	71295	1	ENST00000509376	-660476	DCUN1D4	protein_coding
ENSG00000109184	4	chr4	51225200	51225368	169	*	+	default-92171	44.9	8	5.61	8.35e-19	Distal Intergenic	4	51843000	51914294	71295	1	ENST00000509376	-617632	DCUN1D4	protein_coding
ENSG00000109184	4	chr4	51225543	51225711	169	*	+	default-92172	44.9	10	4.49	2.19e-15	Distal Intergenic	4	51843000	51914294	71295	1	ENST00000509376	-617289	DCUN1D4	protein_coding
ENSG00000109184	4	chr4	51225886	51226054	169	*	+	default-92173	44.9	8.5	5.28	7.39e-18	Distal Intergenic	4	51843000	51914294	71295	1	ENST00000509376	-616946	DCUN1D4	protein_coding
ENSG00000109184	4	chr4	51253105	51253273	169	*	+	default-92191	34.6	7	4.94	2.09e-13	Distal Intergenic	4	51843000	51914294	71295	1	ENST00000509376	-589727	DCUN1D4	protein_coding
ENSG00000109184	4	chr4	51253790	51253958	169	*	+	default-92192	28.6	9.5	3.01	8.62e-07	Distal Intergenic	4	51843000	51914294	71295	1	ENST00000509376	-589042	DCUN1D4	protein_coding
ENSG00000109184	4	chr4	51269244	51269412	169	*	+	default-92205	17.1	3	5.68	2.16e-08	Distal Intergenic	4	51843000	51914294	71295	1	ENST00000509376	-573588	DCUN1D4	protein_coding
ENSG00000109184	4	chr4	51281823	51281991	169	*	+	default-92210	20.8	6	3.47	5.18e-06	Distal Intergenic	4	51843000	51914294	71295	1	ENST00000509376	-561009	DCUN1D4	protein_coding
ENSG00000109184	4	chr4	51317198	51317366	169	*	+	default-92234	48.7	17.5	2.78	1.45e-09	Distal Intergenic	4	51843000	51914294	71295	1	ENST00000509376	-525634	DCUN1D4	protein_coding
ENSG00000109184	4	chr4	51319587	51319755	169	*	+	default-92235	45.1	11.5	3.93	6.07e-14	Distal Intergenic	4	51843000	51914294	71295	1	ENST00000509376	-523245	DCUN1D4	protein_coding
ENSG00000109184	4	chr4	51320120	51320417	298	*	+	default-92236	45.1	17	2.66	1.28e-08	Distal Intergenic	4	51843000	51914294	71295	1	ENST00000509376	-522583	DCUN1D4	protein_coding
ENSG00000109184	4	chr4	51331180	51331447	268	*	+	default-92240	56.7	18.5	3.06	1.75e-12	Distal Intergenic	4	51843000	51914294	71295	1	ENST00000509376	-511553	DCUN1D4	protein_coding
ENSG00000109184	4	chr4	51331874	51332111	238	*	+	default-92241	56.7	18.5	3.06	1.75e-12	Distal Intergenic	4	51843000	51914294	71295	1	ENST00000509376	-510889	DCUN1D4	protein_coding
ENSG00000109184	4	chr4	51334210	51334378	169	*	+	default-92242	19.6	6	3.26	1.76e-05	Distal Intergenic	4	51843000	51914294	71295	1	ENST00000509376	-508622	DCUN1D4	protein_coding
ENSG00000109184	4	chr4	51360048	51360216	169	*	+	default-92253	23.8	6.5	3.67	3.95e-07	Distal Intergenic	4	51843000	51914294	71295	1	ENST00000509376	-482784	DCUN1D4	protein_coding
ENSG00000109184	4	chr4	51363443	51363611	169	*	+	default-92254	13.5	2.5	5.42	2.38e-06	Distal Intergenic	4	51843000	51914294	71295	1	ENST00000509376	-479389	DCUN1D4	protein_coding
ENSG00000109184	4	chr4	51366728	51367042	315	*	+	default-92257	52.4	22.5	2.33	7.43e-08	Distal Intergenic	4	51843000	51914294	71295	1	ENST00000509376	-475958	DCUN1D4	protein_coding
ENSG00000109184	4	chr4	51385223	51385391	169	*	+	default-92266	23.1	4	5.77	5.97e-11	Distal Intergenic	4	51843000	51914294	71295	1	ENST00000509376	-457609	DCUN1D4	protein_coding
ENSG00000109184	4	chr4	51407955	51408181	227	*	+	default-92274	26.3	9	2.93	2.94e-06	Distal Intergenic	4	51843000	51914294	71295	1	ENST00000509376	-434819	DCUN1D4	protein_coding
ENSG00000109184	4	chr4	51424034	51424246	213	*	+	default-92282	48.7	16.5	2.95	2.27e-10	Distal Intergenic	4	51843000	51914294	71295	1	ENST00000509376	-418754	DCUN1D4	protein_coding
ENSG00000109184	4	chr4	51424736	51424998	263	*	+	default-92283	48.7	18	2.7	3.45e-09	Distal Intergenic	4	51843000	51914294	71295	1	ENST00000509376	-418002	DCUN1D4	protein_coding
ENSG00000109184	4	chr4	51444468	51445090	623	*	+	default-92293	62.7	23	2.73	1.37e-11	Distal Intergenic	4	51843000	51914294	71295	1	ENST00000509376	-397910	DCUN1D4	protein_coding
ENSG00000109184	4	chr4	50974000	50974168	169	*	+	default-92005	22.1	4.5	4.9	2.88e-09	Distal Intergenic	4	51843000	51914294	71295	1	ENST00000509376	-868832	DCUN1D4	protein_coding
ENSG00000109184	4	chr4	51469621	51469924	304	*	+	default-92302	51.4	22.5	2.29	1.74e-07	Distal Intergenic	4	51843000	51914294	71295	1	ENST00000509376	-373076	DCUN1D4	protein_coding
ENSG00000109184	4	chr4	51513633	51513801	169	*	+	default-92325	33.9	12.5	2.71	1.06e-06	Distal Intergenic	4	51843000	51914294	71295	1	ENST00000509376	-329199	DCUN1D4	protein_coding
ENSG00000109184	4	chr4	51551055	51551223	169	*	+	default-92346	47.2	16.5	2.86	6.67e-10	Distal Intergenic	4	51843000	51914294	71295	1	ENST00000509376	-291777	DCUN1D4	protein_coding
ENSG00000109184	4	chr4	51551563	51551731	169	*	+	default-92347	39.9	19	2.1	3.82e-05	Distal Intergenic	4	51843000	51914294	71295	1	ENST00000509376	-291269	DCUN1D4	protein_coding
ENSG00000109184	4	chr4	51552073	51552241	169	*	+	default-92348	34.9	12	2.91	1.55e-07	Distal Intergenic	4	51843000	51914294	71295	1	ENST00000509376	-290759	DCUN1D4	protein_coding
ENSG00000109184	4	chr4	51556726	51557031	306	*	+	default-92349	37.4	17	2.2	1.8e-05	Distal Intergenic	4	51843000	51914294	71295	1	ENST00000509376	-285969	DCUN1D4	protein_coding
ENSG00000109184	4	chr4	51558565	51558733	169	*	+	default-92350	120.9	59.5	2.03	3.69e-12	Distal Intergenic	4	51843000	51914294	71295	1	ENST00000509376	-284267	DCUN1D4	protein_coding
ENSG00000109184	4	chr4	51606926	51607136	211	*	+	default-92369	40.9	20	2.04	5.32e-05	Distal Intergenic	4	51843000	51914294	71295	1	ENST00000509376	-235864	DCUN1D4	protein_coding
ENSG00000109184	4	chr4	51627831	51628427	597	*	+	default-92379	63	19	3.31	4.87e-15	Distal Intergenic	4	51843000	51914294	71295	1	ENST00000509376	-214573	DCUN1D4	protein_coding
ENSG00000109184	4	chr4	51637634	51637802	169	*	+	default-92385	52.9	21.5	2.46	1.84e-08	Distal Intergenic	4	51843000	51914294	71295	1	ENST00000509376	-205198	DCUN1D4	protein_coding
ENSG00000109184	4	chr4	51642393	51642561	169	*	+	default-92389	17.3	3	5.77	2.16e-08	Distal Intergenic	4	51843000	51914294	71295	1	ENST00000509376	-200439	DCUN1D4	protein_coding
ENSG00000109184	4	chr4	51647677	51647845	169	*	+	default-92390	119.1	53	2.25	4.74e-15	Distal Intergenic	4	51843000	51914294	71295	1	ENST00000509376	-195155	DCUN1D4	protein_coding
ENSG00000109184	4	chr4	51664007	51664175	169	*	+	default-92402	43.4	13	3.34	4.2e-11	Distal Intergenic	4	51843000	51914294	71295	1	ENST00000509376	-178825	DCUN1D4	protein_coding
ENSG00000109184	4	chr4	51733279	51733883	605	*	+	default-92432	111.9	44	2.54	1.92e-17	Distal Intergenic	4	51843000	51914294	71295	1	ENST00000509376	-109117	DCUN1D4	protein_coding
ENSG00000109184	4	chr4	51468914	51469082	169	*	+	default-92301	59.2	21.5	2.75	2.11e-11	Distal Intergenic	4	51843000	51914294	71295	1	ENST00000509376	-373918	DCUN1D4	protein_coding
ENSG00000112414	6	chr6	142294800	142294968	169	*	+	default-105157	57.4	27	2.13	3.32e-07	Distal Intergenic	6	142301854	142446266	144413	1	ENST00000230173	-6886	ADGRG6	protein_coding
ENSG00000113649	5	chr5	146496836	146497004	169	*	+	default-99974	42.4	20.5	2.07	2.07e-05	Promoter (2-3kb)	5	146499573	146503539	3967	1	ENST00000504116	-2569	TCERG1	protein_coding
ENSG00000115145	2	chr2	152196203	152196371	169	*	+	default-69056	46.6	22	2.12	5.3e-06	Distal Intergenic	2	152116801	152175992	59192	2	ENST00000263904	-20211	STAM2	protein_coding
ENSG00000117069	1	chr1	76971167	76971473	307	*	+	default-3341	844.2	37.5	22.51	0	Intron (ENST00000477717/ENSG00000117069, intron 2 of 4)	1	76995457	77050316	54860	1	ENST00000488940	-23984	ST6GALNAC5	protein_coding
ENSG00000119231	3	chr3	196898751	196898961	211	*	+	default-89749	134.7	51.5	2.62	8.39e-22	Promoter (1-2kb)	3	196900039	196905224	5186	1	ENST00000489744	-1078	SENP5	protein_coding
ENSG00000123901	11	chr11	94388516	94388768	253	*	+	default-20192	75.7	32.5	2.33	1.32e-10	Intron (ENST00000243673/ENSG00000123901, intron 3 of 3)	11	94379531	94401392	21862	2	ENST00000539203	12624	GPR83	protein_coding
ENSG00000123983	2	chr2	222866156	222866458	303	*	+	default-70425	90.8	44	2.06	8.18e-10	Intron (ENST00000357430/ENSG00000123983, intron 1 of 16)	2	222861563	222909036	47474	1	ENST00000413316	4593	ACSL3	protein_coding
ENSG00000132205	18	chr18	2842217	2842427	211	*	+	default-51165	860.8	40.5	21.25	0	Distal Intergenic	18	2847030	2915993	68964	1	ENST00000254528	-4603	EMILIN2	protein_coding
ENSG00000132535	17	chr17	7208443	7208611	169	*	+	default-44799	52.2	25.5	2.05	2.74e-06	Intron (ENST00000399506/ENSG00000132535, intron 1 of 19)	17	7203474	7205168	1695	2	ENST00000493294	-3275	DLG4	protein_coding
ENSG00000132549	8	chr8	99495817	99496031	215	*	+	default-116441	342.8	30.5	11.24	4.47e-226	Intron (ENST00000496144/ENSG00000132549, intron 25 of 33)	8	99520899	99641893	120995	1	ENST00000521559	-24868	VPS13B	protein_coding
ENSG00000133321	11	chr11	63526656	63526879	224	*	+	default-19136	69	33.5	2.06	1.1e-07	Distal Intergenic	11	63536809	63546462	9654	1	ENST00000537871	-9930	PLAAT4	protein_coding
ENSG00000134909	11	chr11	129245260	129245428	169	*	+	default-20924	60.9	25	2.44	2.11e-09	Intron (ENST00000525234/ENSG00000134909, intron 1 of 6)	11	129066744	129279324	212581	2	ENST00000525234	33896	ARHGAP32	protein_coding
ENSG00000137473	4	chr4	146818231	146818490	260	*	+	default-93988	75.2	34	2.21	9e-10	Intron (ENST00000513335/ENSG00000137473, intron 11 of 13)	4	146803476	146813030	9555	2	ENST00000506019	-5201	TTC29	protein_coding
ENSG00000138376	2	chr2	214809070	214809238	169	*	+	default-70216	202.7	88	2.3	2.03e-25	Promoter (<=1kb)	2	214728677	214809642	80966	2	ENST00000620057	404	BARD1	protein_coding
ENSG00000138709	4	chr4	128081397	128081903	507	*	+	default-93674	302.2	73	4.14	4.96e-89	Intron (ENST00000326639/ENSG00000138709, intron 4 of 19)	4	128077841	128122352	44512	1	ENST00000507377	3556	LARP1B	protein_coding
ENSG00000139364	12	chr12	125677860	125678996	1137	*	+	default-27068	176.1	74	2.38	6.09e-24	Distal Intergenic	12	125622496	125654817	32322	1	ENST00000535886	55364	TMEM132B	protein_coding
ENSG00000140538	15	chr15	87839239	87839591	353	*	+	default-38675	68.7	30	2.29	1.84e-09	Distal Intergenic	15	87916262	87933090	16829	2	ENST00000558576	93499	NTRK3	protein_coding
ENSG00000140538	15	chr15	88132318	88132486	169	*	+	default-38676	55.7	27.5	2.02	2.53e-06	Intron (ENST00000394480/ENSG00000140538, intron 10 of 18)	15	88072551	88135938	63388	2	ENST00000560017	3452	NTRK3	protein_coding
ENSG00000143196	1	chr1	168661892	168662110	219	*	+	default-7681	58.7	27	2.17	1.52e-07	Distal Intergenic	1	168695459	168729264	33806	2	ENST00000367817	67154	DPT	protein_coding
ENSG00000151693	2	chr2	9206257	9206476	220	*	+	default-63471	70.2	32	2.19	4.38e-09	Promoter (<=1kb)	2	9206765	9405678	198914	1	ENST00000281419	-289	ASAP2	protein_coding
ENSG00000154645	21	chr21	18321400	18321568	169	*	+	default-78137	38.6	18.5	2.09	4.69e-05	Intron (ENST00000284885/ENSG00000154646, intron 16 of 24)	21	18256502	18267365	10864	1	ENST00000338326	64898	CHODL	protein_coding
ENSG00000160783	1	chr1	156216518	156217071	554	*	+	default-7367	104.3	52	2.01	1.45e-10	Intron (ENST00000490491/ENSG00000260238, intron 1 of 6)	1	156213026	156239718	26693	1	ENST00000497069	3492	PMF1	protein_coding
ENSG00000162669	1	chr1	91387155	91387620	466	*	+	default-3555	299.5	140	2.14	1.43e-31	Intron (ENST00000370425/ENSG00000162669, intron 4 of 38)	1	91394173	91404735	10563	2	ENST00000455133	17115	HFM1	protein_coding
ENSG00000163590	3	chr3	160947555	160947985	431	*	+	default-88793	648.8	30	21.63	0	Intron (ENST00000497343/ENSG00000163590, intron 1 of 2)	3	160870598	161069844	199247	1	ENST00000480117	76957	PPM1L	protein_coding
ENSG00000164123	4	chr4	158985103	158985271	169	*	+	default-94185	117.9	33.5	3.52	2.67e-29	Intron (ENST00000434826/ENSG00000164123, intron 1 of 4)	4	158915180	158973131	57952	2	ENST00000505647	-11972	C4orf45	protein_coding
ENSG00000164418	6	chr6	101248065	101248233	169	*	+	default-104381	58.9	23	2.56	6.79e-10	Distal Intergenic	6	101398788	102070083	671296	1	ENST00000369138	-150555	GRIK2	protein_coding
ENSG00000164669	7	chr7	65114404	65114572	169	*	+	default-109863	53.4	24	2.23	2.23e-07	Distal Intergenic	7	65141032	65234204	93173	1	ENST00000641008	-26460	INTS4P1	transcribed_unprocessed_pseudogene
ENSG00000165300	13	chr13	87700722	87700890	169	*	+	default-30125	62.5	31	2.01	6.19e-07	Distal Intergenic	13	87672615	87696272	23658	1	ENST00000325089	28107	SLITRK5	protein_coding
ENSG00000166734	15	chr15	44257793	44257961	169	*	+	default-37429	62.7	31	2.02	6.19e-07	Distal Intergenic	15	44288729	44337881	49153	1	ENST00000559222	-30768	CASC4	protein_coding
ENSG00000169255	3	chr3	161012618	161012786	169	*	+	default-88799	65.7	30.5	2.15	3.82e-08	Intron (ENST00000497343/ENSG00000163590, intron 2 of 2)	3	161084991	161101167	16177	2	ENST00000417187	88381	B3GALNT1	protein_coding
ENSG00000169836	4	chr4	103723130	103723298	169	*	+	default-93317	61.2	30.5	2.01	7.57e-07	Distal Intergenic	4	103586031	103719816	133786	2	ENST00000304883	-3314	TACR3	protein_coding
ENSG00000169946	8	chr8	104778429	104778597	169	*	+	default-116581	61.2	30	2.04	4.48e-07	Intron (ENST00000521923/ENSG00000169946, intron 2 of 4)	8	104703719	105419260	715542	1	ENST00000518180	74710	ZFPM2	protein_coding
ENSG00000170165	9	chr9	42899805	42899973	169	*	+	default-118931	141.2	59	2.39	1.05e-19	Promoter (1-2kb)	9	42901238	42920095	18858	1	ENST00000442354	-1265	NA	NA
ENSG00000172426	6	chr6	43649991	43650159	169	*	+	default-102606	75.2	29	2.59	7.9e-13	Intron (ENST00000372163/ENSG00000172426, intron 1 of 4)	6	43645046	43672599	27554	1	ENST00000372165	4945	RSPH9	protein_coding
ENSG00000177855	2	chr2	183742361	183742529	169	*	+	default-69580	68	33.5	2.03	2.27e-07	Distal Intergenic	2	183607442	183608119	678	2	ENST00000453625	-134242	CACYBPP2	processed_pseudogene
ENSG00000179388	8	chr8	22708868	22709388	521	*	+	default-113973	66	32.5	2.03	3.39e-07	Intron (ENST00000523627/ENSG00000253125, intron 1 of 4)	8	22687659	22693302	5644	2	ENST00000317216	-15566	EGR3	protein_coding
ENSG00000181381	4	chr4	168450238	168450406	169	*	+	default-94313	160.8	64	2.51	5.49e-24	Intron (ENST00000260184/ENSG00000181381, intron 8 of 37)	4	168396099	168456059	59961	2	ENST00000505863	5653	DDX60L	protein_coding
ENSG00000196139	10	chr10	5112667	5112835	169	*	+	default-9728	69.2	33	2.1	3.05e-08	Distal Intergenic	10	5105275	5107686	2412	1	ENST00000603484	7392	AKR1C3	protein_coding
ENSG00000198744	1	chr1	629011	635057	6047	*	+	default-67	561237	34931	16.07	0	Promoter (<=1kb)	1	634376	634922	547	1	ENST00000416718	0	MTCO3P12	unprocessed_pseudogene
ENSG00000198868	5	chr5	134923310	134928549	5240	*	+	default-99583	70083.6	2033	34.47	0	Promoter (<=1kb)	5	134928030	134928326	297	2	ENST00000454092	0	MTND4LP30	processed_pseudogene
ENSG00000201510	15	chr15	76704935	76705103	169	*	+	default-38357	54.9	27	2.03	3.1e-06	Intron (ENST00000563290/ENSG00000140386, intron 18 of 31)	15	76736641	76736980	340	1	ENST00000364640	-31538	RN7SKP217	misc_RNA
ENSG00000202422	13	chr13	58006018	58006243	226	*	+	default-29861	52.4	24	2.18	4.99e-07	Distal Intergenic	13	57991350	57991464	115	1	ENST00000365552	14668	RNA5SP30	rRNA_pseudogene
ENSG00000206915	2	chr2	49229493	49229946	454	*	+	default-64523	2045.1	191.5	10.68	0	Intron (ENST00000634588/ENSG00000282890, intron 2 of 4)	2	49233794	49233899	106	2	ENST00000384188	3953	RNU6-439P	snRNA
ENSG00000213184	11	chr11	123003549	123003717	169	*	+	default-20786	160.3	45.5	3.52	9.81e-40	Distal Intergenic	11	123017638	123018661	1024	1	ENST00000532044	-13921	AP003040.1	processed_pseudogene
ENSG00000214657	2	chr2	15878020	15878188	169	*	+	default-63642	53.9	25	2.16	7.36e-07	Distal Intergenic	2	15869939	15870243	305	1	ENST00000398740	8081	AC113608.1	processed_pseudogene
ENSG00000214883	11	chr11	51299817	51300085	269	*	+	default-15989	29.3	12	2.45	2.26e-05	Distal Intergenic	11	50409042	50422316	13275	1	ENST00000532521	890775	AC024405.1	unprocessed_pseudogene
ENSG00000214883	11	chr11	51635059	51635227	169	*	+	default-16285	61.4	25	2.46	8.56e-10	Distal Intergenic	11	50409042	50422316	13275	1	ENST00000532521	1226017	AC024405.1	unprocessed_pseudogene
ENSG00000214883	11	chr11	52035740	52035908	169	*	+	default-16622	23.1	3.5	6.59	4.46e-12	Distal Intergenic	11	50409042	50422316	13275	1	ENST00000532521	1626698	AC024405.1	unprocessed_pseudogene
ENSG00000214883	11	chr11	52141649	52141817	169	*	+	default-16700	50.4	25	2.02	6.95e-06	Distal Intergenic	11	50409042	50422316	13275	1	ENST00000532521	1732607	AC024405.1	unprocessed_pseudogene
ENSG00000214883	11	chr11	52318799	52319053	255	*	+	default-16835	41.9	16.5	2.54	2.75e-07	Distal Intergenic	11	50409042	50422316	13275	1	ENST00000532521	1909757	AC024405.1	unprocessed_pseudogene
ENSG00000214883	11	chr11	52330480	52330648	169	*	+	default-16848	102.8	44	2.34	6.03e-14	Distal Intergenic	11	50409042	50422316	13275	1	ENST00000532521	1921438	AC024405.1	unprocessed_pseudogene
ENSG00000214883	11	chr11	52115310	52115478	169	*	+	default-16675	22.1	5.5	4.01	9.24e-08	Distal Intergenic	11	50409042	50422316	13275	1	ENST00000532521	1706268	AC024405.1	unprocessed_pseudogene
ENSG00000215065	10	chr10	47564059	47564227	169	*	+	default-12288	59.4	24	2.48	1.22e-09	Promoter (<=1kb)	10	47564256	47566016	1761	1	ENST00000399538	-29	BX547991.1	processed_pseudogene
ENSG00000215512	18	chr18	15557654	15557822	169	*	+	default-51606	87.5	42	2.08	8.64e-10	Distal Intergenic	18	15307663	15330282	22620	2	ENST00000508721	-227372	AP005901.1	transcribed_unprocessed_pseudogene
ENSG00000215512	18	chr18	15591051	15591310	260	*	+	default-51637	48.7	20	2.43	7.83e-08	Distal Intergenic	18	15307663	15330282	22620	2	ENST00000508721	-260769	AP005901.1	transcribed_unprocessed_pseudogene
ENSG00000215512	18	chr18	15931410	15931578	169	*	+	default-51930	107.1	43	2.49	1.72e-16	Distal Intergenic	18	15307663	15330282	22620	2	ENST00000508721	-601128	AP005901.1	transcribed_unprocessed_pseudogene
ENSG00000215512	18	chr18	15526053	15526221	169	*	+	default-51575	78.3	33	2.37	1.95e-11	Distal Intergenic	18	15307663	15330282	22620	2	ENST00000508721	-195771	AP005901.1	transcribed_unprocessed_pseudogene
ENSG00000215512	18	chr18	15958219	15958387	169	*	+	default-51951	51.9	22.5	2.31	1.74e-07	Distal Intergenic	18	15307663	15330282	22620	2	ENST00000508721	-627937	AP005901.1	transcribed_unprocessed_pseudogene
ENSG00000215512	18	chr18	15958565	15958733	169	*	+	default-51952	71	23.5	3.02	7.3e-15	Distal Intergenic	18	15307663	15330282	22620	2	ENST00000508721	-628283	AP005901.1	transcribed_unprocessed_pseudogene
ENSG00000215512	18	chr18	15959068	15959236	169	*	+	default-51953	77.2	26	2.97	4.72e-16	Distal Intergenic	18	15307663	15330282	22620	2	ENST00000508721	-628786	AP005901.1	transcribed_unprocessed_pseudogene
ENSG00000215512	18	chr18	16057308	16057476	169	*	+	default-52046	13	1	13.04	6.36e-11	Distal Intergenic	18	15307663	15330282	22620	2	ENST00000508721	-727026	AP005901.1	transcribed_unprocessed_pseudogene
ENSG00000215512	18	chr18	16066681	16066979	299	*	+	default-52052	131.2	55	2.38	2.55e-18	Distal Intergenic	18	15307663	15330282	22620	2	ENST00000508721	-736399	AP005901.1	transcribed_unprocessed_pseudogene
ENSG00000215512	18	chr18	16090569	16090737	169	*	+	default-52075	22.6	3	7.52	1.6e-12	Distal Intergenic	18	15307663	15330282	22620	2	ENST00000508721	-760287	AP005901.1	transcribed_unprocessed_pseudogene
ENSG00000215512	18	chr18	16091421	16091589	169	*	+	default-52076	22.6	2.5	9.03	4.65e-14	Distal Intergenic	18	15307663	15330282	22620	2	ENST00000508721	-761139	AP005901.1	transcribed_unprocessed_pseudogene
ENSG00000215512	18	chr18	16093824	16093992	169	*	+	default-52077	44.4	2	22.2	9.37e-43	Distal Intergenic	18	15307663	15330282	22620	2	ENST00000508721	-763542	AP005901.1	transcribed_unprocessed_pseudogene
ENSG00000215512	18	chr18	16170991	16171159	169	*	+	default-52139	80.3	28.5	2.82	2.2e-15	Distal Intergenic	18	15307663	15330282	22620	2	ENST00000508721	-840709	AP005901.1	transcribed_unprocessed_pseudogene
ENSG00000215512	18	chr18	16211183	16211351	169	*	+	default-52174	65	28.5	2.28	7.52e-09	Distal Intergenic	18	15307663	15330282	22620	2	ENST00000508721	-880901	AP005901.1	transcribed_unprocessed_pseudogene
ENSG00000215512	18	chr18	16211946	16212202	257	*	+	default-52175	65	28	2.32	3.94e-09	Distal Intergenic	18	15307663	15330282	22620	2	ENST00000508721	-881664	AP005901.1	transcribed_unprocessed_pseudogene
ENSG00000215512	18	chr18	16220051	16220219	169	*	+	default-52182	72.2	12.5	5.78	6.97e-31	Distal Intergenic	18	15307663	15330282	22620	2	ENST00000508721	-889769	AP005901.1	transcribed_unprocessed_pseudogene
ENSG00000215512	18	chr18	15943115	15943283	169	*	+	default-51940	198.9	87	2.29	1.56e-24	Distal Intergenic	18	15307663	15330282	22620	2	ENST00000508721	-612833	AP005901.1	transcribed_unprocessed_pseudogene
ENSG00000215512	18	chr18	16302328	16302496	169	*	+	default-52235	29.3	7.5	3.91	1.98e-09	Distal Intergenic	18	15307663	15330282	22620	2	ENST00000508721	-972046	AP005901.1	transcribed_unprocessed_pseudogene
ENSG00000215512	18	chr18	16304190	16304358	169	*	+	default-52236	24.3	4	6.08	9.88e-12	Distal Intergenic	18	15307663	15330282	22620	2	ENST00000508721	-973908	AP005901.1	transcribed_unprocessed_pseudogene
ENSG00000215512	18	chr18	16307582	16307750	169	*	+	default-52238	59.9	27.5	2.18	1.25e-07	Distal Intergenic	18	15307663	15330282	22620	2	ENST00000508721	-977300	AP005901.1	transcribed_unprocessed_pseudogene
ENSG00000215512	18	chr18	16319815	16319983	169	*	+	default-52249	33.6	9	3.73	5.95e-10	Distal Intergenic	18	15307663	15330282	22620	2	ENST00000508721	-989533	AP005901.1	transcribed_unprocessed_pseudogene
ENSG00000215512	18	chr18	16320638	16320806	169	*	+	default-52250	52.4	9	5.82	7.69e-23	Distal Intergenic	18	15307663	15330282	22620	2	ENST00000508721	-990356	AP005901.1	transcribed_unprocessed_pseudogene
ENSG00000215512	18	chr18	16323237	16323691	455	*	+	default-52253	83.5	39	2.14	6.2e-10	Distal Intergenic	18	15307663	15330282	22620	2	ENST00000508721	-992955	AP005901.1	transcribed_unprocessed_pseudogene
ENSG00000215512	18	chr18	16335564	16335732	169	*	+	default-52263	84	28	3	1.13e-17	Distal Intergenic	18	15307663	15330282	22620	2	ENST00000508721	-1005282	AP005901.1	transcribed_unprocessed_pseudogene
ENSG00000215512	18	chr18	16359992	16360160	169	*	+	default-52280	32.9	2	16.43	2.35e-27	Distal Intergenic	18	15307663	15330282	22620	2	ENST00000508721	-1029710	AP005901.1	transcribed_unprocessed_pseudogene
ENSG00000215512	18	chr18	16372408	16372576	169	*	+	default-52289	28.6	9	3.18	3.05e-07	Distal Intergenic	18	15307663	15330282	22620	2	ENST00000508721	-1042126	AP005901.1	transcribed_unprocessed_pseudogene
ENSG00000215512	18	chr18	16373042	16373210	169	*	+	default-52290	28.6	8.5	3.36	9.92e-08	Distal Intergenic	18	15307663	15330282	22620	2	ENST00000508721	-1042760	AP005901.1	transcribed_unprocessed_pseudogene
ENSG00000215512	18	chr18	16385973	16386468	496	*	+	default-52297	168.5	82	2.06	6.2e-17	Distal Intergenic	18	15307663	15330282	22620	2	ENST00000508721	-1055691	AP005901.1	transcribed_unprocessed_pseudogene
ENSG00000215512	18	chr18	16391026	16391194	169	*	+	default-52302	101.1	42	2.41	9.16e-15	Distal Intergenic	18	15307663	15330282	22620	2	ENST00000508721	-1060744	AP005901.1	transcribed_unprocessed_pseudogene
ENSG00000215512	18	chr18	16412571	16412739	169	*	+	default-52317	62.7	15.5	4.05	4.93e-19	Distal Intergenic	18	15307663	15330282	22620	2	ENST00000508721	-1082289	AP005901.1	transcribed_unprocessed_pseudogene
ENSG00000215512	18	chr18	16415969	16416137	169	*	+	default-52318	22.1	5.5	4.01	9.24e-08	Distal Intergenic	18	15307663	15330282	22620	2	ENST00000508721	-1085687	AP005901.1	transcribed_unprocessed_pseudogene
ENSG00000215512	18	chr18	16423107	16423595	489	*	+	default-52323	127.4	60	2.12	3.64e-14	Distal Intergenic	18	15307663	15330282	22620	2	ENST00000508721	-1092825	AP005901.1	transcribed_unprocessed_pseudogene
ENSG00000215512	18	chr18	16462737	16463032	296	*	+	default-52351	46.9	22	2.13	5.3e-06	Distal Intergenic	18	15307663	15330282	22620	2	ENST00000508721	-1132455	AP005901.1	transcribed_unprocessed_pseudogene
ENSG00000215512	18	chr18	16473229	16473397	169	*	+	default-52361	63.2	29.5	2.14	5.67e-08	Distal Intergenic	18	15307663	15330282	22620	2	ENST00000508721	-1142947	AP005901.1	transcribed_unprocessed_pseudogene
ENSG00000215512	18	chr18	16474592	16474760	169	*	+	default-52363	84.5	23	3.67	1.03e-22	Distal Intergenic	18	15307663	15330282	22620	2	ENST00000508721	-1144310	AP005901.1	transcribed_unprocessed_pseudogene
ENSG00000215512	18	chr18	16513256	16513424	169	*	+	default-52385	27.1	3.5	7.74	1.55e-15	Distal Intergenic	18	15307663	15330282	22620	2	ENST00000508721	-1182974	AP005901.1	transcribed_unprocessed_pseudogene
ENSG00000215512	18	chr18	16516806	16516974	169	*	+	default-52386	17.3	2	8.65	5.61e-11	Distal Intergenic	18	15307663	15330282	22620	2	ENST00000508721	-1186524	AP005901.1	transcribed_unprocessed_pseudogene
ENSG00000215512	18	chr18	16519018	16519186	169	*	+	default-52387	20.8	1	20.82	1.59e-19	Distal Intergenic	18	15307663	15330282	22620	2	ENST00000508721	-1188736	AP005901.1	transcribed_unprocessed_pseudogene
ENSG00000215512	18	chr18	16531568	16531736	169	*	+	default-52396	16.6	1.5	11.04	7.68e-12	Distal Intergenic	18	15307663	15330282	22620	2	ENST00000508721	-1201286	AP005901.1	transcribed_unprocessed_pseudogene
ENSG00000215512	18	chr18	16547028	16547196	169	*	+	default-52408	94.8	30.5	3.11	2.56e-20	Distal Intergenic	18	15307663	15330282	22620	2	ENST00000508721	-1216746	AP005901.1	transcribed_unprocessed_pseudogene
ENSG00000215512	18	chr18	16560417	16560911	495	*	+	default-52418	29.6	5	5.92	1.7e-13	Distal Intergenic	18	15307663	15330282	22620	2	ENST00000508721	-1230135	AP005901.1	transcribed_unprocessed_pseudogene
ENSG00000215512	18	chr18	16571791	16571959	169	*	+	default-52426	80.5	25.5	3.16	5.72e-18	Distal Intergenic	18	15307663	15330282	22620	2	ENST00000508721	-1241509	AP005901.1	transcribed_unprocessed_pseudogene
ENSG00000215512	18	chr18	16596885	16597053	169	*	+	default-52445	77	37	2.08	1.32e-08	Distal Intergenic	18	15307663	15330282	22620	2	ENST00000508721	-1266603	AP005901.1	transcribed_unprocessed_pseudogene
ENSG00000215512	18	chr18	16608940	16609108	169	*	+	default-52450	69.7	34	2.05	9.05e-08	Distal Intergenic	18	15307663	15330282	22620	2	ENST00000508721	-1278658	AP005901.1	transcribed_unprocessed_pseudogene
ENSG00000215512	18	chr18	16624694	16624862	169	*	+	default-52460	19.3	4	4.83	5.16e-08	Distal Intergenic	18	15307663	15330282	22620	2	ENST00000508721	-1294412	AP005901.1	transcribed_unprocessed_pseudogene
ENSG00000215512	18	chr18	16625904	16626072	169	*	+	default-52461	17.3	4.5	3.85	5.27e-06	Distal Intergenic	18	15307663	15330282	22620	2	ENST00000508721	-1295622	AP005901.1	transcribed_unprocessed_pseudogene
ENSG00000215512	18	chr18	16627945	16628113	169	*	+	default-52462	20.6	2	10.28	6.44e-14	Distal Intergenic	18	15307663	15330282	22620	2	ENST00000508721	-1297663	AP005901.1	transcribed_unprocessed_pseudogene
ENSG00000215512	18	chr18	16647811	16647979	169	*	+	default-52476	32.6	8.5	3.84	5.72e-10	Distal Intergenic	18	15307663	15330282	22620	2	ENST00000508721	-1317529	AP005901.1	transcribed_unprocessed_pseudogene
ENSG00000215512	18	chr18	16648642	16648810	169	*	+	default-52477	32.6	5	6.52	7.02e-16	Distal Intergenic	18	15307663	15330282	22620	2	ENST00000508721	-1318360	AP005901.1	transcribed_unprocessed_pseudogene
ENSG00000215512	18	chr18	16707689	16707857	169	*	+	default-52513	50.9	22.5	2.26	4e-07	Distal Intergenic	18	15307663	15330282	22620	2	ENST00000508721	-1377407	AP005901.1	transcribed_unprocessed_pseudogene
ENSG00000215512	18	chr18	16723287	16723455	169	*	+	default-52521	104.6	41.5	2.52	2.87e-16	Distal Intergenic	18	15307663	15330282	22620	2	ENST00000508721	-1393005	AP005901.1	transcribed_unprocessed_pseudogene
ENSG00000215512	18	chr18	16740305	16740568	264	*	+	default-52533	91.3	36.5	2.5	2.53e-14	Distal Intergenic	18	15307663	15330282	22620	2	ENST00000508721	-1410023	AP005901.1	transcribed_unprocessed_pseudogene
ENSG00000215512	18	chr18	16742479	16742647	169	*	+	default-52534	21.8	5.5	3.97	3.75e-07	Distal Intergenic	18	15307663	15330282	22620	2	ENST00000508721	-1412197	AP005901.1	transcribed_unprocessed_pseudogene
ENSG00000215512	18	chr18	16759965	16760273	309	*	+	default-52545	42.1	20	2.11	1.19e-05	Distal Intergenic	18	15307663	15330282	22620	2	ENST00000508721	-1429683	AP005901.1	transcribed_unprocessed_pseudogene
ENSG00000215512	18	chr18	16777033	16777343	311	*	+	default-52559	117.6	33.5	3.51	2.67e-29	Distal Intergenic	18	15307663	15330282	22620	2	ENST00000508721	-1446751	AP005901.1	transcribed_unprocessed_pseudogene
ENSG00000215512	18	chr18	16790101	16790269	169	*	+	default-52571	109.4	35.5	3.08	3.68e-23	Distal Intergenic	18	15307663	15330282	22620	2	ENST00000508721	-1459819	AP005901.1	transcribed_unprocessed_pseudogene
ENSG00000215512	18	chr18	16285361	16285529	169	*	+	default-52226	84.5	21.5	3.93	1.56e-24	Distal Intergenic	18	15307663	15330282	22620	2	ENST00000508721	-955079	AP005901.1	transcribed_unprocessed_pseudogene
ENSG00000215512	18	chr18	16800624	16800792	169	*	+	default-52581	26.1	8	3.26	3.55e-07	Distal Intergenic	18	15307663	15330282	22620	2	ENST00000508721	-1470342	AP005901.1	transcribed_unprocessed_pseudogene
ENSG00000215512	18	chr18	16869173	16869341	169	*	+	default-52623	40.9	10.5	3.89	3.19e-12	Distal Intergenic	18	15307663	15330282	22620	2	ENST00000508721	-1538891	AP005901.1	transcribed_unprocessed_pseudogene
ENSG00000215512	18	chr18	16869876	16870044	169	*	+	default-52624	58.7	27	2.17	1.52e-07	Distal Intergenic	18	15307663	15330282	22620	2	ENST00000508721	-1539594	AP005901.1	transcribed_unprocessed_pseudogene
ENSG00000215512	18	chr18	16885900	16886068	169	*	+	default-52638	92.8	41	2.26	5.31e-12	Distal Intergenic	18	15307663	15330282	22620	2	ENST00000508721	-1555618	AP005901.1	transcribed_unprocessed_pseudogene
ENSG00000215512	18	chr18	16898475	16898643	169	*	+	default-52646	60.7	27.5	2.21	5.66e-08	Distal Intergenic	18	15307663	15330282	22620	2	ENST00000508721	-1568193	AP005901.1	transcribed_unprocessed_pseudogene
ENSG00000215512	18	chr18	16925112	16925280	169	*	+	default-52668	13	3	4.35	1.61e-05	Distal Intergenic	18	15307663	15330282	22620	2	ENST00000508721	-1594830	AP005901.1	transcribed_unprocessed_pseudogene
ENSG00000215512	18	chr18	16934261	16934429	169	*	+	default-52674	120.9	41.5	2.91	3.15e-23	Distal Intergenic	18	15307663	15330282	22620	2	ENST00000508721	-1603979	AP005901.1	transcribed_unprocessed_pseudogene
ENSG00000215512	18	chr18	16935980	16936148	169	*	+	default-52675	24.8	6	4.14	2.48e-08	Distal Intergenic	18	15307663	15330282	22620	2	ENST00000508721	-1605698	AP005901.1	transcribed_unprocessed_pseudogene
ENSG00000215512	18	chr18	16936640	16936808	169	*	+	default-52676	24.8	3.5	7.09	6.46e-13	Distal Intergenic	18	15307663	15330282	22620	2	ENST00000508721	-1606358	AP005901.1	transcribed_unprocessed_pseudogene
ENSG00000215512	18	chr18	16948692	16948860	169	*	+	default-52679	10	1.5	6.69	4.1e-06	Distal Intergenic	18	15307663	15330282	22620	2	ENST00000508721	-1618410	AP005901.1	transcribed_unprocessed_pseudogene
ENSG00000215512	18	chr18	16950580	16950748	169	*	+	default-52680	22.1	1.5	14.71	1.59e-18	Distal Intergenic	18	15307663	15330282	22620	2	ENST00000508721	-1620298	AP005901.1	transcribed_unprocessed_pseudogene
ENSG00000215512	18	chr18	16951059	16951227	169	*	+	default-52681	22.1	3.5	6.31	2.95e-11	Distal Intergenic	18	15307663	15330282	22620	2	ENST00000508721	-1620777	AP005901.1	transcribed_unprocessed_pseudogene
ENSG00000215512	18	chr18	16980918	16981086	169	*	+	default-52699	49.7	19.5	2.55	1.48e-08	Distal Intergenic	18	15307663	15330282	22620	2	ENST00000508721	-1650636	AP005901.1	transcribed_unprocessed_pseudogene
ENSG00000215512	18	chr18	16982116	16982284	169	*	+	default-52700	11	1	11.04	1e-08	Distal Intergenic	18	15307663	15330282	22620	2	ENST00000508721	-1651834	AP005901.1	transcribed_unprocessed_pseudogene
ENSG00000215512	18	chr18	16998240	16998408	169	*	+	default-52713	76.7	32.5	2.36	5.6e-11	Distal Intergenic	18	15307663	15330282	22620	2	ENST00000508721	-1667958	AP005901.1	transcribed_unprocessed_pseudogene
ENSG00000215512	18	chr18	16999925	17000093	169	*	+	default-52715	91.8	39	2.35	9.03e-13	Distal Intergenic	18	15307663	15330282	22620	2	ENST00000508721	-1669643	AP005901.1	transcribed_unprocessed_pseudogene
ENSG00000215512	18	chr18	17017940	17018108	169	*	+	default-52728	53.9	26	2.07	2.24e-06	Distal Intergenic	18	15307663	15330282	22620	2	ENST00000508721	-1687658	AP005901.1	transcribed_unprocessed_pseudogene
ENSG00000215512	18	chr18	17018817	17019114	298	*	+	default-52729	71.2	33.5	2.13	1.17e-08	Distal Intergenic	18	15307663	15330282	22620	2	ENST00000508721	-1688535	AP005901.1	transcribed_unprocessed_pseudogene
ENSG00000215512	18	chr18	17019285	17019453	169	*	+	default-52730	59.4	26	2.29	1.96e-08	Distal Intergenic	18	15307663	15330282	22620	2	ENST00000508721	-1689003	AP005901.1	transcribed_unprocessed_pseudogene
ENSG00000215512	18	chr18	17025076	17025552	477	*	+	default-52733	28.6	6	4.77	6.28e-11	Distal Intergenic	18	15307663	15330282	22620	2	ENST00000508721	-1694794	AP005901.1	transcribed_unprocessed_pseudogene
ENSG00000215512	18	chr18	17039139	17039307	169	*	+	default-52738	13.3	2	6.65	2.07e-07	Distal Intergenic	18	15307663	15330282	22620	2	ENST00000508721	-1708857	AP005901.1	transcribed_unprocessed_pseudogene
ENSG00000215512	18	chr18	17053215	17053383	169	*	+	default-52743	41.6	9	4.63	6.24e-15	Distal Intergenic	18	15307663	15330282	22620	2	ENST00000508721	-1722933	AP005901.1	transcribed_unprocessed_pseudogene
ENSG00000215512	18	chr18	17090194	17090362	169	*	+	default-52766	76	37.5	2.03	4.59e-08	Distal Intergenic	18	15307663	15330282	22620	2	ENST00000508721	-1759912	AP005901.1	transcribed_unprocessed_pseudogene
ENSG00000215512	18	chr18	17092569	17092737	169	*	+	default-52767	102.8	36	2.86	2.05e-19	Distal Intergenic	18	15307663	15330282	22620	2	ENST00000508721	-1762287	AP005901.1	transcribed_unprocessed_pseudogene
ENSG00000215512	18	chr18	17121774	17121942	169	*	+	default-52782	178.1	83.5	2.13	1.87e-19	Distal Intergenic	18	15307663	15330282	22620	2	ENST00000508721	-1791492	AP005901.1	transcribed_unprocessed_pseudogene
ENSG00000215512	18	chr18	17161085	17161253	169	*	+	default-52804	15.3	4.5	3.4	7.37e-05	Distal Intergenic	18	15307663	15330282	22620	2	ENST00000508721	-1830803	AP005901.1	transcribed_unprocessed_pseudogene
ENSG00000215512	18	chr18	17176876	17177044	169	*	+	default-52815	19.3	5	3.86	1.4e-06	Distal Intergenic	18	15307663	15330282	22620	2	ENST00000508721	-1846594	AP005901.1	transcribed_unprocessed_pseudogene
ENSG00000215512	18	chr18	17181624	17181792	169	*	+	default-52817	10.5	0.5	21.07	1.63e-10	Distal Intergenic	18	15307663	15330282	22620	2	ENST00000508721	-1851342	AP005901.1	transcribed_unprocessed_pseudogene
ENSG00000215512	18	chr18	17189771	17190596	826	*	+	default-52823	115.9	52	2.23	3.52e-14	Distal Intergenic	18	15307663	15330282	22620	2	ENST00000508721	-1859489	AP005901.1	transcribed_unprocessed_pseudogene
ENSG00000215512	18	chr18	17205350	17205518	169	*	+	default-52832	52.7	24.5	2.15	8.99e-07	Distal Intergenic	18	15307663	15330282	22620	2	ENST00000508721	-1875068	AP005901.1	transcribed_unprocessed_pseudogene
ENSG00000215512	18	chr18	17232717	17233023	307	*	+	default-52844	65.7	31	2.12	6.76e-08	Distal Intergenic	18	15307663	15330282	22620	2	ENST00000508721	-1902435	AP005901.1	transcribed_unprocessed_pseudogene
ENSG00000215512	18	chr18	17258300	17258468	169	*	+	default-52866	27.1	8	3.39	1.04e-07	Distal Intergenic	18	15307663	15330282	22620	2	ENST00000508721	-1928018	AP005901.1	transcribed_unprocessed_pseudogene
ENSG00000215512	18	chr18	17259800	17259968	169	*	+	default-52867	20.1	6.5	3.09	1.61e-05	Distal Intergenic	18	15307663	15330282	22620	2	ENST00000508721	-1929518	AP005901.1	transcribed_unprocessed_pseudogene
ENSG00000215512	18	chr18	17284299	17284895	597	*	+	default-52882	99.8	38.5	2.59	3.02e-16	Distal Intergenic	18	15307663	15330282	22620	2	ENST00000508721	-1954017	AP005901.1	transcribed_unprocessed_pseudogene
ENSG00000215512	18	chr18	17286259	17286427	169	*	+	default-52884	202.7	88.5	2.29	3.89e-25	Distal Intergenic	18	15307663	15330282	22620	2	ENST00000508721	-1955977	AP005901.1	transcribed_unprocessed_pseudogene
ENSG00000215512	18	chr18	17342910	17343078	169	*	+	default-52920	33.6	8	4.2	3.19e-11	Distal Intergenic	18	15307663	15330282	22620	2	ENST00000508721	-2012628	AP005901.1	transcribed_unprocessed_pseudogene
ENSG00000215512	18	chr18	17345035	17345245	211	*	+	default-52922	60.9	23	2.65	9.95e-11	Distal Intergenic	18	15307663	15330282	22620	2	ENST00000508721	-2014753	AP005901.1	transcribed_unprocessed_pseudogene
ENSG00000215512	18	chr18	17345792	17345960	169	*	+	default-52923	60.9	15	4.06	1.79e-18	Distal Intergenic	18	15307663	15330282	22620	2	ENST00000508721	-2015510	AP005901.1	transcribed_unprocessed_pseudogene
ENSG00000215512	18	chr18	17371251	17371419	169	*	+	default-52944	26.1	4	6.52	2.4e-13	Distal Intergenic	18	15307663	15330282	22620	2	ENST00000508721	-2040969	AP005901.1	transcribed_unprocessed_pseudogene
ENSG00000215512	18	chr18	16790614	16790782	169	*	+	default-52572	122.6	39.5	3.1	6.36e-26	Distal Intergenic	18	15307663	15330282	22620	2	ENST00000508721	-1460332	AP005901.1	transcribed_unprocessed_pseudogene
ENSG00000215512	18	chr18	17387220	17387388	169	*	+	default-52949	28.8	0.5	57.69	7.41e-39	Distal Intergenic	18	15307663	15330282	22620	2	ENST00000508721	-2056938	AP005901.1	transcribed_unprocessed_pseudogene
ENSG00000215512	18	chr18	17395948	17396158	211	*	+	default-52950	32.6	10.5	3.11	7.27e-08	Distal Intergenic	18	15307663	15330282	22620	2	ENST00000508721	-2065666	AP005901.1	transcribed_unprocessed_pseudogene
ENSG00000215512	18	chr18	17396697	17396865	169	*	+	default-52951	32.6	7.5	4.35	2.73e-11	Distal Intergenic	18	15307663	15330282	22620	2	ENST00000508721	-2066415	AP005901.1	transcribed_unprocessed_pseudogene
ENSG00000215512	18	chr18	17407561	17407729	169	*	+	default-52956	29.1	6.5	4.48	8.13e-11	Distal Intergenic	18	15307663	15330282	22620	2	ENST00000508721	-2077279	AP005901.1	transcribed_unprocessed_pseudogene
ENSG00000215512	18	chr18	17408056	17408224	169	*	+	default-52957	29.1	4.5	6.47	1.3e-14	Distal Intergenic	18	15307663	15330282	22620	2	ENST00000508721	-2077774	AP005901.1	transcribed_unprocessed_pseudogene
ENSG00000215512	18	chr18	17411805	17411973	169	*	+	default-52958	117.9	42.5	2.77	4.55e-21	Distal Intergenic	18	15307663	15330282	22620	2	ENST00000508721	-2081523	AP005901.1	transcribed_unprocessed_pseudogene
ENSG00000215512	18	chr18	17420966	17421134	169	*	+	default-52964	53.9	10.5	5.14	1.06e-20	Distal Intergenic	18	15307663	15330282	22620	2	ENST00000508721	-2090684	AP005901.1	transcribed_unprocessed_pseudogene
ENSG00000215512	18	chr18	17421460	17421628	169	*	+	default-52965	51.9	19	2.73	9.31e-10	Distal Intergenic	18	15307663	15330282	22620	2	ENST00000508721	-2091178	AP005901.1	transcribed_unprocessed_pseudogene
ENSG00000215512	18	chr18	17422970	17423138	169	*	+	default-52967	49.9	17	2.94	2.01e-10	Distal Intergenic	18	15307663	15330282	22620	2	ENST00000508721	-2092688	AP005901.1	transcribed_unprocessed_pseudogene
ENSG00000215512	18	chr18	17423847	17424015	169	*	+	default-52968	36.4	8	4.55	3.73e-13	Distal Intergenic	18	15307663	15330282	22620	2	ENST00000508721	-2093565	AP005901.1	transcribed_unprocessed_pseudogene
ENSG00000215512	18	chr18	17436733	17436901	169	*	+	default-52975	77.5	31	2.5	2.68e-12	Distal Intergenic	18	15307663	15330282	22620	2	ENST00000508721	-2106451	AP005901.1	transcribed_unprocessed_pseudogene
ENSG00000215512	18	chr18	17442493	17442661	169	*	+	default-52977	120.1	44.5	2.7	7.07e-21	Distal Intergenic	18	15307663	15330282	22620	2	ENST00000508721	-2112211	AP005901.1	transcribed_unprocessed_pseudogene
ENSG00000215512	18	chr18	17445381	17445549	169	*	+	default-52980	238.5	105.5	2.26	1.31e-28	Distal Intergenic	18	15307663	15330282	22620	2	ENST00000508721	-2115099	AP005901.1	transcribed_unprocessed_pseudogene
ENSG00000215512	18	chr18	17450019	17450272	254	*	+	default-52986	80.5	39.5	2.04	1.01e-08	Distal Intergenic	18	15307663	15330282	22620	2	ENST00000508721	-2119737	AP005901.1	transcribed_unprocessed_pseudogene
ENSG00000215512	18	chr18	17468990	17469298	309	*	+	default-53001	39.4	13	3.03	4.54e-09	Distal Intergenic	18	15307663	15330282	22620	2	ENST00000508721	-2138708	AP005901.1	transcribed_unprocessed_pseudogene
ENSG00000215512	18	chr18	17470784	17471001	218	*	+	default-53002	32.4	10.5	3.08	7.27e-08	Distal Intergenic	18	15307663	15330282	22620	2	ENST00000508721	-2140502	AP005901.1	transcribed_unprocessed_pseudogene
ENSG00000215512	18	chr18	17485939	17486107	169	*	+	default-53013	99.3	47	2.11	2.68e-11	Distal Intergenic	18	15307663	15330282	22620	2	ENST00000508721	-2155657	AP005901.1	transcribed_unprocessed_pseudogene
ENSG00000215512	18	chr18	17505435	17505603	169	*	+	default-53025	21.8	7	3.12	1.45e-05	Distal Intergenic	18	15307663	15330282	22620	2	ENST00000508721	-2175153	AP005901.1	transcribed_unprocessed_pseudogene
ENSG00000215512	18	chr18	17509678	17509846	169	*	+	default-53026	56.9	20.5	2.78	7.85e-11	Distal Intergenic	18	15307663	15330282	22620	2	ENST00000508721	-2179396	AP005901.1	transcribed_unprocessed_pseudogene
ENSG00000215512	18	chr18	17510219	17510476	258	*	+	default-53027	56.9	28	2.03	2.07e-06	Distal Intergenic	18	15307663	15330282	22620	2	ENST00000508721	-2179937	AP005901.1	transcribed_unprocessed_pseudogene
ENSG00000215512	18	chr18	17525962	17526130	169	*	+	default-53040	52.4	19.5	2.69	8e-10	Distal Intergenic	18	15307663	15330282	22620	2	ENST00000508721	-2195680	AP005901.1	transcribed_unprocessed_pseudogene
ENSG00000215512	18	chr18	17528482	17528650	169	*	+	default-53042	28.8	10	2.88	2.25e-06	Distal Intergenic	18	15307663	15330282	22620	2	ENST00000508721	-2198200	AP005901.1	transcribed_unprocessed_pseudogene
ENSG00000215512	18	chr18	17535969	17536137	169	*	+	default-53045	145	68.5	2.12	1.32e-15	Distal Intergenic	18	15307663	15330282	22620	2	ENST00000508721	-2205687	AP005901.1	transcribed_unprocessed_pseudogene
ENSG00000215512	18	chr18	17546624	17546792	169	*	+	default-53056	10.8	2	5.39	4.65e-05	Distal Intergenic	18	15307663	15330282	22620	2	ENST00000508721	-2216342	AP005901.1	transcribed_unprocessed_pseudogene
ENSG00000215512	18	chr18	17571388	17571556	169	*	+	default-53071	11	1	11.04	1e-08	Distal Intergenic	18	15307663	15330282	22620	2	ENST00000508721	-2241106	AP005901.1	transcribed_unprocessed_pseudogene
ENSG00000215512	18	chr18	17585352	17585678	327	*	+	default-53083	46.1	13.5	3.42	3.45e-12	Distal Intergenic	18	15307663	15330282	22620	2	ENST00000508721	-2255070	AP005901.1	transcribed_unprocessed_pseudogene
ENSG00000215512	18	chr18	17586025	17586193	169	*	+	default-53084	46.1	10	4.61	1.05e-16	Distal Intergenic	18	15307663	15330282	22620	2	ENST00000508721	-2255743	AP005901.1	transcribed_unprocessed_pseudogene
ENSG00000215512	18	chr18	17591986	17592281	296	*	+	default-53087	48.2	15.5	3.11	2.98e-11	Distal Intergenic	18	15307663	15330282	22620	2	ENST00000508721	-2261704	AP005901.1	transcribed_unprocessed_pseudogene
ENSG00000215512	18	chr18	17592452	17592620	169	*	+	default-53088	52.2	12.5	4.17	6.61e-17	Distal Intergenic	18	15307663	15330282	22620	2	ENST00000508721	-2262170	AP005901.1	transcribed_unprocessed_pseudogene
ENSG00000215512	18	chr18	17602643	17602811	169	*	+	default-53092	35.1	7.5	4.68	2.86e-13	Distal Intergenic	18	15307663	15330282	22620	2	ENST00000508721	-2272361	AP005901.1	transcribed_unprocessed_pseudogene
ENSG00000215512	18	chr18	17603329	17603497	169	*	+	default-53093	26.8	8.5	3.16	1.07e-06	Distal Intergenic	18	15307663	15330282	22620	2	ENST00000508721	-2273047	AP005901.1	transcribed_unprocessed_pseudogene
ENSG00000215512	18	chr18	17620994	17621206	213	*	+	default-53097	21.3	6	3.55	1.46e-06	Distal Intergenic	18	15307663	15330282	22620	2	ENST00000508721	-2290712	AP005901.1	transcribed_unprocessed_pseudogene
ENSG00000215512	18	chr18	17622996	17623164	169	*	+	default-53098	10	1.5	6.69	4.1e-06	Distal Intergenic	18	15307663	15330282	22620	2	ENST00000508721	-2292714	AP005901.1	transcribed_unprocessed_pseudogene
ENSG00000215512	18	chr18	17625385	17625553	169	*	+	default-53099	55.2	18	3.07	1.93e-12	Distal Intergenic	18	15307663	15330282	22620	2	ENST00000508721	-2295103	AP005901.1	transcribed_unprocessed_pseudogene
ENSG00000215512	18	chr18	17630769	17630937	169	*	+	default-53102	28.1	3	9.36	4.16e-18	Distal Intergenic	18	15307663	15330282	22620	2	ENST00000508721	-2300487	AP005901.1	transcribed_unprocessed_pseudogene
ENSG00000215512	18	chr18	17646279	17646532	254	*	+	default-53111	49.2	9	5.46	1.42e-20	Distal Intergenic	18	15307663	15330282	22620	2	ENST00000508721	-2315997	AP005901.1	transcribed_unprocessed_pseudogene
ENSG00000215512	18	chr18	17663192	17663360	169	*	+	default-53122	159	60.5	2.63	5.76e-26	Distal Intergenic	18	15307663	15330282	22620	2	ENST00000508721	-2332910	AP005901.1	transcribed_unprocessed_pseudogene
ENSG00000215512	18	chr18	17673207	17673519	313	*	+	default-53127	67.7	23	2.94	7.29e-14	Distal Intergenic	18	15307663	15330282	22620	2	ENST00000508721	-2342925	AP005901.1	transcribed_unprocessed_pseudogene
ENSG00000215512	18	chr18	17673849	17674017	169	*	+	default-53128	67.7	11.5	5.89	3.9e-29	Distal Intergenic	18	15307663	15330282	22620	2	ENST00000508721	-2343567	AP005901.1	transcribed_unprocessed_pseudogene
ENSG00000215512	18	chr18	17688455	17688623	169	*	+	default-53141	31.1	13.5	2.3	3.12e-05	Distal Intergenic	18	15307663	15330282	22620	2	ENST00000508721	-2358173	AP005901.1	transcribed_unprocessed_pseudogene
ENSG00000215512	18	chr18	17691581	17691839	259	*	+	default-53142	47.9	20	2.4	1.9e-07	Distal Intergenic	18	15307663	15330282	22620	2	ENST00000508721	-2361299	AP005901.1	transcribed_unprocessed_pseudogene
ENSG00000215512	18	chr18	17693556	17693724	169	*	+	default-53143	11.3	0.5	22.57	7.42e-12	Distal Intergenic	18	15307663	15330282	22620	2	ENST00000508721	-2363274	AP005901.1	transcribed_unprocessed_pseudogene
ENSG00000215512	18	chr18	17700503	17700671	169	*	+	default-53145	10.8	1	10.78	1.11e-07	Distal Intergenic	18	15307663	15330282	22620	2	ENST00000508721	-2370221	AP005901.1	transcribed_unprocessed_pseudogene
ENSG00000215512	18	chr18	17702018	17702186	169	*	+	default-53146	12.8	0.5	25.58	3.09e-13	Distal Intergenic	18	15307663	15330282	22620	2	ENST00000508721	-2371736	AP005901.1	transcribed_unprocessed_pseudogene
ENSG00000215512	18	chr18	17713086	17713345	260	*	+	default-53154	111.4	36	3.09	1.09e-23	Distal Intergenic	18	15307663	15330282	22620	2	ENST00000508721	-2382804	AP005901.1	transcribed_unprocessed_pseudogene
ENSG00000215512	18	chr18	17743250	17743418	169	*	+	default-53175	21.8	3	7.27	1.18e-11	Distal Intergenic	18	15307663	15330282	22620	2	ENST00000508721	-2412968	AP005901.1	transcribed_unprocessed_pseudogene
ENSG00000215512	18	chr18	17750215	17750383	169	*	+	default-53181	122.1	61	2	4.15e-12	Distal Intergenic	18	15307663	15330282	22620	2	ENST00000508721	-2419933	AP005901.1	transcribed_unprocessed_pseudogene
ENSG00000215512	18	chr18	17760816	17761072	257	*	+	default-53189	49.7	19.5	2.55	1.48e-08	Distal Intergenic	18	15307663	15330282	22620	2	ENST00000508721	-2430534	AP005901.1	transcribed_unprocessed_pseudogene
ENSG00000215512	18	chr18	17761244	17761412	169	*	+	default-53190	49.7	17.5	2.84	5.12e-10	Distal Intergenic	18	15307663	15330282	22620	2	ENST00000508721	-2430962	AP005901.1	transcribed_unprocessed_pseudogene
ENSG00000215512	18	chr18	17763097	17763265	169	*	+	default-53191	13.5	2.5	5.42	2.38e-06	Distal Intergenic	18	15307663	15330282	22620	2	ENST00000508721	-2432815	AP005901.1	transcribed_unprocessed_pseudogene
ENSG00000215512	18	chr18	17783464	17783632	169	*	+	default-53204	34.9	10	3.49	2.14e-09	Distal Intergenic	18	15307663	15330282	22620	2	ENST00000508721	-2453182	AP005901.1	transcribed_unprocessed_pseudogene
ENSG00000215512	18	chr18	17784149	17784317	169	*	+	default-53205	87	18	4.83	1.47e-31	Distal Intergenic	18	15307663	15330282	22620	2	ENST00000508721	-2453867	AP005901.1	transcribed_unprocessed_pseudogene
ENSG00000215512	18	chr18	17799913	17800081	169	*	+	default-53216	18.8	3	6.27	3.57e-09	Distal Intergenic	18	15307663	15330282	22620	2	ENST00000508721	-2469631	AP005901.1	transcribed_unprocessed_pseudogene
ENSG00000215512	18	chr18	17817391	17817559	169	*	+	default-53228	70.2	22.5	3.12	9.27e-16	Distal Intergenic	18	15307663	15330282	22620	2	ENST00000508721	-2487109	AP005901.1	transcribed_unprocessed_pseudogene
ENSG00000215512	18	chr18	17826894	17827062	169	*	+	default-53237	24.3	5.5	4.42	4.94e-09	Distal Intergenic	18	15307663	15330282	22620	2	ENST00000508721	-2496612	AP005901.1	transcribed_unprocessed_pseudogene
ENSG00000215512	18	chr18	17831829	17831997	169	*	+	default-53239	12.3	3	4.1	7.14e-05	Distal Intergenic	18	15307663	15330282	22620	2	ENST00000508721	-2501547	AP005901.1	transcribed_unprocessed_pseudogene
ENSG00000215512	18	chr18	17833732	17834028	297	*	+	default-53240	48.4	17.5	2.77	1.45e-09	Distal Intergenic	18	15307663	15330282	22620	2	ENST00000508721	-2503450	AP005901.1	transcribed_unprocessed_pseudogene
ENSG00000215512	18	chr18	17843588	17843840	253	*	+	default-53244	40.1	18	2.23	5.34e-06	Distal Intergenic	18	15307663	15330282	22620	2	ENST00000508721	-2513306	AP005901.1	transcribed_unprocessed_pseudogene
ENSG00000215512	18	chr18	17862545	17862713	169	*	+	default-53246	36.1	15.5	2.33	6.03e-06	Distal Intergenic	18	15307663	15330282	22620	2	ENST00000508721	-2532263	AP005901.1	transcribed_unprocessed_pseudogene
ENSG00000215512	18	chr18	17877268	17877436	169	*	+	default-53248	12	3	4.01	7.14e-05	Distal Intergenic	18	15307663	15330282	22620	2	ENST00000508721	-2546986	AP005901.1	transcribed_unprocessed_pseudogene
ENSG00000215512	18	chr18	17885442	17885749	308	*	+	default-53251	83	30	2.77	1.47e-15	Distal Intergenic	18	15307663	15330282	22620	2	ENST00000508721	-2555160	AP005901.1	transcribed_unprocessed_pseudogene
ENSG00000215512	18	chr18	17886091	17886301	211	*	+	default-53252	64.7	27	2.4	1.02e-09	Distal Intergenic	18	15307663	15330282	22620	2	ENST00000508721	-2555809	AP005901.1	transcribed_unprocessed_pseudogene
ENSG00000215512	18	chr18	17895963	17896131	169	*	+	default-53255	23.1	3.5	6.59	4.46e-12	Distal Intergenic	18	15307663	15330282	22620	2	ENST00000508721	-2565681	AP005901.1	transcribed_unprocessed_pseudogene
ENSG00000215512	18	chr18	17898650	17898818	169	*	+	default-53257	28.6	11.5	2.49	2.72e-05	Distal Intergenic	18	15307663	15330282	22620	2	ENST00000508721	-2568368	AP005901.1	transcribed_unprocessed_pseudogene
ENSG00000215512	18	chr18	17914097	17914265	169	*	+	default-53268	37.9	10.5	3.61	1.68e-10	Distal Intergenic	18	15307663	15330282	22620	2	ENST00000508721	-2583815	AP005901.1	transcribed_unprocessed_pseudogene
ENSG00000215512	18	chr18	17914589	17914757	169	*	+	default-53269	49.9	12.5	3.99	4.57e-15	Distal Intergenic	18	15307663	15330282	22620	2	ENST00000508721	-2584307	AP005901.1	transcribed_unprocessed_pseudogene
ENSG00000215512	18	chr18	17914929	17915097	169	*	+	default-53270	60.9	17	3.59	4.62e-16	Distal Intergenic	18	15307663	15330282	22620	2	ENST00000508721	-2584647	AP005901.1	transcribed_unprocessed_pseudogene
ENSG00000215512	18	chr18	17915603	17915771	169	*	+	default-53271	57.2	19	3.01	1.59e-12	Distal Intergenic	18	15307663	15330282	22620	2	ENST00000508721	-2585321	AP005901.1	transcribed_unprocessed_pseudogene
ENSG00000215512	18	chr18	17917300	17917468	169	*	+	default-53273	73.5	27.5	2.67	4.76e-13	Distal Intergenic	18	15307663	15330282	22620	2	ENST00000508721	-2587018	AP005901.1	transcribed_unprocessed_pseudogene
ENSG00000215512	18	chr18	17929708	17930002	295	*	+	default-53280	41.9	16	2.62	1.26e-07	Distal Intergenic	18	15307663	15330282	22620	2	ENST00000508721	-2599426	AP005901.1	transcribed_unprocessed_pseudogene
ENSG00000215512	18	chr18	17936821	17936989	169	*	+	default-53282	33.1	14	2.36	1.07e-05	Distal Intergenic	18	15307663	15330282	22620	2	ENST00000508721	-2606539	AP005901.1	transcribed_unprocessed_pseudogene
ENSG00000215512	18	chr18	17972602	17972770	169	*	+	default-53298	26.6	11	2.42	8.21e-05	Distal Intergenic	18	15307663	15330282	22620	2	ENST00000508721	-2642320	AP005901.1	transcribed_unprocessed_pseudogene
ENSG00000215512	18	chr18	17980710	17980878	169	*	+	default-53299	21.3	1.5	14.21	2.34e-17	Distal Intergenic	18	15307663	15330282	22620	2	ENST00000508721	-2650428	AP005901.1	transcribed_unprocessed_pseudogene
ENSG00000215512	18	chr18	17984617	17984785	169	*	+	default-53301	21.6	7	3.08	1.45e-05	Distal Intergenic	18	15307663	15330282	22620	2	ENST00000508721	-2654335	AP005901.1	transcribed_unprocessed_pseudogene
ENSG00000215512	18	chr18	17985295	17985463	169	*	+	default-53302	21.6	6.5	3.32	4.89e-06	Distal Intergenic	18	15307663	15330282	22620	2	ENST00000508721	-2655013	AP005901.1	transcribed_unprocessed_pseudogene
ENSG00000215512	18	chr18	17989212	17989380	169	*	+	default-53303	72.2	31	2.33	2.32e-10	Distal Intergenic	18	15307663	15330282	22620	2	ENST00000508721	-2658930	AP005901.1	transcribed_unprocessed_pseudogene
ENSG00000215512	18	chr18	17989556	17989724	169	*	+	default-53304	107.6	34	3.16	1.5e-23	Distal Intergenic	18	15307663	15330282	22620	2	ENST00000508721	-2659274	AP005901.1	transcribed_unprocessed_pseudogene
ENSG00000215512	18	chr18	18003468	18003636	169	*	+	default-53312	19.8	1	19.81	3.18e-18	Distal Intergenic	18	15307663	15330282	22620	2	ENST00000508721	-2673186	AP005901.1	transcribed_unprocessed_pseudogene
ENSG00000215512	18	chr18	18029731	18029899	169	*	+	default-53326	55.4	13	4.26	4.28e-18	Distal Intergenic	18	15307663	15330282	22620	2	ENST00000508721	-2699449	AP005901.1	transcribed_unprocessed_pseudogene
ENSG00000215512	18	chr18	18030561	18030729	169	*	+	default-53327	49.2	10	4.92	9.32e-19	Distal Intergenic	18	15307663	15330282	22620	2	ENST00000508721	-2700279	AP005901.1	transcribed_unprocessed_pseudogene
ENSG00000215512	18	chr18	18061282	18061450	169	*	+	default-53345	69.2	23	3.01	8.1e-15	Distal Intergenic	18	15307663	15330282	22620	2	ENST00000508721	-2731000	AP005901.1	transcribed_unprocessed_pseudogene
ENSG00000215512	18	chr18	18061655	18061907	253	*	+	default-53346	73.2	33.5	2.19	2.44e-09	Distal Intergenic	18	15307663	15330282	22620	2	ENST00000508721	-2731373	AP005901.1	transcribed_unprocessed_pseudogene
ENSG00000215512	18	chr18	18062281	18062449	169	*	+	default-53347	69.5	18.5	3.76	1.99e-19	Distal Intergenic	18	15307663	15330282	22620	2	ENST00000508721	-2731999	AP005901.1	transcribed_unprocessed_pseudogene
ENSG00000215512	18	chr18	18064699	18065343	645	*	+	default-53348	60.9	23.5	2.59	2.22e-10	Distal Intergenic	18	15307663	15330282	22620	2	ENST00000508721	-2734417	AP005901.1	transcribed_unprocessed_pseudogene
ENSG00000215512	18	chr18	18071445	18071613	169	*	+	default-53349	10.5	0.5	21.07	1.63e-10	Distal Intergenic	18	15307663	15330282	22620	2	ENST00000508721	-2741163	AP005901.1	transcribed_unprocessed_pseudogene
ENSG00000215512	18	chr18	18083832	18084000	169	*	+	default-53358	23.1	7.5	3.08	4.13e-06	Distal Intergenic	18	15307663	15330282	22620	2	ENST00000508721	-2753550	AP005901.1	transcribed_unprocessed_pseudogene
ENSG00000215512	18	chr18	18089986	18090293	308	*	+	default-53361	26.6	8	3.32	3.55e-07	Distal Intergenic	18	15307663	15330282	22620	2	ENST00000508721	-2759704	AP005901.1	transcribed_unprocessed_pseudogene
ENSG00000215512	18	chr18	17372086	17372254	169	*	+	default-52945	26.1	6	4.35	1.34e-09	Distal Intergenic	18	15307663	15330282	22620	2	ENST00000508721	-2041804	AP005901.1	transcribed_unprocessed_pseudogene
ENSG00000215567	15	chr15	17117297	17117465	169	*	+	default-35111	79.3	38	2.09	4.21e-09	Distal Intergenic	15	19878555	19887814	9260	1	ENST00000524329	-2761090	AC138701.1	unprocessed_pseudogene
ENSG00000215567	15	chr15	17169583	17169751	169	*	+	default-35122	63.2	23.5	2.69	1.18e-11	Distal Intergenic	15	19878555	19887814	9260	1	ENST00000524329	-2708804	AC138701.1	unprocessed_pseudogene
ENSG00000215567	15	chr15	17177339	17177643	305	*	+	default-35124	41.4	7.5	5.52	1.52e-17	Distal Intergenic	15	19878555	19887814	9260	1	ENST00000524329	-2700912	AC138701.1	unprocessed_pseudogene
ENSG00000215567	15	chr15	17227011	17227179	169	*	+	default-35131	33.1	7.5	4.41	6.14e-12	Distal Intergenic	15	19878555	19887814	9260	1	ENST00000524329	-2651376	AC138701.1	unprocessed_pseudogene
ENSG00000215567	15	chr15	17355869	17356160	292	*	+	default-35142	31.4	7	4.48	2.23e-11	Distal Intergenic	15	19878555	19887814	9260	1	ENST00000524329	-2522395	AC138701.1	unprocessed_pseudogene
ENSG00000215567	15	chr15	17437815	17438113	299	*	+	default-35152	33.6	11	3.06	6.56e-08	Distal Intergenic	15	19878555	19887814	9260	1	ENST00000524329	-2440442	AC138701.1	unprocessed_pseudogene
ENSG00000215567	15	chr15	17226366	17226585	220	*	+	default-35130	38.1	9	4.24	5.59e-13	Distal Intergenic	15	19878555	19887814	9260	1	ENST00000524329	-2651970	AC138701.1	unprocessed_pseudogene
ENSG00000215567	15	chr15	17530286	17530454	169	*	+	default-35187	90.5	40	2.26	7.77e-12	Distal Intergenic	15	19878555	19887814	9260	1	ENST00000524329	-2348101	AC138701.1	unprocessed_pseudogene
ENSG00000215567	15	chr15	17536793	17536961	169	*	+	default-35193	38.9	9.5	4.09	2.69e-12	Distal Intergenic	15	19878555	19887814	9260	1	ENST00000524329	-2341594	AC138701.1	unprocessed_pseudogene
ENSG00000215567	15	chr15	17537795	17537963	169	*	+	default-35194	23.8	9	2.65	6.68e-05	Distal Intergenic	15	19878555	19887814	9260	1	ENST00000524329	-2340592	AC138701.1	unprocessed_pseudogene
ENSG00000215567	15	chr15	17523312	17523480	169	*	+	default-35181	27.8	10.5	2.65	1.49e-05	Distal Intergenic	15	19878555	19887814	9260	1	ENST00000524329	-2355075	AC138701.1	unprocessed_pseudogene
ENSG00000215567	15	chr15	17543162	17543606	445	*	+	default-35197	119.6	55.5	2.16	9.74e-14	Distal Intergenic	15	19878555	19887814	9260	1	ENST00000524329	-2334949	AC138701.1	unprocessed_pseudogene
ENSG00000215567	15	chr15	17543791	17543959	169	*	+	default-35198	96.6	45.5	2.12	4.83e-11	Distal Intergenic	15	19878555	19887814	9260	1	ENST00000524329	-2334596	AC138701.1	unprocessed_pseudogene
ENSG00000215567	15	chr15	17662623	17662791	169	*	+	default-35246	10	2	5.02	4.65e-05	Distal Intergenic	15	19878555	19887814	9260	1	ENST00000524329	-2215764	AC138701.1	unprocessed_pseudogene
ENSG00000215567	15	chr15	17767149	17767317	169	*	+	default-35283	48.2	21	2.29	3.1e-07	Distal Intergenic	15	19878555	19887814	9260	1	ENST00000524329	-2111238	AC138701.1	unprocessed_pseudogene
ENSG00000215567	15	chr15	17772932	17773100	169	*	+	default-35286	21.6	8	2.7	9.4e-05	Distal Intergenic	15	19878555	19887814	9260	1	ENST00000524329	-2105455	AC138701.1	unprocessed_pseudogene
ENSG00000215567	15	chr15	17872777	17872992	216	*	+	default-35301	18.6	6	3.09	5.69e-05	Distal Intergenic	15	19878555	19887814	9260	1	ENST00000524329	-2005563	AC138701.1	unprocessed_pseudogene
ENSG00000215567	15	chr15	18007892	18008060	169	*	+	default-35325	30.1	8.5	3.54	8.03e-09	Distal Intergenic	15	19878555	19887814	9260	1	ENST00000524329	-1870495	AC138701.1	unprocessed_pseudogene
ENSG00000215567	15	chr15	18017033	18017246	214	*	+	default-35326	16.1	4	4.01	4.89e-06	Distal Intergenic	15	19878555	19887814	9260	1	ENST00000524329	-1861309	AC138701.1	unprocessed_pseudogene
ENSG00000215567	15	chr15	18175737	18175905	169	*	+	default-35340	19.3	6	3.22	1.76e-05	Distal Intergenic	15	19878555	19887814	9260	1	ENST00000524329	-1702650	AC138701.1	unprocessed_pseudogene
ENSG00000215567	15	chr15	18185834	18186002	169	*	+	default-35341	11.5	2	5.77	8.31e-06	Distal Intergenic	15	19878555	19887814	9260	1	ENST00000524329	-1692553	AC138701.1	unprocessed_pseudogene
ENSG00000215567	15	chr15	18189424	18189592	169	*	+	default-35342	23.1	3	7.69	2.07e-13	Distal Intergenic	15	19878555	19887814	9260	1	ENST00000524329	-1688963	AC138701.1	unprocessed_pseudogene
ENSG00000215567	15	chr15	18193253	18193505	253	*	+	default-35343	31.1	14	2.22	5.99e-05	Distal Intergenic	15	19878555	19887814	9260	1	ENST00000524329	-1685050	AC138701.1	unprocessed_pseudogene
ENSG00000215567	15	chr15	17542756	17542924	169	*	+	default-35196	134.2	43	3.12	1.19e-28	Distal Intergenic	15	19878555	19887814	9260	1	ENST00000524329	-2335631	AC138701.1	unprocessed_pseudogene
ENSG00000215567	15	chr15	18442227	18442395	169	*	+	default-35438	39.9	19.5	2.05	6.53e-05	Distal Intergenic	15	19878555	19887814	9260	1	ENST00000524329	-1436160	AC138701.1	unprocessed_pseudogene
ENSG00000215567	15	chr15	18455173	18455341	169	*	+	default-35450	11.5	1	11.54	1e-08	Distal Intergenic	15	19878555	19887814	9260	1	ENST00000524329	-1423214	AC138701.1	unprocessed_pseudogene
ENSG00000215567	15	chr15	18482291	18482459	169	*	+	default-35470	23.6	3	7.86	2.07e-13	Distal Intergenic	15	19878555	19887814	9260	1	ENST00000524329	-1396096	AC138701.1	unprocessed_pseudogene
ENSG00000215567	15	chr15	18504305	18504618	314	*	+	default-35489	383	160.5	2.39	7.67e-50	Distal Intergenic	15	19878555	19887814	9260	1	ENST00000524329	-1373937	AC138701.1	unprocessed_pseudogene
ENSG00000215567	15	chr15	18530030	18530198	169	*	+	default-35509	31.4	10	3.14	7.98e-08	Distal Intergenic	15	19878555	19887814	9260	1	ENST00000524329	-1348357	AC138701.1	unprocessed_pseudogene
ENSG00000215567	15	chr15	18537521	18537689	169	*	+	default-35516	47.7	21.5	2.22	1.34e-06	Distal Intergenic	15	19878555	19887814	9260	1	ENST00000524329	-1340866	AC138701.1	unprocessed_pseudogene
ENSG00000215567	15	chr15	18567808	18567976	169	*	+	default-35538	169.3	73.5	2.3	1.25e-21	Distal Intergenic	15	19878555	19887814	9260	1	ENST00000524329	-1310579	AC138701.1	unprocessed_pseudogene
ENSG00000215567	15	chr15	18568162	18568330	169	*	+	default-35539	153	71	2.15	5.1e-17	Distal Intergenic	15	19878555	19887814	9260	1	ENST00000524329	-1310225	AC138701.1	unprocessed_pseudogene
ENSG00000215567	15	chr15	18598155	18598323	169	*	+	default-35561	26.6	7.5	3.54	1.07e-07	Distal Intergenic	15	19878555	19887814	9260	1	ENST00000524329	-1280232	AC138701.1	unprocessed_pseudogene
ENSG00000215567	15	chr15	18599164	18599332	169	*	+	default-35562	29.1	8.5	3.42	2.87e-08	Distal Intergenic	15	19878555	19887814	9260	1	ENST00000524329	-1279223	AC138701.1	unprocessed_pseudogene
ENSG00000215567	15	chr15	18614519	18614687	169	*	+	default-35570	74.7	25	2.99	1.76e-15	Distal Intergenic	15	19878555	19887814	9260	1	ENST00000524329	-1263868	AC138701.1	unprocessed_pseudogene
ENSG00000215567	15	chr15	18645368	18645536	169	*	+	default-35587	16.8	3	5.6	1.24e-07	Distal Intergenic	15	19878555	19887814	9260	1	ENST00000524329	-1233019	AC138701.1	unprocessed_pseudogene
ENSG00000215567	15	chr15	18691108	18691411	304	*	+	default-35619	59.7	21.5	2.78	2.11e-11	Distal Intergenic	15	19878555	19887814	9260	1	ENST00000524329	-1187144	AC138701.1	unprocessed_pseudogene
ENSG00000215567	15	chr15	18694803	18694971	169	*	+	default-35622	34.1	7	4.87	2.09e-13	Distal Intergenic	15	19878555	19887814	9260	1	ENST00000524329	-1183584	AC138701.1	unprocessed_pseudogene
ENSG00000215567	15	chr15	18699572	18699740	169	*	+	default-35624	10	2	5.02	4.65e-05	Distal Intergenic	15	19878555	19887814	9260	1	ENST00000524329	-1178815	AC138701.1	unprocessed_pseudogene
ENSG00000215567	15	chr15	18788421	18788589	169	*	+	default-35682	96.3	27.5	3.5	2.4e-24	Distal Intergenic	15	19878555	19887814	9260	1	ENST00000524329	-1089966	AC138701.1	unprocessed_pseudogene
ENSG00000215567	15	chr15	18810407	18810575	169	*	+	default-35692	36.6	8	4.58	3.73e-13	Distal Intergenic	15	19878555	19887814	9260	1	ENST00000524329	-1067980	AC138701.1	unprocessed_pseudogene
ENSG00000215567	15	chr15	18835809	18836064	256	*	+	default-35703	26.6	8	3.32	3.55e-07	Distal Intergenic	15	19878555	19887814	9260	1	ENST00000524329	-1042491	AC138701.1	unprocessed_pseudogene
ENSG00000215567	15	chr15	18877009	18877177	169	*	+	default-35730	36.1	14.5	2.49	1.42e-06	Distal Intergenic	15	19878555	19887814	9260	1	ENST00000524329	-1001378	AC138701.1	unprocessed_pseudogene
ENSG00000215567	15	chr15	18938900	18939068	169	*	+	default-35765	30.6	1.5	20.4	1.69e-28	Distal Intergenic	15	19878555	19887814	9260	1	ENST00000524329	-939487	AC138701.1	unprocessed_pseudogene
ENSG00000215567	15	chr15	18939894	18940062	169	*	+	default-35766	20.6	1.5	13.71	3.28e-16	Distal Intergenic	15	19878555	19887814	9260	1	ENST00000524329	-938493	AC138701.1	unprocessed_pseudogene
ENSG00000215567	15	chr15	18953372	18953540	169	*	+	default-35773	44.9	12	3.74	9.58e-13	Distal Intergenic	15	19878555	19887814	9260	1	ENST00000524329	-925015	AC138701.1	unprocessed_pseudogene
ENSG00000215567	15	chr15	18976886	18977054	169	*	+	default-35784	22.3	4	5.58	3.46e-10	Distal Intergenic	15	19878555	19887814	9260	1	ENST00000524329	-901501	AC138701.1	unprocessed_pseudogene
ENSG00000215567	15	chr15	19034327	19034495	169	*	+	default-35824	48.4	13.5	3.59	2.74e-13	Distal Intergenic	15	19878555	19887814	9260	1	ENST00000524329	-844060	AC138701.1	unprocessed_pseudogene
ENSG00000215567	15	chr15	19035170	19035650	481	*	+	default-35825	47.2	20.5	2.3	3.75e-07	Distal Intergenic	15	19878555	19887814	9260	1	ENST00000524329	-842905	AC138701.1	unprocessed_pseudogene
ENSG00000215567	15	chr15	19066703	19066871	169	*	+	default-35844	29.3	4	7.34	6.88e-16	Distal Intergenic	15	19878555	19887814	9260	1	ENST00000524329	-811684	AC138701.1	unprocessed_pseudogene
ENSG00000215567	15	chr15	19067552	19067720	169	*	+	default-35845	29.3	6.5	4.51	8.13e-11	Distal Intergenic	15	19878555	19887814	9260	1	ENST00000524329	-810835	AC138701.1	unprocessed_pseudogene
ENSG00000215567	15	chr15	19069601	19069769	169	*	+	default-35847	37.9	18	2.1	5.75e-05	Distal Intergenic	15	19878555	19887814	9260	1	ENST00000524329	-808786	AC138701.1	unprocessed_pseudogene
ENSG00000215567	15	chr15	19078498	19078807	310	*	+	default-35848	45.9	19.5	2.35	5.49e-07	Distal Intergenic	15	19878555	19887814	9260	1	ENST00000524329	-799748	AC138701.1	unprocessed_pseudogene
ENSG00000215567	15	chr15	19135724	19135892	169	*	+	default-35879	14	0.5	28.09	4.25e-16	Distal Intergenic	15	19878555	19887814	9260	1	ENST00000524329	-742663	AC138701.1	unprocessed_pseudogene
ENSG00000215567	15	chr15	19142051	19142219	169	*	+	default-35880	10.3	1	10.28	1.11e-07	Distal Intergenic	15	19878555	19887814	9260	1	ENST00000524329	-736336	AC138701.1	unprocessed_pseudogene
ENSG00000215567	15	chr15	19148012	19148180	169	*	+	default-35882	37.9	17	2.23	1.8e-05	Distal Intergenic	15	19878555	19887814	9260	1	ENST00000524329	-730375	AC138701.1	unprocessed_pseudogene
ENSG00000215567	15	chr15	19181112	19181280	169	*	+	default-35899	44.4	14	3.17	1.22e-10	Distal Intergenic	15	19878555	19887814	9260	1	ENST00000524329	-697275	AC138701.1	unprocessed_pseudogene
ENSG00000215567	15	chr15	19181595	19181763	169	*	+	default-35900	45.4	15	3.03	3.17e-10	Distal Intergenic	15	19878555	19887814	9260	1	ENST00000524329	-696792	AC138701.1	unprocessed_pseudogene
ENSG00000215567	15	chr15	19181952	19182120	169	*	+	default-35901	49.2	17	2.89	2.01e-10	Distal Intergenic	15	19878555	19887814	9260	1	ENST00000524329	-696435	AC138701.1	unprocessed_pseudogene
ENSG00000215567	15	chr15	19188568	19188736	169	*	+	default-35905	120.1	52	2.31	5.67e-16	Distal Intergenic	15	19878555	19887814	9260	1	ENST00000524329	-689819	AC138701.1	unprocessed_pseudogene
ENSG00000215567	15	chr15	19194408	19194727	320	*	+	default-35908	54.4	19.5	2.79	1.04e-10	Distal Intergenic	15	19878555	19887814	9260	1	ENST00000524329	-683828	AC138701.1	unprocessed_pseudogene
ENSG00000215567	15	chr15	19195227	19195395	169	*	+	default-35909	84	20.5	4.1	7.64e-26	Distal Intergenic	15	19878555	19887814	9260	1	ENST00000524329	-683160	AC138701.1	unprocessed_pseudogene
ENSG00000215567	15	chr15	19209882	19210050	169	*	+	default-35917	19.1	3	6.35	5.59e-10	Distal Intergenic	15	19878555	19887814	9260	1	ENST00000524329	-668505	AC138701.1	unprocessed_pseudogene
ENSG00000215567	15	chr15	18308266	18308434	169	*	+	default-35360	17.1	4	4.26	1.13e-06	Distal Intergenic	15	19878555	19887814	9260	1	ENST00000524329	-1570121	AC138701.1	unprocessed_pseudogene
ENSG00000215567	15	chr15	19251983	19252151	169	*	+	default-35934	42.1	11	3.83	8.73e-13	Distal Intergenic	15	19878555	19887814	9260	1	ENST00000524329	-626404	AC138701.1	unprocessed_pseudogene
ENSG00000215567	15	chr15	19256400	19256568	169	*	+	default-35935	28.1	11	2.55	1.26e-05	Distal Intergenic	15	19878555	19887814	9260	1	ENST00000524329	-621987	AC138701.1	unprocessed_pseudogene
ENSG00000215567	15	chr15	19256924	19257092	169	*	+	default-35936	40.9	13.5	3.03	4.07e-09	Distal Intergenic	15	19878555	19887814	9260	1	ENST00000524329	-621463	AC138701.1	unprocessed_pseudogene
ENSG00000215567	15	chr15	19283327	19283495	169	*	+	default-35942	23.3	9	2.59	6.68e-05	Distal Intergenic	15	19878555	19887814	9260	1	ENST00000524329	-595060	AC138701.1	unprocessed_pseudogene
ENSG00000215567	15	chr15	19284155	19284323	169	*	+	default-35943	26.1	8.5	3.07	1.07e-06	Distal Intergenic	15	19878555	19887814	9260	1	ENST00000524329	-594232	AC138701.1	unprocessed_pseudogene
ENSG00000215567	15	chr15	19295744	19295912	169	*	+	default-35947	17.6	3	5.85	2.16e-08	Distal Intergenic	15	19878555	19887814	9260	1	ENST00000524329	-582643	AC138701.1	unprocessed_pseudogene
ENSG00000215567	15	chr15	19297079	19297247	169	*	+	default-35948	18.8	2.5	7.52	2.15e-10	Distal Intergenic	15	19878555	19887814	9260	1	ENST00000524329	-581308	AC138701.1	unprocessed_pseudogene
ENSG00000215567	15	chr15	19337453	19337621	169	*	+	default-35966	24.3	8	3.04	3.73e-06	Distal Intergenic	15	19878555	19887814	9260	1	ENST00000524329	-540934	AC138701.1	unprocessed_pseudogene
ENSG00000215567	15	chr15	19341231	19341399	169	*	+	default-35968	66.5	24.5	2.71	3.2e-12	Distal Intergenic	15	19878555	19887814	9260	1	ENST00000524329	-537156	AC138701.1	unprocessed_pseudogene
ENSG00000215567	15	chr15	19373626	19373794	169	*	+	default-35988	11.5	2.5	4.61	6.16e-05	Distal Intergenic	15	19878555	19887814	9260	1	ENST00000524329	-504761	AC138701.1	unprocessed_pseudogene
ENSG00000215567	15	chr15	19375125	19375293	169	*	+	default-35989	13.5	2	6.77	2.07e-07	Distal Intergenic	15	19878555	19887814	9260	1	ENST00000524329	-503262	AC138701.1	unprocessed_pseudogene
ENSG00000215567	15	chr15	19393533	19393701	169	*	+	default-35999	15	3	5.02	6.7e-07	Distal Intergenic	15	19878555	19887814	9260	1	ENST00000524329	-484854	AC138701.1	unprocessed_pseudogene
ENSG00000215567	15	chr15	19408392	19408560	169	*	+	default-36008	30.6	7.5	4.08	4.9e-10	Distal Intergenic	15	19878555	19887814	9260	1	ENST00000524329	-469995	AC138701.1	unprocessed_pseudogene
ENSG00000215567	15	chr15	19442167	19442335	169	*	+	default-36020	20.6	2	10.28	6.44e-14	Distal Intergenic	15	19878555	19887814	9260	1	ENST00000524329	-436220	AC138701.1	unprocessed_pseudogene
ENSG00000215567	15	chr15	19478986	19479154	169	*	+	default-36049	41.6	16	2.6	1.26e-07	Distal Intergenic	15	19878555	19887814	9260	1	ENST00000524329	-399401	AC138701.1	unprocessed_pseudogene
ENSG00000215567	15	chr15	19486321	19486489	169	*	+	default-36053	10	1	10.03	1.11e-07	Distal Intergenic	15	19878555	19887814	9260	1	ENST00000524329	-392066	AC138701.1	unprocessed_pseudogene
ENSG00000215567	15	chr15	19500005	19500173	169	*	+	default-36061	155.5	36.5	4.26	5.48e-48	Distal Intergenic	15	19878555	19887814	9260	1	ENST00000524329	-378382	AC138701.1	unprocessed_pseudogene
ENSG00000215567	15	chr15	19535464	19535632	169	*	+	default-36079	20.6	3.5	5.88	1.13e-09	Distal Intergenic	15	19878555	19887814	9260	1	ENST00000524329	-342923	AC138701.1	unprocessed_pseudogene
ENSG00000215567	15	chr15	19538361	19538529	169	*	+	default-36080	17.3	5	3.46	1.99e-05	Distal Intergenic	15	19878555	19887814	9260	1	ENST00000524329	-340026	AC138701.1	unprocessed_pseudogene
ENSG00000215567	15	chr15	19544627	19544795	169	*	+	default-36081	20.1	3	6.69	8.31e-11	Distal Intergenic	15	19878555	19887814	9260	1	ENST00000524329	-333760	AC138701.1	unprocessed_pseudogene
ENSG00000215567	15	chr15	19582973	19583141	169	*	+	default-36093	33.6	14	2.4	1.07e-05	Distal Intergenic	15	19878555	19887814	9260	1	ENST00000524329	-295414	AC138701.1	unprocessed_pseudogene
ENSG00000215567	15	chr15	19722688	19722856	169	*	+	default-36152	51.7	25	2.07	3.35e-06	Distal Intergenic	15	19878555	19887814	9260	1	ENST00000524329	-155699	AC138701.1	unprocessed_pseudogene
ENSG00000215567	15	chr15	19723482	19724076	595	*	+	default-36153	103.3	43.5	2.38	1.29e-14	Distal Intergenic	15	19878555	19887814	9260	1	ENST00000524329	-154479	AC138701.1	unprocessed_pseudogene
ENSG00000215567	15	chr15	19724801	19725054	254	*	+	default-36154	61.7	30.5	2.02	7.57e-07	Distal Intergenic	15	19878555	19887814	9260	1	ENST00000524329	-153501	AC138701.1	unprocessed_pseudogene
ENSG00000215567	15	chr15	19212808	19212976	169	*	+	default-35919	54.2	25.5	2.12	6.03e-07	Distal Intergenic	15	19878555	19887814	9260	1	ENST00000524329	-665579	AC138701.1	unprocessed_pseudogene
ENSG00000221288	2	chr2	132255071	132255418	348	*	+	default-68822	94.8	44.5	2.13	7.15e-11	Promoter (1-2kb)	2	132256966	132257080	115	2	ENST00000408361	1662	MIR663B	miRNA
ENSG00000222889	8	chr8	69689999	69690455	457	*	+	default-115963	196.6	75.5	2.6	6.19e-31	Intron (ENST00000260126/ENSG00000137571, intron 6 of 9)	8	69700224	69700495	272	1	ENST00000410957	-9769	RN7SKP29	misc_RNA
ENSG00000223816	2	chr2	92920442	92920685	244	*	+	default-66603	39.4	12.5	3.15	1.59e-09	Distal Intergenic	2	92034522	92035000	479	2	ENST00000451163	-885442	IGKV1OR2-2	unprocessed_pseudogene
ENSG00000223816	2	chr2	92674316	92674484	169	*	+	default-66353	58.9	26.5	2.22	8.37e-08	Distal Intergenic	2	92034522	92035000	479	2	ENST00000451163	-639316	IGKV1OR2-2	unprocessed_pseudogene
ENSG00000224029	6	chr6	150622921	150623193	273	*	+	default-105322	49.7	24.5	2.03	8.51e-06	Promoter (1-2kb)	6	150624677	150626086	1410	1	ENST00000456018	-1484	AL450344.1	lncRNA
ENSG00000224410	2	chr2	125893202	125893577	376	*	+	default-68486	61.2	27	2.27	1.34e-08	Distal Intergenic	2	125823108	125823315	208	1	ENST00000444277	70094	AC097499.1	processed_pseudogene
ENSG00000224410	2	chr2	125893886	125894054	169	*	+	default-68487	67	27	2.48	1.7e-10	Distal Intergenic	2	125823108	125823315	208	1	ENST00000444277	70778	AC097499.1	processed_pseudogene
ENSG00000224769	3	chr3	195599648	195599870	223	*	+	default-89578	58.2	28	2.08	4.76e-07	Distal Intergenic	3	195614947	195620233	5287	1	ENST00000457750	-15077	MUC20P1	unprocessed_pseudogene
ENSG00000224857	1	chr1	121892670	121892838	169	*	+	default-4355	58.9	20.5	2.88	9.79e-12	Distal Intergenic	1	121573946	121580524	6579	2	ENST00000450546	-312146	LINC01691	lncRNA
ENSG00000224857	1	chr1	122480190	122480358	169	*	+	default-4574	28.3	10.5	2.7	5.5e-06	Distal Intergenic	1	121573946	121580524	6579	2	ENST00000450546	-899666	LINC01691	lncRNA
ENSG00000224857	1	chr1	124839412	124839580	169	*	+	default-6048	31.4	9	3.48	7.93e-09	Distal Intergenic	1	121573946	121580524	6579	2	ENST00000450546	-3258888	LINC01691	lncRNA
ENSG00000224857	1	chr1	124844489	124844657	169	*	+	default-6051	31.9	14	2.28	5.99e-05	Distal Intergenic	1	121573946	121580524	6579	2	ENST00000450546	-3263965	LINC01691	lncRNA
ENSG00000224857	1	chr1	125076171	125076577	407	*	+	default-6140	243.5	118.5	2.06	9.46e-24	Distal Intergenic	1	121573946	121580524	6579	2	ENST00000450546	-3495647	LINC01691	lncRNA
ENSG00000224857	1	chr1	124840316	124840484	169	*	+	default-6049	34.4	10.5	3.27	6.97e-09	Distal Intergenic	1	121573946	121580524	6579	2	ENST00000450546	-3259792	LINC01691	lncRNA
ENSG00000225151	15	chr15	84196642	84197115	474	*	+	default-38567	110.4	49.5	2.23	9.16e-14	Exon (ENST00000560634/ENSG00000259726, exon 5 of 7)	15	84200961	84204516	3556	2	ENST00000558526	7401	GOLGA2P7	transcribed_unprocessed_pseudogene
ENSG00000225151	15	chr15	84197291	84197459	169	*	+	default-38568	86.8	41	2.12	6.05e-10	Exon (ENST00000560634/ENSG00000259726, exon 7 of 7)	15	84200961	84204516	3556	2	ENST00000558526	7057	GOLGA2P7	transcribed_unprocessed_pseudogene
ENSG00000225293	22	chr22	16305663	16305831	169	*	+	default-81401	55.7	24	2.32	4.21e-08	Distal Intergenic	22	16387694	16390887	3194	1	ENST00000399687	-81863	ABCD1P4	unprocessed_pseudogene
ENSG00000225293	22	chr22	16355380	16355548	169	*	+	default-81445	420.9	173	2.43	1.01e-56	Distal Intergenic	22	16387694	16390887	3194	1	ENST00000399687	-32146	ABCD1P4	unprocessed_pseudogene
ENSG00000225901	9	chr9	80565654	80565865	212	*	+	default-121924	196.6	47.5	4.14	2.61e-58	Promoter (<=1kb)	9	80565032	80565962	931	2	ENST00000422293	97	MTND2P9	unprocessed_pseudogene
ENSG00000226089	6	chr6	81365558	81365726	169	*	+	default-104093	51.4	24.5	2.1	1.94e-06	Distal Intergenic	6	81527102	81534913	7812	2	ENST00000435858	169187	AL122017.1	lncRNA
ENSG00000226259	5	chr5	70400866	70401874	1009	*	+	default-98276	138.9	66.5	2.09	1.29e-14	Distal Intergenic	5	70415352	70447526	32175	1	ENST00000508065	-13478	GTF2H2B	transcribed_unprocessed_pseudogene
ENSG00000227195	20	chr20	26471365	26471533	169	*	+	default-71718	49.4	22.5	2.2	9.03e-07	Distal Intergenic	20	26187635	26251526	63892	2	ENST00000601119	-219839	MIR663AHG	lncRNA
ENSG00000227195	20	chr20	26472592	26473064	473	*	+	default-71720	51.7	19	2.72	9.31e-10	Distal Intergenic	20	26187635	26251526	63892	2	ENST00000601119	-221066	MIR663AHG	lncRNA
ENSG00000227195	20	chr20	26502137	26502305	169	*	+	default-71740	162	49	3.31	3.95e-37	Distal Intergenic	20	26187635	26251526	63892	2	ENST00000601119	-250611	MIR663AHG	lncRNA
ENSG00000227195	20	chr20	26552460	26552628	169	*	+	default-71774	100.6	46	2.19	3.88e-12	Distal Intergenic	20	26187635	26251526	63892	2	ENST00000601119	-300934	MIR663AHG	lncRNA
ENSG00000227195	20	chr20	26471770	26472062	293	*	+	default-71719	76	18.5	4.11	5.36e-23	Distal Intergenic	20	26187635	26251526	63892	2	ENST00000601119	-220244	MIR663AHG	lncRNA
ENSG00000227195	20	chr20	26562852	26563166	315	*	+	default-71787	150.2	74.5	2.02	1.01e-14	Distal Intergenic	20	26187635	26251526	63892	2	ENST00000601119	-311326	MIR663AHG	lncRNA
ENSG00000227195	20	chr20	26689608	26689906	299	*	+	default-71887	67.2	29.5	2.28	2.23e-09	Distal Intergenic	20	26187635	26251526	63892	2	ENST00000601119	-438082	MIR663AHG	lncRNA
ENSG00000227195	20	chr20	26716767	26716935	169	*	+	default-71912	38.1	14	2.72	8.79e-08	Distal Intergenic	20	26187635	26251526	63892	2	ENST00000601119	-465241	MIR663AHG	lncRNA
ENSG00000227195	20	chr20	26717284	26717452	169	*	+	default-71913	38.1	16.5	2.31	4.11e-06	Distal Intergenic	20	26187635	26251526	63892	2	ENST00000601119	-465758	MIR663AHG	lncRNA
ENSG00000227195	20	chr20	26760796	26760964	169	*	+	default-71953	29.3	11.5	2.55	1.06e-05	Distal Intergenic	20	26187635	26251526	63892	2	ENST00000601119	-509270	MIR663AHG	lncRNA
ENSG00000227195	20	chr20	26765735	26765903	169	*	+	default-71958	163.3	66.5	2.46	1.45e-23	Distal Intergenic	20	26187635	26251526	63892	2	ENST00000601119	-514209	MIR663AHG	lncRNA
ENSG00000227195	20	chr20	26813518	26813813	296	*	+	default-72003	90.3	37	2.44	1.32e-13	Distal Intergenic	20	26187635	26251526	63892	2	ENST00000601119	-561992	MIR663AHG	lncRNA
ENSG00000227195	20	chr20	26850536	26850704	169	*	+	default-72024	14	3	4.68	3.4e-06	Distal Intergenic	20	26187635	26251526	63892	2	ENST00000601119	-599010	MIR663AHG	lncRNA
ENSG00000227195	20	chr20	26901681	26901849	169	*	+	default-72065	10.5	0.5	21.07	1.63e-10	Distal Intergenic	20	26187635	26251526	63892	2	ENST00000601119	-650155	MIR663AHG	lncRNA
ENSG00000227195	20	chr20	26912726	26912894	169	*	+	default-72070	35.9	8	4.48	1.69e-12	Distal Intergenic	20	26187635	26251526	63892	2	ENST00000601119	-661200	MIR663AHG	lncRNA
ENSG00000227195	20	chr20	26920572	26920740	169	*	+	default-72075	65	24.5	2.65	2.32e-11	Distal Intergenic	20	26187635	26251526	63892	2	ENST00000601119	-669046	MIR663AHG	lncRNA
ENSG00000227195	20	chr20	26942680	26942848	169	*	+	default-72087	44.1	3	14.71	1.98e-35	Distal Intergenic	20	26187635	26251526	63892	2	ENST00000601119	-691154	MIR663AHG	lncRNA
ENSG00000227195	20	chr20	26951994	26952162	169	*	+	default-72091	74	26.5	2.79	8.48e-14	Distal Intergenic	20	26187635	26251526	63892	2	ENST00000601119	-700468	MIR663AHG	lncRNA
ENSG00000227195	20	chr20	26961196	26961406	211	*	+	default-72099	88.5	42.5	2.08	7.09e-10	Distal Intergenic	20	26187635	26251526	63892	2	ENST00000601119	-709670	MIR663AHG	lncRNA
ENSG00000227195	20	chr20	26965266	26965478	213	*	+	default-72102	23.3	3.5	6.66	4.46e-12	Distal Intergenic	20	26187635	26251526	63892	2	ENST00000601119	-713740	MIR663AHG	lncRNA
ENSG00000227195	20	chr20	27011311	27011479	169	*	+	default-72141	89.3	24.5	3.64	8.23e-24	Distal Intergenic	20	26187635	26251526	63892	2	ENST00000601119	-759785	MIR663AHG	lncRNA
ENSG00000227195	20	chr20	27047222	27047390	169	*	+	default-72171	109.4	45	2.43	5.3e-16	Distal Intergenic	20	26187635	26251526	63892	2	ENST00000601119	-795696	MIR663AHG	lncRNA
ENSG00000227195	20	chr20	27047729	27047897	169	*	+	default-72172	108.3	51	2.12	2.62e-12	Distal Intergenic	20	26187635	26251526	63892	2	ENST00000601119	-796203	MIR663AHG	lncRNA
ENSG00000227195	20	chr20	27056373	27056541	169	*	+	default-72179	74.7	20.5	3.65	6.1e-20	Distal Intergenic	20	26187635	26251526	63892	2	ENST00000601119	-804847	MIR663AHG	lncRNA
ENSG00000227195	20	chr20	27077299	27077467	169	*	+	default-72195	123.6	49	2.52	5.57e-19	Distal Intergenic	20	26187635	26251526	63892	2	ENST00000601119	-825773	MIR663AHG	lncRNA
ENSG00000227195	20	chr20	27115858	27116026	169	*	+	default-72225	26.8	11	2.44	8.21e-05	Distal Intergenic	20	26187635	26251526	63892	2	ENST00000601119	-864332	MIR663AHG	lncRNA
ENSG00000227195	20	chr20	27120141	27120309	169	*	+	default-72229	47.2	13.5	3.49	9.82e-13	Distal Intergenic	20	26187635	26251526	63892	2	ENST00000601119	-868615	MIR663AHG	lncRNA
ENSG00000227195	20	chr20	27120961	27121129	169	*	+	default-72230	47.2	16.5	2.86	6.67e-10	Distal Intergenic	20	26187635	26251526	63892	2	ENST00000601119	-869435	MIR663AHG	lncRNA
ENSG00000227195	20	chr20	27148670	27148838	169	*	+	default-72241	18.8	5	3.76	5.42e-06	Distal Intergenic	20	26187635	26251526	63892	2	ENST00000601119	-897144	MIR663AHG	lncRNA
ENSG00000227195	20	chr20	27153598	27153766	169	*	+	default-72244	13.8	3.5	3.94	7.6e-05	Distal Intergenic	20	26187635	26251526	63892	2	ENST00000601119	-902072	MIR663AHG	lncRNA
ENSG00000227195	20	chr20	27168712	27168880	169	*	+	default-72257	144	65.5	2.2	8.95e-17	Distal Intergenic	20	26187635	26251526	63892	2	ENST00000601119	-917186	MIR663AHG	lncRNA
ENSG00000227195	20	chr20	27175339	27175507	169	*	+	default-72264	64.5	28	2.3	3.94e-09	Distal Intergenic	20	26187635	26251526	63892	2	ENST00000601119	-923813	MIR663AHG	lncRNA
ENSG00000227195	20	chr20	27188778	27188946	169	*	+	default-72275	20.1	6	3.34	5.18e-06	Distal Intergenic	20	26187635	26251526	63892	2	ENST00000601119	-937252	MIR663AHG	lncRNA
ENSG00000227195	20	chr20	27194913	27195081	169	*	+	default-72279	28.8	10.5	2.75	5.5e-06	Distal Intergenic	20	26187635	26251526	63892	2	ENST00000601119	-943387	MIR663AHG	lncRNA
ENSG00000227195	20	chr20	27195760	27195928	169	*	+	default-72280	28.8	7	4.12	1.81e-09	Distal Intergenic	20	26187635	26251526	63892	2	ENST00000601119	-944234	MIR663AHG	lncRNA
ENSG00000227195	20	chr20	27217203	27217681	479	*	+	default-72294	83.8	40	2.09	1.91e-09	Distal Intergenic	20	26187635	26251526	63892	2	ENST00000601119	-965677	MIR663AHG	lncRNA
ENSG00000227195	20	chr20	27226540	27226708	169	*	+	default-72301	48.4	13	3.72	7.28e-14	Distal Intergenic	20	26187635	26251526	63892	2	ENST00000601119	-975014	MIR663AHG	lncRNA
ENSG00000227195	20	chr20	27231274	27231442	169	*	+	default-72304	16.6	3	5.52	1.24e-07	Distal Intergenic	20	26187635	26251526	63892	2	ENST00000601119	-979748	MIR663AHG	lncRNA
ENSG00000227195	20	chr20	27233691	27233859	169	*	+	default-72305	81.3	18	4.51	1.6e-27	Distal Intergenic	20	26187635	26251526	63892	2	ENST00000601119	-982165	MIR663AHG	lncRNA
ENSG00000227195	20	chr20	27234033	27234331	299	*	+	default-72306	84.8	23	3.69	1.03e-22	Distal Intergenic	20	26187635	26251526	63892	2	ENST00000601119	-982507	MIR663AHG	lncRNA
ENSG00000227195	20	chr20	27234685	27234853	169	*	+	default-72307	82	17	4.82	8.63e-30	Distal Intergenic	20	26187635	26251526	63892	2	ENST00000601119	-983159	MIR663AHG	lncRNA
ENSG00000227195	20	chr20	27263931	27264141	211	*	+	default-72331	116.1	50	2.32	1.19e-15	Distal Intergenic	20	26187635	26251526	63892	2	ENST00000601119	-1012405	MIR663AHG	lncRNA
ENSG00000227195	20	chr20	27264420	27264630	211	*	+	default-72332	116.1	52	2.23	1.57e-14	Distal Intergenic	20	26187635	26251526	63892	2	ENST00000601119	-1012894	MIR663AHG	lncRNA
ENSG00000227195	20	chr20	27269527	27269695	169	*	+	default-72333	19.3	6.5	2.97	5.05e-05	Distal Intergenic	20	26187635	26251526	63892	2	ENST00000601119	-1018001	MIR663AHG	lncRNA
ENSG00000227195	20	chr20	26562490	26562658	169	*	+	default-71786	92.3	46	2.01	1.56e-09	Distal Intergenic	20	26187635	26251526	63892	2	ENST00000601119	-310964	MIR663AHG	lncRNA
ENSG00000227195	20	chr20	27278849	27279060	212	*	+	default-72340	50.4	12	4.2	2.4e-16	Distal Intergenic	20	26187635	26251526	63892	2	ENST00000601119	-1027323	MIR663AHG	lncRNA
ENSG00000227195	20	chr20	27281079	27281247	169	*	+	default-72341	12.5	1	12.54	8.32e-10	Distal Intergenic	20	26187635	26251526	63892	2	ENST00000601119	-1029553	MIR663AHG	lncRNA
ENSG00000227195	20	chr20	27321815	27321983	169	*	+	default-72373	16.3	2.5	6.52	1.07e-08	Distal Intergenic	20	26187635	26251526	63892	2	ENST00000601119	-1070289	MIR663AHG	lncRNA
ENSG00000227195	20	chr20	27323901	27324069	169	*	+	default-72375	117.6	55	2.14	2.55e-13	Distal Intergenic	20	26187635	26251526	63892	2	ENST00000601119	-1072375	MIR663AHG	lncRNA
ENSG00000227195	20	chr20	27335582	27335750	169	*	+	default-72381	73.2	28	2.62	1.09e-12	Distal Intergenic	20	26187635	26251526	63892	2	ENST00000601119	-1084056	MIR663AHG	lncRNA
ENSG00000227195	20	chr20	27338998	27339489	492	*	+	default-72383	42.6	17	2.51	2.31e-07	Distal Intergenic	20	26187635	26251526	63892	2	ENST00000601119	-1087472	MIR663AHG	lncRNA
ENSG00000227195	20	chr20	27339672	27339840	169	*	+	default-72384	42.6	13.5	3.16	4.22e-10	Distal Intergenic	20	26187635	26251526	63892	2	ENST00000601119	-1088146	MIR663AHG	lncRNA
ENSG00000227195	20	chr20	27358395	27358563	169	*	+	default-72395	45.6	14.5	3.15	1.12e-10	Distal Intergenic	20	26187635	26251526	63892	2	ENST00000601119	-1106869	MIR663AHG	lncRNA
ENSG00000227195	20	chr20	27358879	27359047	169	*	+	default-72396	45.6	12.5	3.65	9.79e-13	Distal Intergenic	20	26187635	26251526	63892	2	ENST00000601119	-1107353	MIR663AHG	lncRNA
ENSG00000227195	20	chr20	27371789	27371957	169	*	+	default-72403	29.8	5	5.97	1.7e-13	Distal Intergenic	20	26187635	26251526	63892	2	ENST00000601119	-1120263	MIR663AHG	lncRNA
ENSG00000227195	20	chr20	27372672	27372840	169	*	+	default-72404	54.7	7.5	7.29	4.97e-28	Distal Intergenic	20	26187635	26251526	63892	2	ENST00000601119	-1121146	MIR663AHG	lncRNA
ENSG00000227195	20	chr20	27373158	27373326	169	*	+	default-72405	57.4	6	9.57	1.54e-35	Distal Intergenic	20	26187635	26251526	63892	2	ENST00000601119	-1121632	MIR663AHG	lncRNA
ENSG00000227195	20	chr20	27374009	27374177	169	*	+	default-72406	41.6	3.5	11.9	2e-29	Distal Intergenic	20	26187635	26251526	63892	2	ENST00000601119	-1122483	MIR663AHG	lncRNA
ENSG00000227195	20	chr20	27380139	27380307	169	*	+	default-72409	14	0.5	28.09	4.25e-16	Distal Intergenic	20	26187635	26251526	63892	2	ENST00000601119	-1128613	MIR663AHG	lncRNA
ENSG00000227195	20	chr20	27381293	27381461	169	*	+	default-72410	13	0.5	26.08	1.19e-14	Distal Intergenic	20	26187635	26251526	63892	2	ENST00000601119	-1129767	MIR663AHG	lncRNA
ENSG00000227195	20	chr20	27383383	27383551	169	*	+	default-72411	10.8	1	10.78	1.11e-07	Distal Intergenic	20	26187635	26251526	63892	2	ENST00000601119	-1131857	MIR663AHG	lncRNA
ENSG00000227195	20	chr20	27394418	27394586	169	*	+	default-72421	91	38	2.4	2.27e-13	Distal Intergenic	20	26187635	26251526	63892	2	ENST00000601119	-1142892	MIR663AHG	lncRNA
ENSG00000227195	20	chr20	27395272	27395599	328	*	+	default-72422	103.6	33	3.14	1.76e-22	Distal Intergenic	20	26187635	26251526	63892	2	ENST00000601119	-1143746	MIR663AHG	lncRNA
ENSG00000227195	20	chr20	27426730	27426898	169	*	+	default-72442	36.4	7	5.2	8.01e-15	Distal Intergenic	20	26187635	26251526	63892	2	ENST00000601119	-1175204	MIR663AHG	lncRNA
ENSG00000227195	20	chr20	27272939	27273107	169	*	+	default-72336	136.7	62.5	2.19	6.24e-16	Distal Intergenic	20	26187635	26251526	63892	2	ENST00000601119	-1021413	MIR663AHG	lncRNA
ENSG00000228166	9	chr9	5093206	5093374	169	*	+	default-117483	133.9	30	4.46	2.32e-43	Promoter (<=1kb)	9	5094139	5095014	876	1	ENST00000456661	-765	MTND1P11	unprocessed_pseudogene
ENSG00000228166	9	chr9	5093711	5093966	256	*	+	default-117484	129.4	34	3.81	1.7e-35	Promoter (<=1kb)	9	5094139	5095014	876	1	ENST00000456661	-173	MTND1P11	unprocessed_pseudogene
ENSG00000228930	21	chr21	45376178	45376389	212	*	+	default-78701	100.1	40	2.5	1.21e-15	Promoter (<=1kb)	21	45376191	45376382	192	2	ENST00000429327	0	MTCO1P3	processed_pseudogene
ENSG00000228995	20	chr20	57358508	57359280	773	*	+	default-75114	257.3	58.5	4.4	3.32e-81	Promoter (<=1kb)	20	57357426	57358369	944	2	ENST00000453775	-139	MTND1P9	processed_pseudogene
ENSG00000229119	5	chr5	166530361	166530529	169	*	+	default-100365	72	31.5	2.29	1.04e-09	Distal Intergenic	5	166382305	166382599	295	1	ENST00000518938	148056	AC026403.1	processed_pseudogene
ENSG00000229485	10	chr10	40550968	40551136	169	*	+	default-11307	76.2	30.5	2.5	3.18e-12	Distal Intergenic	10	42149310	42149549	240	2	ENST00000446298	1598413	KSR1P1	processed_pseudogene
ENSG00000229485	10	chr10	40743494	40743662	169	*	+	default-11433	15.3	1	15.3	3e-13	Distal Intergenic	10	42149310	42149549	240	2	ENST00000446298	1405887	KSR1P1	processed_pseudogene
ENSG00000229485	10	chr10	40815845	40816013	169	*	+	default-11487	84.3	27	3.12	1.42e-18	Distal Intergenic	10	42149310	42149549	240	2	ENST00000446298	1333536	KSR1P1	processed_pseudogene
ENSG00000229485	10	chr10	40816310	40816478	169	*	+	default-11488	95.1	33	2.88	1.24e-18	Distal Intergenic	10	42149310	42149549	240	2	ENST00000446298	1333071	KSR1P1	processed_pseudogene
ENSG00000229485	10	chr10	40717989	40718157	169	*	+	default-11418	45.6	14.5	3.15	1.12e-10	Distal Intergenic	10	42149310	42149549	240	2	ENST00000446298	1431392	KSR1P1	processed_pseudogene
ENSG00000229485	10	chr10	40912967	40913180	214	*	+	default-11550	27.1	0.5	54.17	4.15e-37	Distal Intergenic	10	42149310	42149549	240	2	ENST00000446298	1236369	KSR1P1	processed_pseudogene
ENSG00000229485	10	chr10	41124287	41124455	169	*	+	default-11697	19.8	5.5	3.6	5.37e-06	Distal Intergenic	10	42149310	42149549	240	2	ENST00000446298	1025094	KSR1P1	processed_pseudogene
ENSG00000229485	10	chr10	41187466	41187634	169	*	+	default-11727	37.4	17	2.2	1.8e-05	Distal Intergenic	10	42149310	42149549	240	2	ENST00000446298	961915	KSR1P1	processed_pseudogene
ENSG00000229485	10	chr10	41207730	41208378	649	*	+	default-11741	88.8	32.5	2.73	7.22e-16	Distal Intergenic	10	42149310	42149549	240	2	ENST00000446298	941171	KSR1P1	processed_pseudogene
ENSG00000229485	10	chr10	41211221	41211389	169	*	+	default-11743	18.3	4	4.58	2.48e-07	Distal Intergenic	10	42149310	42149549	240	2	ENST00000446298	938160	KSR1P1	processed_pseudogene
ENSG00000229485	10	chr10	41222909	41223077	169	*	+	default-11750	30.6	3	10.2	4.28e-20	Distal Intergenic	10	42149310	42149549	240	2	ENST00000446298	926472	KSR1P1	processed_pseudogene
ENSG00000229485	10	chr10	41274641	41275062	422	*	+	default-11783	155.2	69.5	2.23	7.91e-19	Distal Intergenic	10	42149310	42149549	240	2	ENST00000446298	874487	KSR1P1	processed_pseudogene
ENSG00000229485	10	chr10	41488455	41488623	169	*	+	default-11901	35.9	11	3.26	6.51e-09	Distal Intergenic	10	42149310	42149549	240	2	ENST00000446298	660926	KSR1P1	processed_pseudogene
ENSG00000229485	10	chr10	41542481	41542649	169	*	+	default-11944	40.4	20	2.02	5.32e-05	Distal Intergenic	10	42149310	42149549	240	2	ENST00000446298	606900	KSR1P1	processed_pseudogene
ENSG00000229485	10	chr10	40857105	40857448	344	*	+	default-11520	46.6	14.5	3.22	3.5e-11	Distal Intergenic	10	42149310	42149549	240	2	ENST00000446298	1292101	KSR1P1	processed_pseudogene
ENSG00000229604	2	chr2	87824809	87825440	632	*	+	default-65434	6164.5	47	131.16	0	Promoter (<=1kb)	2	87824942	87825143	202	1	ENST00000435212	0	MTATP8P2	processed_pseudogene
ENSG00000229792	13	chr13	109424084	109424407	324	*	+	default-30412	13514.1	2355.5	5.74	0	Distal Intergenic	13	109400696	109401641	946	1	ENST00000439008	23388	LINC00399	lncRNA
ENSG00000230104	2	chr2	172650405	172650573	169	*	+	default-69408	59.9	28.5	2.1	3.9e-07	Distal Intergenic	2	172674212	172674898	687	2	ENST00000455767	24325	AC018712.1	processed_pseudogene
ENSG00000230158	2	chr2	117023474	117023776	303	*	+	default-68332	212.9	43	4.95	1.1e-75	Promoter (<=1kb)	2	117023918	117024867	950	1	ENST00000435623	-142	MTND1P28	unprocessed_pseudogene
ENSG00000230252	7	chr7	64111451	64111722	272	*	+	default-109812	96.6	37	2.61	4.89e-16	Promoter (<=1kb)	7	64110547	64111550	1004	2	ENST00000445034	0	MTND2P4	unprocessed_pseudogene
ENSG00000231079	2	chr2	148881657	148881921	265	*	+	default-69013	2456.9	402.5	6.1	0	Intron (ENST00000435030/ENSG00000168280, intron 1 of 25)	2	148883523	148885577	2055	2	ENST00000608822	3656	AC105402.3	lncRNA
ENSG00000231419	7	chr7	159034625	159034793	169	*	+	default-113132	64.2	30.5	2.11	8.24e-08	Exon (ENST00000262178/ENSG00000106018, exon 9 of 13)	7	159017408	159030195	12788	1	ENST00000413238	17217	LINC00689	lncRNA
ENSG00000231934	20	chr20	30369360	30369621	262	*	+	default-73721	111.9	55	2.03	2.18e-11	Distal Intergenic	20	30331080	30361730	30651	2	ENST00000432067	-7630	FAM242A	lncRNA
ENSG00000232631	2	chr2	211775918	211776234	317	*	+	default-70187	129.7	47	2.76	6.11e-23	Promoter (<=1kb)	2	211777206	211777856	651	1	ENST00000422990	-972	MTND2P23	processed_pseudogene
ENSG00000232982	2	chr2	155263752	155264213	462	*	+	default-69096	335.1	44.5	7.53	7.47e-170	Promoter (<=1kb)	2	155263458	155263724	267	2	ENST00000431457	-28	MTCO1P45	processed_pseudogene
ENSG00000233236	21	chr21	20157853	20158071	219	*	+	default-78144	53.7	26.5	2.03	3.79e-06	Distal Intergenic	21	20256752	20258820	2069	2	ENST00000436373	100749	LINC02573	lncRNA
ENSG00000233424	9	chr9	42725594	42725906	313	*	+	default-118923	61.9	28	2.21	4.65e-08	Distal Intergenic	9	42707800	42714539	6740	1	ENST00000439824	17794	BX664718.1	lncRNA
ENSG00000233445	2	chr2	233724690	233724858	169	*	+	default-70743	89	41.5	2.15	1.07e-10	Promoter (2-3kb)	2	233721522	233722065	544	2	ENST00000417593	-2625	RPL17P11	processed_pseudogene
ENSG00000233595	1	chr1	50017203	50017413	211	*	+	default-2835	116.1	21.5	5.4	6.07e-46	Promoter (<=1kb)	1	50017092	50017503	412	1	ENST00000438595	111	MTND2P29	processed_pseudogene
ENSG00000233614	16	chr16	14174	14694	521	*	+	default-39048	108.3	48	2.26	7.17e-14	Promoter (2-3kb)	16	11861	13351	1491	1	ENST00000430178	2313	DDX11L10	transcribed_unprocessed_pseudogene
ENSG00000233765	9	chr9	66233108	66233276	169	*	+	default-121501	92	45	2.05	5.51e-10	Distal Intergenic	9	66253424	66254464	1041	2	ENST00000417001	21188	AL591479.1	unprocessed_pseudogene
ENSG00000233832	10	chr10	38835781	38836264	484	*	+	default-10660	151	75	2.01	1.68e-14	Distal Intergenic	10	38783004	38783108	105	1	ENST00000427864	52777	AL590623.1	processed_pseudogene
ENSG00000233832	10	chr10	38853262	38853430	169	*	+	default-10672	140.2	65.5	2.14	9.28e-16	Distal Intergenic	10	38783004	38783108	105	1	ENST00000427864	70258	AL590623.1	processed_pseudogene
ENSG00000233832	10	chr10	38858801	38859065	265	*	+	default-10677	143.5	68.5	2.09	2.8e-15	Distal Intergenic	10	38783004	38783108	105	1	ENST00000427864	75797	AL590623.1	processed_pseudogene
ENSG00000233832	10	chr10	40029786	40030003	218	*	+	default-10930	44.6	20	2.23	2.42e-06	Distal Intergenic	10	38783004	38783108	105	1	ENST00000427864	1246782	AL590623.1	processed_pseudogene
ENSG00000233832	10	chr10	40094909	40095120	212	*	+	default-10981	52.4	21.5	2.44	1.84e-08	Distal Intergenic	10	38783004	38783108	105	1	ENST00000427864	1311905	AL590623.1	processed_pseudogene
ENSG00000233832	10	chr10	38882079	38882247	169	*	+	default-10694	58.4	22.5	2.6	3.09e-10	Distal Intergenic	10	38783004	38783108	105	1	ENST00000427864	99075	AL590623.1	processed_pseudogene
ENSG00000233918	7	chr7	60066667	60067262	596	*	+	default-109035	66.2	28	2.36	7.05e-10	Distal Intergenic	7	62275361	62275678	318	2	ENST00000454392	2208416	AC128676.1	processed_pseudogene
ENSG00000233918	7	chr7	60151274	60151562	289	*	+	default-109091	19.6	6.5	3.01	5.05e-05	Distal Intergenic	7	62275361	62275678	318	2	ENST00000454392	2124116	AC128676.1	processed_pseudogene
ENSG00000233918	7	chr7	60153296	60153464	169	*	+	default-109092	51.4	9.5	5.41	4.31e-21	Distal Intergenic	7	62275361	62275678	318	2	ENST00000454392	2122214	AC128676.1	processed_pseudogene
ENSG00000233918	7	chr7	60153654	60153822	169	*	+	default-109093	51.4	9	5.71	4.46e-22	Distal Intergenic	7	62275361	62275678	318	2	ENST00000454392	2121856	AC128676.1	processed_pseudogene
ENSG00000233918	7	chr7	60154131	60154299	169	*	+	default-109094	51.4	7	7.34	8.55e-27	Distal Intergenic	7	62275361	62275678	318	2	ENST00000454392	2121379	AC128676.1	processed_pseudogene
ENSG00000233918	7	chr7	60168865	60169122	258	*	+	default-109101	34.1	9	3.79	1.56e-10	Distal Intergenic	7	62275361	62275678	318	2	ENST00000454392	2106556	AC128676.1	processed_pseudogene
ENSG00000233918	7	chr7	60197082	60197250	169	*	+	default-109115	31.1	11	2.83	5.9e-07	Distal Intergenic	7	62275361	62275678	318	2	ENST00000454392	2078428	AC128676.1	processed_pseudogene
ENSG00000233918	7	chr7	60205609	60205777	169	*	+	default-109118	34.6	12.5	2.77	3.84e-07	Distal Intergenic	7	62275361	62275678	318	2	ENST00000454392	2069901	AC128676.1	processed_pseudogene
ENSG00000233918	7	chr7	60206433	60206601	169	*	+	default-109119	34.6	13	2.66	9.03e-07	Distal Intergenic	7	62275361	62275678	318	2	ENST00000454392	2069077	AC128676.1	processed_pseudogene
ENSG00000233918	7	chr7	60237792	60237960	169	*	+	default-109137	39.4	14	2.81	3.12e-08	Distal Intergenic	7	62275361	62275678	318	2	ENST00000454392	2037718	AC128676.1	processed_pseudogene
ENSG00000233918	7	chr7	60245459	60245627	169	*	+	default-109142	36.9	17.5	2.11	7.06e-05	Distal Intergenic	7	62275361	62275678	318	2	ENST00000454392	2030051	AC128676.1	processed_pseudogene
ENSG00000233918	7	chr7	60287529	60287697	169	*	+	default-109169	10	1.5	6.69	4.1e-06	Distal Intergenic	7	62275361	62275678	318	2	ENST00000454392	1987981	AC128676.1	processed_pseudogene
ENSG00000233918	7	chr7	60334024	60334192	169	*	+	default-109197	56.9	27	2.11	7.11e-07	Distal Intergenic	7	62275361	62275678	318	2	ENST00000454392	1941486	AC128676.1	processed_pseudogene
ENSG00000233918	7	chr7	60084474	60084642	169	*	+	default-109048	27.6	8	3.45	1.04e-07	Distal Intergenic	7	62275361	62275678	318	2	ENST00000454392	2191036	AC128676.1	processed_pseudogene
ENSG00000233918	7	chr7	60475962	60476130	169	*	+	default-109260	33.9	4	8.46	1.76e-19	Distal Intergenic	7	62275361	62275678	318	2	ENST00000454392	1799548	AC128676.1	processed_pseudogene
ENSG00000233918	7	chr7	60559583	60559751	169	*	+	default-109305	21.6	5.5	3.92	3.75e-07	Distal Intergenic	7	62275361	62275678	318	2	ENST00000454392	1715927	AC128676.1	processed_pseudogene
ENSG00000233918	7	chr7	60733056	60733360	305	*	+	default-109368	41.6	15.5	2.69	5.55e-08	Distal Intergenic	7	62275361	62275678	318	2	ENST00000454392	1542318	AC128676.1	processed_pseudogene
ENSG00000233918	7	chr7	60768107	60768275	169	*	+	default-109379	29.8	7	4.26	4.32e-10	Distal Intergenic	7	62275361	62275678	318	2	ENST00000454392	1507403	AC128676.1	processed_pseudogene
ENSG00000233918	7	chr7	61510533	61510701	169	*	+	default-109607	43.9	19.5	2.25	2.95e-06	Distal Intergenic	7	62275361	62275678	318	2	ENST00000454392	764977	AC128676.1	processed_pseudogene
ENSG00000233918	7	chr7	60475088	60475256	169	*	+	default-109259	24.8	7.5	3.31	1.27e-06	Distal Intergenic	7	62275361	62275678	318	2	ENST00000454392	1800422	AC128676.1	processed_pseudogene
ENSG00000234471	7	chr7	452003	452171	169	*	+	default-105969	50.7	21.5	2.36	1.08e-07	Distal Intergenic	7	484107	496118	12012	2	ENST00000434541	43947	AC147651.3	lncRNA
ENSG00000234939	2	chr2	131385493	131385705	213	*	+	default-68757	78	33.5	2.33	3.87e-11	Promoter (<=1kb)	2	131384461	131385490	1030	2	ENST00000419962	-3	MTND2P18	unprocessed_pseudogene
ENSG00000235275	5	chr5	123760957	123761616	660	*	+	default-99258	457.5	47.5	9.63	6.75e-274	Distal Intergenic	5	123636110	123637403	1294	1	ENST00000510337	124847	KRT18P16	processed_pseudogene
ENSG00000236485	2	chr2	132011338	132011506	169	*	+	default-68794	103.1	47	2.19	1.19e-12	Distal Intergenic	2	131983937	131994161	10225	2	ENST00000419784	-17177	LINC01945	lncRNA
ENSG00000237055	2	chr2	94898987	94899337	351	*	+	default-67682	123.4	52	2.37	4.32e-17	Promoter (1-2kb)	2	94899566	94900661	1096	2	ENST00000448024	1324	MTCO1P48	processed_pseudogene
ENSG00000237309	7	chr7	57186040	57186488	449	*	+	default-107509	248.5	23	10.81	1.11e-160	Promoter (<=1kb)	7	57186412	57187441	1030	1	ENST00000455337	0	MTND2P6	unprocessed_pseudogene
ENSG00000237610	11	chr11	52734115	52734283	169	*	+	default-17203	24.1	5	4.82	8.07e-10	Distal Intergenic	11	54591480	54592409	930	1	ENST00000330155	-1857197	OR4C50P	unprocessed_pseudogene
ENSG00000237610	11	chr11	52925018	52925186	169	*	+	default-17385	62.5	30.5	2.05	3.67e-07	Distal Intergenic	11	54591480	54592409	930	1	ENST00000330155	-1666294	OR4C50P	unprocessed_pseudogene
ENSG00000237610	11	chr11	53234669	53234837	169	*	+	default-17674	64.5	28	2.3	3.94e-09	Distal Intergenic	11	54591480	54592409	930	1	ENST00000330155	-1356643	OR4C50P	unprocessed_pseudogene
ENSG00000237610	11	chr11	53292604	53292772	169	*	+	default-17723	47.7	13.5	3.53	9.82e-13	Distal Intergenic	11	54591480	54592409	930	1	ENST00000330155	-1298708	OR4C50P	unprocessed_pseudogene
ENSG00000237610	11	chr11	52834728	52834896	169	*	+	default-17296	80	28	2.86	8.72e-16	Distal Intergenic	11	54591480	54592409	930	1	ENST00000330155	-1756584	OR4C50P	unprocessed_pseudogene
ENSG00000237610	11	chr11	53557487	53557655	169	*	+	default-17938	72.7	29	2.51	1.34e-11	Distal Intergenic	11	54591480	54592409	930	1	ENST00000330155	-1033825	OR4C50P	unprocessed_pseudogene
ENSG00000237610	11	chr11	53560526	53560694	169	*	+	default-17942	211.9	92.5	2.29	3.82e-26	Distal Intergenic	11	54591480	54592409	930	1	ENST00000330155	-1030786	OR4C50P	unprocessed_pseudogene
ENSG00000237610	11	chr11	53653750	53654002	253	*	+	default-18027	39.1	19.5	2.01	6.53e-05	Distal Intergenic	11	54591480	54592409	930	1	ENST00000330155	-937478	OR4C50P	unprocessed_pseudogene
ENSG00000237610	11	chr11	53458109	53458401	293	*	+	default-17856	54.7	10	5.47	2.4e-22	Distal Intergenic	11	54591480	54592409	930	1	ENST00000330155	-1133079	OR4C50P	unprocessed_pseudogene
ENSG00000237610	11	chr11	53880740	53881009	270	*	+	default-18217	59.2	26.5	2.23	3.71e-08	Distal Intergenic	11	54591480	54592409	930	1	ENST00000330155	-710471	OR4C50P	unprocessed_pseudogene
ENSG00000237610	11	chr11	53982081	53982249	169	*	+	default-18297	26.3	5.5	4.79	2.25e-10	Distal Intergenic	11	54591480	54592409	930	1	ENST00000330155	-609231	OR4C50P	unprocessed_pseudogene
ENSG00000237610	11	chr11	54233399	54233567	169	*	+	default-18564	32.9	9	3.65	2.21e-09	Distal Intergenic	11	54591480	54592409	930	1	ENST00000330155	-357913	OR4C50P	unprocessed_pseudogene
ENSG00000237610	11	chr11	53862542	53862710	169	*	+	default-18204	28.3	8	3.54	2.93e-08	Distal Intergenic	11	54591480	54592409	930	1	ENST00000330155	-728770	OR4C50P	unprocessed_pseudogene
ENSG00000238901	8	chr8	122591637	122592109	473	*	+	default-116776	61.9	29.5	2.1	2.61e-07	Distal Intergenic	8	122671291	122671394	104	1	ENST00000459148	-79182	AC100872.1	snoRNA
ENSG00000239648	7	chr7	141805125	141805437	313	*	+	default-112400	178.1	48.5	3.67	2.19e-46	Promoter (<=1kb)	7	141803701	141804652	952	2	ENST00000484956	-473	MTND1P3	processed_pseudogene
ENSG00000239649	2	chr2	33767413	33767626	214	*	+	default-64148	225.5	33.5	6.73	3.59e-105	Intron (ENST00000366209/ENSG00000203386, intron 1 of 5)	2	33726061	33728207	2147	2	ENST00000474610	-39206	MYADML	transcribed_processed_pseudogene
ENSG00000240103	17	chr17	22526950	22527543	594	*	+	default-45915	175.1	39.5	4.43	2.04e-56	Promoter (<=1kb)	17	22527324	22529570	2247	1	ENST00000463573	0	AC132825.1	unprocessed_pseudogene
ENSG00000240156	3	chr3	70676339	70676507	169	*	+	default-85406	64.7	32	2.02	4.14e-07	Distal Intergenic	3	70751123	70751350	228	1	ENST00000490840	-74616	COX6CP6	processed_pseudogene
ENSG00000240215	9	chr9	33657128	33658226	1099	*	+	default-117931	1136.6	51	22.29	0	Distal Intergenic	9	33662166	33662663	498	1	ENST00000438417	-3940	TRBV25OR9-2	TR_V_pseudogene
ENSG00000240240	9	chr9	40270954	40271122	169	*	+	default-118450	74.2	33	2.25	5.85e-10	Promoter (2-3kb)	9	40273999	40284584	10586	1	ENST00000588568	-2877	BX664727.3	lncRNA
ENSG00000241220	3	chr3	153347877	153348093	217	*	+	default-88650	201.9	78	2.59	2.8e-31	Distal Intergenic	3	153357107	153374186	17080	1	ENST00000498457	-9014	AC078788.1	lncRNA
ENSG00000242752	17	chr17	19603036	19603516	481	*	+	default-45547	382	39.5	9.67	4.37e-229	Promoter (<=1kb)	17	19603274	19603345	72	2	ENST00000467595	0	NMTRQ-TTG12-1	unprocessed_pseudogene
ENSG00000243384	3	chr3	58568682	58568850	169	*	+	default-85274	56.2	25	2.25	6.64e-08	Intron (ENST00000360997/ENSG00000168309, intron 2 of 3)	3	58572744	58574319	1576	1	ENST00000472513	-3894	AC119424.1	lncRNA
ENSG00000243480	1	chr1	103621044	103621615	572	*	+	default-3775	150.5	56.5	2.66	5.19e-25	Promoter (<=1kb)	1	103621562	103625605	4044	1	ENST00000497748	0	AMY2A	protein_coding
ENSG00000249072	4	chr4	78008519	78008819	301	*	+	default-92906	522.9	45	11.62	0	Promoter (<=1kb)	4	78008512	78008688	177	2	ENST00000510231	0	AC114801.3	processed_pseudogene
ENSG00000249337	4	chr4	49783839	49784007	169	*	+	default-91188	130.2	61	2.13	1.15e-14	Distal Intergenic	4	49588772	49589529	758	1	ENST00000510539	195067	SNX18P25	processed_pseudogene
ENSG00000249337	4	chr4	49866666	49866834	169	*	+	default-91268	40.6	19.5	2.08	3.12e-05	Distal Intergenic	4	49588772	49589529	758	1	ENST00000510539	277894	SNX18P25	processed_pseudogene
ENSG00000249337	4	chr4	49905614	49905782	169	*	+	default-91305	59.7	13.5	4.42	6.23e-20	Distal Intergenic	4	49588772	49589529	758	1	ENST00000510539	316842	SNX18P25	processed_pseudogene
ENSG00000249337	4	chr4	49906435	49906784	350	*	+	default-91306	64.7	16	4.04	1.36e-19	Distal Intergenic	4	49588772	49589529	758	1	ENST00000510539	317663	SNX18P25	processed_pseudogene
ENSG00000249337	4	chr4	49936723	49936891	169	*	+	default-91326	10.5	0.5	21.07	1.63e-10	Distal Intergenic	4	49588772	49589529	758	1	ENST00000510539	347951	SNX18P25	processed_pseudogene
ENSG00000249337	4	chr4	49956714	49956882	169	*	+	default-91339	57.9	20.5	2.83	2.8e-11	Distal Intergenic	4	49588772	49589529	758	1	ENST00000510539	367942	SNX18P25	processed_pseudogene
ENSG00000249337	4	chr4	50013883	50014051	169	*	+	default-91382	102.8	20.5	5.02	1.02e-37	Distal Intergenic	4	49588772	49589529	758	1	ENST00000510539	425111	SNX18P25	processed_pseudogene
ENSG00000249337	4	chr4	50014741	50015041	301	*	+	default-91383	95.3	29.5	3.23	9.24e-22	Distal Intergenic	4	49588772	49589529	758	1	ENST00000510539	425969	SNX18P25	processed_pseudogene
ENSG00000249337	4	chr4	50017426	50017594	169	*	+	default-91384	60.2	23.5	2.56	2.22e-10	Distal Intergenic	4	49588772	49589529	758	1	ENST00000510539	428654	SNX18P25	processed_pseudogene
ENSG00000249337	4	chr4	50020349	50020648	300	*	+	default-91386	59.4	22.5	2.64	1.17e-10	Distal Intergenic	4	49588772	49589529	758	1	ENST00000510539	431577	SNX18P25	processed_pseudogene
ENSG00000249337	4	chr4	50074060	50074228	169	*	+	default-91431	113.9	51.5	2.21	9.51e-14	Distal Intergenic	4	49588772	49589529	758	1	ENST00000510539	485288	SNX18P25	processed_pseudogene
ENSG00000249337	4	chr4	50074411	50074579	169	*	+	default-91432	113.9	49	2.32	4.03e-15	Distal Intergenic	4	49588772	49589529	758	1	ENST00000510539	485639	SNX18P25	processed_pseudogene
ENSG00000249337	4	chr4	50101606	50101774	169	*	+	default-91451	36.1	17.5	2.06	7.06e-05	Distal Intergenic	4	49588772	49589529	758	1	ENST00000510539	512834	SNX18P25	processed_pseudogene
ENSG00000249337	4	chr4	50118257	50118425	169	*	+	default-91460	63.7	23.5	2.71	1.18e-11	Distal Intergenic	4	49588772	49589529	758	1	ENST00000510539	529485	SNX18P25	processed_pseudogene
ENSG00000249337	4	chr4	50154154	50154322	169	*	+	default-91487	50.9	20	2.55	1.25e-08	Distal Intergenic	4	49588772	49589529	758	1	ENST00000510539	565382	SNX18P25	processed_pseudogene
ENSG00000249337	4	chr4	50228131	50228299	169	*	+	default-91541	32.1	4	8.03	1.46e-18	Distal Intergenic	4	49588772	49589529	758	1	ENST00000510539	639359	SNX18P25	processed_pseudogene
ENSG00000249337	4	chr4	50229632	50229800	169	*	+	default-91543	131.7	59.5	2.21	8.94e-16	Distal Intergenic	4	49588772	49589529	758	1	ENST00000510539	640860	SNX18P25	processed_pseudogene
ENSG00000249337	4	chr4	50262975	50263143	169	*	+	default-91566	36.6	13	2.82	1.18e-07	Distal Intergenic	4	49588772	49589529	758	1	ENST00000510539	674203	SNX18P25	processed_pseudogene
ENSG00000249337	4	chr4	50275551	50275719	169	*	+	default-91572	45.1	13	3.47	3.52e-12	Distal Intergenic	4	49588772	49589529	758	1	ENST00000510539	686779	SNX18P25	processed_pseudogene
ENSG00000249337	4	chr4	50296292	50296460	169	*	+	default-91588	63	31	2.03	6.19e-07	Distal Intergenic	4	49588772	49589529	758	1	ENST00000510539	707520	SNX18P25	processed_pseudogene
ENSG00000249337	4	chr4	50304631	50305140	510	*	+	default-91592	49.9	22	2.27	4.87e-07	Distal Intergenic	4	49588772	49589529	758	1	ENST00000510539	715859	SNX18P25	processed_pseudogene
ENSG00000249337	4	chr4	50315364	50315532	169	*	+	default-91600	34.1	11	3.1	2.1e-08	Distal Intergenic	4	49588772	49589529	758	1	ENST00000510539	726592	SNX18P25	processed_pseudogene
ENSG00000249337	4	chr4	50331170	50331338	169	*	+	default-91611	64	16.5	3.88	2.33e-18	Distal Intergenic	4	49588772	49589529	758	1	ENST00000510539	742398	SNX18P25	processed_pseudogene
ENSG00000249337	4	chr4	50331829	50331997	169	*	+	default-91612	54.7	10	5.47	2.4e-22	Distal Intergenic	4	49588772	49589529	758	1	ENST00000510539	743057	SNX18P25	processed_pseudogene
ENSG00000249337	4	chr4	50332172	50332340	169	*	+	default-91613	48.4	10	4.84	4.59e-18	Distal Intergenic	4	49588772	49589529	758	1	ENST00000510539	743400	SNX18P25	processed_pseudogene
ENSG00000249337	4	chr4	50349873	50350041	169	*	+	default-91627	28.3	11	2.58	1.26e-05	Distal Intergenic	4	49588772	49589529	758	1	ENST00000510539	761101	SNX18P25	processed_pseudogene
ENSG00000249337	4	chr4	50359039	50359207	169	*	+	default-91635	58.4	22	2.66	1.36e-10	Distal Intergenic	4	49588772	49589529	758	1	ENST00000510539	770267	SNX18P25	processed_pseudogene
ENSG00000249337	4	chr4	50361597	50361765	169	*	+	default-91636	22.1	8	2.76	3.34e-05	Distal Intergenic	4	49588772	49589529	758	1	ENST00000510539	772825	SNX18P25	processed_pseudogene
ENSG00000249337	4	chr4	50373312	50373480	169	*	+	default-91643	31.4	9	3.48	7.93e-09	Distal Intergenic	4	49588772	49589529	758	1	ENST00000510539	784540	SNX18P25	processed_pseudogene
ENSG00000249337	4	chr4	50406983	50407151	169	*	+	default-91665	59.9	9.5	6.31	3.11e-27	Distal Intergenic	4	49588772	49589529	758	1	ENST00000510539	818211	SNX18P25	processed_pseudogene
ENSG00000249337	4	chr4	50407491	50407968	478	*	+	default-91666	59.9	16.5	3.63	4.6e-16	Distal Intergenic	4	49588772	49589529	758	1	ENST00000510539	818719	SNX18P25	processed_pseudogene
ENSG00000249337	4	chr4	50409526	50409694	169	*	+	default-91667	19.3	3.5	5.52	6.53e-09	Distal Intergenic	4	49588772	49589529	758	1	ENST00000510539	820754	SNX18P25	processed_pseudogene
ENSG00000249337	4	chr4	50411917	50412085	169	*	+	default-91668	18.6	5.5	3.37	1.89e-05	Distal Intergenic	4	49588772	49589529	758	1	ENST00000510539	823145	SNX18P25	processed_pseudogene
ENSG00000249337	4	chr4	50434524	50434692	169	*	+	default-91685	75.5	32	2.36	6.74e-11	Distal Intergenic	4	49588772	49589529	758	1	ENST00000510539	845752	SNX18P25	processed_pseudogene
ENSG00000249337	4	chr4	50435179	50435347	169	*	+	default-91686	49.9	10	4.99	9.32e-19	Distal Intergenic	4	49588772	49589529	758	1	ENST00000510539	846407	SNX18P25	processed_pseudogene
ENSG00000249337	4	chr4	50466153	50466321	169	*	+	default-91701	45.1	4.5	10.03	2.55e-29	Distal Intergenic	4	49588772	49589529	758	1	ENST00000510539	877381	SNX18P25	processed_pseudogene
ENSG00000249337	4	chr4	50474352	50474678	327	*	+	default-91709	37.1	14	2.65	2.42e-07	Distal Intergenic	4	49588772	49589529	758	1	ENST00000510539	885580	SNX18P25	processed_pseudogene
ENSG00000249337	4	chr4	50486870	50487038	169	*	+	default-91719	50.7	19	2.67	2.53e-09	Distal Intergenic	4	49588772	49589529	758	1	ENST00000510539	898098	SNX18P25	processed_pseudogene
ENSG00000249337	4	chr4	50487398	50487566	169	*	+	default-91720	76.2	7.5	10.17	1.04e-48	Distal Intergenic	4	49588772	49589529	758	1	ENST00000510539	898626	SNX18P25	processed_pseudogene
ENSG00000249337	4	chr4	50500837	50501005	169	*	+	default-91732	36.4	6.5	5.59	9.01e-16	Distal Intergenic	4	49588772	49589529	758	1	ENST00000510539	912065	SNX18P25	processed_pseudogene
ENSG00000249337	4	chr4	50501724	50501939	216	*	+	default-91733	38.6	12.5	3.09	5.02e-09	Distal Intergenic	4	49588772	49589529	758	1	ENST00000510539	912952	SNX18P25	processed_pseudogene
ENSG00000249337	4	chr4	50502852	50503020	169	*	+	default-91734	45.9	7.5	6.12	1.32e-20	Distal Intergenic	4	49588772	49589529	758	1	ENST00000510539	914080	SNX18P25	processed_pseudogene
ENSG00000249337	4	chr4	50503535	50503703	169	*	+	default-91735	43.6	11	3.97	2.22e-13	Distal Intergenic	4	49588772	49589529	758	1	ENST00000510539	914763	SNX18P25	processed_pseudogene
ENSG00000249337	4	chr4	50507310	50507478	169	*	+	default-91738	56.7	22.5	2.52	2.06e-09	Distal Intergenic	4	49588772	49589529	758	1	ENST00000510539	918538	SNX18P25	processed_pseudogene
ENSG00000249337	4	chr4	50507967	50508135	169	*	+	default-91739	62.5	19.5	3.2	1.5e-14	Distal Intergenic	4	49588772	49589529	758	1	ENST00000510539	919195	SNX18P25	processed_pseudogene
ENSG00000249337	4	chr4	50518515	50518683	169	*	+	default-91746	24.3	5	4.87	8.07e-10	Distal Intergenic	4	49588772	49589529	758	1	ENST00000510539	929743	SNX18P25	processed_pseudogene
ENSG00000249337	4	chr4	50523623	50523791	169	*	+	default-91751	135.4	63.5	2.13	4.34e-15	Distal Intergenic	4	49588772	49589529	758	1	ENST00000510539	934851	SNX18P25	processed_pseudogene
ENSG00000249337	4	chr4	50528546	50528714	169	*	+	default-91755	140.2	51.5	2.72	2.26e-24	Distal Intergenic	4	49588772	49589529	758	1	ENST00000510539	939774	SNX18P25	processed_pseudogene
ENSG00000249337	4	chr4	50559832	50560000	169	*	+	default-91775	45.4	12	3.78	2.53e-13	Distal Intergenic	4	49588772	49589529	758	1	ENST00000510539	971060	SNX18P25	processed_pseudogene
ENSG00000249337	4	chr4	50560507	50560717	211	*	+	default-91776	39.4	10	3.94	2.96e-12	Distal Intergenic	4	49588772	49589529	758	1	ENST00000510539	971735	SNX18P25	processed_pseudogene
ENSG00000249337	4	chr4	50565526	50565747	222	*	+	default-91778	60.4	23	2.63	9.95e-11	Distal Intergenic	4	49588772	49589529	758	1	ENST00000510539	976754	SNX18P25	processed_pseudogene
ENSG00000249337	4	chr4	50577866	50578034	169	*	+	default-91788	37.9	16.5	2.3	9.63e-06	Distal Intergenic	4	49588772	49589529	758	1	ENST00000510539	989094	SNX18P25	processed_pseudogene
ENSG00000249337	4	chr4	50580598	50580766	169	*	+	default-91790	17.3	4.5	3.85	5.27e-06	Distal Intergenic	4	49588772	49589529	758	1	ENST00000510539	991826	SNX18P25	processed_pseudogene
ENSG00000249337	4	chr4	50583821	50583989	169	*	+	default-91793	73.7	36.5	2.02	6.85e-08	Distal Intergenic	4	49588772	49589529	758	1	ENST00000510539	995049	SNX18P25	processed_pseudogene
ENSG00000249337	4	chr4	50584633	50584801	169	*	+	default-91794	59.2	25	2.37	5.13e-09	Distal Intergenic	4	49588772	49589529	758	1	ENST00000510539	995861	SNX18P25	processed_pseudogene
ENSG00000249337	4	chr4	50592310	50592478	169	*	+	default-91796	28.8	5.5	5.24	8.87e-12	Distal Intergenic	4	49588772	49589529	758	1	ENST00000510539	1003538	SNX18P25	processed_pseudogene
ENSG00000249337	4	chr4	50593322	50593490	169	*	+	default-91797	44.9	7	6.41	6.21e-21	Distal Intergenic	4	49588772	49589529	758	1	ENST00000510539	1004550	SNX18P25	processed_pseudogene
ENSG00000249337	4	chr4	50594000	50594168	169	*	+	default-91798	38.6	4	9.66	2.95e-24	Distal Intergenic	4	49588772	49589529	758	1	ENST00000510539	1005228	SNX18P25	processed_pseudogene
ENSG00000249337	4	chr4	50598257	50598425	169	*	+	default-91800	87	18.5	4.7	9.72e-31	Distal Intergenic	4	49588772	49589529	758	1	ENST00000510539	1009485	SNX18P25	processed_pseudogene
ENSG00000249337	4	chr4	50625153	50625321	169	*	+	default-91813	86.3	37	2.33	4.47e-12	Distal Intergenic	4	49588772	49589529	758	1	ENST00000510539	1036381	SNX18P25	processed_pseudogene
ENSG00000249337	4	chr4	50650822	50650990	169	*	+	default-91828	17.6	5.5	3.19	6.32e-05	Distal Intergenic	4	49588772	49589529	758	1	ENST00000510539	1062050	SNX18P25	processed_pseudogene
ENSG00000249337	4	chr4	50652349	50652517	169	*	+	default-91829	42.1	8.5	4.96	1.96e-16	Distal Intergenic	4	49588772	49589529	758	1	ENST00000510539	1063577	SNX18P25	processed_pseudogene
ENSG00000249337	4	chr4	50652875	50653043	169	*	+	default-91830	42.1	8	5.27	2.49e-17	Distal Intergenic	4	49588772	49589529	758	1	ENST00000510539	1064103	SNX18P25	processed_pseudogene
ENSG00000249337	4	chr4	50658142	50658310	169	*	+	default-91832	10	0.5	20.06	1.63e-10	Distal Intergenic	4	49588772	49589529	758	1	ENST00000510539	1069370	SNX18P25	processed_pseudogene
ENSG00000249337	4	chr4	50662223	50662391	169	*	+	default-91834	17.1	0.5	34.11	1.3e-20	Distal Intergenic	4	49588772	49589529	758	1	ENST00000510539	1073451	SNX18P25	processed_pseudogene
ENSG00000249337	4	chr4	50691104	50691272	169	*	+	default-91848	34.6	5.5	6.29	2.44e-16	Distal Intergenic	4	49588772	49589529	758	1	ENST00000510539	1102332	SNX18P25	processed_pseudogene
ENSG00000249337	4	chr4	50691451	50691619	169	*	+	default-91849	34.6	3.5	9.89	3.58e-22	Distal Intergenic	4	49588772	49589529	758	1	ENST00000510539	1102679	SNX18P25	processed_pseudogene
ENSG00000249337	4	chr4	50692801	50692969	169	*	+	default-91850	12.8	2.5	5.12	1.26e-05	Distal Intergenic	4	49588772	49589529	758	1	ENST00000510539	1104029	SNX18P25	processed_pseudogene
ENSG00000249337	4	chr4	49868369	49868537	169	*	+	default-91270	56.4	22	2.57	9.51e-10	Distal Intergenic	4	49588772	49589529	758	1	ENST00000510539	279597	SNX18P25	processed_pseudogene
ENSG00000249437	5	chr5	71020790	71021000	211	*	+	default-98370	59.4	28.5	2.09	3.9e-07	Promoter (<=1kb)	5	70968483	71020910	52428	2	ENST00000194097	0	NAIP	protein_coding
ENSG00000249780	4	chr4	12640258	12640733	476	*	+	default-90411	712.8	162.5	4.39	1.24e-220	Promoter (<=1kb)	4	12640298	12640637	340	2	ENST00000509155	0	AC093809.1	processed_pseudogene
ENSG00000249990	5	chr5	98410776	98411075	300	*	+	default-98898	85	36.5	2.33	5.38e-12	Promoter (<=1kb)	5	98409675	98410100	426	2	ENST00000515611	-676	MTCO2P24	processed_pseudogene
ENSG00000250026	4	chr4	68201680	68201848	169	*	+	default-92683	66	32.5	2.03	3.39e-07	Intron (ENST00000503647/ENSG00000250426, intron 2 of 2)	4	68184178	68186203	2026	2	ENST00000514420	-15477	TMPRSS11BNL	transcribed_unprocessed_pseudogene
ENSG00000250122	5	chr5	46525168	46525336	169	*	+	default-95769	57.4	27	2.13	3.32e-07	Distal Intergenic	5	45890216	45895970	5755	1	ENST00000510987	634952	AC122694.1	lncRNA
ENSG00000250148	5	chr5	60761449	60761794	346	*	+	default-97980	405.3	33.5	12.1	1.99e-279	Intron (ENST00000508821/ENSG00000164181, intron 7 of 8)	5	60743563	60744970	1408	2	ENST00000504812	-16479	KRT8P31	processed_pseudogene
ENSG00000250464	4	chr4	55328098	55328353	256	*	+	default-92503	743.4	36	20.65	0	Distal Intergenic	4	55313011	55313924	914	2	ENST00000514850	-14174	LRRC34P2	processed_pseudogene
ENSG00000250560	4	chr4	75270951	75271119	169	*	+	default-92810	58.7	25.5	2.3	2.37e-08	Intron (ENST00000505930/ENSG00000251185, intron 1 of 1)	4	75194867	75195079	213	1	ENST00000506837	76084	AC093870.1	processed_pseudogene
ENSG00000250560	4	chr4	75271776	75271986	211	*	+	default-92811	69.5	20.5	3.39	3.34e-17	Intron (ENST00000505930/ENSG00000251185, intron 1 of 1)	4	75194867	75195079	213	1	ENST00000506837	76909	AC093870.1	processed_pseudogene
ENSG00000250858	4	chr4	27730410	27730620	211	*	+	default-90617	104.6	42.5	2.46	1.28e-15	Distal Intergenic	4	27585145	27586144	1000	1	ENST00000507524	145265	IGBP1P5	processed_pseudogene
ENSG00000251253	4	chr4	162421338	162421592	255	*	+	default-94218	378.5	38	9.96	7.66e-232	Distal Intergenic	4	162322188	162323907	1720	1	ENST00000515074	99150	MTHFD2P4	processed_pseudogene
ENSG00000251340	5	chr5	94568893	94570055	1163	*	+	default-98828	5222.5	65	80.35	0	Promoter (<=1kb)	5	94569540	94570676	1137	1	ENST00000503630	0	MTCYBP35	processed_pseudogene
ENSG00000251340	5	chr5	94570705	94570915	211	*	+	default-98830	108.1	42	2.57	1.44e-17	Promoter (1-2kb)	5	94569540	94570676	1137	1	ENST00000503630	1165	MTCYBP35	processed_pseudogene
ENSG00000251340	5	chr5	94570253	94570467	215	*	+	default-98829	4622.3	41.5	111.38	0	Promoter (<=1kb)	5	94569540	94570676	1137	1	ENST00000503630	713	MTCYBP35	processed_pseudogene
ENSG00000251407	4	chr4	155463977	155464688	712	*	+	default-94137	261.6	52	5.03	2.45e-94	Promoter (<=1kb)	4	155462873	155463823	951	2	ENST00000510572	-154	MTND1P22	unprocessed_pseudogene
ENSG00000251407	4	chr4	155464914	155465221	308	*	+	default-94138	256.6	46.5	5.52	6.71e-101	Promoter (1-2kb)	4	155462873	155463823	951	2	ENST00000510572	-1091	MTND1P22	unprocessed_pseudogene
ENSG00000251544	5	chr5	94567749	94568528	780	*	+	default-98827	2226.6	54.5	40.86	0	Promoter (<=1kb)	5	94567461	94568909	1449	1	ENST00000502851	288	MTND5P12	processed_pseudogene
ENSG00000251727	3	chr3	92693893	92694061	169	*	+	default-87034	17.1	5	3.41	1.99e-05	Distal Intergenic	3	93843764	93843862	99	1	ENST00000515918	-1149703	RNU6-488P	snRNA
ENSG00000251727	3	chr3	92710962	92711217	256	*	+	default-87040	38.6	13	2.97	1.38e-08	Distal Intergenic	3	93843764	93843862	99	1	ENST00000515918	-1132547	RNU6-488P	snRNA
ENSG00000251727	3	chr3	92763121	92763289	169	*	+	default-87062	30.6	12	2.55	8.87e-06	Distal Intergenic	3	93843764	93843862	99	1	ENST00000515918	-1080475	RNU6-488P	snRNA
ENSG00000251727	3	chr3	92679754	92679922	169	*	+	default-87030	32.4	8	4.04	1.33e-10	Distal Intergenic	3	93843764	93843862	99	1	ENST00000515918	-1163842	RNU6-488P	snRNA
ENSG00000251727	3	chr3	92765755	92766002	248	*	+	default-87065	24.1	9	2.68	2.45e-05	Distal Intergenic	3	93843764	93843862	99	1	ENST00000515918	-1077762	RNU6-488P	snRNA
ENSG00000251727	3	chr3	92767889	92768057	169	*	+	default-87066	41.1	11.5	3.58	1.28e-11	Distal Intergenic	3	93843764	93843862	99	1	ENST00000515918	-1075707	RNU6-488P	snRNA
ENSG00000251727	3	chr3	92768243	92768411	169	*	+	default-87067	41.1	15	2.74	2.34e-08	Distal Intergenic	3	93843764	93843862	99	1	ENST00000515918	-1075353	RNU6-488P	snRNA
ENSG00000251727	3	chr3	92768735	92768903	169	*	+	default-87068	41.1	13	3.16	4.57e-10	Distal Intergenic	3	93843764	93843862	99	1	ENST00000515918	-1074861	RNU6-488P	snRNA
ENSG00000251727	3	chr3	92795316	92795633	318	*	+	default-87083	39.1	16	2.45	8.32e-07	Distal Intergenic	3	93843764	93843862	99	1	ENST00000515918	-1048131	RNU6-488P	snRNA
ENSG00000251727	3	chr3	92819941	92820109	169	*	+	default-87091	39.1	17.5	2.24	6.5e-06	Distal Intergenic	3	93843764	93843862	99	1	ENST00000515918	-1023655	RNU6-488P	snRNA
ENSG00000251727	3	chr3	92822645	92822813	169	*	+	default-87093	33.1	5	6.62	1.06e-16	Distal Intergenic	3	93843764	93843862	99	1	ENST00000515918	-1020951	RNU6-488P	snRNA
ENSG00000251727	3	chr3	92838312	92838480	169	*	+	default-87098	14.8	1.5	9.86	8.3e-10	Distal Intergenic	3	93843764	93843862	99	1	ENST00000515918	-1005284	RNU6-488P	snRNA
ENSG00000251727	3	chr3	92856505	92856673	169	*	+	default-87101	27.8	10.5	2.65	1.49e-05	Distal Intergenic	3	93843764	93843862	99	1	ENST00000515918	-987091	RNU6-488P	snRNA
ENSG00000251727	3	chr3	92944295	92944463	169	*	+	default-87149	39.1	11	3.56	4.63e-11	Distal Intergenic	3	93843764	93843862	99	1	ENST00000515918	-899301	RNU6-488P	snRNA
ENSG00000251727	3	chr3	92962678	92962846	169	*	+	default-87152	37.1	16	2.32	4.98e-06	Distal Intergenic	3	93843764	93843862	99	1	ENST00000515918	-880918	RNU6-488P	snRNA
ENSG00000251727	3	chr3	92963176	92963344	169	*	+	default-87153	37.1	12.5	2.97	1.55e-08	Distal Intergenic	3	93843764	93843862	99	1	ENST00000515918	-880420	RNU6-488P	snRNA
ENSG00000251727	3	chr3	92763651	92763819	169	*	+	default-87063	34.1	13	2.62	9.03e-07	Distal Intergenic	3	93843764	93843862	99	1	ENST00000515918	-1079945	RNU6-488P	snRNA
ENSG00000251727	3	chr3	92987486	92987654	169	*	+	default-87163	42.1	18.5	2.28	1.9e-06	Distal Intergenic	3	93843764	93843862	99	1	ENST00000515918	-856110	RNU6-488P	snRNA
ENSG00000251727	3	chr3	93018139	93018307	169	*	+	default-87175	173.1	60	2.88	1.51e-32	Distal Intergenic	3	93843764	93843862	99	1	ENST00000515918	-825457	RNU6-488P	snRNA
ENSG00000251727	3	chr3	93036967	93037135	169	*	+	default-87188	18.1	2	9.03	6.19e-12	Distal Intergenic	3	93843764	93843862	99	1	ENST00000515918	-806629	RNU6-488P	snRNA
ENSG00000251727	3	chr3	93046870	93047038	169	*	+	default-87196	34.9	16	2.18	6.01e-05	Distal Intergenic	3	93843764	93843862	99	1	ENST00000515918	-796726	RNU6-488P	snRNA
ENSG00000251727	3	chr3	93047360	93047528	169	*	+	default-87197	39.6	18	2.2	1.21e-05	Distal Intergenic	3	93843764	93843862	99	1	ENST00000515918	-796236	RNU6-488P	snRNA
ENSG00000251727	3	chr3	93052815	93052983	169	*	+	default-87198	89	23.5	3.79	5.4e-25	Distal Intergenic	3	93843764	93843862	99	1	ENST00000515918	-790781	RNU6-488P	snRNA
ENSG00000251727	3	chr3	93090799	93091142	344	*	+	default-87219	364.4	138	2.64	2.25e-57	Distal Intergenic	3	93843764	93843862	99	1	ENST00000515918	-752622	RNU6-488P	snRNA
ENSG00000251727	3	chr3	93094665	93095162	498	*	+	default-87223	255.3	60.5	4.22	4.62e-77	Distal Intergenic	3	93843764	93843862	99	1	ENST00000515918	-748602	RNU6-488P	snRNA
ENSG00000251727	3	chr3	93118295	93118463	169	*	+	default-87235	64.5	21.5	3	1.02e-13	Distal Intergenic	3	93843764	93843862	99	1	ENST00000515918	-725301	RNU6-488P	snRNA
ENSG00000251727	3	chr3	93152338	93152506	169	*	+	default-87252	23.8	3	7.94	2.07e-13	Distal Intergenic	3	93843764	93843862	99	1	ENST00000515918	-691258	RNU6-488P	snRNA
ENSG00000251727	3	chr3	93153020	93153188	169	*	+	default-87253	23.8	0.5	47.65	2.8e-30	Distal Intergenic	3	93843764	93843862	99	1	ENST00000515918	-690576	RNU6-488P	snRNA
ENSG00000251727	3	chr3	93163553	93163721	169	*	+	default-87258	20.8	4.5	4.63	6.72e-08	Distal Intergenic	3	93843764	93843862	99	1	ENST00000515918	-680043	RNU6-488P	snRNA
ENSG00000251727	3	chr3	92978719	92978985	267	*	+	default-87157	30.1	7	4.3	9.98e-11	Distal Intergenic	3	93843764	93843862	99	1	ENST00000515918	-864779	RNU6-488P	snRNA
ENSG00000251727	3	chr3	93166430	93166598	169	*	+	default-87260	36.1	9.5	3.8	4.26e-11	Distal Intergenic	3	93843764	93843862	99	1	ENST00000515918	-677166	RNU6-488P	snRNA
ENSG00000251727	3	chr3	93218058	93218314	257	*	+	default-87287	77	26	2.96	1.41e-15	Distal Intergenic	3	93843764	93843862	99	1	ENST00000515918	-625450	RNU6-488P	snRNA
ENSG00000251727	3	chr3	93218689	93218857	169	*	+	default-87288	61.2	20.5	2.99	3.81e-13	Distal Intergenic	3	93843764	93843862	99	1	ENST00000515918	-624907	RNU6-488P	snRNA
ENSG00000251727	3	chr3	93220697	93220865	169	*	+	default-87289	13.8	3	4.6	1.61e-05	Distal Intergenic	3	93843764	93843862	99	1	ENST00000515918	-622899	RNU6-488P	snRNA
ENSG00000251727	3	chr3	93256603	93256771	169	*	+	default-87304	144	58.5	2.46	8.63e-21	Distal Intergenic	3	93843764	93843862	99	1	ENST00000515918	-586993	RNU6-488P	snRNA
ENSG00000251727	3	chr3	93278560	93278728	169	*	+	default-87312	96.3	48	2.01	7.07e-10	Distal Intergenic	3	93843764	93843862	99	1	ENST00000515918	-565036	RNU6-488P	snRNA
ENSG00000251727	3	chr3	93302191	93302359	169	*	+	default-87323	18.8	6	3.14	5.69e-05	Distal Intergenic	3	93843764	93843862	99	1	ENST00000515918	-541405	RNU6-488P	snRNA
ENSG00000251727	3	chr3	93341839	93342305	467	*	+	default-87347	143.7	59	2.44	1.78e-20	Distal Intergenic	3	93843764	93843862	99	1	ENST00000515918	-501459	RNU6-488P	snRNA
ENSG00000251727	3	chr3	93356290	93356458	169	*	+	default-87351	82.5	21.5	3.84	2.37e-23	Distal Intergenic	3	93843764	93843862	99	1	ENST00000515918	-487306	RNU6-488P	snRNA
ENSG00000251727	3	chr3	93356860	93357155	296	*	+	default-87352	87	31.5	2.76	3.47e-16	Distal Intergenic	3	93843764	93843862	99	1	ENST00000515918	-486609	RNU6-488P	snRNA
ENSG00000251727	3	chr3	93370595	93370763	169	*	+	default-87361	29.8	12	2.49	2.26e-05	Distal Intergenic	3	93843764	93843862	99	1	ENST00000515918	-473001	RNU6-488P	snRNA
ENSG00000251727	3	chr3	93371592	93371760	169	*	+	default-87362	27.1	4.5	6.02	5.26e-13	Distal Intergenic	3	93843764	93843862	99	1	ENST00000515918	-472004	RNU6-488P	snRNA
ENSG00000251727	3	chr3	93391332	93391500	169	*	+	default-87367	37.4	8.5	4.4	4.65e-13	Distal Intergenic	3	93843764	93843862	99	1	ENST00000515918	-452264	RNU6-488P	snRNA
ENSG00000251727	3	chr3	93392181	93392349	169	*	+	default-87368	28.1	8.5	3.3	9.92e-08	Distal Intergenic	3	93843764	93843862	99	1	ENST00000515918	-451415	RNU6-488P	snRNA
ENSG00000251727	3	chr3	93404760	93404928	169	*	+	default-87371	18.6	2.5	7.42	2.15e-10	Distal Intergenic	3	93843764	93843862	99	1	ENST00000515918	-438836	RNU6-488P	snRNA
ENSG00000251727	3	chr3	93417242	93417841	600	*	+	default-87378	109.4	54.5	2.01	5.4e-11	Distal Intergenic	3	93843764	93843862	99	1	ENST00000515918	-425923	RNU6-488P	snRNA
ENSG00000251727	3	chr3	93429256	93429424	169	*	+	default-87384	12	2	6.02	1.36e-06	Distal Intergenic	3	93843764	93843862	99	1	ENST00000515918	-414340	RNU6-488P	snRNA
ENSG00000251727	3	chr3	93439829	93439997	169	*	+	default-87385	12	3	4.01	7.14e-05	Distal Intergenic	3	93843764	93843862	99	1	ENST00000515918	-403767	RNU6-488P	snRNA
ENSG00000251727	3	chr3	93446305	93446473	169	*	+	default-87387	59.7	20	2.98	1.28e-12	Distal Intergenic	3	93843764	93843862	99	1	ENST00000515918	-397291	RNU6-488P	snRNA
ENSG00000251727	3	chr3	93453256	93453424	169	*	+	default-87389	22.6	6	3.76	3.91e-07	Distal Intergenic	3	93843764	93843862	99	1	ENST00000515918	-390340	RNU6-488P	snRNA
ENSG00000251727	3	chr3	93485335	93485503	169	*	+	default-87400	67.5	24	2.81	4.75e-13	Distal Intergenic	3	93843764	93843862	99	1	ENST00000515918	-358261	RNU6-488P	snRNA
ENSG00000251727	3	chr3	93490596	93490895	300	*	+	default-87403	24.1	5	4.82	8.07e-10	Distal Intergenic	3	93843764	93843862	99	1	ENST00000515918	-352869	RNU6-488P	snRNA
ENSG00000251727	3	chr3	93519211	93519581	371	*	+	default-87412	49.4	21	2.35	1.31e-07	Distal Intergenic	3	93843764	93843862	99	1	ENST00000515918	-324183	RNU6-488P	snRNA
ENSG00000251727	3	chr3	93558708	93559258	551	*	+	default-87424	75.2	33	2.28	2.55e-10	Distal Intergenic	3	93843764	93843862	99	1	ENST00000515918	-284506	RNU6-488P	snRNA
ENSG00000251727	3	chr3	93565595	93565763	169	*	+	default-87425	10.5	2	5.27	4.65e-05	Distal Intergenic	3	93843764	93843862	99	1	ENST00000515918	-278001	RNU6-488P	snRNA
ENSG00000251727	3	chr3	93569061	93569320	260	*	+	default-87426	41.1	10.5	3.92	8.09e-13	Distal Intergenic	3	93843764	93843862	99	1	ENST00000515918	-274444	RNU6-488P	snRNA
ENSG00000251727	3	chr3	93591828	93592038	211	*	+	default-87431	24.1	8	3.01	3.73e-06	Distal Intergenic	3	93843764	93843862	99	1	ENST00000515918	-251726	RNU6-488P	snRNA
ENSG00000251727	3	chr3	93597123	93597377	255	*	+	default-87432	45.6	17	2.69	1.28e-08	Distal Intergenic	3	93843764	93843862	99	1	ENST00000515918	-246387	RNU6-488P	snRNA
ENSG00000251727	3	chr3	93642658	93642826	169	*	+	default-87450	38.1	17.5	2.18	1.48e-05	Distal Intergenic	3	93843764	93843862	99	1	ENST00000515918	-200938	RNU6-488P	snRNA
ENSG00000251727	3	chr3	93165619	93165787	169	*	+	default-87259	36.1	7.5	4.82	5.92e-14	Distal Intergenic	3	93843764	93843862	99	1	ENST00000515918	-677977	RNU6-488P	snRNA
ENSG00000251882	6	chr6	115031875	115032102	228	*	+	default-104704	64.7	30.5	2.12	8.24e-08	Distal Intergenic	6	114866873	114866976	104	2	ENST00000516073	-164899	RNU6-475P	snRNA
ENSG00000252337	5	chr5	106553365	106553575	211	*	+	default-99031	344.1	80.5	4.27	7.98e-105	Distal Intergenic	5	106546665	106546803	139	1	ENST00000516528	6700	AC114940.2	snoRNA
ENSG00000253111	8	chr8	125587048	125587216	169	*	+	default-116858	65.5	29.5	2.22	1.16e-08	Distal Intergenic	8	125522775	125530486	7712	1	ENST00000521991	64273	AC091114.1	lncRNA
ENSG00000253198	8	chr8	44101214	44101382	169	*	+	default-114541	77.2	22.5	3.43	2.15e-19	Distal Intergenic	8	43674270	43674591	322	2	ENST00000519417	-426623	AC139365.1	processed_pseudogene
ENSG00000253198	8	chr8	44102756	44102924	169	*	+	default-114543	137.9	57.5	2.4	4.32e-19	Distal Intergenic	8	43674270	43674591	322	2	ENST00000519417	-428165	AC139365.1	processed_pseudogene
ENSG00000253198	8	chr8	44131310	44131478	169	*	+	default-114567	194.4	93	2.09	4.49e-20	Distal Intergenic	8	43674270	43674591	322	2	ENST00000519417	-456719	AC139365.1	processed_pseudogene
ENSG00000253198	8	chr8	44092716	44092884	169	*	+	default-114533	163	19.5	8.36	3.63e-90	Distal Intergenic	8	43674270	43674591	322	2	ENST00000519417	-418125	AC139365.1	processed_pseudogene
ENSG00000253198	8	chr8	44138640	44139110	471	*	+	default-114575	85	42.5	2	6.27e-09	Distal Intergenic	8	43674270	43674591	322	2	ENST00000519417	-464049	AC139365.1	processed_pseudogene
ENSG00000253198	8	chr8	44149652	44149820	169	*	+	default-114584	101.1	43	2.35	3.69e-14	Distal Intergenic	8	43674270	43674591	322	2	ENST00000519417	-475061	AC139365.1	processed_pseudogene
ENSG00000253198	8	chr8	44151333	44151501	169	*	+	default-114586	69	23	3	2.45e-14	Distal Intergenic	8	43674270	43674591	322	2	ENST00000519417	-476742	AC139365.1	processed_pseudogene
ENSG00000253198	8	chr8	44138083	44138251	169	*	+	default-114574	98.6	32.5	3.03	1.77e-20	Distal Intergenic	8	43674270	43674591	322	2	ENST00000519417	-463492	AC139365.1	processed_pseudogene
ENSG00000253198	8	chr8	44187021	44187189	169	*	+	default-114612	253.3	88	2.88	1.61e-46	Distal Intergenic	8	43674270	43674591	322	2	ENST00000519417	-512430	AC139365.1	processed_pseudogene
ENSG00000253198	8	chr8	44187405	44187704	300	*	+	default-114613	241.3	109	2.21	8.89e-28	Distal Intergenic	8	43674270	43674591	322	2	ENST00000519417	-512814	AC139365.1	processed_pseudogene
ENSG00000253198	8	chr8	44192776	44192944	169	*	+	default-114618	205.9	96.5	2.13	5.72e-22	Distal Intergenic	8	43674270	43674591	322	2	ENST00000519417	-518185	AC139365.1	processed_pseudogene
ENSG00000253198	8	chr8	44216580	44216748	169	*	+	default-114637	46.4	20.5	2.26	8.73e-07	Distal Intergenic	8	43674270	43674591	322	2	ENST00000519417	-541989	AC139365.1	processed_pseudogene
ENSG00000253198	8	chr8	44223212	44223743	532	*	+	default-114638	70	23	3.04	8.1e-15	Distal Intergenic	8	43674270	43674591	322	2	ENST00000519417	-548621	AC139365.1	processed_pseudogene
ENSG00000253198	8	chr8	44228643	44228864	222	*	+	default-114643	157.8	68	2.32	2.22e-20	Distal Intergenic	8	43674270	43674591	322	2	ENST00000519417	-554052	AC139365.1	processed_pseudogene
ENSG00000253198	8	chr8	44239950	44240118	169	*	+	default-114653	33.4	5.5	6.06	1.52e-15	Distal Intergenic	8	43674270	43674591	322	2	ENST00000519417	-565359	AC139365.1	processed_pseudogene
ENSG00000253198	8	chr8	44243355	44243523	169	*	+	default-114654	13.5	1	13.54	6.36e-11	Distal Intergenic	8	43674270	43674591	322	2	ENST00000519417	-568764	AC139365.1	processed_pseudogene
ENSG00000253198	8	chr8	44253742	44253910	169	*	+	default-114662	63.2	18.5	3.42	4.44e-16	Distal Intergenic	8	43674270	43674591	322	2	ENST00000519417	-579151	AC139365.1	processed_pseudogene
ENSG00000253198	8	chr8	44268363	44268531	169	*	+	default-114676	117.4	56	2.1	7.86e-13	Distal Intergenic	8	43674270	43674591	322	2	ENST00000519417	-593772	AC139365.1	processed_pseudogene
ENSG00000253198	8	chr8	44279801	44280106	306	*	+	default-114688	79.5	39	2.04	1.23e-08	Distal Intergenic	8	43674270	43674591	322	2	ENST00000519417	-605210	AC139365.1	processed_pseudogene
ENSG00000253198	8	chr8	44313569	44313737	169	*	+	default-114713	86.5	11.5	7.52	7.99e-45	Distal Intergenic	8	43674270	43674591	322	2	ENST00000519417	-638978	AC139365.1	processed_pseudogene
ENSG00000253198	8	chr8	44164269	44164437	169	*	+	default-114597	20.6	7	2.94	4.44e-05	Distal Intergenic	8	43674270	43674591	322	2	ENST00000519417	-489678	AC139365.1	processed_pseudogene
ENSG00000253198	8	chr8	44331597	44331765	169	*	+	default-114731	28.3	5.5	5.15	8.87e-12	Distal Intergenic	8	43674270	43674591	322	2	ENST00000519417	-657006	AC139365.1	processed_pseudogene
ENSG00000253198	8	chr8	44335655	44335823	169	*	+	default-114734	108.6	53.5	2.03	3.94e-11	Distal Intergenic	8	43674270	43674591	322	2	ENST00000519417	-661064	AC139365.1	processed_pseudogene
ENSG00000253198	8	chr8	44336001	44336169	169	*	+	default-114735	108.6	49.5	2.19	4.55e-13	Distal Intergenic	8	43674270	43674591	322	2	ENST00000519417	-661410	AC139365.1	processed_pseudogene
ENSG00000253198	8	chr8	44336384	44336714	331	*	+	default-114736	85	42.5	2	6.27e-09	Distal Intergenic	8	43674270	43674591	322	2	ENST00000519417	-661793	AC139365.1	processed_pseudogene
ENSG00000253198	8	chr8	44342117	44342285	169	*	+	default-114739	65	19.5	3.33	1.39e-15	Distal Intergenic	8	43674270	43674591	322	2	ENST00000519417	-667526	AC139365.1	processed_pseudogene
ENSG00000253198	8	chr8	44355389	44355557	169	*	+	default-114752	99.1	43	2.3	2.04e-13	Distal Intergenic	8	43674270	43674591	322	2	ENST00000519417	-680798	AC139365.1	processed_pseudogene
ENSG00000253198	8	chr8	44366601	44366769	169	*	+	default-114759	49.4	16.5	2.99	7.56e-11	Distal Intergenic	8	43674270	43674591	322	2	ENST00000519417	-692010	AC139365.1	processed_pseudogene
ENSG00000253198	8	chr8	44406543	44406711	169	*	+	default-114785	58.9	19	3.1	5.15e-13	Distal Intergenic	8	43674270	43674591	322	2	ENST00000519417	-731952	AC139365.1	processed_pseudogene
ENSG00000253198	8	chr8	44411287	44411455	169	*	+	default-114787	59.9	8.5	7.05	1.17e-29	Distal Intergenic	8	43674270	43674591	322	2	ENST00000519417	-736696	AC139365.1	processed_pseudogene
ENSG00000253198	8	chr8	44421363	44421658	296	*	+	default-114797	91.5	32	2.86	1.33e-17	Distal Intergenic	8	43674270	43674591	322	2	ENST00000519417	-746772	AC139365.1	processed_pseudogene
ENSG00000253198	8	chr8	44428477	44428645	169	*	+	default-114798	42.6	12	3.55	1.28e-11	Distal Intergenic	8	43674270	43674591	322	2	ENST00000519417	-753886	AC139365.1	processed_pseudogene
ENSG00000253198	8	chr8	44429306	44429474	169	*	+	default-114799	74.7	23.5	3.18	7.86e-17	Distal Intergenic	8	43674270	43674591	322	2	ENST00000519417	-754715	AC139365.1	processed_pseudogene
ENSG00000253198	8	chr8	44330748	44330916	169	*	+	default-114730	28.3	6.5	4.36	3.66e-10	Distal Intergenic	8	43674270	43674591	322	2	ENST00000519417	-656157	AC139365.1	processed_pseudogene
ENSG00000253198	8	chr8	44467060	44467228	169	*	+	default-114824	11	1	11.04	1e-08	Distal Intergenic	8	43674270	43674591	322	2	ENST00000519417	-792469	AC139365.1	processed_pseudogene
ENSG00000253198	8	chr8	44470127	44470295	169	*	+	default-114825	174.8	81.5	2.14	4.06e-19	Distal Intergenic	8	43674270	43674591	322	2	ENST00000519417	-795536	AC139365.1	processed_pseudogene
ENSG00000253198	8	chr8	44475247	44475415	169	*	+	default-114829	10.5	2	5.27	4.65e-05	Distal Intergenic	8	43674270	43674591	322	2	ENST00000519417	-800656	AC139365.1	processed_pseudogene
ENSG00000253198	8	chr8	44511291	44511627	337	*	+	default-114849	86.8	15.5	5.6	2.18e-35	Distal Intergenic	8	43674270	43674591	322	2	ENST00000519417	-836700	AC139365.1	processed_pseudogene
ENSG00000253198	8	chr8	44512632	44512800	169	*	+	default-114850	54.2	24.5	2.21	1.83e-07	Distal Intergenic	8	43674270	43674591	322	2	ENST00000519417	-838041	AC139365.1	processed_pseudogene
ENSG00000253198	8	chr8	44520789	44520957	169	*	+	default-114856	40.6	3.5	11.61	2.34e-28	Distal Intergenic	8	43674270	43674591	322	2	ENST00000519417	-846198	AC139365.1	processed_pseudogene
ENSG00000253198	8	chr8	44547483	44547651	169	*	+	default-114867	11	1	11.04	1e-08	Distal Intergenic	8	43674270	43674591	322	2	ENST00000519417	-872892	AC139365.1	processed_pseudogene
ENSG00000253198	8	chr8	44559032	44559200	169	*	+	default-114874	10.5	1	10.53	1.11e-07	Distal Intergenic	8	43674270	43674591	322	2	ENST00000519417	-884441	AC139365.1	processed_pseudogene
ENSG00000253198	8	chr8	44584539	44584707	169	*	+	default-114884	107.3	47.5	2.26	8.67e-14	Distal Intergenic	8	43674270	43674591	322	2	ENST00000519417	-909948	AC139365.1	processed_pseudogene
ENSG00000253198	8	chr8	44586077	44586555	479	*	+	default-114886	87.8	32	2.74	8.35e-16	Distal Intergenic	8	43674270	43674591	322	2	ENST00000519417	-911486	AC139365.1	processed_pseudogene
ENSG00000253198	8	chr8	44590820	44590988	169	*	+	default-114889	65.5	29.5	2.22	1.16e-08	Distal Intergenic	8	43674270	43674591	322	2	ENST00000519417	-916229	AC139365.1	processed_pseudogene
ENSG00000253198	8	chr8	44604616	44604784	169	*	+	default-114898	36.9	12	3.07	1.72e-08	Distal Intergenic	8	43674270	43674591	322	2	ENST00000519417	-930025	AC139365.1	processed_pseudogene
ENSG00000253198	8	chr8	44605456	44605624	169	*	+	default-114899	36.9	4.5	8.19	1.11e-20	Distal Intergenic	8	43674270	43674591	322	2	ENST00000519417	-930865	AC139365.1	processed_pseudogene
ENSG00000253198	8	chr8	44606985	44607153	169	*	+	default-114900	12.5	1.5	8.36	6.82e-08	Distal Intergenic	8	43674270	43674591	322	2	ENST00000519417	-932394	AC139365.1	processed_pseudogene
ENSG00000253198	8	chr8	44609049	44609217	169	*	+	default-114901	41.9	5.5	7.62	3.18e-22	Distal Intergenic	8	43674270	43674591	322	2	ENST00000519417	-934458	AC139365.1	processed_pseudogene
ENSG00000253198	8	chr8	44614855	44615154	300	*	+	default-114904	121.1	60.5	2	5.05e-12	Distal Intergenic	8	43674270	43674591	322	2	ENST00000519417	-940264	AC139365.1	processed_pseudogene
ENSG00000253198	8	chr8	44627371	44627697	327	*	+	default-114907	41.6	5	8.33	1.04e-23	Distal Intergenic	8	43674270	43674591	322	2	ENST00000519417	-952780	AC139365.1	processed_pseudogene
ENSG00000253198	8	chr8	44628553	44628721	169	*	+	default-114908	21.6	2.5	8.63	4.12e-13	Distal Intergenic	8	43674270	43674591	322	2	ENST00000519417	-953962	AC139365.1	processed_pseudogene
ENSG00000253198	8	chr8	44650170	44650338	169	*	+	default-114926	21.3	5	4.26	8.11e-08	Distal Intergenic	8	43674270	43674591	322	2	ENST00000519417	-975579	AC139365.1	processed_pseudogene
ENSG00000253198	8	chr8	44653245	44653413	169	*	+	default-114927	102.6	44.5	2.31	1.17e-13	Distal Intergenic	8	43674270	43674591	322	2	ENST00000519417	-978654	AC139365.1	processed_pseudogene
ENSG00000253198	8	chr8	44660380	44660548	169	*	+	default-114931	14.3	4	3.57	7.63e-05	Distal Intergenic	8	43674270	43674591	322	2	ENST00000519417	-985789	AC139365.1	processed_pseudogene
ENSG00000253198	8	chr8	44674311	44674479	169	*	+	default-114936	48.7	23	2.12	3.54e-06	Distal Intergenic	8	43674270	43674591	322	2	ENST00000519417	-999720	AC139365.1	processed_pseudogene
ENSG00000253198	8	chr8	44677200	44677368	169	*	+	default-114938	34.9	7.5	4.65	1.34e-12	Distal Intergenic	8	43674270	43674591	322	2	ENST00000519417	-1002609	AC139365.1	processed_pseudogene
ENSG00000253198	8	chr8	44678211	44678379	169	*	+	default-114939	32.4	4	8.09	1.46e-18	Distal Intergenic	8	43674270	43674591	322	2	ENST00000519417	-1003620	AC139365.1	processed_pseudogene
ENSG00000253198	8	chr8	44684839	44685007	169	*	+	default-114943	71.2	13	5.48	3.99e-29	Distal Intergenic	8	43674270	43674591	322	2	ENST00000519417	-1010248	AC139365.1	processed_pseudogene
ENSG00000253198	8	chr8	44690452	44690773	322	*	+	default-114947	75.7	28.5	2.66	3.5e-13	Distal Intergenic	8	43674270	43674591	322	2	ENST00000519417	-1015861	AC139365.1	processed_pseudogene
ENSG00000253198	8	chr8	44694510	44694678	169	*	+	default-114949	33.6	14.5	2.32	2.11e-05	Distal Intergenic	8	43674270	43674591	322	2	ENST00000519417	-1019919	AC139365.1	processed_pseudogene
ENSG00000253198	8	chr8	44776149	44776317	169	*	+	default-114989	117.4	38	3.09	7.96e-25	Distal Intergenic	8	43674270	43674591	322	2	ENST00000519417	-1101558	AC139365.1	processed_pseudogene
ENSG00000253198	8	chr8	44805638	44805890	253	*	+	default-115007	66.2	31.5	2.1	5.54e-08	Distal Intergenic	8	43674270	43674591	322	2	ENST00000519417	-1131047	AC139365.1	processed_pseudogene
ENSG00000253198	8	chr8	44846509	44846677	169	*	+	default-115020	27.3	5	5.47	5.6e-12	Distal Intergenic	8	43674270	43674591	322	2	ENST00000519417	-1171918	AC139365.1	processed_pseudogene
ENSG00000253198	8	chr8	44847374	44847542	169	*	+	default-115021	27.3	3.5	7.81	1.55e-15	Distal Intergenic	8	43674270	43674591	322	2	ENST00000519417	-1172783	AC139365.1	processed_pseudogene
ENSG00000253198	8	chr8	44848890	44849058	169	*	+	default-115022	79	27	2.93	3.78e-16	Distal Intergenic	8	43674270	43674591	322	2	ENST00000519417	-1174299	AC139365.1	processed_pseudogene
ENSG00000253198	8	chr8	44849441	44849758	318	*	+	default-115023	79	35	2.26	1.19e-10	Distal Intergenic	8	43674270	43674591	322	2	ENST00000519417	-1174850	AC139365.1	processed_pseudogene
ENSG00000253198	8	chr8	44464877	44465045	169	*	+	default-114823	10.5	2	5.27	4.65e-05	Distal Intergenic	8	43674270	43674591	322	2	ENST00000519417	-790286	AC139365.1	processed_pseudogene
ENSG00000253245	11	chr11	103408574	103408742	169	*	+	default-20322	323.3	46.5	6.95	4.08e-154	Promoter (<=1kb)	11	103407441	103408376	936	2	ENST00000522384	-198	MTND1P36	processed_pseudogene
ENSG00000253401	8	chr8	87556608	87556776	169	*	+	default-116213	60.4	28.5	2.12	1.83e-07	Intron (ENST00000521593/ENSG00000176571, intron 4 of 7)	8	87575598	87576508	911	2	ENST00000520205	19732	VTA1P2	processed_pseudogene
ENSG00000253882	7	chr7	143817999	143818167	169	*	+	default-112444	47.9	23.5	2.04	1.28e-05	Intron (ENST00000491047/ENSG00000253882, intron 1 of 4)	7	143833245	143833869	625	2	ENST00000480264	15702	AC099548.2	transcribed_unprocessed_pseudogene
ENSG00000254001	8	chr8	78055510	78055721	212	*	+	default-116090	61.2	29.5	2.07	2.61e-07	Distal Intergenic	8	78148101	78153913	5813	1	ENST00000521879	-92380	AC084706.1	lncRNA
ENSG00000254090	8	chr8	33015518	33015728	211	*	+	default-114179	76.2	37.5	2.03	2.24e-08	Promoter (<=1kb)	8	33015261	33017043	1783	1	ENST00000521584	257	MTND2P32	processed_pseudogene
ENSG00000254253	8	chr8	67585396	67585607	212	*	+	default-115941	527.7	39.5	13.36	0	Intron (ENST00000638254/ENSG00000165078, intron 2 of 9)	8	67569416	67570078	663	1	ENST00000522981	15980	NACAP10	processed_pseudogene
ENSG00000254346	8	chr8	33011465	33011633	169	*	+	default-114177	130.7	37.5	3.48	4.71e-32	Promoter (2-3kb)	8	33014081	33015026	946	1	ENST00000523621	-2448	MTND1P6	processed_pseudogene
ENSG00000254346	8	chr8	33011839	33012144	306	*	+	default-114178	135.7	40	3.39	4.24e-32	Promoter (1-2kb)	8	33014081	33015026	946	1	ENST00000523621	-1937	MTND1P6	processed_pseudogene
ENSG00000254824	11	chr11	103409386	103409927	542	*	+	default-20323	665.1	44.5	14.95	0	Promoter (<=1kb)	11	103409580	103409657	78	2	ENST00000528866	0	AP003461.1	processed_pseudogene
ENSG00000255633	6	chr6	61574074	61574590	517	*	+	default-103786	1220.7	45.5	26.83	0	Promoter (<=1kb)	6	61574328	61574402	75	1	ENST00000622562	0	MTRNR2L9	processed_pseudogene
ENSG00000255823	11	chr11	10507807	10510367	2561	*	+	default-14974	55780.4	1285	43.41	0	Promoter (<=1kb)	11	10507887	10509189	1303	2	ENST00000536684	0	MTRNR2L8	protein_coding
ENSG00000256148	11	chr11	73510624	73510877	254	*	+	default-19817	518.4	39.5	13.12	0	Promoter (<=1kb)	11	73510658	73510820	163	1	ENST00000540641	0	AP000763.2	processed_pseudogene
ENSG00000256222	20	chr20	57360126	57360477	352	*	+	default-75115	139.2	51.5	2.7	6.17e-24	Promoter (<=1kb)	20	57358442	57359980	1539	2	ENST00000543500	-146	MTRNR2L3	protein_coding
ENSG00000256417	12	chr12	5279793	5279961	169	*	+	default-21281	58.9	25.5	2.31	2.37e-08	Distal Intergenic	12	5290480	5378354	87875	1	ENST00000537192	-10519	AC006206.2	lncRNA
ENSG00000256614	12	chr12	35541662	35541830	169	*	+	default-22803	58.9	16	3.68	4.52e-16	Distal Intergenic	12	34249481	34249958	478	1	ENST00000540219	1292181	AK6P1	processed_pseudogene
ENSG00000256618	17	chr17	22521159	22521688	530	*	+	default-45912	7140.2	1031	6.93	0	Promoter (1-2kb)	17	22523111	22524663	1553	1	ENST00000540040	-1423	MTRNR2L1	protein_coding
ENSG00000256618	17	chr17	22522025	22524906	2882	*	+	default-45913	14222.9	597.5	23.8	0	Promoter (<=1kb)	17	22523111	22524663	1553	1	ENST00000540040	0	MTRNR2L1	protein_coding
ENSG00000257124	12	chr12	83549988	83550156	169	*	+	default-25617	68.2	30	2.27	1.84e-09	Distal Intergenic	12	83661009	83661719	711	2	ENST00000547795	111563	AC093025.1	lncRNA
ENSG00000257228	12	chr12	41363552	41363808	257	*	+	default-24336	1407.8	40	35.19	0	Intron (ENST00000402685/ENSG00000165966, intron 3 of 9)	12	41411525	41412477	953	2	ENST00000548450	48669	AC090531.1	lncRNA
ENSG00000257855	12	chr12	85469310	85469590	281	*	+	default-25639	68	33.5	2.03	2.27e-07	Distal Intergenic	12	85567878	85568239	362	1	ENST00000550676	-98288	AC126471.1	processed_pseudogene
ENSG00000257855	12	chr12	85468752	85468977	226	*	+	default-25638	71.2	31.5	2.26	1.04e-09	Distal Intergenic	12	85567878	85568239	362	1	ENST00000550676	-98901	AC126471.1	processed_pseudogene
ENSG00000258368	12	chr12	36550117	36550705	589	*	+	default-23679	57.9	26	2.23	1.02e-07	Distal Intergenic	12	37575587	37576384	798	1	ENST00000547456	-1024882	ZNF970P	unprocessed_pseudogene
ENSG00000258368	12	chr12	37159273	37159441	169	*	+	default-24187	55.9	27.5	2.03	2.53e-06	Distal Intergenic	12	37575587	37576384	798	1	ENST00000547456	-416146	ZNF970P	unprocessed_pseudogene
ENSG00000258368	12	chr12	36028568	36028736	169	*	+	default-23227	45.9	17	2.7	1.28e-08	Distal Intergenic	12	37575587	37576384	798	1	ENST00000547456	-1546851	ZNF970P	unprocessed_pseudogene
ENSG00000259045	14	chr14	32484116	32485227	1112	*	+	default-33076	6183.1	469.5	13.17	0	Promoter (<=1kb)	14	32484098	32484800	703	2	ENST00000554243	0	MTCO1P2	unprocessed_pseudogene
ENSG00000261038	6	chr6	92402418	92402675	258	*	+	default-104304	68	32	2.12	4.54e-08	Distal Intergenic	6	92387841	92388827	987	2	ENST00000564251	-13591	AL133457.1	lncRNA
ENSG00000261084	16	chr16	36445011	36445179	169	*	+	default-41577	41.1	20	2.06	2.54e-05	Distal Intergenic	16	35912120	35912516	397	1	ENST00000561752	532891	PPP1R1AP2	processed_pseudogene
ENSG00000261084	16	chr16	36556793	36556961	169	*	+	default-41674	51.7	17	3.04	2.24e-11	Distal Intergenic	16	35912120	35912516	397	1	ENST00000561752	644673	PPP1R1AP2	processed_pseudogene
ENSG00000261084	16	chr16	36605848	36606016	169	*	+	default-41713	43.1	13	3.32	4.2e-11	Distal Intergenic	16	35912120	35912516	397	1	ENST00000561752	693728	PPP1R1AP2	processed_pseudogene
ENSG00000261084	16	chr16	36624375	36624543	169	*	+	default-41730	13.3	1	13.29	6.36e-11	Distal Intergenic	16	35912120	35912516	397	1	ENST00000561752	712255	PPP1R1AP2	processed_pseudogene
ENSG00000261084	16	chr16	36635571	36635739	169	*	+	default-41736	58.4	26.5	2.21	8.37e-08	Distal Intergenic	16	35912120	35912516	397	1	ENST00000561752	723451	PPP1R1AP2	processed_pseudogene
ENSG00000261084	16	chr16	36640338	36640506	169	*	+	default-41742	41.1	18.5	2.22	4.38e-06	Distal Intergenic	16	35912120	35912516	397	1	ENST00000561752	728218	PPP1R1AP2	processed_pseudogene
ENSG00000261084	16	chr16	36641187	36641355	169	*	+	default-41743	71.2	19.5	3.65	2.14e-19	Distal Intergenic	16	35912120	35912516	397	1	ENST00000561752	729067	PPP1R1AP2	processed_pseudogene
ENSG00000261084	16	chr16	36647127	36647295	169	*	+	default-41748	55.9	15	3.73	1.59e-15	Distal Intergenic	16	35912120	35912516	397	1	ENST00000561752	735007	PPP1R1AP2	processed_pseudogene
ENSG00000261084	16	chr16	36720782	36720950	169	*	+	default-41805	35.9	16.5	2.17	4.91e-05	Distal Intergenic	16	35912120	35912516	397	1	ENST00000561752	808662	PPP1R1AP2	processed_pseudogene
ENSG00000261084	16	chr16	36721312	36721480	169	*	+	default-41806	35.9	8	4.48	1.69e-12	Distal Intergenic	16	35912120	35912516	397	1	ENST00000561752	809192	PPP1R1AP2	processed_pseudogene
ENSG00000261084	16	chr16	36825408	36825576	169	*	+	default-41866	342.6	157	2.18	2.01e-37	Distal Intergenic	16	35912120	35912516	397	1	ENST00000561752	913288	PPP1R1AP2	processed_pseudogene
ENSG00000261084	16	chr16	36858874	36859084	211	*	+	default-41881	58.7	12.5	4.7	8.39e-21	Distal Intergenic	16	35912120	35912516	397	1	ENST00000561752	946754	PPP1R1AP2	processed_pseudogene
ENSG00000261084	16	chr16	36878233	36878401	169	*	+	default-41896	16.6	2	8.28	4.8e-10	Distal Intergenic	16	35912120	35912516	397	1	ENST00000561752	966113	PPP1R1AP2	processed_pseudogene
ENSG00000261084	16	chr16	36903196	36903364	169	*	+	default-41909	70.2	30.5	2.3	6.56e-10	Distal Intergenic	16	35912120	35912516	397	1	ENST00000561752	991076	PPP1R1AP2	processed_pseudogene
ENSG00000261084	16	chr16	36903703	36903871	169	*	+	default-41910	89.8	36.5	2.46	1.58e-13	Distal Intergenic	16	35912120	35912516	397	1	ENST00000561752	991583	PPP1R1AP2	processed_pseudogene
ENSG00000261084	16	chr16	36953306	36953474	169	*	+	default-41948	11	2	5.52	8.31e-06	Distal Intergenic	16	35912120	35912516	397	1	ENST00000561752	1041186	PPP1R1AP2	processed_pseudogene
ENSG00000261084	16	chr16	36966582	36966906	325	*	+	default-41956	95.1	42.5	2.24	3e-12	Distal Intergenic	16	35912120	35912516	397	1	ENST00000561752	1054462	PPP1R1AP2	processed_pseudogene
ENSG00000261084	16	chr16	36989303	36989471	169	*	+	default-41971	31.9	11	2.9	5.9e-07	Distal Intergenic	16	35912120	35912516	397	1	ENST00000561752	1077183	PPP1R1AP2	processed_pseudogene
ENSG00000261084	16	chr16	37009498	37009666	169	*	+	default-41982	15	3	5.02	6.7e-07	Distal Intergenic	16	35912120	35912516	397	1	ENST00000561752	1097378	PPP1R1AP2	processed_pseudogene
ENSG00000261084	16	chr16	37134725	37134893	169	*	+	default-42045	29.8	11.5	2.6	1.06e-05	Distal Intergenic	16	35912120	35912516	397	1	ENST00000561752	1222605	PPP1R1AP2	processed_pseudogene
ENSG00000261084	16	chr16	37138435	37138603	169	*	+	default-42047	13	1	13.04	6.36e-11	Distal Intergenic	16	35912120	35912516	397	1	ENST00000561752	1226315	PPP1R1AP2	processed_pseudogene
ENSG00000261084	16	chr16	37201589	37201757	169	*	+	default-42076	51.7	25	2.07	3.35e-06	Distal Intergenic	16	35912120	35912516	397	1	ENST00000561752	1289469	PPP1R1AP2	processed_pseudogene
ENSG00000261084	16	chr16	37257111	37257279	169	*	+	default-42109	17.8	4	4.45	1.13e-06	Distal Intergenic	16	35912120	35912516	397	1	ENST00000561752	1344991	PPP1R1AP2	processed_pseudogene
ENSG00000261084	16	chr16	37332363	37332531	169	*	+	default-42145	61.9	21.5	2.88	2.62e-12	Distal Intergenic	16	35912120	35912516	397	1	ENST00000561752	1420243	PPP1R1AP2	processed_pseudogene
ENSG00000261084	16	chr16	37336585	37336753	169	*	+	default-42148	72	22	3.27	9.66e-17	Distal Intergenic	16	35912120	35912516	397	1	ENST00000561752	1424465	PPP1R1AP2	processed_pseudogene
ENSG00000261084	16	chr16	37344915	37345083	169	*	+	default-42151	23.1	3.5	6.59	4.46e-12	Distal Intergenic	16	35912120	35912516	397	1	ENST00000561752	1432795	PPP1R1AP2	processed_pseudogene
ENSG00000261084	16	chr16	37350032	37350200	169	*	+	default-42154	41.9	16	2.62	1.26e-07	Distal Intergenic	16	35912120	35912516	397	1	ENST00000561752	1437912	PPP1R1AP2	processed_pseudogene
ENSG00000261084	16	chr16	37362925	37363093	169	*	+	default-42159	11.5	1	11.54	1e-08	Distal Intergenic	16	35912120	35912516	397	1	ENST00000561752	1450805	PPP1R1AP2	processed_pseudogene
ENSG00000261084	16	chr16	37401973	37402141	169	*	+	default-42175	235.8	108	2.18	3.08e-26	Distal Intergenic	16	35912120	35912516	397	1	ENST00000561752	1489853	PPP1R1AP2	processed_pseudogene
ENSG00000261084	16	chr16	37424243	37424411	169	*	+	default-42184	49.2	11.5	4.27	2.03e-16	Distal Intergenic	16	35912120	35912516	397	1	ENST00000561752	1512123	PPP1R1AP2	processed_pseudogene
ENSG00000261084	16	chr16	37424754	37424922	169	*	+	default-42185	39.1	18	2.17	1.21e-05	Distal Intergenic	16	35912120	35912516	397	1	ENST00000561752	1512634	PPP1R1AP2	processed_pseudogene
ENSG00000261084	16	chr16	37426273	37426441	169	*	+	default-42186	53.7	18	2.98	1.8e-11	Distal Intergenic	16	35912120	35912516	397	1	ENST00000561752	1514153	PPP1R1AP2	processed_pseudogene
ENSG00000261084	16	chr16	37426853	37427063	211	*	+	default-42187	53.7	14	3.83	1.46e-15	Distal Intergenic	16	35912120	35912516	397	1	ENST00000561752	1514733	PPP1R1AP2	processed_pseudogene
ENSG00000261084	16	chr16	37449036	37449204	169	*	+	default-42195	71	28	2.53	1.9e-11	Distal Intergenic	16	35912120	35912516	397	1	ENST00000561752	1536916	PPP1R1AP2	processed_pseudogene
ENSG00000261084	16	chr16	37477965	37478133	169	*	+	default-42205	27.6	4	6.9	3.53e-14	Distal Intergenic	16	35912120	35912516	397	1	ENST00000561752	1565845	PPP1R1AP2	processed_pseudogene
ENSG00000261084	16	chr16	37479982	37480150	169	*	+	default-42207	37.4	11.5	3.25	1.85e-09	Distal Intergenic	16	35912120	35912516	397	1	ENST00000561752	1567862	PPP1R1AP2	processed_pseudogene
ENSG00000261084	16	chr16	37505289	37505457	169	*	+	default-42217	19.6	6	3.26	1.76e-05	Distal Intergenic	16	35912120	35912516	397	1	ENST00000561752	1593169	PPP1R1AP2	processed_pseudogene
ENSG00000261084	16	chr16	37555898	37556066	169	*	+	default-42246	44.4	14.5	3.06	3.51e-10	Distal Intergenic	16	35912120	35912516	397	1	ENST00000561752	1643778	PPP1R1AP2	processed_pseudogene
ENSG00000261084	16	chr16	37579174	37579342	169	*	+	default-42259	32.4	15	2.16	9.03e-05	Distal Intergenic	16	35912120	35912516	397	1	ENST00000561752	1667054	PPP1R1AP2	processed_pseudogene
ENSG00000261084	16	chr16	37633855	37634023	169	*	+	default-42282	32.4	11	2.94	2e-07	Distal Intergenic	16	35912120	35912516	397	1	ENST00000561752	1721735	PPP1R1AP2	processed_pseudogene
ENSG00000261084	16	chr16	37682606	37682774	169	*	+	default-42301	36.4	7.5	4.85	5.92e-14	Distal Intergenic	16	35912120	35912516	397	1	ENST00000561752	1770486	PPP1R1AP2	processed_pseudogene
ENSG00000261084	16	chr16	37699938	37700106	169	*	+	default-42308	34.6	7	4.94	2.09e-13	Distal Intergenic	16	35912120	35912516	397	1	ENST00000561752	1787818	PPP1R1AP2	processed_pseudogene
ENSG00000261084	16	chr16	36618420	36618588	169	*	+	default-41723	93	44.5	2.09	1.52e-10	Distal Intergenic	16	35912120	35912516	397	1	ENST00000561752	706300	PPP1R1AP2	processed_pseudogene
ENSG00000261084	16	chr16	37732015	37732183	169	*	+	default-42324	53.9	17	3.17	2.3e-12	Distal Intergenic	16	35912120	35912516	397	1	ENST00000561752	1819895	PPP1R1AP2	processed_pseudogene
ENSG00000261084	16	chr16	37734921	37735089	169	*	+	default-42326	35.4	8.5	4.16	8.71e-12	Distal Intergenic	16	35912120	35912516	397	1	ENST00000561752	1822801	PPP1R1AP2	processed_pseudogene
ENSG00000261084	16	chr16	37770223	37770391	169	*	+	default-42345	22.6	7	3.22	4.53e-06	Distal Intergenic	16	35912120	35912516	397	1	ENST00000561752	1858103	PPP1R1AP2	processed_pseudogene
ENSG00000261084	16	chr16	37770584	37770752	169	*	+	default-42346	22.6	8	2.82	3.34e-05	Distal Intergenic	16	35912120	35912516	397	1	ENST00000561752	1858464	PPP1R1AP2	processed_pseudogene
ENSG00000261084	16	chr16	37772087	37772255	169	*	+	default-42347	20.3	7	2.9	4.44e-05	Distal Intergenic	16	35912120	35912516	397	1	ENST00000561752	1859967	PPP1R1AP2	processed_pseudogene
ENSG00000261084	16	chr16	37785174	37785342	169	*	+	default-42353	34.9	14	2.49	4.32e-06	Distal Intergenic	16	35912120	35912516	397	1	ENST00000561752	1873054	PPP1R1AP2	processed_pseudogene
ENSG00000261084	16	chr16	37808782	37808950	169	*	+	default-42375	31.9	10	3.19	7.98e-08	Distal Intergenic	16	35912120	35912516	397	1	ENST00000561752	1896662	PPP1R1AP2	processed_pseudogene
ENSG00000261084	16	chr16	37816751	37816919	169	*	+	default-42378	80.3	38	2.11	1.98e-09	Distal Intergenic	16	35912120	35912516	397	1	ENST00000561752	1904631	PPP1R1AP2	processed_pseudogene
ENSG00000261084	16	chr16	37820853	37821021	169	*	+	default-42379	21.1	4	5.27	1.92e-09	Distal Intergenic	16	35912120	35912516	397	1	ENST00000561752	1908733	PPP1R1AP2	processed_pseudogene
ENSG00000261084	16	chr16	37843421	37843589	169	*	+	default-42395	25.6	6	4.26	5.89e-09	Distal Intergenic	16	35912120	35912516	397	1	ENST00000561752	1931301	PPP1R1AP2	processed_pseudogene
ENSG00000261084	16	chr16	37844105	37844273	169	*	+	default-42396	42.4	6.5	6.52	1.75e-20	Distal Intergenic	16	35912120	35912516	397	1	ENST00000561752	1931985	PPP1R1AP2	processed_pseudogene
ENSG00000261084	16	chr16	37844638	37844806	169	*	+	default-42397	31.6	7	4.51	2.23e-11	Distal Intergenic	16	35912120	35912516	397	1	ENST00000561752	1932518	PPP1R1AP2	processed_pseudogene
ENSG00000261084	16	chr16	37918900	37919157	258	*	+	default-42429	58.7	12	4.89	1.28e-21	Distal Intergenic	16	35912120	35912516	397	1	ENST00000561752	2006780	PPP1R1AP2	processed_pseudogene
ENSG00000261084	16	chr16	37977094	37977347	254	*	+	default-42449	80	34	2.35	1.35e-11	Distal Intergenic	16	35912120	35912516	397	1	ENST00000561752	2064974	PPP1R1AP2	processed_pseudogene
ENSG00000261084	16	chr16	37983359	37983527	169	*	+	default-42451	37.9	18	2.1	5.75e-05	Distal Intergenic	16	35912120	35912516	397	1	ENST00000561752	2071239	PPP1R1AP2	processed_pseudogene
ENSG00000261084	16	chr16	38021208	38021376	169	*	+	default-42469	10.5	0.5	21.07	1.63e-10	Distal Intergenic	16	35912120	35912516	397	1	ENST00000561752	2109088	PPP1R1AP2	processed_pseudogene
ENSG00000261084	16	chr16	38033462	38033630	169	*	+	default-42477	24.6	3	8.19	2.57e-14	Distal Intergenic	16	35912120	35912516	397	1	ENST00000561752	2121342	PPP1R1AP2	processed_pseudogene
ENSG00000261084	16	chr16	38051127	38051295	169	*	+	default-42487	83.3	9.5	8.76	3.03e-48	Distal Intergenic	16	35912120	35912516	397	1	ENST00000561752	2139007	PPP1R1AP2	processed_pseudogene
ENSG00000261084	16	chr16	38073704	38073872	169	*	+	default-42494	10.5	2	5.27	4.65e-05	Distal Intergenic	16	35912120	35912516	397	1	ENST00000561752	2161584	PPP1R1AP2	processed_pseudogene
ENSG00000261084	16	chr16	38075927	38076095	169	*	+	default-42495	13.5	3	4.51	1.61e-05	Distal Intergenic	16	35912120	35912516	397	1	ENST00000561752	2163807	PPP1R1AP2	processed_pseudogene
ENSG00000261084	16	chr16	38120281	38120536	256	*	+	default-42516	118.6	28	4.24	1.12e-36	Distal Intergenic	16	35912120	35912516	397	1	ENST00000561752	2208161	PPP1R1AP2	processed_pseudogene
ENSG00000261084	16	chr16	38210524	38210800	277	*	+	default-42547	30.1	8	3.76	2.1e-09	Distal Intergenic	16	35912120	35912516	397	1	ENST00000561752	2298404	PPP1R1AP2	processed_pseudogene
ENSG00000261084	16	chr16	38235276	38235444	169	*	+	default-42554	10.8	1	10.78	1.11e-07	Distal Intergenic	16	35912120	35912516	397	1	ENST00000561752	2323156	PPP1R1AP2	processed_pseudogene
ENSG00000261084	16	chr16	37700621	37700874	254	*	+	default-42309	34.6	9.5	3.64	6.06e-10	Distal Intergenic	16	35912120	35912516	397	1	ENST00000561752	1788501	PPP1R1AP2	processed_pseudogene
ENSG00000261127	16	chr16	32330816	32330984	169	*	+	default-40996	60.7	28.5	2.13	1.83e-07	Distal Intergenic	16	32289547	32310555	21009	2	ENST00000568567	-20261	AC133548.2	transcribed_processed_pseudogene
ENSG00000261522	2	chr2	94019309	94019591	283	*	+	default-67499	81.3	39.5	2.06	4.87e-09	Distal Intergenic	2	94582873	94585473	2601	2	ENST00000562856	565882	AL845331.3	transcribed_unprocessed_pseudogene
ENSG00000262518	17	chr17	53531376	53531544	169	*	+	default-49563	61.4	28.5	2.16	8.42e-08	Distal Intergenic	17	53438556	53439721	1166	1	ENST00000575289	92820	AC090079.2	processed_pseudogene
ENSG00000262902	17	chr17	53105709	53106501	793	*	+	default-49557	8966.3	81	110.69	0	Promoter (<=1kb)	17	53105734	53106358	625	1	ENST00000574371	0	MTCO1P40	processed_pseudogene
ENSG00000263433	17	chr17	24849738	24849906	169	*	+	default-47065	26.8	5	5.37	3.05e-11	Distal Intergenic	17	26981694	26982090	397	1	ENST00000580677	-2131788	AC069061.1	processed_pseudogene
ENSG00000263433	17	chr17	24911346	24911514	169	*	+	default-47083	12	2	6.02	1.36e-06	Distal Intergenic	17	26981694	26982090	397	1	ENST00000580677	-2070180	AC069061.1	processed_pseudogene
ENSG00000263433	17	chr17	24935730	24935898	169	*	+	default-47093	66.7	22.5	2.97	8.18e-14	Distal Intergenic	17	26981694	26982090	397	1	ENST00000580677	-2045796	AC069061.1	processed_pseudogene
ENSG00000263433	17	chr17	24939994	24940162	169	*	+	default-47094	41.9	7	5.98	1.46e-18	Distal Intergenic	17	26981694	26982090	397	1	ENST00000580677	-2041532	AC069061.1	processed_pseudogene
ENSG00000263433	17	chr17	25032986	25033238	253	*	+	default-47129	78.3	37.5	2.09	5.13e-09	Distal Intergenic	17	26981694	26982090	397	1	ENST00000580677	-1948456	AC069061.1	processed_pseudogene
ENSG00000263433	17	chr17	25062980	25063604	625	*	+	default-47147	81	29.5	2.75	4.71e-15	Distal Intergenic	17	26981694	26982090	397	1	ENST00000580677	-1918090	AC069061.1	processed_pseudogene
ENSG00000263433	17	chr17	25064146	25064314	169	*	+	default-47148	42.1	15.5	2.72	2.02e-08	Distal Intergenic	17	26981694	26982090	397	1	ENST00000580677	-1917380	AC069061.1	processed_pseudogene
ENSG00000263433	17	chr17	25071783	25071951	169	*	+	default-47151	101.6	38	2.67	1.91e-17	Distal Intergenic	17	26981694	26982090	397	1	ENST00000580677	-1909743	AC069061.1	processed_pseudogene
ENSG00000263433	17	chr17	25072144	25072449	306	*	+	default-47152	101.6	50.5	2.01	2.63e-10	Distal Intergenic	17	26981694	26982090	397	1	ENST00000580677	-1909245	AC069061.1	processed_pseudogene
ENSG00000263433	17	chr17	25075338	25075506	169	*	+	default-47154	34.6	8	4.33	7.45e-12	Distal Intergenic	17	26981694	26982090	397	1	ENST00000580677	-1906188	AC069061.1	processed_pseudogene
ENSG00000263433	17	chr17	25076012	25076180	169	*	+	default-47155	28.3	9.5	2.98	8.62e-07	Distal Intergenic	17	26981694	26982090	397	1	ENST00000580677	-1905514	AC069061.1	processed_pseudogene
ENSG00000263433	17	chr17	25085175	25085343	169	*	+	default-47158	43.4	7	6.2	3.92e-20	Distal Intergenic	17	26981694	26982090	397	1	ENST00000580677	-1896351	AC069061.1	processed_pseudogene
ENSG00000263433	17	chr17	25174401	25174569	169	*	+	default-47194	49.9	22	2.27	4.87e-07	Distal Intergenic	17	26981694	26982090	397	1	ENST00000580677	-1807125	AC069061.1	processed_pseudogene
ENSG00000263433	17	chr17	25186453	25186621	169	*	+	default-47202	95.1	42	2.26	1.59e-12	Distal Intergenic	17	26981694	26982090	397	1	ENST00000580677	-1795073	AC069061.1	processed_pseudogene
ENSG00000263433	17	chr17	25204620	25204788	169	*	+	default-47208	25.6	6.5	3.94	2.71e-08	Distal Intergenic	17	26981694	26982090	397	1	ENST00000580677	-1776906	AC069061.1	processed_pseudogene
ENSG00000263433	17	chr17	25205134	25205302	169	*	+	default-47209	25.6	7.5	3.41	3.75e-07	Distal Intergenic	17	26981694	26982090	397	1	ENST00000580677	-1776392	AC069061.1	processed_pseudogene
ENSG00000263433	17	chr17	25220570	25220738	169	*	+	default-47215	14.8	3.5	4.23	1.86e-05	Distal Intergenic	17	26981694	26982090	397	1	ENST00000580677	-1760956	AC069061.1	processed_pseudogene
ENSG00000263433	17	chr17	25232967	25233135	169	*	+	default-47216	34.4	9	3.82	1.56e-10	Distal Intergenic	17	26981694	26982090	397	1	ENST00000580677	-1748559	AC069061.1	processed_pseudogene
ENSG00000263433	17	chr17	25233437	25233605	169	*	+	default-47217	32.9	6.5	5.05	7.32e-13	Distal Intergenic	17	26981694	26982090	397	1	ENST00000580677	-1748089	AC069061.1	processed_pseudogene
ENSG00000263433	17	chr17	25261191	25261417	227	*	+	default-47231	39.1	16.5	2.37	1.71e-06	Distal Intergenic	17	26981694	26982090	397	1	ENST00000580677	-1720277	AC069061.1	processed_pseudogene
ENSG00000263433	17	chr17	25266216	25266384	169	*	+	default-47233	47.2	14	3.37	3.34e-12	Distal Intergenic	17	26981694	26982090	397	1	ENST00000580677	-1715310	AC069061.1	processed_pseudogene
ENSG00000263433	17	chr17	25292524	25292692	169	*	+	default-47242	37.1	13	2.86	4.08e-08	Distal Intergenic	17	26981694	26982090	397	1	ENST00000580677	-1689002	AC069061.1	processed_pseudogene
ENSG00000263433	17	chr17	25311999	25312167	169	*	+	default-47246	32.4	14	2.31	2.57e-05	Distal Intergenic	17	26981694	26982090	397	1	ENST00000580677	-1669527	AC069061.1	processed_pseudogene
ENSG00000263433	17	chr17	25324635	25324803	169	*	+	default-47253	32.9	11	2.99	2e-07	Distal Intergenic	17	26981694	26982090	397	1	ENST00000580677	-1656891	AC069061.1	processed_pseudogene
ENSG00000263433	17	chr17	25333907	25334075	169	*	+	default-47261	74.2	29	2.56	2.06e-12	Distal Intergenic	17	26981694	26982090	397	1	ENST00000580677	-1647619	AC069061.1	processed_pseudogene
ENSG00000263433	17	chr17	25352761	25352929	169	*	+	default-47275	52.4	23	2.28	1.44e-07	Distal Intergenic	17	26981694	26982090	397	1	ENST00000580677	-1628765	AC069061.1	processed_pseudogene
ENSG00000263433	17	chr17	25353155	25353365	211	*	+	default-47276	52.4	23.5	2.23	2.71e-07	Distal Intergenic	17	26981694	26982090	397	1	ENST00000580677	-1628329	AC069061.1	processed_pseudogene
ENSG00000263433	17	chr17	25387026	25387194	169	*	+	default-47285	32.6	7.5	4.35	2.73e-11	Distal Intergenic	17	26981694	26982090	397	1	ENST00000580677	-1594500	AC069061.1	processed_pseudogene
ENSG00000263433	17	chr17	25410934	25411102	169	*	+	default-47296	79.8	37.5	2.13	2.41e-09	Distal Intergenic	17	26981694	26982090	397	1	ENST00000580677	-1570592	AC069061.1	processed_pseudogene
ENSG00000263433	17	chr17	25425862	25426030	169	*	+	default-47303	83	27.5	3.02	1.25e-17	Distal Intergenic	17	26981694	26982090	397	1	ENST00000580677	-1555664	AC069061.1	processed_pseudogene
ENSG00000263433	17	chr17	25439450	25439618	169	*	+	default-47308	16.6	2	8.28	4.8e-10	Distal Intergenic	17	26981694	26982090	397	1	ENST00000580677	-1542076	AC069061.1	processed_pseudogene
ENSG00000263433	17	chr17	25480662	25480872	211	*	+	default-47325	33.1	12	2.76	4.45e-07	Distal Intergenic	17	26981694	26982090	397	1	ENST00000580677	-1500822	AC069061.1	processed_pseudogene
ENSG00000263433	17	chr17	25483055	25483223	169	*	+	default-47326	25.6	8.5	3.01	3.32e-06	Distal Intergenic	17	26981694	26982090	397	1	ENST00000580677	-1498471	AC069061.1	processed_pseudogene
ENSG00000263433	17	chr17	25579426	25579594	169	*	+	default-47373	18.1	3	6.02	3.57e-09	Distal Intergenic	17	26981694	26982090	397	1	ENST00000580677	-1402100	AC069061.1	processed_pseudogene
ENSG00000263433	17	chr17	25595248	25595501	254	*	+	default-47381	70.2	31	2.27	1.26e-09	Distal Intergenic	17	26981694	26982090	397	1	ENST00000580677	-1386193	AC069061.1	processed_pseudogene
ENSG00000263433	17	chr17	25595724	25595892	169	*	+	default-47382	67	32.5	2.06	1.65e-07	Distal Intergenic	17	26981694	26982090	397	1	ENST00000580677	-1385802	AC069061.1	processed_pseudogene
ENSG00000263433	17	chr17	25604540	25604708	169	*	+	default-47386	65.2	32.5	2.01	3.39e-07	Distal Intergenic	17	26981694	26982090	397	1	ENST00000580677	-1376986	AC069061.1	processed_pseudogene
ENSG00000263433	17	chr17	25618429	25618597	169	*	+	default-47398	56.9	22.5	2.53	2.06e-09	Distal Intergenic	17	26981694	26982090	397	1	ENST00000580677	-1363097	AC069061.1	processed_pseudogene
ENSG00000263433	17	chr17	25637305	25637606	302	*	+	default-47415	37.4	16.5	2.26	9.63e-06	Distal Intergenic	17	26981694	26982090	397	1	ENST00000580677	-1344088	AC069061.1	processed_pseudogene
ENSG00000263433	17	chr17	25688775	25688943	169	*	+	default-47453	58.7	12	4.89	1.28e-21	Distal Intergenic	17	26981694	26982090	397	1	ENST00000580677	-1292751	AC069061.1	processed_pseudogene
ENSG00000263433	17	chr17	24897253	24897421	169	*	+	default-47081	50.2	13	3.86	4.96e-15	Distal Intergenic	17	26981694	26982090	397	1	ENST00000580677	-2084273	AC069061.1	processed_pseudogene
ENSG00000263433	17	chr17	25819013	25819181	169	*	+	default-47517	57.7	16	3.61	1.65e-15	Distal Intergenic	17	26981694	26982090	397	1	ENST00000580677	-1162513	AC069061.1	processed_pseudogene
ENSG00000263433	17	chr17	25832421	25832589	169	*	+	default-47530	88.5	44	2.01	3.45e-09	Distal Intergenic	17	26981694	26982090	397	1	ENST00000580677	-1149105	AC069061.1	processed_pseudogene
ENSG00000263433	17	chr17	25858900	25859068	169	*	+	default-47546	51.2	17	3.01	2.24e-11	Distal Intergenic	17	26981694	26982090	397	1	ENST00000580677	-1122626	AC069061.1	processed_pseudogene
ENSG00000263433	17	chr17	25888773	25888941	169	*	+	default-47565	74.5	30.5	2.44	1.98e-11	Distal Intergenic	17	26981694	26982090	397	1	ENST00000580677	-1092753	AC069061.1	processed_pseudogene
ENSG00000263433	17	chr17	25969077	25969245	169	*	+	default-47604	22.3	6.5	3.43	1.42e-06	Distal Intergenic	17	26981694	26982090	397	1	ENST00000580677	-1012449	AC069061.1	processed_pseudogene
ENSG00000263433	17	chr17	25992330	25992498	169	*	+	default-47613	15.8	3	5.27	6.7e-07	Distal Intergenic	17	26981694	26982090	397	1	ENST00000580677	-989196	AC069061.1	processed_pseudogene
ENSG00000263433	17	chr17	26001006	26001174	169	*	+	default-47616	15.8	4	3.95	1.99e-05	Distal Intergenic	17	26981694	26982090	397	1	ENST00000580677	-980520	AC069061.1	processed_pseudogene
ENSG00000263433	17	chr17	26105175	26105343	169	*	+	default-47662	61.2	29.5	2.07	2.61e-07	Distal Intergenic	17	26981694	26982090	397	1	ENST00000580677	-876351	AC069061.1	processed_pseudogene
ENSG00000263433	17	chr17	26148906	26149074	169	*	+	default-47683	41.9	18.5	2.26	4.38e-06	Distal Intergenic	17	26981694	26982090	397	1	ENST00000580677	-832620	AC069061.1	processed_pseudogene
ENSG00000263433	17	chr17	26165727	26165895	169	*	+	default-47690	38.6	7	5.52	2.76e-16	Distal Intergenic	17	26981694	26982090	397	1	ENST00000580677	-815799	AC069061.1	processed_pseudogene
ENSG00000263433	17	chr17	26173796	26174210	415	*	+	default-47696	43.1	16	2.7	1.74e-08	Distal Intergenic	17	26981694	26982090	397	1	ENST00000580677	-807484	AC069061.1	processed_pseudogene
ENSG00000263433	17	chr17	26174724	26174892	169	*	+	default-47697	62.7	17.5	3.58	1.29e-16	Distal Intergenic	17	26981694	26982090	397	1	ENST00000580677	-806802	AC069061.1	processed_pseudogene
ENSG00000263433	17	chr17	26175574	26175910	337	*	+	default-47698	46.6	22.5	2.07	9.21e-06	Distal Intergenic	17	26981694	26982090	397	1	ENST00000580677	-805784	AC069061.1	processed_pseudogene
ENSG00000263433	17	chr17	26280987	26281261	275	*	+	default-47736	37.9	17	2.23	1.8e-05	Distal Intergenic	17	26981694	26982090	397	1	ENST00000580677	-700433	AC069061.1	processed_pseudogene
ENSG00000263433	17	chr17	26303730	26303898	169	*	+	default-47744	28.6	9.5	3.01	8.62e-07	Distal Intergenic	17	26981694	26982090	397	1	ENST00000580677	-677796	AC069061.1	processed_pseudogene
ENSG00000263433	17	chr17	26340719	26340887	169	*	+	default-47756	39.6	16	2.48	8.32e-07	Distal Intergenic	17	26981694	26982090	397	1	ENST00000580677	-640807	AC069061.1	processed_pseudogene
ENSG00000263433	17	chr17	26479431	26479599	169	*	+	default-47808	25.3	5.5	4.61	1.08e-09	Distal Intergenic	17	26981694	26982090	397	1	ENST00000580677	-502095	AC069061.1	processed_pseudogene
ENSG00000263433	17	chr17	26526744	26526912	169	*	+	default-47827	16.3	5	3.26	6.9e-05	Distal Intergenic	17	26981694	26982090	397	1	ENST00000580677	-454782	AC069061.1	processed_pseudogene
ENSG00000263433	17	chr17	26529501	26529712	212	*	+	default-47828	29.3	11	2.67	4.68e-06	Distal Intergenic	17	26981694	26982090	397	1	ENST00000580677	-451982	AC069061.1	processed_pseudogene
ENSG00000263433	17	chr17	26718913	26719081	169	*	+	default-47886	83.5	35	2.39	3.92e-12	Distal Intergenic	17	26981694	26982090	397	1	ENST00000580677	-262613	AC069061.1	processed_pseudogene
ENSG00000263433	17	chr17	25814425	25814593	169	*	+	default-47514	38.9	16.5	2.36	4.11e-06	Distal Intergenic	17	26981694	26982090	397	1	ENST00000580677	-1167101	AC069061.1	processed_pseudogene
ENSG00000264063	21	chr21	8986640	8988984	2345	*	+	default-75767	1894.3	920	2.06	2.04e-173	Promoter (<=1kb)	21	8987370	8987430	61	1	ENST00000577708	0	CR392039.1	miRNA
ENSG00000264089	2	chr2	12177068	12177278	211	*	+	default-63601	48.7	22.5	2.16	2e-06	Intron (ENST00000438292/ENSG00000224184, intron 3 of 4)	2	12199130	12199201	72	1	ENST00000580089	-21852	MIR3681	miRNA
ENSG00000264101	1	chr1	5850257	5850468	212	*	+	default-348	100.1	37.5	2.67	2.22e-17	Distal Intergenic	1	5862672	5862741	70	2	ENST00000582517	12273	MIR4689	miRNA
ENSG00000264970	17	chr17	22959043	22959312	270	*	+	default-46027	120.6	55	2.19	2.47e-14	Distal Intergenic	17	22704415	22705685	1271	1	ENST00000578745	254628	AC131274.3	transcribed_processed_pseudogene
ENSG00000264970	17	chr17	22988966	22989425	460	*	+	default-46041	99.1	48	2.06	8.08e-11	Distal Intergenic	17	22704415	22705685	1271	1	ENST00000578745	284551	AC131274.3	transcribed_processed_pseudogene
ENSG00000264970	17	chr17	23054735	23055000	266	*	+	default-46086	59.7	28.5	2.09	3.9e-07	Distal Intergenic	17	22704415	22705685	1271	1	ENST00000578745	350320	AC131274.3	transcribed_processed_pseudogene
ENSG00000264970	17	chr17	23071348	23071516	169	*	+	default-46098	114.6	55	2.08	2.45e-12	Distal Intergenic	17	22704415	22705685	1271	1	ENST00000578745	366933	AC131274.3	transcribed_processed_pseudogene
ENSG00000264970	17	chr17	23113868	23114132	265	*	+	default-46125	30.8	13	2.37	3.79e-05	Distal Intergenic	17	22704415	22705685	1271	1	ENST00000578745	409453	AC131274.3	transcribed_processed_pseudogene
ENSG00000264970	17	chr17	23146708	23146920	213	*	+	default-46145	43.1	15.5	2.78	7.2e-09	Distal Intergenic	17	22704415	22705685	1271	1	ENST00000578745	442293	AC131274.3	transcribed_processed_pseudogene
ENSG00000264970	17	chr17	23155749	23155961	213	*	+	default-46150	45.9	17.5	2.62	2.91e-08	Distal Intergenic	17	22704415	22705685	1271	1	ENST00000578745	451334	AC131274.3	transcribed_processed_pseudogene
ENSG00000264970	17	chr17	23156589	23156805	217	*	+	default-46151	48.4	17.5	2.77	1.45e-09	Distal Intergenic	17	22704415	22705685	1271	1	ENST00000578745	452174	AC131274.3	transcribed_processed_pseudogene
ENSG00000264970	17	chr17	23169829	23170052	224	*	+	default-46158	51.9	24	2.16	1.1e-06	Distal Intergenic	17	22704415	22705685	1271	1	ENST00000578745	465414	AC131274.3	transcribed_processed_pseudogene
ENSG00000264970	17	chr17	23271566	23271734	169	*	+	default-46222	56.7	26	2.18	2.26e-07	Distal Intergenic	17	22704415	22705685	1271	1	ENST00000578745	567151	AC131274.3	transcribed_processed_pseudogene
ENSG00000264970	17	chr17	23313470	23313638	169	*	+	default-46255	36.6	15	2.44	2.99e-06	Distal Intergenic	17	22704415	22705685	1271	1	ENST00000578745	609055	AC131274.3	transcribed_processed_pseudogene
ENSG00000264970	17	chr17	23343005	23343215	211	*	+	default-46272	54.4	21.5	2.53	2.91e-09	Distal Intergenic	17	22704415	22705685	1271	1	ENST00000578745	638590	AC131274.3	transcribed_processed_pseudogene
ENSG00000264970	17	chr17	23392037	23392205	169	*	+	default-46311	31.6	11	2.87	5.9e-07	Distal Intergenic	17	22704415	22705685	1271	1	ENST00000578745	687622	AC131274.3	transcribed_processed_pseudogene
ENSG00000264970	17	chr17	23429724	23429985	262	*	+	default-46337	64.7	32	2.02	4.14e-07	Distal Intergenic	17	22704415	22705685	1271	1	ENST00000578745	725309	AC131274.3	transcribed_processed_pseudogene
ENSG00000264970	17	chr17	23448783	23449002	220	*	+	default-46352	74.2	30.5	2.43	1.98e-11	Distal Intergenic	17	22704415	22705685	1271	1	ENST00000578745	744368	AC131274.3	transcribed_processed_pseudogene
ENSG00000264970	17	chr17	23454947	23455115	169	*	+	default-46359	59.9	29.5	2.03	1.13e-06	Distal Intergenic	17	22704415	22705685	1271	1	ENST00000578745	750532	AC131274.3	transcribed_processed_pseudogene
ENSG00000264970	17	chr17	23499240	23499408	169	*	+	default-46389	13.5	3	4.51	1.61e-05	Distal Intergenic	17	22704415	22705685	1271	1	ENST00000578745	794825	AC131274.3	transcribed_processed_pseudogene
ENSG00000264970	17	chr17	23502809	23502977	169	*	+	default-46390	17.1	3	5.68	2.16e-08	Distal Intergenic	17	22704415	22705685	1271	1	ENST00000578745	798394	AC131274.3	transcribed_processed_pseudogene
ENSG00000264970	17	chr17	23524011	23524179	169	*	+	default-46401	48.4	13.5	3.59	2.74e-13	Distal Intergenic	17	22704415	22705685	1271	1	ENST00000578745	819596	AC131274.3	transcribed_processed_pseudogene
ENSG00000264970	17	chr17	23524854	23525022	169	*	+	default-46402	36.9	12	3.07	1.72e-08	Distal Intergenic	17	22704415	22705685	1271	1	ENST00000578745	820439	AC131274.3	transcribed_processed_pseudogene
ENSG00000264970	17	chr17	23548660	23548956	297	*	+	default-46414	126.2	56	2.25	6.71e-16	Distal Intergenic	17	22704415	22705685	1271	1	ENST00000578745	844245	AC131274.3	transcribed_processed_pseudogene
ENSG00000264970	17	chr17	23549294	23549462	169	*	+	default-46415	111.1	49	2.27	2.15e-14	Distal Intergenic	17	22704415	22705685	1271	1	ENST00000578745	844879	AC131274.3	transcribed_processed_pseudogene
ENSG00000264970	17	chr17	23554573	23554859	287	*	+	default-46418	23.1	9	2.56	6.68e-05	Distal Intergenic	17	22704415	22705685	1271	1	ENST00000578745	850158	AC131274.3	transcribed_processed_pseudogene
ENSG00000264970	17	chr17	23563222	23563390	169	*	+	default-46423	92.8	39	2.38	3.8e-13	Distal Intergenic	17	22704415	22705685	1271	1	ENST00000578745	858807	AC131274.3	transcribed_processed_pseudogene
ENSG00000264970	17	chr17	23583409	23583716	308	*	+	default-46435	63.5	30.5	2.08	1.75e-07	Distal Intergenic	17	22704415	22705685	1271	1	ENST00000578745	878994	AC131274.3	transcribed_processed_pseudogene
ENSG00000264970	17	chr17	23583959	23584408	450	*	+	default-46436	99.6	47.5	2.1	4.68e-11	Distal Intergenic	17	22704415	22705685	1271	1	ENST00000578745	879544	AC131274.3	transcribed_processed_pseudogene
ENSG00000264970	17	chr17	23595430	23595598	169	*	+	default-46444	45.9	7	6.56	9.61e-22	Distal Intergenic	17	22704415	22705685	1271	1	ENST00000578745	891015	AC131274.3	transcribed_processed_pseudogene
ENSG00000264970	17	chr17	23597459	23597627	169	*	+	default-46446	59.2	20.5	2.89	3.37e-12	Distal Intergenic	17	22704415	22705685	1271	1	ENST00000578745	893044	AC131274.3	transcribed_processed_pseudogene
ENSG00000264970	17	chr17	23633112	23633280	169	*	+	default-46469	25.3	9	2.81	8.65e-06	Distal Intergenic	17	22704415	22705685	1271	1	ENST00000578745	928697	AC131274.3	transcribed_processed_pseudogene
ENSG00000264970	17	chr17	23728591	23728759	169	*	+	default-46515	14.5	3.5	4.16	1.86e-05	Distal Intergenic	17	22704415	22705685	1271	1	ENST00000578745	1024176	AC131274.3	transcribed_processed_pseudogene
ENSG00000264970	17	chr17	23770019	23770302	284	*	+	default-46545	95.1	30	3.17	2.79e-21	Distal Intergenic	17	22704415	22705685	1271	1	ENST00000578745	1065604	AC131274.3	transcribed_processed_pseudogene
ENSG00000264970	17	chr17	23770498	23770666	169	*	+	default-46546	63.2	23	2.75	4.95e-12	Distal Intergenic	17	22704415	22705685	1271	1	ENST00000578745	1066083	AC131274.3	transcribed_processed_pseudogene
ENSG00000264970	17	chr17	23773539	23773707	169	*	+	default-46549	100.3	49	2.05	1.13e-10	Distal Intergenic	17	22704415	22705685	1271	1	ENST00000578745	1069124	AC131274.3	transcribed_processed_pseudogene
ENSG00000264970	17	chr17	23807364	23807577	214	*	+	default-46564	23.3	8	2.92	1.14e-05	Distal Intergenic	17	22704415	22705685	1271	1	ENST00000578745	1102949	AC131274.3	transcribed_processed_pseudogene
ENSG00000264970	17	chr17	23809855	23810023	169	*	+	default-46565	50.4	16.5	3.06	2.47e-11	Distal Intergenic	17	22704415	22705685	1271	1	ENST00000578745	1105440	AC131274.3	transcribed_processed_pseudogene
ENSG00000264970	17	chr17	23831904	23832072	169	*	+	default-46574	22.3	7.5	2.98	1.29e-05	Distal Intergenic	17	22704415	22705685	1271	1	ENST00000578745	1127489	AC131274.3	transcribed_processed_pseudogene
ENSG00000264970	17	chr17	23857873	23858041	169	*	+	default-46591	67.5	32.5	2.08	7.89e-08	Distal Intergenic	17	22704415	22705685	1271	1	ENST00000578745	1153458	AC131274.3	transcribed_processed_pseudogene
ENSG00000264970	17	chr17	23893691	23893859	169	*	+	default-46613	41.6	9.5	4.38	3.52e-14	Distal Intergenic	17	22704415	22705685	1271	1	ENST00000578745	1189276	AC131274.3	transcribed_processed_pseudogene
ENSG00000264970	17	chr17	23894348	23894516	169	*	+	default-46614	39.6	15	2.64	1.75e-07	Distal Intergenic	17	22704415	22705685	1271	1	ENST00000578745	1189933	AC131274.3	transcribed_processed_pseudogene
ENSG00000264970	17	chr17	23901660	23901828	169	*	+	default-46619	34.9	8.5	4.1	3.62e-11	Distal Intergenic	17	22704415	22705685	1271	1	ENST00000578745	1197245	AC131274.3	transcribed_processed_pseudogene
ENSG00000264970	17	chr17	23902526	23902824	299	*	+	default-46620	55.9	25	2.24	1.51e-07	Distal Intergenic	17	22704415	22705685	1271	1	ENST00000578745	1198111	AC131274.3	transcribed_processed_pseudogene
ENSG00000264970	17	chr17	23920936	23921146	211	*	+	default-46637	90.8	38	2.39	5.47e-13	Distal Intergenic	17	22704415	22705685	1271	1	ENST00000578745	1216521	AC131274.3	transcribed_processed_pseudogene
ENSG00000264970	17	chr17	23921389	23921697	309	*	+	default-46638	85	36.5	2.33	5.38e-12	Distal Intergenic	17	22704415	22705685	1271	1	ENST00000578745	1216974	AC131274.3	transcribed_processed_pseudogene
ENSG00000264970	17	chr17	23953578	23953746	169	*	+	default-46652	72.2	25	2.89	1.54e-14	Distal Intergenic	17	22704415	22705685	1271	1	ENST00000578745	1249163	AC131274.3	transcribed_processed_pseudogene
ENSG00000264970	17	chr17	23981046	23981214	169	*	+	default-46667	89.8	43.5	2.06	9.97e-10	Distal Intergenic	17	22704415	22705685	1271	1	ENST00000578745	1276631	AC131274.3	transcribed_processed_pseudogene
ENSG00000264970	17	chr17	23986975	23987143	169	*	+	default-46674	80.3	39	2.06	5.94e-09	Distal Intergenic	17	22704415	22705685	1271	1	ENST00000578745	1282560	AC131274.3	transcribed_processed_pseudogene
ENSG00000264970	17	chr17	23993609	23993777	169	*	+	default-46676	33.4	15.5	2.15	7.37e-05	Distal Intergenic	17	22704415	22705685	1271	1	ENST00000578745	1289194	AC131274.3	transcribed_processed_pseudogene
ENSG00000264970	17	chr17	24083820	24083988	169	*	+	default-46719	63.2	27.5	2.3	4.76e-09	Distal Intergenic	17	22704415	22705685	1271	1	ENST00000578745	1379405	AC131274.3	transcribed_processed_pseudogene
ENSG00000264970	17	chr17	24084392	24084651	260	*	+	default-46720	87.3	43	2.03	2.51e-09	Distal Intergenic	17	22704415	22705685	1271	1	ENST00000578745	1379977	AC131274.3	transcribed_processed_pseudogene
ENSG00000264970	17	chr17	24084893	24085192	300	*	+	default-46721	94.8	38.5	2.46	3.16e-14	Distal Intergenic	17	22704415	22705685	1271	1	ENST00000578745	1380478	AC131274.3	transcribed_processed_pseudogene
ENSG00000264970	17	chr17	24116725	24116893	169	*	+	default-46741	122.4	21	5.83	1.89e-51	Distal Intergenic	17	22704415	22705685	1271	1	ENST00000578745	1412310	AC131274.3	transcribed_processed_pseudogene
ENSG00000264970	17	chr17	24164908	24165076	169	*	+	default-46765	17.8	2.5	7.12	1.56e-09	Distal Intergenic	17	22704415	22705685	1271	1	ENST00000578745	1460493	AC131274.3	transcribed_processed_pseudogene
ENSG00000264970	17	chr17	24187478	24187646	169	*	+	default-46773	130.2	60	2.17	3.59e-15	Distal Intergenic	17	22704415	22705685	1271	1	ENST00000578745	1483063	AC131274.3	transcribed_processed_pseudogene
ENSG00000264970	17	chr17	24189203	24189371	169	*	+	default-46774	17.6	3	5.85	2.16e-08	Distal Intergenic	17	22704415	22705685	1271	1	ENST00000578745	1484788	AC131274.3	transcribed_processed_pseudogene
ENSG00000264970	17	chr17	24198191	24198359	169	*	+	default-46780	47.4	17.5	2.71	4.02e-09	Distal Intergenic	17	22704415	22705685	1271	1	ENST00000578745	1493776	AC131274.3	transcribed_processed_pseudogene
ENSG00000264970	17	chr17	24198539	24198845	307	*	+	default-46781	65.2	23.5	2.77	1.54e-12	Distal Intergenic	17	22704415	22705685	1271	1	ENST00000578745	1494124	AC131274.3	transcribed_processed_pseudogene
ENSG00000264970	17	chr17	24217000	24217168	169	*	+	default-46788	27.1	4	6.77	3.53e-14	Distal Intergenic	17	22704415	22705685	1271	1	ENST00000578745	1512585	AC131274.3	transcribed_processed_pseudogene
ENSG00000264970	17	chr17	24219727	24219895	169	*	+	default-46789	34.1	10	3.41	2.14e-09	Distal Intergenic	17	22704415	22705685	1271	1	ENST00000578745	1515312	AC131274.3	transcribed_processed_pseudogene
ENSG00000264970	17	chr17	24251117	24251285	169	*	+	default-46799	20.8	3	6.94	8.31e-11	Distal Intergenic	17	22704415	22705685	1271	1	ENST00000578745	1546702	AC131274.3	transcribed_processed_pseudogene
ENSG00000264970	17	chr17	24278373	24278589	217	*	+	default-46808	73.7	31.5	2.34	1.92e-10	Distal Intergenic	17	22704415	22705685	1271	1	ENST00000578745	1573958	AC131274.3	transcribed_processed_pseudogene
ENSG00000264970	17	chr17	24299320	24299488	169	*	+	default-46819	112.9	44	2.57	7.5e-18	Distal Intergenic	17	22704415	22705685	1271	1	ENST00000578745	1594905	AC131274.3	transcribed_processed_pseudogene
ENSG00000264970	17	chr17	24367192	24367360	169	*	+	default-46849	17.6	0.5	35.11	1.3e-20	Distal Intergenic	17	22704415	22705685	1271	1	ENST00000578745	1662777	AC131274.3	transcribed_processed_pseudogene
ENSG00000264970	17	chr17	24409749	24409917	169	*	+	default-46866	102.6	13.5	7.6	3.23e-53	Distal Intergenic	17	22704415	22705685	1271	1	ENST00000578745	1705334	AC131274.3	transcribed_processed_pseudogene
ENSG00000264970	17	chr17	24464229	24464539	311	*	+	default-46895	55.2	15.5	3.56	5.92e-15	Distal Intergenic	17	22704415	22705685	1271	1	ENST00000578745	1759814	AC131274.3	transcribed_processed_pseudogene
ENSG00000264970	17	chr17	24467426	24467594	169	*	+	default-46896	16.1	5	3.21	6.9e-05	Distal Intergenic	17	22704415	22705685	1271	1	ENST00000578745	1763011	AC131274.3	transcribed_processed_pseudogene
ENSG00000264970	17	chr17	24487781	24487949	169	*	+	default-46910	39.9	18	2.22	1.21e-05	Distal Intergenic	17	22704415	22705685	1271	1	ENST00000578745	1783366	AC131274.3	transcribed_processed_pseudogene
ENSG00000264970	17	chr17	24494475	24494730	256	*	+	default-46912	60.9	28	2.18	1.03e-07	Distal Intergenic	17	22704415	22705685	1271	1	ENST00000578745	1790060	AC131274.3	transcribed_processed_pseudogene
ENSG00000264970	17	chr17	24533223	24533391	169	*	+	default-46933	66.2	32	2.07	9.63e-08	Distal Intergenic	17	22704415	22705685	1271	1	ENST00000578745	1828808	AC131274.3	transcribed_processed_pseudogene
ENSG00000264970	17	chr17	24552250	24552418	169	*	+	default-46942	44.6	14	3.19	1.22e-10	Distal Intergenic	17	22704415	22705685	1271	1	ENST00000578745	1847835	AC131274.3	transcribed_processed_pseudogene
ENSG00000264970	17	chr17	24567645	24567813	169	*	+	default-46952	42.6	18.5	2.3	1.9e-06	Distal Intergenic	17	22704415	22705685	1271	1	ENST00000578745	1863230	AC131274.3	transcribed_processed_pseudogene
ENSG00000264970	17	chr17	24598702	24598870	169	*	+	default-46959	15.5	2.5	6.22	6.92e-08	Distal Intergenic	17	22704415	22705685	1271	1	ENST00000578745	1894287	AC131274.3	transcribed_processed_pseudogene
ENSG00000264970	17	chr17	24608057	24608511	455	*	+	default-46962	86	39	2.21	5.82e-11	Distal Intergenic	17	22704415	22705685	1271	1	ENST00000578745	1903642	AC131274.3	transcribed_processed_pseudogene
ENSG00000264970	17	chr17	24615516	24615797	282	*	+	default-46967	76.7	21.5	3.57	6.22e-20	Distal Intergenic	17	22704415	22705685	1271	1	ENST00000578745	1911101	AC131274.3	transcribed_processed_pseudogene
ENSG00000264970	17	chr17	24616151	24616437	287	*	+	default-46968	44.6	22	2.03	2.35e-05	Distal Intergenic	17	22704415	22705685	1271	1	ENST00000578745	1911736	AC131274.3	transcribed_processed_pseudogene
ENSG00000264970	17	chr17	24623751	24623919	169	*	+	default-46969	43.1	18	2.4	4e-07	Distal Intergenic	17	22704415	22705685	1271	1	ENST00000578745	1919336	AC131274.3	transcribed_processed_pseudogene
ENSG00000264970	17	chr17	24633682	24633922	241	*	+	default-46972	24.1	9.5	2.53	5.61e-05	Distal Intergenic	17	22704415	22705685	1271	1	ENST00000578745	1929267	AC131274.3	transcribed_processed_pseudogene
ENSG00000264970	17	chr17	24649642	24649901	260	*	+	default-46978	36.1	14	2.58	6.49e-07	Distal Intergenic	17	22704415	22705685	1271	1	ENST00000578745	1945227	AC131274.3	transcribed_processed_pseudogene
ENSG00000264970	17	chr17	24714561	24714729	169	*	+	default-47006	100.6	44	2.29	3.25e-13	Distal Intergenic	17	22704415	22705685	1271	1	ENST00000578745	2010146	AC131274.3	transcribed_processed_pseudogene
ENSG00000264970	17	chr17	24780371	24780539	169	*	+	default-47034	63.5	12.5	5.08	2.97e-24	Distal Intergenic	17	22704415	22705685	1271	1	ENST00000578745	2075956	AC131274.3	transcribed_processed_pseudogene
ENSG00000264970	17	chr17	24814498	24814666	169	*	+	default-47044	71.2	26	2.74	2.72e-13	Distal Intergenic	17	22704415	22705685	1271	1	ENST00000578745	2110083	AC131274.3	transcribed_processed_pseudogene
ENSG00000264970	17	chr17	24828425	24828696	272	*	+	default-47054	54.4	20	2.72	2.51e-10	Distal Intergenic	17	22704415	22705685	1271	1	ENST00000578745	2124010	AC131274.3	transcribed_processed_pseudogene
ENSG00000264970	17	chr17	24833440	24833608	169	*	+	default-47059	46.6	22.5	2.07	9.21e-06	Distal Intergenic	17	22704415	22705685	1271	1	ENST00000578745	2129025	AC131274.3	transcribed_processed_pseudogene
ENSG00000264970	17	chr17	23052544	23052796	253	*	+	default-46085	67	30.5	2.2	1.74e-08	Distal Intergenic	17	22704415	22705685	1271	1	ENST00000578745	348129	AC131274.3	transcribed_processed_pseudogene
ENSG00000265233	17	chr17	21962072	21962240	169	*	+	default-45846	64.7	24	2.7	1.01e-11	Distal Intergenic	17	22056587	22056755	169	2	ENST00000580930	94515	ABBA01006766.1	processed_pseudogene
ENSG00000265233	17	chr17	21962829	21962997	169	*	+	default-45847	54.9	26	2.11	1.06e-06	Distal Intergenic	17	22056587	22056755	169	2	ENST00000580930	93758	ABBA01006766.1	processed_pseudogene
ENSG00000265233	17	chr17	21960342	21960597	256	*	+	default-45845	100.6	31.5	3.19	2.2e-22	Distal Intergenic	17	22056587	22056755	169	2	ENST00000580930	96158	ABBA01006766.1	processed_pseudogene
ENSG00000265598	7	chr7	158595179	158595347	169	*	+	default-113089	95.1	27.5	3.46	8.42e-24	Distal Intergenic	7	158591616	158591696	81	1	ENST00000582433	3563	MIR5707	miRNA
ENSG00000266421	4	chr4	85666560	85666728	169	*	+	default-93065	51.7	22.5	2.3	1.74e-07	Intron (ENST00000395184/ENSG00000138639, intron 2 of 9)	4	85722468	85722533	66	1	ENST00000580577	-55740	MIR4451	miRNA
ENSG00000267129	17	chr17	3359748	3359969	222	*	+	default-44475	63.2	30.5	2.07	1.75e-07	Intron (ENST00000573491/ENSG00000221882, intron 2 of 4)	17	3377527	3377602	76	2	ENST00000589072	17633	OR1AC1P	unprocessed_pseudogene
ENSG00000267287	18	chr18	79551948	79552159	212	*	+	default-56120	57.4	24.5	2.34	1.48e-08	Distal Intergenic	18	79576460	79579808	3349	1	ENST00000586798	-24301	AC068473.3	lncRNA
ENSG00000267541	18	chr18	47853193	47853497	305	*	+	default-55513	1968.3	81.5	24.15	0	Promoter (<=1kb)	18	47853233	47853457	225	2	ENST00000591258	0	MTCO2P2	processed_pseudogene
ENSG00000267732	18	chr18	56156843	56157011	169	*	+	default-55656	54.9	25.5	2.15	6.03e-07	Intron (ENST00000382897/ENSG00000206129, intron 3 of 8)	18	56138612	56143221	4610	1	ENST00000590589	18231	AC006305.3	lncRNA
ENSG00000269028	3	chr3	96617152	96618583	1432	*	+	default-87525	24666.6	301.5	81.81	0	Promoter (<=1kb)	3	96617188	96618236	1049	2	ENST00000600213	0	MTRNR2L12	protein_coding
ENSG00000270188	1	chr1	237944805	237945061	257	*	+	default-9199	311.8	50.5	6.17	1.1e-134	Promoter (<=1kb)	1	237943724	237945275	1552	2	ENST00000604646	214	MTRNR2L11	protein_coding
ENSG00000270188	1	chr1	237945398	237945965	568	*	+	default-9200	294.7	53	5.56	2.29e-116	Promoter (<=1kb)	1	237943724	237945275	1552	2	ENST00000604646	-123	MTRNR2L11	protein_coding
ENSG00000270225	5	chr5	100051681	100055076	3396	*	+	default-98932	2338	485	4.82	0	Promoter (<=1kb)	5	100052859	100053539	681	2	ENST00000603246	0	MTCO2P22	processed_pseudogene
ENSG00000270230	5	chr5	100046204	100051472	5269	*	+	default-98931	5764	362.5	15.9	0	Promoter (<=1kb)	5	100046450	100046970	521	1	ENST00000604233	0	MTND6P22	processed_pseudogene
ENSG00000270394	4	chr4	116298141	116298575	435	*	+	default-93497	145.7	62	2.35	2.01e-19	Promoter (<=1kb)	4	116298876	116300320	1445	1	ENST00000604093	-301	MTRNR2L13	protein_coding
ENSG00000270496	13	chr13	18509030	18509283	254	*	+	default-28991	65.5	31.5	2.08	1.18e-07	Distal Intergenic	13	18491904	18492419	516	1	ENST00000605641	17126	BNIP3P7	processed_pseudogene
ENSG00000270672	7	chr7	142665565	142667733	2169	*	+	default-112408	2371.1	69	34.36	0	Promoter (<=1kb)	7	142666272	142667718	1447	1	ENST00000604952	0	MTRNR2L6	protein_coding
ENSG00000271043	5	chr5	80649997	80652397	2401	*	+	default-98650	44794.2	1045.5	42.84	0	Promoter (<=1kb)	5	80650000	80650086	87	2	ENST00000604882	0	MTRNR2L2	processed_pseudogene
ENSG00000271696	7	chr7	58354358	58354526	169	*	+	default-107838	32.9	11	2.99	2e-07	Distal Intergenic	7	57835309	57836251	943	2	ENST00000604991	-518107	AC023141.13	processed_pseudogene
ENSG00000271696	7	chr7	58379471	58379639	169	*	+	default-107862	47.4	23	2.06	7.52e-06	Distal Intergenic	7	57835309	57836251	943	2	ENST00000604991	-543220	AC023141.13	processed_pseudogene
ENSG00000271696	7	chr7	58499390	58499558	169	*	+	default-107966	46.1	23	2.01	1.57e-05	Distal Intergenic	7	57835309	57836251	943	2	ENST00000604991	-663139	AC023141.13	processed_pseudogene
ENSG00000271696	7	chr7	58105272	58105440	169	*	+	default-107657	189.6	88	2.15	7.09e-21	Distal Intergenic	7	57835309	57836251	943	2	ENST00000604991	-269021	AC023141.13	processed_pseudogene
ENSG00000271696	7	chr7	58705821	58705989	169	*	+	default-108126	36.4	17.5	2.08	7.06e-05	Distal Intergenic	7	57835309	57836251	943	2	ENST00000604991	-869570	AC023141.13	processed_pseudogene
ENSG00000271696	7	chr7	58808466	58808634	169	*	+	default-108213	55.9	18	3.11	1.93e-12	Distal Intergenic	7	57835309	57836251	943	2	ENST00000604991	-972215	AC023141.13	processed_pseudogene
ENSG00000271696	7	chr7	58844563	58844731	169	*	+	default-108243	37.6	2.5	15.05	3.38e-30	Distal Intergenic	7	57835309	57836251	943	2	ENST00000604991	-1008312	AC023141.13	processed_pseudogene
ENSG00000271696	7	chr7	58608564	58608732	169	*	+	default-108050	18.1	3.5	5.16	3.58e-08	Distal Intergenic	7	57835309	57836251	943	2	ENST00000604991	-772313	AC023141.13	processed_pseudogene
ENSG00000271696	7	chr7	59187791	59187959	169	*	+	default-108488	49.9	13.5	3.7	7.5e-14	Distal Intergenic	7	57835309	57836251	943	2	ENST00000604991	-1351540	AC023141.13	processed_pseudogene
ENSG00000271696	7	chr7	59339775	59339943	169	*	+	default-108576	11.3	2	5.64	8.31e-06	Distal Intergenic	7	57835309	57836251	943	2	ENST00000604991	-1503524	AC023141.13	processed_pseudogene
ENSG00000271696	7	chr7	59422861	59423029	169	*	+	default-108631	30.6	9	3.4	2.77e-08	Distal Intergenic	7	57835309	57836251	943	2	ENST00000604991	-1586610	AC023141.13	processed_pseudogene
ENSG00000271696	7	chr7	59077616	59077784	169	*	+	default-108419	66.5	30	2.22	9.53e-09	Distal Intergenic	7	57835309	57836251	943	2	ENST00000604991	-1241365	AC023141.13	processed_pseudogene
ENSG00000271696	7	chr7	59437888	59438056	169	*	+	default-108640	50.2	22.5	2.23	4e-07	Distal Intergenic	7	57835309	57836251	943	2	ENST00000604991	-1601637	AC023141.13	processed_pseudogene
ENSG00000271696	7	chr7	59501907	59502075	169	*	+	default-108687	32.1	8.5	3.78	5.72e-10	Distal Intergenic	7	57835309	57836251	943	2	ENST00000604991	-1665656	AC023141.13	processed_pseudogene
ENSG00000271696	7	chr7	59522038	59522206	169	*	+	default-108701	64.7	26	2.49	2.41e-10	Distal Intergenic	7	57835309	57836251	943	2	ENST00000604991	-1685787	AC023141.13	processed_pseudogene
ENSG00000271696	7	chr7	59592865	59593033	169	*	+	default-108742	22.1	4	5.52	3.46e-10	Distal Intergenic	7	57835309	57836251	943	2	ENST00000604991	-1756614	AC023141.13	processed_pseudogene
ENSG00000271696	7	chr7	59621310	59621478	169	*	+	default-108756	32.4	14.5	2.23	4.91e-05	Distal Intergenic	7	57835309	57836251	943	2	ENST00000604991	-1785059	AC023141.13	processed_pseudogene
ENSG00000271696	7	chr7	59652308	59652476	169	*	+	default-108775	35.1	10	3.51	6.06e-10	Distal Intergenic	7	57835309	57836251	943	2	ENST00000604991	-1816057	AC023141.13	processed_pseudogene
ENSG00000271696	7	chr7	59657419	59657587	169	*	+	default-108779	36.4	17.5	2.08	7.06e-05	Distal Intergenic	7	57835309	57836251	943	2	ENST00000604991	-1821168	AC023141.13	processed_pseudogene
ENSG00000271696	7	chr7	59704807	59704975	169	*	+	default-108799	26.6	2.5	10.63	4.98e-18	Distal Intergenic	7	57835309	57836251	943	2	ENST00000604991	-1868556	AC023141.13	processed_pseudogene
ENSG00000271696	7	chr7	59898143	59898311	169	*	+	default-108919	22.3	7.5	2.98	1.29e-05	Distal Intergenic	7	57835309	57836251	943	2	ENST00000604991	-2061892	AC023141.13	processed_pseudogene
ENSG00000271696	7	chr7	59898960	59899128	169	*	+	default-108920	22.3	5.5	4.06	9.24e-08	Distal Intergenic	7	57835309	57836251	943	2	ENST00000604991	-2062709	AC023141.13	processed_pseudogene
ENSG00000271696	7	chr7	59942069	59942237	169	*	+	default-108943	27.8	9	3.09	9.64e-07	Distal Intergenic	7	57835309	57836251	943	2	ENST00000604991	-2105818	AC023141.13	processed_pseudogene
ENSG00000271696	7	chr7	59986766	59987065	300	*	+	default-108977	44.1	19.5	2.26	1.29e-06	Distal Intergenic	7	57835309	57836251	943	2	ENST00000604991	-2150515	AC023141.13	processed_pseudogene
ENSG00000271696	7	chr7	60015175	60015343	169	*	+	default-109000	64.7	32	2.02	4.14e-07	Distal Intergenic	7	57835309	57836251	943	2	ENST00000604991	-2178924	AC023141.13	processed_pseudogene
ENSG00000271696	7	chr7	59423365	59423533	169	*	+	default-108632	30.6	10.5	2.91	6.73e-07	Distal Intergenic	7	57835309	57836251	943	2	ENST00000604991	-1587114	AC023141.13	processed_pseudogene
ENSG00000272443	1	chr1	147460944	147461112	169	*	+	default-6627	52.2	22.5	2.32	7.43e-08	Intron (ENST00000619867/ENSG00000278811, intron 3 of 5)	1	147445579	147446133	555	1	ENST00000606338	15365	OR13Z2P	unprocessed_pseudogene
ENSG00000274727	20	chr20	64327522	64327783	262	*	+	default-75401	65.2	32.5	2.01	3.39e-07	Promoter (<=1kb)	20	64327418	64327972	555	2	ENST00000620521	189	AL137028.1	processed_pseudogene
ENSG00000275046	6	chr6	58608906	58609116	211	*	+	default-102883	79.3	33	2.4	8.09e-12	Distal Intergenic	6	58386799	58386961	163	1	ENST00000619504	222107	AL603755.1	processed_pseudogene
ENSG00000275046	6	chr6	58634714	58634882	169	*	+	default-102910	215.4	96.5	2.23	2.26e-25	Distal Intergenic	6	58386799	58386961	163	1	ENST00000619504	247915	AL603755.1	processed_pseudogene
ENSG00000275046	6	chr6	58646106	58646442	337	*	+	default-102920	118.4	45.5	2.6	2.64e-19	Distal Intergenic	6	58386799	58386961	163	1	ENST00000619504	259307	AL603755.1	processed_pseudogene
ENSG00000275046	6	chr6	58648300	58648468	169	*	+	default-102922	67.5	14.5	4.65	1.14e-23	Distal Intergenic	6	58386799	58386961	163	1	ENST00000619504	261501	AL603755.1	processed_pseudogene
ENSG00000275046	6	chr6	58648963	58649173	211	*	+	default-102923	67.5	31.5	2.14	2.57e-08	Distal Intergenic	6	58386799	58386961	163	1	ENST00000619504	262164	AL603755.1	processed_pseudogene
ENSG00000275046	6	chr6	58689710	58689878	169	*	+	default-102951	53.4	18.5	2.89	4.73e-11	Distal Intergenic	6	58386799	58386961	163	1	ENST00000619504	302911	AL603755.1	processed_pseudogene
ENSG00000275046	6	chr6	58719813	58719981	169	*	+	default-102967	151.2	63.5	2.38	8.68e-21	Distal Intergenic	6	58386799	58386961	163	1	ENST00000619504	333014	AL603755.1	processed_pseudogene
ENSG00000275046	6	chr6	58733217	58733385	169	*	+	default-102979	65.2	7.5	8.69	5.72e-38	Distal Intergenic	6	58386799	58386961	163	1	ENST00000619504	346418	AL603755.1	processed_pseudogene
ENSG00000275046	6	chr6	58752225	58752435	211	*	+	default-102992	111.4	29.5	3.77	1.68e-30	Distal Intergenic	6	58386799	58386961	163	1	ENST00000619504	365426	AL603755.1	processed_pseudogene
ENSG00000275046	6	chr6	58752897	58753107	211	*	+	default-102993	98.6	35	2.82	2.15e-18	Distal Intergenic	6	58386799	58386961	163	1	ENST00000619504	366098	AL603755.1	processed_pseudogene
ENSG00000275046	6	chr6	58753390	58753558	169	*	+	default-102994	64.7	20.5	3.16	1.29e-14	Distal Intergenic	6	58386799	58386961	163	1	ENST00000619504	366591	AL603755.1	processed_pseudogene
ENSG00000275046	6	chr6	58768872	58769416	545	*	+	default-103006	101.6	33	3.08	1.71e-21	Distal Intergenic	6	58386799	58386961	163	1	ENST00000619504	382073	AL603755.1	processed_pseudogene
ENSG00000275046	6	chr6	58769681	58769849	169	*	+	default-103007	101.6	17.5	5.8	1.13e-42	Distal Intergenic	6	58386799	58386961	163	1	ENST00000619504	382882	AL603755.1	processed_pseudogene
ENSG00000275046	6	chr6	58777161	58777329	169	*	+	default-103011	150.2	53	2.83	1.13e-27	Distal Intergenic	6	58386799	58386961	163	1	ENST00000619504	390362	AL603755.1	processed_pseudogene
ENSG00000275046	6	chr6	58780070	58780238	169	*	+	default-103012	132.4	62.5	2.12	1.37e-14	Distal Intergenic	6	58386799	58386961	163	1	ENST00000619504	393271	AL603755.1	processed_pseudogene
ENSG00000275046	6	chr6	58646946	58647114	169	*	+	default-102921	118.4	42.5	2.79	1.63e-21	Distal Intergenic	6	58386799	58386961	163	1	ENST00000619504	260147	AL603755.1	processed_pseudogene
ENSG00000275046	6	chr6	58820037	58820289	253	*	+	default-103043	171.3	82.5	2.08	1.18e-17	Distal Intergenic	6	58386799	58386961	163	1	ENST00000619504	433238	AL603755.1	processed_pseudogene
ENSG00000275046	6	chr6	58824035	58824246	212	*	+	default-103047	327.8	150	2.19	6.35e-36	Distal Intergenic	6	58386799	58386961	163	1	ENST00000619504	437236	AL603755.1	processed_pseudogene
ENSG00000275046	6	chr6	58835078	58835246	169	*	+	default-103056	42.1	8	5.27	2.49e-17	Distal Intergenic	6	58386799	58386961	163	1	ENST00000619504	448279	AL603755.1	processed_pseudogene
ENSG00000275046	6	chr6	58857957	58858125	169	*	+	default-103071	20.1	2.5	8.03	3.48e-12	Distal Intergenic	6	58386799	58386961	163	1	ENST00000619504	471158	AL603755.1	processed_pseudogene
ENSG00000275046	6	chr6	58860511	58860721	211	*	+	default-103072	60.4	19	3.18	5.18e-14	Distal Intergenic	6	58386799	58386961	163	1	ENST00000619504	473712	AL603755.1	processed_pseudogene
ENSG00000275046	6	chr6	58861371	58861539	169	*	+	default-103073	60.4	23	2.63	9.95e-11	Distal Intergenic	6	58386799	58386961	163	1	ENST00000619504	474572	AL603755.1	processed_pseudogene
ENSG00000275046	6	chr6	58866968	58867178	211	*	+	default-103077	127.4	57.5	2.22	1.92e-15	Distal Intergenic	6	58386799	58386961	163	1	ENST00000619504	480169	AL603755.1	processed_pseudogene
ENSG00000275046	6	chr6	58882405	58882573	169	*	+	default-103090	43.1	12.5	3.45	1.26e-11	Distal Intergenic	6	58386799	58386961	163	1	ENST00000619504	495606	AL603755.1	processed_pseudogene
ENSG00000275046	6	chr6	58883957	58884125	169	*	+	default-103091	96.1	30.5	3.15	2.59e-21	Distal Intergenic	6	58386799	58386961	163	1	ENST00000619504	497158	AL603755.1	processed_pseudogene
ENSG00000275046	6	chr6	58884450	58884618	169	*	+	default-103092	103.8	33.5	3.1	5.05e-22	Distal Intergenic	6	58386799	58386961	163	1	ENST00000619504	497651	AL603755.1	processed_pseudogene
ENSG00000275046	6	chr6	58893441	58893609	169	*	+	default-103100	44.6	17	2.63	3.43e-08	Distal Intergenic	6	58386799	58386961	163	1	ENST00000619504	506642	AL603755.1	processed_pseudogene
ENSG00000275046	6	chr6	58894959	58895127	169	*	+	default-103101	37.6	14.5	2.59	5.49e-07	Distal Intergenic	6	58386799	58386961	163	1	ENST00000619504	508160	AL603755.1	processed_pseudogene
ENSG00000275046	6	chr6	58796891	58797059	169	*	+	default-103028	33.4	12	2.78	4.45e-07	Distal Intergenic	6	58386799	58386961	163	1	ENST00000619504	410092	AL603755.1	processed_pseudogene
ENSG00000275046	6	chr6	58911632	58911958	327	*	+	default-103113	146	68	2.15	3.52e-16	Distal Intergenic	6	58386799	58386961	163	1	ENST00000619504	524833	AL603755.1	processed_pseudogene
ENSG00000275046	6	chr6	58912264	58912432	169	*	+	default-103114	162.3	40.5	4.01	7.12e-47	Distal Intergenic	6	58386799	58386961	163	1	ENST00000619504	525465	AL603755.1	processed_pseudogene
ENSG00000275046	6	chr6	58933188	58933504	317	*	+	default-103129	39.1	6	6.52	3.18e-19	Distal Intergenic	6	58386799	58386961	163	1	ENST00000619504	546389	AL603755.1	processed_pseudogene
ENSG00000275046	6	chr6	58937102	58937432	331	*	+	default-103132	192.6	54.5	3.53	2.05e-47	Distal Intergenic	6	58386799	58386961	163	1	ENST00000619504	550303	AL603755.1	processed_pseudogene
ENSG00000275046	6	chr6	58939769	58939937	169	*	+	default-103133	38.1	16	2.38	2.06e-06	Distal Intergenic	6	58386799	58386961	163	1	ENST00000619504	552970	AL603755.1	processed_pseudogene
ENSG00000275046	6	chr6	58947587	58947755	169	*	+	default-103137	99.1	32.5	3.05	5.78e-21	Distal Intergenic	6	58386799	58386961	163	1	ENST00000619504	560788	AL603755.1	processed_pseudogene
ENSG00000275046	6	chr6	58969338	58969506	169	*	+	default-103154	22.3	6	3.72	3.91e-07	Distal Intergenic	6	58386799	58386961	163	1	ENST00000619504	582539	AL603755.1	processed_pseudogene
ENSG00000275046	6	chr6	58970583	58970888	306	*	+	default-103155	44.4	9	4.93	5.62e-17	Distal Intergenic	6	58386799	58386961	163	1	ENST00000619504	583784	AL603755.1	processed_pseudogene
ENSG00000275046	6	chr6	58972719	58972887	169	*	+	default-103156	15	1.5	10.03	8.24e-11	Distal Intergenic	6	58386799	58386961	163	1	ENST00000619504	585920	AL603755.1	processed_pseudogene
ENSG00000275046	6	chr6	58981200	58981368	169	*	+	default-103161	58.7	22.5	2.61	3.09e-10	Distal Intergenic	6	58386799	58386961	163	1	ENST00000619504	594401	AL603755.1	processed_pseudogene
ENSG00000275046	6	chr6	58989041	58989252	212	*	+	default-103165	91	32	2.85	1.33e-17	Distal Intergenic	6	58386799	58386961	163	1	ENST00000619504	602242	AL603755.1	processed_pseudogene
ENSG00000275046	6	chr6	58989528	58989696	169	*	+	default-103166	91	32.5	2.8	3.34e-17	Distal Intergenic	6	58386799	58386961	163	1	ENST00000619504	602729	AL603755.1	processed_pseudogene
ENSG00000275046	6	chr6	58991229	58991397	169	*	+	default-103167	43.9	8.5	5.16	3.85e-17	Distal Intergenic	6	58386799	58386961	163	1	ENST00000619504	604430	AL603755.1	processed_pseudogene
ENSG00000275046	6	chr6	58994451	58994619	169	*	+	default-103170	24.1	2.5	9.63	5.22e-16	Distal Intergenic	6	58386799	58386961	163	1	ENST00000619504	607652	AL603755.1	processed_pseudogene
ENSG00000275046	6	chr6	59012803	59012971	169	*	+	default-103181	29.1	1	29.09	4.3e-32	Distal Intergenic	6	58386799	58386961	163	1	ENST00000619504	626004	AL603755.1	processed_pseudogene
ENSG00000275046	6	chr6	59013507	59013675	169	*	+	default-103182	29.1	10.5	2.77	1.96e-06	Distal Intergenic	6	58386799	58386961	163	1	ENST00000619504	626708	AL603755.1	processed_pseudogene
ENSG00000275046	6	chr6	59014834	59015397	564	*	+	default-103183	68	21	3.24	1.16e-15	Distal Intergenic	6	58386799	58386961	163	1	ENST00000619504	628035	AL603755.1	processed_pseudogene
ENSG00000275046	6	chr6	59026049	59026217	169	*	+	default-103188	14	4	3.51	7.63e-05	Distal Intergenic	6	58386799	58386961	163	1	ENST00000619504	639250	AL603755.1	processed_pseudogene
ENSG00000275046	6	chr6	59037239	59037407	169	*	+	default-103195	95.1	30.5	3.12	8.19e-21	Distal Intergenic	6	58386799	58386961	163	1	ENST00000619504	650440	AL603755.1	processed_pseudogene
ENSG00000275046	6	chr6	59051839	59052007	169	*	+	default-103205	50.2	22.5	2.23	4e-07	Distal Intergenic	6	58386799	58386961	163	1	ENST00000619504	665040	AL603755.1	processed_pseudogene
ENSG00000275046	6	chr6	59060186	59060354	169	*	+	default-103210	158	64	2.47	3.44e-23	Distal Intergenic	6	58386799	58386961	163	1	ENST00000619504	673387	AL603755.1	processed_pseudogene
ENSG00000275046	6	chr6	59061529	59061697	169	*	+	default-103212	153	53	2.89	1.38e-28	Distal Intergenic	6	58386799	58386961	163	1	ENST00000619504	674730	AL603755.1	processed_pseudogene
ENSG00000275046	6	chr6	59068180	59068528	349	*	+	default-103215	329.8	158	2.09	1.23e-32	Distal Intergenic	6	58386799	58386961	163	1	ENST00000619504	681381	AL603755.1	processed_pseudogene
ENSG00000275046	6	chr6	59074436	59074604	169	*	+	default-103220	43.9	9.5	4.62	1.74e-15	Distal Intergenic	6	58386799	58386961	163	1	ENST00000619504	687637	AL603755.1	processed_pseudogene
ENSG00000275046	6	chr6	59074941	59075109	169	*	+	default-103221	43.9	8	5.49	4.61e-18	Distal Intergenic	6	58386799	58386961	163	1	ENST00000619504	688142	AL603755.1	processed_pseudogene
ENSG00000275046	6	chr6	59085976	59086144	169	*	+	default-103228	83.5	35	2.39	3.92e-12	Distal Intergenic	6	58386799	58386961	163	1	ENST00000619504	699177	AL603755.1	processed_pseudogene
ENSG00000275046	6	chr6	59093631	59093799	169	*	+	default-103234	62.2	28.5	2.18	3.82e-08	Distal Intergenic	6	58386799	58386961	163	1	ENST00000619504	706832	AL603755.1	processed_pseudogene
ENSG00000275046	6	chr6	59094106	59094316	211	*	+	default-103235	62.2	7.5	8.29	3.58e-35	Distal Intergenic	6	58386799	58386961	163	1	ENST00000619504	707307	AL603755.1	processed_pseudogene
ENSG00000275046	6	chr6	59101586	59101754	169	*	+	default-103240	54.9	8	6.87	9.94e-27	Distal Intergenic	6	58386799	58386961	163	1	ENST00000619504	714787	AL603755.1	processed_pseudogene
ENSG00000275046	6	chr6	59104143	59104311	169	*	+	default-103241	69.7	30	2.32	7.93e-10	Distal Intergenic	6	58386799	58386961	163	1	ENST00000619504	717344	AL603755.1	processed_pseudogene
ENSG00000275046	6	chr6	59114660	59114828	169	*	+	default-103248	23.1	9	2.56	6.68e-05	Distal Intergenic	6	58386799	58386961	163	1	ENST00000619504	727861	AL603755.1	processed_pseudogene
ENSG00000275046	6	chr6	59122487	59122655	169	*	+	default-103252	20.6	1	20.57	1.59e-19	Distal Intergenic	6	58386799	58386961	163	1	ENST00000619504	735688	AL603755.1	processed_pseudogene
ENSG00000275046	6	chr6	59128653	59128959	307	*	+	default-103255	110.4	35	3.15	4.07e-24	Distal Intergenic	6	58386799	58386961	163	1	ENST00000619504	741854	AL603755.1	processed_pseudogene
ENSG00000275046	6	chr6	59136730	59136898	169	*	+	default-103259	67	20	3.35	3.97e-16	Distal Intergenic	6	58386799	58386961	163	1	ENST00000619504	749931	AL603755.1	processed_pseudogene
ENSG00000275046	6	chr6	59137575	59137743	169	*	+	default-103260	57.9	22.5	2.57	8.04e-10	Distal Intergenic	6	58386799	58386961	163	1	ENST00000619504	750776	AL603755.1	processed_pseudogene
ENSG00000275046	6	chr6	59139155	59139483	329	*	+	default-103261	76.7	34.5	2.22	7.42e-10	Distal Intergenic	6	58386799	58386961	163	1	ENST00000619504	752356	AL603755.1	processed_pseudogene
ENSG00000275046	6	chr6	59140481	59141015	535	*	+	default-103262	90.3	44.5	2.03	1.39e-09	Distal Intergenic	6	58386799	58386961	163	1	ENST00000619504	753682	AL603755.1	processed_pseudogene
ENSG00000275046	6	chr6	59141659	59141827	169	*	+	default-103263	69.7	24.5	2.85	1.46e-13	Distal Intergenic	6	58386799	58386961	163	1	ENST00000619504	754860	AL603755.1	processed_pseudogene
ENSG00000275046	6	chr6	59148455	59148623	169	*	+	default-103266	136.9	55	2.49	2.89e-20	Distal Intergenic	6	58386799	58386961	163	1	ENST00000619504	761656	AL603755.1	processed_pseudogene
ENSG00000275046	6	chr6	58895982	58896192	211	*	+	default-103102	51.9	18	2.88	1.56e-10	Distal Intergenic	6	58386799	58386961	163	1	ENST00000619504	509183	AL603755.1	processed_pseudogene
ENSG00000275046	6	chr6	59152857	59153194	338	*	+	default-103270	220.7	72	3.07	1.43e-44	Distal Intergenic	6	58386799	58386961	163	1	ENST00000619504	766058	AL603755.1	processed_pseudogene
ENSG00000275046	6	chr6	59155416	59155584	169	*	+	default-103273	53.7	17.5	3.07	6.58e-12	Distal Intergenic	6	58386799	58386961	163	1	ENST00000619504	768617	AL603755.1	processed_pseudogene
ENSG00000275046	6	chr6	59155903	59156071	169	*	+	default-103274	28.3	6	4.72	6.28e-11	Distal Intergenic	6	58386799	58386961	163	1	ENST00000619504	769104	AL603755.1	processed_pseudogene
ENSG00000275046	6	chr6	59159989	59160157	169	*	+	default-103275	67.5	17	3.97	4.16e-20	Distal Intergenic	6	58386799	58386961	163	1	ENST00000619504	773190	AL603755.1	processed_pseudogene
ENSG00000275046	6	chr6	59160839	59161007	169	*	+	default-103276	67.5	10.5	6.43	2.35e-31	Distal Intergenic	6	58386799	58386961	163	1	ENST00000619504	774040	AL603755.1	processed_pseudogene
ENSG00000275046	6	chr6	59162909	59163551	643	*	+	default-103277	201.4	91	2.21	2.02e-23	Distal Intergenic	6	58386799	58386961	163	1	ENST00000619504	776110	AL603755.1	processed_pseudogene
ENSG00000275046	6	chr6	59164057	59164267	211	*	+	default-103278	166.5	82	2.03	2.62e-16	Distal Intergenic	6	58386799	58386961	163	1	ENST00000619504	777258	AL603755.1	processed_pseudogene
ENSG00000275046	6	chr6	59169502	59169670	169	*	+	default-103284	47.4	23.5	2.02	1.28e-05	Distal Intergenic	6	58386799	58386961	163	1	ENST00000619504	782703	AL603755.1	processed_pseudogene
ENSG00000275046	6	chr6	59169851	59170019	169	*	+	default-103285	59.9	25.5	2.35	1.01e-08	Distal Intergenic	6	58386799	58386961	163	1	ENST00000619504	783052	AL603755.1	processed_pseudogene
ENSG00000275046	6	chr6	59170855	59171065	211	*	+	default-103286	43.4	15.5	2.8	7.2e-09	Distal Intergenic	6	58386799	58386961	163	1	ENST00000619504	784056	AL603755.1	processed_pseudogene
ENSG00000275046	6	chr6	59208363	59208531	169	*	+	default-103305	65.7	9.5	6.92	3.78e-32	Distal Intergenic	6	58386799	58386961	163	1	ENST00000619504	821564	AL603755.1	processed_pseudogene
ENSG00000275046	6	chr6	59209054	59209264	211	*	+	default-103306	65.7	13	5.05	8.69e-25	Distal Intergenic	6	58386799	58386961	163	1	ENST00000619504	822255	AL603755.1	processed_pseudogene
ENSG00000275046	6	chr6	59219896	59220064	169	*	+	default-103310	54.2	18.5	2.93	1.61e-11	Distal Intergenic	6	58386799	58386961	163	1	ENST00000619504	833097	AL603755.1	processed_pseudogene
ENSG00000275046	6	chr6	59220245	59220455	211	*	+	default-103311	98.8	46	2.15	1.85e-11	Distal Intergenic	6	58386799	58386961	163	1	ENST00000619504	833446	AL603755.1	processed_pseudogene
ENSG00000275046	6	chr6	59226517	59227434	918	*	+	default-103316	326.3	155	2.11	4.22e-33	Distal Intergenic	6	58386799	58386961	163	1	ENST00000619504	839718	AL603755.1	processed_pseudogene
ENSG00000275046	6	chr6	59228920	59229088	169	*	+	default-103318	325.8	129.5	2.52	3.93e-47	Distal Intergenic	6	58386799	58386961	163	1	ENST00000619504	842121	AL603755.1	processed_pseudogene
ENSG00000275046	6	chr6	59233998	59234535	538	*	+	default-103323	85.5	37	2.31	1.05e-11	Distal Intergenic	6	58386799	58386961	163	1	ENST00000619504	847199	AL603755.1	processed_pseudogene
ENSG00000275046	6	chr6	59236612	59236907	296	*	+	default-103324	28.6	6	4.77	6.28e-11	Distal Intergenic	6	58386799	58386961	163	1	ENST00000619504	849813	AL603755.1	processed_pseudogene
ENSG00000275046	6	chr6	59240129	59240297	169	*	+	default-103325	29.6	5	5.92	1.7e-13	Distal Intergenic	6	58386799	58386961	163	1	ENST00000619504	853330	AL603755.1	processed_pseudogene
ENSG00000275046	6	chr6	59242342	59242510	169	*	+	default-103326	59.2	14.5	4.08	1.59e-18	Distal Intergenic	6	58386799	58386961	163	1	ENST00000619504	855543	AL603755.1	processed_pseudogene
ENSG00000275046	6	chr6	59243167	59243335	169	*	+	default-103327	59.2	12.5	4.74	1.77e-21	Distal Intergenic	6	58386799	58386961	163	1	ENST00000619504	856368	AL603755.1	processed_pseudogene
ENSG00000275046	6	chr6	59254454	59254752	299	*	+	default-103334	117.1	54	2.17	7.99e-14	Distal Intergenic	6	58386799	58386961	163	1	ENST00000619504	867655	AL603755.1	processed_pseudogene
ENSG00000275046	6	chr6	59257328	59257627	300	*	+	default-103335	90.8	45	2.02	2.32e-09	Distal Intergenic	6	58386799	58386961	163	1	ENST00000619504	870529	AL603755.1	processed_pseudogene
ENSG00000275046	6	chr6	59260357	59260525	169	*	+	default-103338	183.6	87	2.11	2.2e-19	Distal Intergenic	6	58386799	58386961	163	1	ENST00000619504	873558	AL603755.1	processed_pseudogene
ENSG00000275046	6	chr6	59271041	59271209	169	*	+	default-103346	286.4	114.5	2.5	2.36e-41	Distal Intergenic	6	58386799	58386961	163	1	ENST00000619504	884242	AL603755.1	processed_pseudogene
ENSG00000275046	6	chr6	59289906	59290074	169	*	+	default-103359	50.9	13	3.92	4.96e-15	Distal Intergenic	6	58386799	58386961	163	1	ENST00000619504	903107	AL603755.1	processed_pseudogene
ENSG00000275046	6	chr6	59290577	59290788	212	*	+	default-103360	71	13	5.46	2.18e-28	Distal Intergenic	6	58386799	58386961	163	1	ENST00000619504	903778	AL603755.1	processed_pseudogene
ENSG00000275046	6	chr6	59291571	59292063	493	*	+	default-103361	56.7	13	4.36	9.88e-19	Distal Intergenic	6	58386799	58386961	163	1	ENST00000619504	904772	AL603755.1	processed_pseudogene
ENSG00000275046	6	chr6	59321604	59321772	169	*	+	default-103379	76.7	25.5	3.01	5.25e-16	Distal Intergenic	6	58386799	58386961	163	1	ENST00000619504	934805	AL603755.1	processed_pseudogene
ENSG00000275046	6	chr6	59322066	59322234	169	*	+	default-103380	50.4	17.5	2.88	1.77e-10	Distal Intergenic	6	58386799	58386961	163	1	ENST00000619504	935267	AL603755.1	processed_pseudogene
ENSG00000275046	6	chr6	59328903	59329377	475	*	+	default-103386	180.6	86.5	2.09	1.19e-18	Distal Intergenic	6	58386799	58386961	163	1	ENST00000619504	942104	AL603755.1	processed_pseudogene
ENSG00000275046	6	chr6	59149352	59149976	625	*	+	default-103267	267.6	120	2.23	5.6e-31	Distal Intergenic	6	58386799	58386961	163	1	ENST00000619504	762553	AL603755.1	processed_pseudogene
ENSG00000275119	12	chr12	11213443	11213611	169	*	+	default-21567	57.4	27	2.13	3.32e-07	Promoter (1-2kb)	12	11212219	11251389	39171	1	ENST00000612592	1224	AC244131.2	lncRNA
ENSG00000275295	7	chr7	45251954	45252164	211	*	+	default-107237	948	48	19.75	0	Distal Intergenic	7	45303620	45304362	743	1	ENST00000618594	-51456	AC073968.1	processed_pseudogene
ENSG00000276400	22	chr22	17026290	17026719	430	*	+	default-81516	78.5	38.5	2.04	1.5e-08	Exon (ENST00000623130/ENSG00000280156, exon 1 of 1)	22	17021398	17022570	1173	2	ENST00000614184	-3720	VN1R9P	processed_pseudogene
ENSG00000276685	8	chr8	44864369	44864537	169	*	+	default-115030	55.7	20.5	2.72	2.16e-10	Distal Intergenic	8	46028804	46028892	89	2	ENST00000618609	1164355	AC118650.1	misc_RNA
ENSG00000276685	8	chr8	44884077	44884245	169	*	+	default-115039	37.1	8.5	4.37	4.65e-13	Distal Intergenic	8	46028804	46028892	89	2	ENST00000618609	1144647	AC118650.1	misc_RNA
ENSG00000276685	8	chr8	44891020	44891188	169	*	+	default-115042	26.6	5.5	4.83	2.25e-10	Distal Intergenic	8	46028804	46028892	89	2	ENST00000618609	1137704	AC118650.1	misc_RNA
ENSG00000276685	8	chr8	44891370	44891538	169	*	+	default-115043	26.6	8.5	3.13	1.07e-06	Distal Intergenic	8	46028804	46028892	89	2	ENST00000618609	1137354	AC118650.1	misc_RNA
ENSG00000276685	8	chr8	44902102	44902784	683	*	+	default-115048	63.7	12	5.31	3.71e-25	Distal Intergenic	8	46028804	46028892	89	2	ENST00000618609	1126108	AC118650.1	misc_RNA
ENSG00000276685	8	chr8	44884746	44884914	169	*	+	default-115040	33.9	10	3.39	7.37e-09	Distal Intergenic	8	46028804	46028892	89	2	ENST00000618609	1143978	AC118650.1	misc_RNA
ENSG00000276685	8	chr8	44908376	44908544	169	*	+	default-115051	45.6	3.5	13.04	8.31e-34	Distal Intergenic	8	46028804	46028892	89	2	ENST00000618609	1120348	AC118650.1	misc_RNA
ENSG00000276685	8	chr8	44909399	44909567	169	*	+	default-115052	26.8	2	13.42	2.43e-20	Distal Intergenic	8	46028804	46028892	89	2	ENST00000618609	1119325	AC118650.1	misc_RNA
ENSG00000276685	8	chr8	44912790	44912958	169	*	+	default-115053	96.3	36	2.68	9.42e-17	Distal Intergenic	8	46028804	46028892	89	2	ENST00000618609	1115934	AC118650.1	misc_RNA
ENSG00000276685	8	chr8	44925162	44925330	169	*	+	default-115060	31.4	12.5	2.51	7.43e-06	Distal Intergenic	8	46028804	46028892	89	2	ENST00000618609	1103562	AC118650.1	misc_RNA
ENSG00000276685	8	chr8	44929590	44929758	169	*	+	default-115061	18.6	1	18.56	6.06e-17	Distal Intergenic	8	46028804	46028892	89	2	ENST00000618609	1099134	AC118650.1	misc_RNA
ENSG00000276685	8	chr8	44933678	44933846	169	*	+	default-115062	26.1	7	3.73	2.85e-08	Distal Intergenic	8	46028804	46028892	89	2	ENST00000618609	1095046	AC118650.1	misc_RNA
ENSG00000276685	8	chr8	44935184	44935352	169	*	+	default-115063	23.1	4.5	5.13	5.58e-10	Distal Intergenic	8	46028804	46028892	89	2	ENST00000618609	1093540	AC118650.1	misc_RNA
ENSG00000276685	8	chr8	44938639	44938938	300	*	+	default-115064	191.1	81	2.36	2.05e-25	Distal Intergenic	8	46028804	46028892	89	2	ENST00000618609	1089954	AC118650.1	misc_RNA
ENSG00000276685	8	chr8	44942660	44942828	169	*	+	default-115066	12	1	12.04	8.32e-10	Distal Intergenic	8	46028804	46028892	89	2	ENST00000618609	1086064	AC118650.1	misc_RNA
ENSG00000276685	8	chr8	44951688	44951856	169	*	+	default-115069	58.4	16	3.65	4.52e-16	Distal Intergenic	8	46028804	46028892	89	2	ENST00000618609	1077036	AC118650.1	misc_RNA
ENSG00000276685	8	chr8	44952178	44952667	490	*	+	default-115070	58.4	23	2.54	6.79e-10	Distal Intergenic	8	46028804	46028892	89	2	ENST00000618609	1076225	AC118650.1	misc_RNA
ENSG00000276685	8	chr8	44957759	44957927	169	*	+	default-115075	79.8	24	3.32	6.55e-19	Distal Intergenic	8	46028804	46028892	89	2	ENST00000618609	1070965	AC118650.1	misc_RNA
ENSG00000276685	8	chr8	44959454	44959622	169	*	+	default-115076	24.1	9.5	2.53	5.61e-05	Distal Intergenic	8	46028804	46028892	89	2	ENST00000618609	1069270	AC118650.1	misc_RNA
ENSG00000276685	8	chr8	44962368	44962536	169	*	+	default-115077	31.6	8.5	3.72	2.18e-09	Distal Intergenic	8	46028804	46028892	89	2	ENST00000618609	1066356	AC118650.1	misc_RNA
ENSG00000276685	8	chr8	44962889	44963057	169	*	+	default-115078	53.4	15	3.56	2.13e-14	Distal Intergenic	8	46028804	46028892	89	2	ENST00000618609	1065835	AC118650.1	misc_RNA
ENSG00000276685	8	chr8	44963877	44964087	211	*	+	default-115079	67.7	18.5	3.66	2.76e-18	Distal Intergenic	8	46028804	46028892	89	2	ENST00000618609	1064805	AC118650.1	misc_RNA
ENSG00000276685	8	chr8	44964560	44964728	169	*	+	default-115080	61.7	14	4.41	1.73e-20	Distal Intergenic	8	46028804	46028892	89	2	ENST00000618609	1064164	AC118650.1	misc_RNA
ENSG00000276685	8	chr8	44971362	44971530	169	*	+	default-115083	54.7	7.5	7.29	4.97e-28	Distal Intergenic	8	46028804	46028892	89	2	ENST00000618609	1057362	AC118650.1	misc_RNA
ENSG00000276685	8	chr8	44985450	44985618	169	*	+	default-115094	20.8	5.5	3.78	1.45e-06	Distal Intergenic	8	46028804	46028892	89	2	ENST00000618609	1043274	AC118650.1	misc_RNA
ENSG00000276685	8	chr8	45039975	45040143	169	*	+	default-115125	16.1	4.5	3.57	2.03e-05	Distal Intergenic	8	46028804	46028892	89	2	ENST00000618609	988749	AC118650.1	misc_RNA
ENSG00000276685	8	chr8	45041525	45041693	169	*	+	default-115126	47.7	8.5	5.61	4.6e-20	Distal Intergenic	8	46028804	46028892	89	2	ENST00000618609	987199	AC118650.1	misc_RNA
ENSG00000276685	8	chr8	45042216	45042531	316	*	+	default-115127	47.7	11.5	4.14	3.66e-15	Distal Intergenic	8	46028804	46028892	89	2	ENST00000618609	986361	AC118650.1	misc_RNA
ENSG00000276685	8	chr8	45046462	45046630	169	*	+	default-115129	72.2	30.5	2.37	1.17e-10	Distal Intergenic	8	46028804	46028892	89	2	ENST00000618609	982262	AC118650.1	misc_RNA
ENSG00000276685	8	chr8	45052070	45052238	169	*	+	default-115131	149.5	42.5	3.52	5.44e-37	Distal Intergenic	8	46028804	46028892	89	2	ENST00000618609	976654	AC118650.1	misc_RNA
ENSG00000276685	8	chr8	45062587	45062755	169	*	+	default-115137	12	2	6.02	1.36e-06	Distal Intergenic	8	46028804	46028892	89	2	ENST00000618609	966137	AC118650.1	misc_RNA
ENSG00000276685	8	chr8	45084681	45084849	169	*	+	default-115148	17.3	4	4.33	1.13e-06	Distal Intergenic	8	46028804	46028892	89	2	ENST00000618609	944043	AC118650.1	misc_RNA
ENSG00000276685	8	chr8	45087409	45087577	169	*	+	default-115149	15.5	2	7.77	3.87e-09	Distal Intergenic	8	46028804	46028892	89	2	ENST00000618609	941315	AC118650.1	misc_RNA
ENSG00000276685	8	chr8	45101852	45102020	169	*	+	default-115155	51.7	13.5	3.83	5.28e-15	Distal Intergenic	8	46028804	46028892	89	2	ENST00000618609	926872	AC118650.1	misc_RNA
ENSG00000276685	8	chr8	45107126	45107294	169	*	+	default-115159	32.4	9	3.59	2.21e-09	Distal Intergenic	8	46028804	46028892	89	2	ENST00000618609	921598	AC118650.1	misc_RNA
ENSG00000276685	8	chr8	45107520	45107777	258	*	+	default-115160	32.4	10	3.24	2.46e-08	Distal Intergenic	8	46028804	46028892	89	2	ENST00000618609	921115	AC118650.1	misc_RNA
ENSG00000276685	8	chr8	45123798	45123966	169	*	+	default-115171	31.1	5	6.22	4.52e-15	Distal Intergenic	8	46028804	46028892	89	2	ENST00000618609	904926	AC118650.1	misc_RNA
ENSG00000276685	8	chr8	45124792	45124960	169	*	+	default-115172	29.8	5.5	5.43	1.67e-12	Distal Intergenic	8	46028804	46028892	89	2	ENST00000618609	903932	AC118650.1	misc_RNA
ENSG00000276685	8	chr8	45128393	45128561	169	*	+	default-115173	19.1	2	9.53	6.48e-13	Distal Intergenic	8	46028804	46028892	89	2	ENST00000618609	900331	AC118650.1	misc_RNA
ENSG00000276685	8	chr8	45151472	45151640	169	*	+	default-115179	36.1	10.5	3.44	5.96e-10	Distal Intergenic	8	46028804	46028892	89	2	ENST00000618609	877252	AC118650.1	misc_RNA
ENSG00000276685	8	chr8	45152326	45152494	169	*	+	default-115180	24.8	6.5	3.82	1.05e-07	Distal Intergenic	8	46028804	46028892	89	2	ENST00000618609	876398	AC118650.1	misc_RNA
ENSG00000276685	8	chr8	45156910	45157078	169	*	+	default-115182	28.8	5.5	5.24	8.87e-12	Distal Intergenic	8	46028804	46028892	89	2	ENST00000618609	871814	AC118650.1	misc_RNA
ENSG00000276685	8	chr8	45157588	45157756	169	*	+	default-115183	28.8	7.5	3.85	7.74e-09	Distal Intergenic	8	46028804	46028892	89	2	ENST00000618609	871136	AC118650.1	misc_RNA
ENSG00000276685	8	chr8	45168647	45168815	169	*	+	default-115193	36.1	6.5	5.56	9.01e-16	Distal Intergenic	8	46028804	46028892	89	2	ENST00000618609	860077	AC118650.1	misc_RNA
ENSG00000276685	8	chr8	45169482	45169650	169	*	+	default-115194	36.1	5	7.22	3.05e-19	Distal Intergenic	8	46028804	46028892	89	2	ENST00000618609	859242	AC118650.1	misc_RNA
ENSG00000276685	8	chr8	45171533	45171701	169	*	+	default-115195	72.2	26.5	2.73	2.35e-13	Distal Intergenic	8	46028804	46028892	89	2	ENST00000618609	857191	AC118650.1	misc_RNA
ENSG00000276685	8	chr8	45196493	45196661	169	*	+	default-115206	45.1	12	3.76	2.53e-13	Distal Intergenic	8	46028804	46028892	89	2	ENST00000618609	832231	AC118650.1	misc_RNA
ENSG00000276685	8	chr8	45197336	45197554	219	*	+	default-115207	38.6	12	3.22	1.72e-09	Distal Intergenic	8	46028804	46028892	89	2	ENST00000618609	831338	AC118650.1	misc_RNA
ENSG00000276685	8	chr8	45204172	45204340	169	*	+	default-115213	26.1	9.5	2.75	7.47e-06	Distal Intergenic	8	46028804	46028892	89	2	ENST00000618609	824552	AC118650.1	misc_RNA
ENSG00000276685	8	chr8	45222693	45222861	169	*	+	default-115225	10.5	1	10.53	1.11e-07	Distal Intergenic	8	46028804	46028892	89	2	ENST00000618609	806031	AC118650.1	misc_RNA
ENSG00000276685	8	chr8	45230581	45230839	259	*	+	default-115226	18.1	5	3.61	5.42e-06	Distal Intergenic	8	46028804	46028892	89	2	ENST00000618609	798053	AC118650.1	misc_RNA
ENSG00000276685	8	chr8	45234924	45235092	169	*	+	default-115227	10.5	1	10.53	1.11e-07	Distal Intergenic	8	46028804	46028892	89	2	ENST00000618609	793800	AC118650.1	misc_RNA
ENSG00000276685	8	chr8	45239884	45240052	169	*	+	default-115228	13.8	3	4.6	1.61e-05	Distal Intergenic	8	46028804	46028892	89	2	ENST00000618609	788840	AC118650.1	misc_RNA
ENSG00000276685	8	chr8	45243090	45243258	169	*	+	default-115230	13.8	2.5	5.52	2.38e-06	Distal Intergenic	8	46028804	46028892	89	2	ENST00000618609	785634	AC118650.1	misc_RNA
ENSG00000276685	8	chr8	45265730	45265898	169	*	+	default-115237	28.1	11.5	2.44	2.72e-05	Distal Intergenic	8	46028804	46028892	89	2	ENST00000618609	762994	AC118650.1	misc_RNA
ENSG00000276685	8	chr8	45266730	45266898	169	*	+	default-115238	50.4	20	2.52	1.25e-08	Distal Intergenic	8	46028804	46028892	89	2	ENST00000618609	761994	AC118650.1	misc_RNA
ENSG00000276685	8	chr8	45267242	45267410	169	*	+	default-115239	70	22	3.18	1e-15	Distal Intergenic	8	46028804	46028892	89	2	ENST00000618609	761482	AC118650.1	misc_RNA
ENSG00000276685	8	chr8	45288204	45288665	462	*	+	default-115251	85.5	25.5	3.35	1.53e-20	Distal Intergenic	8	46028804	46028892	89	2	ENST00000618609	740227	AC118650.1	misc_RNA
ENSG00000276685	8	chr8	45288935	45289145	211	*	+	default-115252	92.8	42.5	2.18	3.32e-11	Distal Intergenic	8	46028804	46028892	89	2	ENST00000618609	739747	AC118650.1	misc_RNA
ENSG00000276685	8	chr8	45303615	45303783	169	*	+	default-115263	102.3	21	4.87	7.28e-37	Distal Intergenic	8	46028804	46028892	89	2	ENST00000618609	725109	AC118650.1	misc_RNA
ENSG00000276685	8	chr8	45304463	45304631	169	*	+	default-115264	51.4	9	5.71	4.46e-22	Distal Intergenic	8	46028804	46028892	89	2	ENST00000618609	724261	AC118650.1	misc_RNA
ENSG00000276685	8	chr8	45304814	45304982	169	*	+	default-115265	31.9	6	5.31	4.91e-13	Distal Intergenic	8	46028804	46028892	89	2	ENST00000618609	723910	AC118650.1	misc_RNA
ENSG00000276685	8	chr8	45307176	45307344	169	*	+	default-115266	27.6	3.5	7.88	1.55e-15	Distal Intergenic	8	46028804	46028892	89	2	ENST00000618609	721548	AC118650.1	misc_RNA
ENSG00000276685	8	chr8	45308017	45308185	169	*	+	default-115267	22.3	3.5	6.38	2.95e-11	Distal Intergenic	8	46028804	46028892	89	2	ENST00000618609	720707	AC118650.1	misc_RNA
ENSG00000276685	8	chr8	45326213	45326381	169	*	+	default-115271	16.1	5	3.21	6.9e-05	Distal Intergenic	8	46028804	46028892	89	2	ENST00000618609	702511	AC118650.1	misc_RNA
ENSG00000276685	8	chr8	45342895	45343063	169	*	+	default-115279	55.4	5	11.09	1.62e-37	Distal Intergenic	8	46028804	46028892	89	2	ENST00000618609	685829	AC118650.1	misc_RNA
ENSG00000276685	8	chr8	45350664	45350832	169	*	+	default-115281	57.4	28	2.05	1e-06	Distal Intergenic	8	46028804	46028892	89	2	ENST00000618609	678060	AC118650.1	misc_RNA
ENSG00000276685	8	chr8	45388153	45388321	169	*	+	default-115302	35.9	11	3.26	6.51e-09	Distal Intergenic	8	46028804	46028892	89	2	ENST00000618609	640571	AC118650.1	misc_RNA
ENSG00000276685	8	chr8	45388506	45388674	169	*	+	default-115303	35.9	8	4.48	1.69e-12	Distal Intergenic	8	46028804	46028892	89	2	ENST00000618609	640218	AC118650.1	misc_RNA
ENSG00000276685	8	chr8	45398694	45398862	169	*	+	default-115307	69.2	15.5	4.47	1.89e-23	Distal Intergenic	8	46028804	46028892	89	2	ENST00000618609	630030	AC118650.1	misc_RNA
ENSG00000276685	8	chr8	45413809	45413977	169	*	+	default-115315	90.3	24.5	3.69	2.23e-24	Distal Intergenic	8	46028804	46028892	89	2	ENST00000618609	614915	AC118650.1	misc_RNA
ENSG00000276685	8	chr8	45427112	45427607	496	*	+	default-115324	144.5	68.5	2.11	1.32e-15	Distal Intergenic	8	46028804	46028892	89	2	ENST00000618609	601285	AC118650.1	misc_RNA
ENSG00000276685	8	chr8	45437600	45437768	169	*	+	default-115333	13.3	3.5	3.8	7.6e-05	Distal Intergenic	8	46028804	46028892	89	2	ENST00000618609	591124	AC118650.1	misc_RNA
ENSG00000276685	8	chr8	45466806	45466974	169	*	+	default-115349	10.3	0.5	20.57	1.63e-10	Distal Intergenic	8	46028804	46028892	89	2	ENST00000618609	561918	AC118650.1	misc_RNA
ENSG00000276685	8	chr8	45474974	45475142	169	*	+	default-115354	86	30	2.87	6.33e-17	Distal Intergenic	8	46028804	46028892	89	2	ENST00000618609	553750	AC118650.1	misc_RNA
ENSG00000276685	8	chr8	45487714	45487882	169	*	+	default-115359	16.6	4	4.14	4.89e-06	Distal Intergenic	8	46028804	46028892	89	2	ENST00000618609	541010	AC118650.1	misc_RNA
ENSG00000276685	8	chr8	45502001	45502312	312	*	+	default-115366	56.2	21	2.68	1.86e-10	Distal Intergenic	8	46028804	46028892	89	2	ENST00000618609	526580	AC118650.1	misc_RNA
ENSG00000276685	8	chr8	45536444	45536612	169	*	+	default-115387	49.2	15	3.28	3.04e-12	Distal Intergenic	8	46028804	46028892	89	2	ENST00000618609	492280	AC118650.1	misc_RNA
ENSG00000276685	8	chr8	45537293	45537461	169	*	+	default-115388	31.9	13	2.45	1.56e-05	Distal Intergenic	8	46028804	46028892	89	2	ENST00000618609	491431	AC118650.1	misc_RNA
ENSG00000276685	8	chr8	45541104	45541556	453	*	+	default-115389	167.3	81	2.07	4.42e-17	Distal Intergenic	8	46028804	46028892	89	2	ENST00000618609	487336	AC118650.1	misc_RNA
ENSG00000276685	8	chr8	45542047	45542215	169	*	+	default-115390	161.8	60.5	2.67	8.12e-27	Distal Intergenic	8	46028804	46028892	89	2	ENST00000618609	486677	AC118650.1	misc_RNA
ENSG00000276685	8	chr8	45544955	45545123	169	*	+	default-115392	193.4	83	2.33	5.51e-25	Distal Intergenic	8	46028804	46028892	89	2	ENST00000618609	483769	AC118650.1	misc_RNA
ENSG00000276685	8	chr8	45554977	45555145	169	*	+	default-115396	17.3	4	4.33	1.13e-06	Distal Intergenic	8	46028804	46028892	89	2	ENST00000618609	473747	AC118650.1	misc_RNA
ENSG00000276685	8	chr8	45586242	45586410	169	*	+	default-115417	21.3	0.5	42.64	5.66e-27	Distal Intergenic	8	46028804	46028892	89	2	ENST00000618609	442482	AC118650.1	misc_RNA
ENSG00000276685	8	chr8	45600550	45600888	339	*	+	default-115424	63.2	31	2.04	3e-07	Distal Intergenic	8	46028804	46028892	89	2	ENST00000618609	428004	AC118650.1	misc_RNA
ENSG00000276685	8	chr8	45601159	45601327	169	*	+	default-115425	63.2	22.5	2.81	2.02e-12	Distal Intergenic	8	46028804	46028892	89	2	ENST00000618609	427565	AC118650.1	misc_RNA
ENSG00000276685	8	chr8	45614432	45614600	169	*	+	default-115427	149.7	57.5	2.6	7.02e-24	Distal Intergenic	8	46028804	46028892	89	2	ENST00000618609	414292	AC118650.1	misc_RNA
ENSG00000276685	8	chr8	45657217	45657385	169	*	+	default-115440	23.8	8	2.98	1.14e-05	Distal Intergenic	8	46028804	46028892	89	2	ENST00000618609	371507	AC118650.1	misc_RNA
ENSG00000276685	8	chr8	45678681	45678984	304	*	+	default-115448	100.1	44	2.27	3.25e-13	Distal Intergenic	8	46028804	46028892	89	2	ENST00000618609	349908	AC118650.1	misc_RNA
ENSG00000276685	8	chr8	45697645	45697813	169	*	+	default-115453	20.1	5.5	3.65	1.45e-06	Distal Intergenic	8	46028804	46028892	89	2	ENST00000618609	331079	AC118650.1	misc_RNA
ENSG00000276685	8	chr8	45703928	45704096	169	*	+	default-115455	29.1	3.5	8.31	2.32e-17	Distal Intergenic	8	46028804	46028892	89	2	ENST00000618609	324796	AC118650.1	misc_RNA
ENSG00000276685	8	chr8	45712772	45713028	257	*	+	default-115459	31.1	6	5.18	4.91e-13	Distal Intergenic	8	46028804	46028892	89	2	ENST00000618609	315864	AC118650.1	misc_RNA
ENSG00000276685	8	chr8	45724170	45724433	264	*	+	default-115465	33.9	8	4.23	3.19e-11	Distal Intergenic	8	46028804	46028892	89	2	ENST00000618609	304459	AC118650.1	misc_RNA
ENSG00000276685	8	chr8	45729385	45729553	169	*	+	default-115466	34.4	2.5	13.74	1.01e-26	Distal Intergenic	8	46028804	46028892	89	2	ENST00000618609	299339	AC118650.1	misc_RNA
ENSG00000276685	8	chr8	45729888	45730056	169	*	+	default-115467	34.4	3.5	9.82	3.58e-22	Distal Intergenic	8	46028804	46028892	89	2	ENST00000618609	298836	AC118650.1	misc_RNA
ENSG00000276685	8	chr8	45731911	45732079	169	*	+	default-115468	10.3	2	5.14	4.65e-05	Distal Intergenic	8	46028804	46028892	89	2	ENST00000618609	296813	AC118650.1	misc_RNA
ENSG00000276685	8	chr8	45746353	45746521	169	*	+	default-115472	16.6	4	4.14	4.89e-06	Distal Intergenic	8	46028804	46028892	89	2	ENST00000618609	282371	AC118650.1	misc_RNA
ENSG00000276685	8	chr8	45758979	45759190	212	*	+	default-115477	83	26.5	3.13	1.54e-18	Distal Intergenic	8	46028804	46028892	89	2	ENST00000618609	269702	AC118650.1	misc_RNA
ENSG00000276685	8	chr8	45766749	45766917	169	*	+	default-115479	55.2	18	3.07	1.93e-12	Distal Intergenic	8	46028804	46028892	89	2	ENST00000618609	261975	AC118650.1	misc_RNA
ENSG00000276685	8	chr8	45779844	45780012	169	*	+	default-115484	32.4	4.5	7.19	3.91e-17	Distal Intergenic	8	46028804	46028892	89	2	ENST00000618609	248880	AC118650.1	misc_RNA
ENSG00000276685	8	chr8	45780675	45780843	169	*	+	default-115485	32.4	5.5	5.88	9.15e-15	Distal Intergenic	8	46028804	46028892	89	2	ENST00000618609	248049	AC118650.1	misc_RNA
ENSG00000276685	8	chr8	45788552	45789083	532	*	+	default-115487	205.2	99.5	2.06	1.56e-20	Distal Intergenic	8	46028804	46028892	89	2	ENST00000618609	239809	AC118650.1	misc_RNA
ENSG00000276685	8	chr8	45803965	45804133	169	*	+	default-115489	118.6	33.5	3.54	7.56e-30	Distal Intergenic	8	46028804	46028892	89	2	ENST00000618609	224759	AC118650.1	misc_RNA
ENSG00000276685	8	chr8	45830496	45830748	253	*	+	default-115506	114.9	46.5	2.47	5.16e-17	Distal Intergenic	8	46028804	46028892	89	2	ENST00000618609	198144	AC118650.1	misc_RNA
ENSG00000276685	8	chr8	45835775	45836223	449	*	+	default-115510	164.3	70	2.35	8.26e-22	Distal Intergenic	8	46028804	46028892	89	2	ENST00000618609	192669	AC118650.1	misc_RNA
ENSG00000276685	8	chr8	45836564	45836732	169	*	+	default-115511	104.8	36.5	2.87	6.28e-20	Distal Intergenic	8	46028804	46028892	89	2	ENST00000618609	192160	AC118650.1	misc_RNA
ENSG00000276685	8	chr8	45844725	45844893	169	*	+	default-115515	35.1	7	5.02	4.14e-14	Distal Intergenic	8	46028804	46028892	89	2	ENST00000618609	183999	AC118650.1	misc_RNA
ENSG00000276685	8	chr8	45852198	45852366	169	*	+	default-115520	21.1	7	3.01	1.45e-05	Distal Intergenic	8	46028804	46028892	89	2	ENST00000618609	176526	AC118650.1	misc_RNA
ENSG00000276685	8	chr8	45867067	45867235	169	*	+	default-115522	17.6	5	3.51	1.99e-05	Distal Intergenic	8	46028804	46028892	89	2	ENST00000618609	161657	AC118650.1	misc_RNA
ENSG00000276685	8	chr8	45875575	45875743	169	*	+	default-115526	20.1	3	6.69	8.31e-11	Distal Intergenic	8	46028804	46028892	89	2	ENST00000618609	153149	AC118650.1	misc_RNA
ENSG00000276685	8	chr8	44907703	44907871	169	*	+	default-115050	38.4	6	6.4	2.08e-18	Distal Intergenic	8	46028804	46028892	89	2	ENST00000618609	1121021	AC118650.1	misc_RNA
ENSG00000276871	22	chr22	11269482	11269650	169	*	+	default-78875	84.8	41	2.07	2.69e-09	Distal Intergenic	22	11249809	11249959	151	2	ENST00000612732	-19523	5_8S_rRNA	rRNA
ENSG00000277737	9	chr9	43540599	43540767	169	*	+	default-119168	85.5	37	2.31	1.05e-11	Distal Intergenic	9	43109866	43125905	16040	2	ENST00000539936	-414694	FP325317.1	unprocessed_pseudogene
ENSG00000277737	9	chr9	43665485	43665653	169	*	+	default-119297	40.6	9	4.51	2.86e-14	Distal Intergenic	9	43109866	43125905	16040	2	ENST00000539936	-539580	FP325317.1	unprocessed_pseudogene
ENSG00000277737	9	chr9	43742064	43742232	169	*	+	default-119378	101.6	40	2.54	4.75e-16	Distal Intergenic	9	43109866	43125905	16040	2	ENST00000539936	-616159	FP325317.1	unprocessed_pseudogene
ENSG00000277737	9	chr9	43746510	43746678	169	*	+	default-119381	40.4	19	2.13	1.78e-05	Distal Intergenic	9	43109866	43125905	16040	2	ENST00000539936	-620605	FP325317.1	unprocessed_pseudogene
ENSG00000277737	9	chr9	43755027	43755195	169	*	+	default-119388	21.1	7	3.01	1.45e-05	Distal Intergenic	9	43109866	43125905	16040	2	ENST00000539936	-629122	FP325317.1	unprocessed_pseudogene
ENSG00000277737	9	chr9	43760316	43760577	262	*	+	default-119393	54.4	24	2.27	9.77e-08	Distal Intergenic	9	43109866	43125905	16040	2	ENST00000539936	-634411	FP325317.1	unprocessed_pseudogene
ENSG00000277737	9	chr9	43779499	43779667	169	*	+	default-119409	29.6	12	2.47	2.26e-05	Distal Intergenic	9	43109866	43125905	16040	2	ENST00000539936	-653594	FP325317.1	unprocessed_pseudogene
ENSG00000277737	9	chr9	43831089	43831257	169	*	+	default-119466	36.4	10	3.64	1.67e-10	Distal Intergenic	9	43109866	43125905	16040	2	ENST00000539936	-705184	FP325317.1	unprocessed_pseudogene
ENSG00000277737	9	chr9	43836519	43836687	169	*	+	default-119470	69.5	28	2.48	4.78e-11	Distal Intergenic	9	43109866	43125905	16040	2	ENST00000539936	-710614	FP325317.1	unprocessed_pseudogene
ENSG00000277737	9	chr9	43850676	43850928	253	*	+	default-119484	46.9	20.5	2.29	8.73e-07	Distal Intergenic	9	43109866	43125905	16040	2	ENST00000539936	-724771	FP325317.1	unprocessed_pseudogene
ENSG00000277737	9	chr9	43851662	43851830	169	*	+	default-119485	49.9	21	2.38	1.31e-07	Distal Intergenic	9	43109866	43125905	16040	2	ENST00000539936	-725757	FP325317.1	unprocessed_pseudogene
ENSG00000277737	9	chr9	43886244	43886412	169	*	+	default-119516	26.8	6.5	4.13	6.69e-09	Distal Intergenic	9	43109866	43125905	16040	2	ENST00000539936	-760339	FP325317.1	unprocessed_pseudogene
ENSG00000277737	9	chr9	43908879	43909047	169	*	+	default-119537	57.4	16	3.59	1.65e-15	Distal Intergenic	9	43109866	43125905	16040	2	ENST00000539936	-782974	FP325317.1	unprocessed_pseudogene
ENSG00000277737	9	chr9	43995472	43995640	169	*	+	default-119618	77.5	34.5	2.25	3.29e-10	Distal Intergenic	9	43109866	43125905	16040	2	ENST00000539936	-869567	FP325317.1	unprocessed_pseudogene
ENSG00000277737	9	chr9	44017941	44018109	169	*	+	default-119635	99.1	49	2.02	2.33e-10	Distal Intergenic	9	43109866	43125905	16040	2	ENST00000539936	-892036	FP325317.1	unprocessed_pseudogene
ENSG00000277737	9	chr9	44131609	44131777	169	*	+	default-119738	44.1	12.5	3.53	3.55e-12	Distal Intergenic	9	43109866	43125905	16040	2	ENST00000539936	-1005704	FP325317.1	unprocessed_pseudogene
ENSG00000277737	9	chr9	44132277	44132445	169	*	+	default-119739	69.5	22	3.16	1e-15	Distal Intergenic	9	43109866	43125905	16040	2	ENST00000539936	-1006372	FP325317.1	unprocessed_pseudogene
ENSG00000277737	9	chr9	44224522	44224690	169	*	+	default-119819	57.7	26.5	2.18	1.86e-07	Distal Intergenic	9	43109866	43125905	16040	2	ENST00000539936	-1098617	FP325317.1	unprocessed_pseudogene
ENSG00000277737	9	chr9	44295690	44295858	169	*	+	default-119879	39.4	16	2.46	8.32e-07	Distal Intergenic	9	43109866	43125905	16040	2	ENST00000539936	-1169785	FP325317.1	unprocessed_pseudogene
ENSG00000277737	9	chr9	44323764	44323932	169	*	+	default-119908	162.8	78.5	2.07	1.18e-16	Distal Intergenic	9	43109866	43125905	16040	2	ENST00000539936	-1197859	FP325317.1	unprocessed_pseudogene
ENSG00000277737	9	chr9	44352878	44353046	169	*	+	default-119934	27.8	3.5	7.95	1.55e-15	Distal Intergenic	9	43109866	43125905	16040	2	ENST00000539936	-1226973	FP325317.1	unprocessed_pseudogene
ENSG00000277737	9	chr9	44381931	44382099	169	*	+	default-119959	25.1	6.5	3.86	2.71e-08	Distal Intergenic	9	43109866	43125905	16040	2	ENST00000539936	-1256026	FP325317.1	unprocessed_pseudogene
ENSG00000277737	9	chr9	44442502	44442670	169	*	+	default-120010	21.8	4.5	4.85	1.42e-08	Distal Intergenic	9	43109866	43125905	16040	2	ENST00000539936	-1316597	FP325317.1	unprocessed_pseudogene
ENSG00000277737	9	chr9	44444373	44444541	169	*	+	default-120012	53.2	24.5	2.17	4.09e-07	Distal Intergenic	9	43109866	43125905	16040	2	ENST00000539936	-1318468	FP325317.1	unprocessed_pseudogene
ENSG00000277737	9	chr9	44446603	44446771	169	*	+	default-120014	11.5	2	5.77	8.31e-06	Distal Intergenic	9	43109866	43125905	16040	2	ENST00000539936	-1320698	FP325317.1	unprocessed_pseudogene
ENSG00000277737	9	chr9	44526726	44526894	169	*	+	default-120088	21.6	6	3.59	1.46e-06	Distal Intergenic	9	43109866	43125905	16040	2	ENST00000539936	-1400821	FP325317.1	unprocessed_pseudogene
ENSG00000277737	9	chr9	44557521	44557689	169	*	+	default-120111	13.8	3.5	3.94	7.6e-05	Distal Intergenic	9	43109866	43125905	16040	2	ENST00000539936	-1431616	FP325317.1	unprocessed_pseudogene
ENSG00000277737	9	chr9	44560436	44560604	169	*	+	default-120112	32.9	14	2.35	2.57e-05	Distal Intergenic	9	43109866	43125905	16040	2	ENST00000539936	-1434531	FP325317.1	unprocessed_pseudogene
ENSG00000277737	9	chr9	44619277	44619575	299	*	+	default-120168	97.8	47	2.08	1.2e-10	Distal Intergenic	9	43109866	43125905	16040	2	ENST00000539936	-1493372	FP325317.1	unprocessed_pseudogene
ENSG00000277737	9	chr9	44749565	44749733	169	*	+	default-120286	68.5	34	2.01	1.86e-07	Distal Intergenic	9	43109866	43125905	16040	2	ENST00000539936	-1623660	FP325317.1	unprocessed_pseudogene
ENSG00000277737	9	chr9	44782041	44782209	169	*	+	default-120314	36.1	16.5	2.19	2.2e-05	Distal Intergenic	9	43109866	43125905	16040	2	ENST00000539936	-1656136	FP325317.1	unprocessed_pseudogene
ENSG00000277737	9	chr9	44782887	44783055	169	*	+	default-120315	33.9	5.5	6.16	1.52e-15	Distal Intergenic	9	43109866	43125905	16040	2	ENST00000539936	-1656982	FP325317.1	unprocessed_pseudogene
ENSG00000277737	9	chr9	44792934	44793102	169	*	+	default-120320	21.1	2	10.53	6.11e-15	Distal Intergenic	9	43109866	43125905	16040	2	ENST00000539936	-1667029	FP325317.1	unprocessed_pseudogene
ENSG00000277737	9	chr9	44868400	44868568	169	*	+	default-120372	31.1	10	3.11	7.98e-08	Distal Intergenic	9	43109866	43125905	16040	2	ENST00000539936	-1742495	FP325317.1	unprocessed_pseudogene
ENSG00000277737	9	chr9	44893263	44893516	254	*	+	default-120394	66.2	26	2.55	3.73e-11	Distal Intergenic	9	43109866	43125905	16040	2	ENST00000539936	-1767358	FP325317.1	unprocessed_pseudogene
ENSG00000277737	9	chr9	44910321	44910489	169	*	+	default-120405	31.6	14	2.26	5.99e-05	Distal Intergenic	9	43109866	43125905	16040	2	ENST00000539936	-1784416	FP325317.1	unprocessed_pseudogene
ENSG00000277737	9	chr9	44962799	44963053	255	*	+	default-120446	30.6	13	2.35	3.79e-05	Distal Intergenic	9	43109866	43125905	16040	2	ENST00000539936	-1836894	FP325317.1	unprocessed_pseudogene
ENSG00000277737	9	chr9	44980278	44980446	169	*	+	default-120456	29.3	7.5	3.91	1.98e-09	Distal Intergenic	9	43109866	43125905	16040	2	ENST00000539936	-1854373	FP325317.1	unprocessed_pseudogene
ENSG00000277737	9	chr9	45001536	45001704	169	*	+	default-120472	23.6	7.5	3.14	4.13e-06	Distal Intergenic	9	43109866	43125905	16040	2	ENST00000539936	-1875631	FP325317.1	unprocessed_pseudogene
ENSG00000277737	9	chr9	45020772	45020940	169	*	+	default-120482	73.2	33	2.22	1.33e-09	Distal Intergenic	9	43109866	43125905	16040	2	ENST00000539936	-1894867	FP325317.1	unprocessed_pseudogene
ENSG00000277737	9	chr9	45068202	45068370	169	*	+	default-120516	59.9	28	2.14	2.23e-07	Distal Intergenic	9	43109866	43125905	16040	2	ENST00000539936	-1942297	FP325317.1	unprocessed_pseudogene
ENSG00000277737	9	chr9	45092020	45092509	490	*	+	default-120533	45.9	15	3.06	3.17e-10	Distal Intergenic	9	43109866	43125905	16040	2	ENST00000539936	-1966115	FP325317.1	unprocessed_pseudogene
ENSG00000277737	9	chr9	45145603	45145771	169	*	+	default-120572	58.4	27.5	2.12	2.72e-07	Distal Intergenic	9	43109866	43125905	16040	2	ENST00000539936	-2019698	FP325317.1	unprocessed_pseudogene
ENSG00000277737	9	chr9	45146289	45146457	169	*	+	default-120573	54.9	15.5	3.54	2.12e-14	Distal Intergenic	9	43109866	43125905	16040	2	ENST00000539936	-2020384	FP325317.1	unprocessed_pseudogene
ENSG00000277737	9	chr9	45157196	45157594	399	*	+	default-120582	43.4	14	3.1	3.86e-10	Distal Intergenic	9	43109866	43125905	16040	2	ENST00000539936	-2031291	FP325317.1	unprocessed_pseudogene
ENSG00000277737	9	chr9	45182497	45182665	169	*	+	default-120595	29.6	11	2.69	4.68e-06	Distal Intergenic	9	43109866	43125905	16040	2	ENST00000539936	-2056592	FP325317.1	unprocessed_pseudogene
ENSG00000277737	9	chr9	45191939	45192194	256	*	+	default-120598	35.4	12.5	2.83	1.35e-07	Distal Intergenic	9	43109866	43125905	16040	2	ENST00000539936	-2066034	FP325317.1	unprocessed_pseudogene
ENSG00000277737	9	chr9	45192375	45192543	169	*	+	default-120599	35.4	11.5	3.08	1.91e-08	Distal Intergenic	9	43109866	43125905	16040	2	ENST00000539936	-2066470	FP325317.1	unprocessed_pseudogene
ENSG00000277737	9	chr9	45299181	45299349	169	*	+	default-120665	111.9	55.5	2.02	3.64e-11	Distal Intergenic	9	43109866	43125905	16040	2	ENST00000539936	-2173276	FP325317.1	unprocessed_pseudogene
ENSG00000277737	9	chr9	45323321	45323489	169	*	+	default-120685	38.9	13	2.99	1.38e-08	Distal Intergenic	9	43109866	43125905	16040	2	ENST00000539936	-2197416	FP325317.1	unprocessed_pseudogene
ENSG00000277737	9	chr9	45391673	45391841	169	*	+	default-120736	63.5	31.5	2.01	5.07e-07	Distal Intergenic	9	43109866	43125905	16040	2	ENST00000539936	-2265768	FP325317.1	unprocessed_pseudogene
ENSG00000277737	9	chr9	45410411	45410849	439	*	+	default-120754	91	45	2.02	1.14e-09	Distal Intergenic	9	43109866	43125905	16040	2	ENST00000539936	-2284506	FP325317.1	unprocessed_pseudogene
ENSG00000277737	9	chr9	45427063	45427231	169	*	+	default-120767	24.3	6	4.05	2.48e-08	Distal Intergenic	9	43109866	43125905	16040	2	ENST00000539936	-2301158	FP325317.1	unprocessed_pseudogene
ENSG00000278054	9	chr9	41648587	41648755	169	*	+	default-118798	67.2	33.5	2.01	2.27e-07	Promoter (<=1kb)	9	41647825	41648035	211	2	ENST00000614301	-552	AL591926.5	processed_pseudogene
ENSG00000278824	5	chr5	71850876	71851139	264	*	+	default-98446	71.5	34	2.1	2.05e-08	Distal Intergenic	5	71754378	71756301	1924	2	ENST00000614164	-94575	AC143336.1	processed_pseudogene
ENSG00000278935	15	chr15	20136108	20136772	665	*	+	default-36216	111.4	55.5	2.01	3.64e-11	Intron (ENST00000553658/ENSG00000258410, intron 3 of 3)	15	20141794	20146430	4637	1	ENST00000623212	-5022	AC087386.2	TEC
ENSG00000279165	16	chr16	34826761	34826929	169	*	+	default-41292	50.9	24	2.12	2.37e-06	Distal Intergenic	16	34941977	34943880	1904	1	ENST00000624300	-115048	AC135776.4	TEC
ENSG00000279650	12	chr12	130764060	130765733	1674	*	+	default-27157	198.9	75.5	2.63	8.99e-32	Distal Intergenic	12	130775694	130776546	853	2	ENST00000624414	10813	AC073912.3	TEC
ENSG00000279924	13	chr13	16064704	16064872	169	*	+	default-27368	64.2	31.5	2.04	2.46e-07	Distal Intergenic	13	18174010	18178465	4456	2	ENST00000623078	2113593	AL356585.4	unprocessed_pseudogene
ENSG00000280144	7	chr7	145997299	145997509	211	*	+	default-112507	1748.9	31.5	55.52	0	Distal Intergenic	7	146050062	146050366	305	1	ENST00000623696	-52553	AC073308.1	TEC
ENSG00000280243	21	chr21	8829501	8829909	409	*	+	default-75742	115.6	57	2.03	9.89e-12	Distal Intergenic	21	8845566	8846646	1081	1	ENST00000624263	-15657	MTCO1P1	processed_pseudogene
ENSG00000280243	21	chr21	8830941	8831606	666	*	+	default-75744	118.9	58	2.05	3.25e-12	Distal Intergenic	21	8845566	8846646	1081	1	ENST00000624263	-13960	MTCO1P1	processed_pseudogene
ENSG00000280243	21	chr21	8830125	8830555	431	*	+	default-75743	126.7	55.5	2.28	3.55e-16	Distal Intergenic	21	8845566	8846646	1081	1	ENST00000624263	-15011	MTCO1P1	processed_pseudogene
ENSG00000280372	21	chr21	10014765	10015103	339	*	+	default-76175	1905.9	61	31.24	0	Intron (ENST00000625012/ENSG00000270533, intron 1 of 10)	21	10028361	10029855	1495	2	ENST00000624662	14752	CR382285.2	TEC
ENSG00000280436	21	chr21	9053065	9053233	169	*	+	default-75793	50.9	24	2.12	2.37e-06	Promoter (<=1kb)	21	9053122	9059060	5939	1	ENST00000623201	0	CR392039.6	unprocessed_pseudogene
ENSG00000280438	5	chr5	8712726	8712894	169	*	+	default-95131	48.2	21.5	2.24	5.91e-07	Distal Intergenic	5	8717684	8717883	200	2	ENST00000623386	4989	AC091932.4	TEC
ENSG00000282321	8	chr8	46829112	46829746	635	*	+	default-115544	234.3	48	4.88	2.03e-82	Promoter (<=1kb)	8	46828117	46828413	297	2	ENST00000632801	-699	MTND1P7	unprocessed_pseudogene
ENSG00000282826	20	chr20	27444725	27444893	169	*	+	default-72453	49.9	6	8.32	6.24e-28	Distal Intergenic	20	28580709	28602664	21956	2	ENST00000358464	1157771	FRG1CP	transcribed_unprocessed_pseudogene
ENSG00000282826	20	chr20	27445219	27445387	169	*	+	default-72454	49.9	8	6.24	1.17e-22	Distal Intergenic	20	28580709	28602664	21956	2	ENST00000358464	1157277	FRG1CP	transcribed_unprocessed_pseudogene
ENSG00000282826	20	chr20	27445567	27445735	169	*	+	default-72455	49.9	11.5	4.34	2.03e-16	Distal Intergenic	20	28580709	28602664	21956	2	ENST00000358464	1156929	FRG1CP	transcribed_unprocessed_pseudogene
ENSG00000282826	20	chr20	27437716	27437884	169	*	+	default-72450	55.9	25	2.24	1.51e-07	Distal Intergenic	20	28580709	28602664	21956	2	ENST00000358464	1164780	FRG1CP	transcribed_unprocessed_pseudogene
ENSG00000282826	20	chr20	27471567	27471735	169	*	+	default-72468	28.1	5	5.62	9.93e-13	Distal Intergenic	20	28580709	28602664	21956	2	ENST00000358464	1130929	FRG1CP	transcribed_unprocessed_pseudogene
ENSG00000282826	20	chr20	27474295	27474463	169	*	+	default-72469	12.5	0.5	25.08	3.09e-13	Distal Intergenic	20	28580709	28602664	21956	2	ENST00000358464	1128201	FRG1CP	transcribed_unprocessed_pseudogene
ENSG00000282826	20	chr20	27497243	27497411	169	*	+	default-72472	14.5	0.5	29.09	4.25e-16	Distal Intergenic	20	28580709	28602664	21956	2	ENST00000358464	1105253	FRG1CP	transcribed_unprocessed_pseudogene
ENSG00000282826	20	chr20	27470723	27470891	169	*	+	default-72467	34.6	8.5	4.07	3.62e-11	Distal Intergenic	20	28580709	28602664	21956	2	ENST00000358464	1131773	FRG1CP	transcribed_unprocessed_pseudogene
ENSG00000282826	20	chr20	27548092	27548399	308	*	+	default-72501	31.1	9	3.46	7.93e-09	Distal Intergenic	20	28580709	28602664	21956	2	ENST00000358464	1054265	FRG1CP	transcribed_unprocessed_pseudogene
ENSG00000282826	20	chr20	27551139	27551307	169	*	+	default-72502	69	30	2.3	1.84e-09	Distal Intergenic	20	28580709	28602664	21956	2	ENST00000358464	1051357	FRG1CP	transcribed_unprocessed_pseudogene
ENSG00000282826	20	chr20	27551994	27552311	318	*	+	default-72503	82.3	39.5	2.08	2.32e-09	Distal Intergenic	20	28580709	28602664	21956	2	ENST00000358464	1050353	FRG1CP	transcribed_unprocessed_pseudogene
ENSG00000282826	20	chr20	27562145	27562313	169	*	+	default-72505	27.3	8.5	3.22	3.31e-07	Distal Intergenic	20	28580709	28602664	21956	2	ENST00000358464	1040351	FRG1CP	transcribed_unprocessed_pseudogene
ENSG00000282826	20	chr20	27590698	27590866	169	*	+	default-72522	115.4	39.5	2.92	1.47e-22	Distal Intergenic	20	28580709	28602664	21956	2	ENST00000358464	1011798	FRG1CP	transcribed_unprocessed_pseudogene
ENSG00000282826	20	chr20	27608199	27608367	169	*	+	default-72535	40.1	9	4.46	2.86e-14	Distal Intergenic	20	28580709	28602664	21956	2	ENST00000358464	994297	FRG1CP	transcribed_unprocessed_pseudogene
ENSG00000282826	20	chr20	27608720	27608888	169	*	+	default-72536	40.1	4.5	8.92	2.06e-24	Distal Intergenic	20	28580709	28602664	21956	2	ENST00000358464	993776	FRG1CP	transcribed_unprocessed_pseudogene
ENSG00000282826	20	chr20	27614669	27614837	169	*	+	default-72540	56.7	13	4.36	9.88e-19	Distal Intergenic	20	28580709	28602664	21956	2	ENST00000358464	987827	FRG1CP	transcribed_unprocessed_pseudogene
ENSG00000282826	20	chr20	27615514	27615682	169	*	+	default-72541	52.2	23	2.27	1.44e-07	Distal Intergenic	20	28580709	28602664	21956	2	ENST00000358464	986982	FRG1CP	transcribed_unprocessed_pseudogene
ENSG00000282826	20	chr20	27616194	27616362	169	*	+	default-72542	70.7	21	3.37	3.22e-17	Distal Intergenic	20	28580709	28602664	21956	2	ENST00000358464	986302	FRG1CP	transcribed_unprocessed_pseudogene
ENSG00000282826	20	chr20	27669729	27669897	169	*	+	default-72574	12.5	2	6.27	1.36e-06	Distal Intergenic	20	28580709	28602664	21956	2	ENST00000358464	932767	FRG1CP	transcribed_unprocessed_pseudogene
ENSG00000282826	20	chr20	27673981	27674149	169	*	+	default-72575	39.1	14	2.79	3.12e-08	Distal Intergenic	20	28580709	28602664	21956	2	ENST00000358464	928515	FRG1CP	transcribed_unprocessed_pseudogene
ENSG00000282826	20	chr20	27538559	27539206	648	*	+	default-72496	63.2	23	2.75	4.95e-12	Distal Intergenic	20	28580709	28602664	21956	2	ENST00000358464	1063458	FRG1CP	transcribed_unprocessed_pseudogene
ENSG00000282826	20	chr20	27675164	27675332	169	*	+	default-72577	25.1	5.5	4.56	1.08e-09	Distal Intergenic	20	28580709	28602664	21956	2	ENST00000358464	927332	FRG1CP	transcribed_unprocessed_pseudogene
ENSG00000282826	20	chr20	27691989	27692157	169	*	+	default-72586	42.6	14	3.05	1.2e-09	Distal Intergenic	20	28580709	28602664	21956	2	ENST00000358464	910507	FRG1CP	transcribed_unprocessed_pseudogene
ENSG00000282826	20	chr20	27692838	27693006	169	*	+	default-72587	42.6	15	2.84	8.27e-09	Distal Intergenic	20	28580709	28602664	21956	2	ENST00000358464	909658	FRG1CP	transcribed_unprocessed_pseudogene
ENSG00000282826	20	chr20	27697272	27697440	169	*	+	default-72588	21.1	7	3.01	1.45e-05	Distal Intergenic	20	28580709	28602664	21956	2	ENST00000358464	905224	FRG1CP	transcribed_unprocessed_pseudogene
ENSG00000282826	20	chr20	27699465	27699633	169	*	+	default-72589	31.6	11.5	2.75	1.45e-06	Distal Intergenic	20	28580709	28602664	21956	2	ENST00000358464	903031	FRG1CP	transcribed_unprocessed_pseudogene
ENSG00000282826	20	chr20	27711914	27712253	340	*	+	default-72599	77.7	23	3.38	7.13e-19	Distal Intergenic	20	28580709	28602664	21956	2	ENST00000358464	890411	FRG1CP	transcribed_unprocessed_pseudogene
ENSG00000282826	20	chr20	27712721	27712889	169	*	+	default-72600	77.7	25	3.11	6.15e-17	Distal Intergenic	20	28580709	28602664	21956	2	ENST00000358464	889775	FRG1CP	transcribed_unprocessed_pseudogene
ENSG00000282826	20	chr20	27718846	27719014	169	*	+	default-72603	25.8	0.5	51.67	1.17e-33	Distal Intergenic	20	28580709	28602664	21956	2	ENST00000358464	883650	FRG1CP	transcribed_unprocessed_pseudogene
ENSG00000282826	20	chr20	27719345	27719513	169	*	+	default-72604	25.8	0.5	51.67	1.17e-33	Distal Intergenic	20	28580709	28602664	21956	2	ENST00000358464	883151	FRG1CP	transcribed_unprocessed_pseudogene
ENSG00000282826	20	chr20	27729731	27729899	169	*	+	default-72609	27.6	11.5	2.4	6.77e-05	Distal Intergenic	20	28580709	28602664	21956	2	ENST00000358464	872765	FRG1CP	transcribed_unprocessed_pseudogene
ENSG00000282826	20	chr20	27747057	27747225	169	*	+	default-72619	31.4	7.5	4.18	1.17e-10	Distal Intergenic	20	28580709	28602664	21956	2	ENST00000358464	855439	FRG1CP	transcribed_unprocessed_pseudogene
ENSG00000282826	20	chr20	27764890	27765058	169	*	+	default-72631	168.5	59.5	2.83	1.16e-30	Distal Intergenic	20	28580709	28602664	21956	2	ENST00000358464	837606	FRG1CP	transcribed_unprocessed_pseudogene
ENSG00000282826	20	chr20	27772719	27772887	169	*	+	default-72637	42.4	10	4.24	4.2e-14	Distal Intergenic	20	28580709	28602664	21956	2	ENST00000358464	829777	FRG1CP	transcribed_unprocessed_pseudogene
ENSG00000282826	20	chr20	27773222	27773390	169	*	+	default-72638	48.2	7.5	6.42	5.29e-23	Distal Intergenic	20	28580709	28602664	21956	2	ENST00000358464	829274	FRG1CP	transcribed_unprocessed_pseudogene
ENSG00000282826	20	chr20	27773740	27773908	169	*	+	default-72639	36.9	7.5	4.92	5.92e-14	Distal Intergenic	20	28580709	28602664	21956	2	ENST00000358464	828756	FRG1CP	transcribed_unprocessed_pseudogene
ENSG00000282826	20	chr20	27794505	27794673	169	*	+	default-72645	90.3	25	3.61	8.4e-24	Distal Intergenic	20	28580709	28602664	21956	2	ENST00000358464	807991	FRG1CP	transcribed_unprocessed_pseudogene
ENSG00000282826	20	chr20	27803840	27804008	169	*	+	default-72650	10.3	2	5.14	4.65e-05	Distal Intergenic	20	28580709	28602664	21956	2	ENST00000358464	798656	FRG1CP	transcribed_unprocessed_pseudogene
ENSG00000282826	20	chr20	27805004	27805172	169	*	+	default-72651	63.2	14.5	4.36	4.82e-21	Distal Intergenic	20	28580709	28602664	21956	2	ENST00000358464	797492	FRG1CP	transcribed_unprocessed_pseudogene
ENSG00000282826	20	chr20	27805351	27805519	169	*	+	default-72652	78.3	23	3.4	2.09e-19	Distal Intergenic	20	28580709	28602664	21956	2	ENST00000358464	797145	FRG1CP	transcribed_unprocessed_pseudogene
ENSG00000282826	20	chr20	27812290	27812458	169	*	+	default-72661	30.8	11	2.8	1.69e-06	Distal Intergenic	20	28580709	28602664	21956	2	ENST00000358464	790206	FRG1CP	transcribed_unprocessed_pseudogene
ENSG00000282826	20	chr20	27817095	27817263	169	*	+	default-72664	34.9	7	4.98	2.09e-13	Distal Intergenic	20	28580709	28602664	21956	2	ENST00000358464	785401	FRG1CP	transcribed_unprocessed_pseudogene
ENSG00000282826	20	chr20	27817580	27817748	169	*	+	default-72665	34.9	11.5	3.03	5.88e-08	Distal Intergenic	20	28580709	28602664	21956	2	ENST00000358464	784916	FRG1CP	transcribed_unprocessed_pseudogene
ENSG00000282826	20	chr20	27823707	27823875	169	*	+	default-72667	25.8	3.5	7.38	8.98e-14	Distal Intergenic	20	28580709	28602664	21956	2	ENST00000358464	778789	FRG1CP	transcribed_unprocessed_pseudogene
ENSG00000282826	20	chr20	27824211	27824379	169	*	+	default-72668	25.8	5	5.17	1.6e-10	Distal Intergenic	20	28580709	28602664	21956	2	ENST00000358464	778285	FRG1CP	transcribed_unprocessed_pseudogene
ENSG00000282826	20	chr20	27864855	27865023	169	*	+	default-72690	84	13	6.46	3e-39	Distal Intergenic	20	28580709	28602664	21956	2	ENST00000358464	737641	FRG1CP	transcribed_unprocessed_pseudogene
ENSG00000282826	20	chr20	27872740	27872908	169	*	+	default-72695	62.5	22	2.84	2.3e-12	Distal Intergenic	20	28580709	28602664	21956	2	ENST00000358464	729756	FRG1CP	transcribed_unprocessed_pseudogene
ENSG00000282826	20	chr20	27889046	27889214	169	*	+	default-72706	42.6	7.5	5.68	2.69e-18	Distal Intergenic	20	28580709	28602664	21956	2	ENST00000358464	713450	FRG1CP	transcribed_unprocessed_pseudogene
ENSG00000282826	20	chr20	27912835	27913003	169	*	+	default-72722	36.4	12	3.03	1.72e-08	Distal Intergenic	20	28580709	28602664	21956	2	ENST00000358464	689661	FRG1CP	transcribed_unprocessed_pseudogene
ENSG00000282826	20	chr20	27921335	27921503	169	*	+	default-72727	13.5	3.5	3.87	7.6e-05	Distal Intergenic	20	28580709	28602664	21956	2	ENST00000358464	681161	FRG1CP	transcribed_unprocessed_pseudogene
ENSG00000282826	20	chr20	27935775	27935943	169	*	+	default-72734	100.1	49	2.04	1.13e-10	Distal Intergenic	20	28580709	28602664	21956	2	ENST00000358464	666721	FRG1CP	transcribed_unprocessed_pseudogene
ENSG00000282826	20	chr20	27956161	27956329	169	*	+	default-72747	20.1	0.5	40.13	2.38e-25	Distal Intergenic	20	28580709	28602664	21956	2	ENST00000358464	646335	FRG1CP	transcribed_unprocessed_pseudogene
ENSG00000282826	20	chr20	27979964	27980132	169	*	+	default-72760	31.9	6	5.31	4.91e-13	Distal Intergenic	20	28580709	28602664	21956	2	ENST00000358464	622532	FRG1CP	transcribed_unprocessed_pseudogene
ENSG00000282826	20	chr20	27980782	27980950	169	*	+	default-72761	31.9	8.5	3.75	2.18e-09	Distal Intergenic	20	28580709	28602664	21956	2	ENST00000358464	621714	FRG1CP	transcribed_unprocessed_pseudogene
ENSG00000282826	20	chr20	27988312	27988782	471	*	+	default-72766	90	30.5	2.95	2.21e-18	Distal Intergenic	20	28580709	28602664	21956	2	ENST00000358464	613882	FRG1CP	transcribed_unprocessed_pseudogene
ENSG00000282826	20	chr20	27993567	27993735	169	*	+	default-72768	28.1	9	3.12	3.05e-07	Distal Intergenic	20	28580709	28602664	21956	2	ENST00000358464	608929	FRG1CP	transcribed_unprocessed_pseudogene
ENSG00000282826	20	chr20	27994412	27994580	169	*	+	default-72769	28.1	2.5	11.24	4.09e-20	Distal Intergenic	20	28580709	28602664	21956	2	ENST00000358464	608084	FRG1CP	transcribed_unprocessed_pseudogene
ENSG00000282826	20	chr20	28006553	28007134	582	*	+	default-72777	77.2	38.5	2.01	3.08e-08	Distal Intergenic	20	28580709	28602664	21956	2	ENST00000358464	595530	FRG1CP	transcribed_unprocessed_pseudogene
ENSG00000282826	20	chr20	28016181	28016499	319	*	+	default-72783	117.9	58	2.03	6.66e-12	Distal Intergenic	20	28580709	28602664	21956	2	ENST00000358464	586165	FRG1CP	transcribed_unprocessed_pseudogene
ENSG00000282826	20	chr20	28025519	28025687	169	*	+	default-72788	40.6	6	6.77	4.75e-20	Distal Intergenic	20	28580709	28602664	21956	2	ENST00000358464	576977	FRG1CP	transcribed_unprocessed_pseudogene
ENSG00000282826	20	chr20	27674821	27674989	169	*	+	default-72576	47.2	11.5	4.1	3.66e-15	Distal Intergenic	20	28580709	28602664	21956	2	ENST00000358464	927675	FRG1CP	transcribed_unprocessed_pseudogene
ENSG00000282826	20	chr20	28038579	28038747	169	*	+	default-72796	105.1	44	2.39	4.47e-15	Distal Intergenic	20	28580709	28602664	21956	2	ENST00000358464	563917	FRG1CP	transcribed_unprocessed_pseudogene
ENSG00000282826	20	chr20	28041997	28042165	169	*	+	default-72799	59.2	25	2.37	5.13e-09	Distal Intergenic	20	28580709	28602664	21956	2	ENST00000358464	560499	FRG1CP	transcribed_unprocessed_pseudogene
ENSG00000282826	20	chr20	28073416	28073584	169	*	+	default-72814	15.5	4.5	3.46	7.37e-05	Distal Intergenic	20	28580709	28602664	21956	2	ENST00000358464	529080	FRG1CP	transcribed_unprocessed_pseudogene
ENSG00000282826	20	chr20	28123247	28123415	169	*	+	default-72850	44.6	19	2.35	6.65e-07	Distal Intergenic	20	28580709	28602664	21956	2	ENST00000358464	479249	FRG1CP	transcribed_unprocessed_pseudogene
ENSG00000282826	20	chr20	28132084	28132252	169	*	+	default-72854	27.3	2.5	10.94	4.59e-19	Distal Intergenic	20	28580709	28602664	21956	2	ENST00000358464	470412	FRG1CP	transcribed_unprocessed_pseudogene
ENSG00000282826	20	chr20	28132765	28132933	169	*	+	default-72855	27.3	4	6.83	3.53e-14	Distal Intergenic	20	28580709	28602664	21956	2	ENST00000358464	469731	FRG1CP	transcribed_unprocessed_pseudogene
ENSG00000282826	20	chr20	28166404	28166572	169	*	+	default-72875	27.1	6	4.51	2.96e-10	Distal Intergenic	20	28580709	28602664	21956	2	ENST00000358464	436092	FRG1CP	transcribed_unprocessed_pseudogene
ENSG00000282826	20	chr20	28171331	28171499	169	*	+	default-72880	47.9	9.5	5.04	3.23e-18	Distal Intergenic	20	28580709	28602664	21956	2	ENST00000358464	431165	FRG1CP	transcribed_unprocessed_pseudogene
ENSG00000282826	20	chr20	28200882	28201050	169	*	+	default-72900	69.2	23	3.01	8.1e-15	Distal Intergenic	20	28580709	28602664	21956	2	ENST00000358464	401614	FRG1CP	transcribed_unprocessed_pseudogene
ENSG00000282826	20	chr20	28201408	28201703	296	*	+	default-72901	69.2	27	2.56	1.03e-11	Distal Intergenic	20	28580709	28602664	21956	2	ENST00000358464	400961	FRG1CP	transcribed_unprocessed_pseudogene
ENSG00000282826	20	chr20	28227687	28227855	169	*	+	default-72918	249.8	119	2.1	1.99e-25	Distal Intergenic	20	28580709	28602664	21956	2	ENST00000358464	374809	FRG1CP	transcribed_unprocessed_pseudogene
ENSG00000282826	20	chr20	28247598	28247766	169	*	+	default-72927	31.1	5.5	5.65	5.36e-14	Distal Intergenic	20	28580709	28602664	21956	2	ENST00000358464	354898	FRG1CP	transcribed_unprocessed_pseudogene
ENSG00000282826	20	chr20	28248424	28248592	169	*	+	default-72928	31.1	4	7.77	1.17e-17	Distal Intergenic	20	28580709	28602664	21956	2	ENST00000358464	354072	FRG1CP	transcribed_unprocessed_pseudogene
ENSG00000282826	20	chr20	28253365	28253533	169	*	+	default-72932	102.1	31.5	3.24	2.1e-23	Distal Intergenic	20	28580709	28602664	21956	2	ENST00000358464	349131	FRG1CP	transcribed_unprocessed_pseudogene
ENSG00000282826	20	chr20	28256545	28256713	169	*	+	default-72935	178.3	81	2.2	9.95e-21	Distal Intergenic	20	28580709	28602664	21956	2	ENST00000358464	345951	FRG1CP	transcribed_unprocessed_pseudogene
ENSG00000282826	20	chr20	28265178	28265346	169	*	+	default-72943	53.4	9.5	5.62	1.4e-22	Distal Intergenic	20	28580709	28602664	21956	2	ENST00000358464	337318	FRG1CP	transcribed_unprocessed_pseudogene
ENSG00000282826	20	chr20	28279977	28280145	169	*	+	default-72950	18.1	1	18.06	6.06e-17	Distal Intergenic	20	28580709	28602664	21956	2	ENST00000358464	322519	FRG1CP	transcribed_unprocessed_pseudogene
ENSG00000282826	20	chr20	28292733	28292901	169	*	+	default-72955	16.6	1	16.55	1.87e-14	Distal Intergenic	20	28580709	28602664	21956	2	ENST00000358464	309763	FRG1CP	transcribed_unprocessed_pseudogene
ENSG00000282826	20	chr20	28296765	28296933	169	*	+	default-72959	86.3	39.5	2.18	1.07e-10	Distal Intergenic	20	28580709	28602664	21956	2	ENST00000358464	305731	FRG1CP	transcribed_unprocessed_pseudogene
ENSG00000282826	20	chr20	28361183	28361351	169	*	+	default-72986	61.7	9.5	6.49	7.62e-29	Distal Intergenic	20	28580709	28602664	21956	2	ENST00000358464	241313	FRG1CP	transcribed_unprocessed_pseudogene
ENSG00000282826	20	chr20	28405682	28405850	169	*	+	default-73000	73.7	27	2.73	2.04e-13	Distal Intergenic	20	28580709	28602664	21956	2	ENST00000358464	196814	FRG1CP	transcribed_unprocessed_pseudogene
ENSG00000282826	20	chr20	28412824	28412992	169	*	+	default-73001	18.1	6	3.01	5.69e-05	Distal Intergenic	20	28580709	28602664	21956	2	ENST00000358464	189672	FRG1CP	transcribed_unprocessed_pseudogene
ENSG00000282826	20	chr20	28423905	28424202	298	*	+	default-73008	27.1	4	6.77	3.53e-14	Distal Intergenic	20	28580709	28602664	21956	2	ENST00000358464	178462	FRG1CP	transcribed_unprocessed_pseudogene
ENSG00000282826	20	chr20	28431688	28431856	169	*	+	default-73012	12	3	4.01	7.14e-05	Distal Intergenic	20	28580709	28602664	21956	2	ENST00000358464	170808	FRG1CP	transcribed_unprocessed_pseudogene
ENSG00000282826	20	chr20	28441569	28441737	169	*	+	default-73013	16.1	4.5	3.57	2.03e-05	Distal Intergenic	20	28580709	28602664	21956	2	ENST00000358464	160927	FRG1CP	transcribed_unprocessed_pseudogene
ENSG00000282826	20	chr20	28444774	28444942	169	*	+	default-73015	22.8	6.5	3.51	1.42e-06	Distal Intergenic	20	28580709	28602664	21956	2	ENST00000358464	157722	FRG1CP	transcribed_unprocessed_pseudogene
ENSG00000282826	20	chr20	28459200	28459368	169	*	+	default-73022	10.5	1	10.53	1.11e-07	Distal Intergenic	20	28580709	28602664	21956	2	ENST00000358464	143296	FRG1CP	transcribed_unprocessed_pseudogene
ENSG00000282826	20	chr20	28649699	28649913	215	*	+	default-73142	65.2	30.5	2.14	3.82e-08	Distal Intergenic	20	28580709	28602664	21956	2	ENST00000358464	-47035	FRG1CP	transcribed_unprocessed_pseudogene
ENSG00000282826	20	chr20	28027027	28027195	169	*	+	default-72789	45.6	11.5	3.97	6.07e-14	Distal Intergenic	20	28580709	28602664	21956	2	ENST00000358464	575469	FRG1CP	transcribed_unprocessed_pseudogene
ENSG00000282911	20	chr20	29450128	29450405	278	*	+	default-73441	76.2	36	2.12	4.35e-09	Promoter (<=1kb)	20	29448517	29449306	790	2	ENST00000635630	-822	DUX4L35	unprocessed_pseudogene
ENSG00000283443	20	chr20	30516068	30516324	257	*	+	default-73783	144.5	64	2.26	6.34e-18	Distal Intergenic	20	30545601	30551470	5870	1	ENST00000636528	-29277	AC018688.1	unprocessed_pseudogene
ENSG00000283453	6	chr6	59357262	59357430	169	*	+	default-103405	175.6	72	2.44	8.72e-25	Distal Intergenic	6	60281444	60544955	263512	1	ENST00000637553	-924014	AC244258.1	transcribed_unprocessed_pseudogene
ENSG00000283453	6	chr6	59366901	59367069	169	*	+	default-103411	47.2	18	2.62	9.31e-09	Distal Intergenic	6	60281444	60544955	263512	1	ENST00000637553	-914375	AC244258.1	transcribed_unprocessed_pseudogene
ENSG00000283453	6	chr6	59394566	59394734	169	*	+	default-103426	44.6	11	4.06	5.5e-14	Distal Intergenic	6	60281444	60544955	263512	1	ENST00000637553	-886710	AC244258.1	transcribed_unprocessed_pseudogene
ENSG00000283453	6	chr6	59401520	59401730	211	*	+	default-103431	120.9	33	3.66	1.59e-31	Distal Intergenic	6	60281444	60544955	263512	1	ENST00000637553	-879714	AC244258.1	transcribed_unprocessed_pseudogene
ENSG00000283453	6	chr6	59402251	59402561	311	*	+	default-103432	99.1	38.5	2.57	3.02e-16	Distal Intergenic	6	60281444	60544955	263512	1	ENST00000637553	-878883	AC244258.1	transcribed_unprocessed_pseudogene
ENSG00000283453	6	chr6	59369287	59369455	169	*	+	default-103412	28.6	8	3.57	2.93e-08	Distal Intergenic	6	60281444	60544955	263512	1	ENST00000637553	-911989	AC244258.1	transcribed_unprocessed_pseudogene
ENSG00000283453	6	chr6	59429565	59429733	169	*	+	default-103445	70	18	3.89	4.92e-20	Distal Intergenic	6	60281444	60544955	263512	1	ENST00000637553	-851711	AC244258.1	transcribed_unprocessed_pseudogene
ENSG00000283453	6	chr6	59430082	59430250	169	*	+	default-103446	69.2	18.5	3.74	1.99e-19	Distal Intergenic	6	60281444	60544955	263512	1	ENST00000637553	-851194	AC244258.1	transcribed_unprocessed_pseudogene
ENSG00000283453	6	chr6	59430569	59430737	169	*	+	default-103447	59.9	15.5	3.87	3.05e-17	Distal Intergenic	6	60281444	60544955	263512	1	ENST00000637553	-850707	AC244258.1	transcribed_unprocessed_pseudogene
ENSG00000283453	6	chr6	59409555	59409899	345	*	+	default-103436	107.8	20	5.39	3.34e-42	Distal Intergenic	6	60281444	60544955	263512	1	ENST00000637553	-871545	AC244258.1	transcribed_unprocessed_pseudogene
ENSG00000283453	6	chr6	59449114	59449282	169	*	+	default-103463	21.6	4	5.39	1.92e-09	Distal Intergenic	6	60281444	60544955	263512	1	ENST00000637553	-832162	AC244258.1	transcribed_unprocessed_pseudogene
ENSG00000283453	6	chr6	59462862	59463072	211	*	+	default-103471	308.7	149.5	2.07	6.22e-30	Distal Intergenic	6	60281444	60544955	263512	1	ENST00000637553	-818372	AC244258.1	transcribed_unprocessed_pseudogene
ENSG00000283453	6	chr6	59492604	59492953	350	*	+	default-103498	40.6	13	3.13	1.46e-09	Distal Intergenic	6	60281444	60544955	263512	1	ENST00000637553	-788491	AC244258.1	transcribed_unprocessed_pseudogene
ENSG00000283453	6	chr6	59494658	59494826	169	*	+	default-103499	38.4	10	3.84	1.16e-11	Distal Intergenic	6	60281444	60544955	263512	1	ENST00000637553	-786618	AC244258.1	transcribed_unprocessed_pseudogene
ENSG00000283453	6	chr6	59495651	59495819	169	*	+	default-103500	62.2	18	3.46	4.54e-16	Distal Intergenic	6	60281444	60544955	263512	1	ENST00000637553	-785625	AC244258.1	transcribed_unprocessed_pseudogene
ENSG00000283453	6	chr6	59496186	59496354	169	*	+	default-103501	61.7	15	4.11	4.38e-19	Distal Intergenic	6	60281444	60544955	263512	1	ENST00000637553	-785090	AC244258.1	transcribed_unprocessed_pseudogene
ENSG00000283453	6	chr6	59498226	59498394	169	*	+	default-103503	87.5	42	2.08	8.64e-10	Distal Intergenic	6	60281444	60544955	263512	1	ENST00000637553	-783050	AC244258.1	transcribed_unprocessed_pseudogene
ENSG00000283453	6	chr6	59510956	59511166	211	*	+	default-103513	33.4	15	2.22	4.02e-05	Distal Intergenic	6	60281444	60544955	263512	1	ENST00000637553	-770278	AC244258.1	transcribed_unprocessed_pseudogene
ENSG00000283453	6	chr6	59532550	59532718	169	*	+	default-103526	26.6	6	4.43	1.34e-09	Distal Intergenic	6	60281444	60544955	263512	1	ENST00000637553	-748726	AC244258.1	transcribed_unprocessed_pseudogene
ENSG00000283453	6	chr6	59534049	59534217	169	*	+	default-103528	100.8	46	2.19	3.88e-12	Distal Intergenic	6	60281444	60544955	263512	1	ENST00000637553	-747227	AC244258.1	transcribed_unprocessed_pseudogene
ENSG00000283453	6	chr6	59536785	59536995	211	*	+	default-103531	321.3	150.5	2.13	1.17e-33	Distal Intergenic	6	60281444	60544955	263512	1	ENST00000637553	-744449	AC244258.1	transcribed_unprocessed_pseudogene
ENSG00000283453	6	chr6	59541707	59541875	169	*	+	default-103534	72	29	2.48	3.37e-11	Distal Intergenic	6	60281444	60544955	263512	1	ENST00000637553	-739569	AC244258.1	transcribed_unprocessed_pseudogene
ENSG00000283453	6	chr6	59554983	59555151	169	*	+	default-103547	47.9	10	4.79	2.21e-17	Distal Intergenic	6	60281444	60544955	263512	1	ENST00000637553	-726293	AC244258.1	transcribed_unprocessed_pseudogene
ENSG00000283453	6	chr6	59556823	59556991	169	*	+	default-103548	56.4	21	2.69	1.86e-10	Distal Intergenic	6	60281444	60544955	263512	1	ENST00000637553	-724453	AC244258.1	transcribed_unprocessed_pseudogene
ENSG00000283453	6	chr6	59557522	59557690	169	*	+	default-103549	96.6	22.5	4.29	1.43e-30	Distal Intergenic	6	60281444	60544955	263512	1	ENST00000637553	-723754	AC244258.1	transcribed_unprocessed_pseudogene
ENSG00000283453	6	chr6	59558369	59558579	211	*	+	default-103550	85.3	35.5	2.4	1.35e-12	Distal Intergenic	6	60281444	60544955	263512	1	ENST00000637553	-722865	AC244258.1	transcribed_unprocessed_pseudogene
ENSG00000283453	6	chr6	59559029	59559197	169	*	+	default-103551	54.9	18.5	2.97	1.61e-11	Distal Intergenic	6	60281444	60544955	263512	1	ENST00000637553	-722247	AC244258.1	transcribed_unprocessed_pseudogene
ENSG00000283453	6	chr6	59561066	59561234	169	*	+	default-103552	13	0.5	26.08	1.19e-14	Distal Intergenic	6	60281444	60544955	263512	1	ENST00000637553	-720210	AC244258.1	transcribed_unprocessed_pseudogene
ENSG00000283453	6	chr6	59575521	59575689	169	*	+	default-103562	42.6	17.5	2.44	4.81e-07	Distal Intergenic	6	60281444	60544955	263512	1	ENST00000637553	-705755	AC244258.1	transcribed_unprocessed_pseudogene
ENSG00000283453	6	chr6	59580125	59580293	169	*	+	default-103566	50.4	14	3.6	7.61e-14	Distal Intergenic	6	60281444	60544955	263512	1	ENST00000637553	-701151	AC244258.1	transcribed_unprocessed_pseudogene
ENSG00000283453	6	chr6	59581128	59581338	211	*	+	default-103567	74.7	24	3.11	2.29e-16	Distal Intergenic	6	60281444	60544955	263512	1	ENST00000637553	-700106	AC244258.1	transcribed_unprocessed_pseudogene
ENSG00000283453	6	chr6	59585691	59585859	169	*	+	default-103570	23.8	6.5	3.67	3.95e-07	Distal Intergenic	6	60281444	60544955	263512	1	ENST00000637553	-695585	AC244258.1	transcribed_unprocessed_pseudogene
ENSG00000283453	6	chr6	59589111	59589607	497	*	+	default-103572	83	37	2.24	5.56e-11	Distal Intergenic	6	60281444	60544955	263512	1	ENST00000637553	-691837	AC244258.1	transcribed_unprocessed_pseudogene
ENSG00000283453	6	chr6	59589958	59590168	211	*	+	default-103573	95.3	42.5	2.24	3e-12	Distal Intergenic	6	60281444	60544955	263512	1	ENST00000637553	-691276	AC244258.1	transcribed_unprocessed_pseudogene
ENSG00000283453	6	chr6	59592321	59592489	169	*	+	default-103575	81.3	18.5	4.39	8.99e-27	Distal Intergenic	6	60281444	60544955	263512	1	ENST00000637553	-688955	AC244258.1	transcribed_unprocessed_pseudogene
ENSG00000283453	6	chr6	59592662	59592830	169	*	+	default-103576	81.3	20	4.06	1.14e-24	Distal Intergenic	6	60281444	60544955	263512	1	ENST00000637553	-688614	AC244258.1	transcribed_unprocessed_pseudogene
ENSG00000283453	6	chr6	59593195	59593363	169	*	+	default-103577	81.3	22.5	3.61	1.35e-21	Distal Intergenic	6	60281444	60544955	263512	1	ENST00000637553	-688081	AC244258.1	transcribed_unprocessed_pseudogene
ENSG00000283453	6	chr6	59597577	59597745	169	*	+	default-103578	193.9	80.5	2.41	1.79e-26	Distal Intergenic	6	60281444	60544955	263512	1	ENST00000637553	-683699	AC244258.1	transcribed_unprocessed_pseudogene
ENSG00000283453	6	chr6	59605297	59605596	300	*	+	default-103585	140.7	65.5	2.15	9.28e-16	Distal Intergenic	6	60281444	60544955	263512	1	ENST00000637553	-675848	AC244258.1	transcribed_unprocessed_pseudogene
ENSG00000283453	6	chr6	59653114	59653412	299	*	+	default-103618	259.6	128.5	2.02	3.35e-24	Distal Intergenic	6	60281444	60544955	263512	1	ENST00000637553	-628032	AC244258.1	transcribed_unprocessed_pseudogene
ENSG00000283453	6	chr6	59657843	59658011	169	*	+	default-103623	129.4	49.5	2.61	4.14e-21	Distal Intergenic	6	60281444	60544955	263512	1	ENST00000637553	-623433	AC244258.1	transcribed_unprocessed_pseudogene
ENSG00000283453	6	chr6	59660893	59661061	169	*	+	default-103625	178.1	74.5	2.39	2.12e-24	Distal Intergenic	6	60281444	60544955	263512	1	ENST00000637553	-620383	AC244258.1	transcribed_unprocessed_pseudogene
ENSG00000283453	6	chr6	59675287	59675455	169	*	+	default-103633	48.2	12.5	3.85	1.8e-14	Distal Intergenic	6	60281444	60544955	263512	1	ENST00000637553	-605989	AC244258.1	transcribed_unprocessed_pseudogene
ENSG00000283453	6	chr6	59676152	59676320	169	*	+	default-103634	48.2	13	3.7	7.28e-14	Distal Intergenic	6	60281444	60544955	263512	1	ENST00000637553	-605124	AC244258.1	transcribed_unprocessed_pseudogene
ENSG00000283453	6	chr6	59682434	59682602	169	*	+	default-103635	39.6	16	2.48	8.32e-07	Distal Intergenic	6	60281444	60544955	263512	1	ENST00000637553	-598842	AC244258.1	transcribed_unprocessed_pseudogene
ENSG00000283453	6	chr6	59682966	59683134	169	*	+	default-103636	58.9	20.5	2.88	9.79e-12	Distal Intergenic	6	60281444	60544955	263512	1	ENST00000637553	-598310	AC244258.1	transcribed_unprocessed_pseudogene
ENSG00000283453	6	chr6	59696042	59696210	169	*	+	default-103646	18.1	6	3.01	5.69e-05	Distal Intergenic	6	60281444	60544955	263512	1	ENST00000637553	-585234	AC244258.1	transcribed_unprocessed_pseudogene
ENSG00000283453	6	chr6	59714054	59714513	460	*	+	default-103658	136.9	58.5	2.34	4.02e-18	Distal Intergenic	6	60281444	60544955	263512	1	ENST00000637553	-566931	AC244258.1	transcribed_unprocessed_pseudogene
ENSG00000283453	6	chr6	59725248	59725416	169	*	+	default-103663	15	0.5	30.1	1.42e-17	Distal Intergenic	6	60281444	60544955	263512	1	ENST00000637553	-556028	AC244258.1	transcribed_unprocessed_pseudogene
ENSG00000283453	6	chr6	59435347	59435515	169	*	+	default-103452	28.8	12	2.4	5.58e-05	Distal Intergenic	6	60281444	60544955	263512	1	ENST00000637553	-845929	AC244258.1	transcribed_unprocessed_pseudogene
ENSG00000283453	6	chr6	59735439	59735607	169	*	+	default-103668	172.3	66	2.61	1.5e-27	Distal Intergenic	6	60281444	60544955	263512	1	ENST00000637553	-545837	AC244258.1	transcribed_unprocessed_pseudogene
ENSG00000283453	6	chr6	59739357	59739525	169	*	+	default-103670	45.1	9	5.02	1.12e-17	Distal Intergenic	6	60281444	60544955	263512	1	ENST00000637553	-541919	AC244258.1	transcribed_unprocessed_pseudogene
ENSG00000283453	6	chr6	59739834	59740002	169	*	+	default-103671	45.1	8	5.64	1.48e-19	Distal Intergenic	6	60281444	60544955	263512	1	ENST00000637553	-541442	AC244258.1	transcribed_unprocessed_pseudogene
ENSG00000283453	6	chr6	59751034	59751202	169	*	+	default-103674	55.7	14	3.98	9.49e-17	Distal Intergenic	6	60281444	60544955	263512	1	ENST00000637553	-530242	AC244258.1	transcribed_unprocessed_pseudogene
ENSG00000283453	6	chr6	59751896	59752106	211	*	+	default-103675	55.7	16.5	3.37	6.96e-14	Distal Intergenic	6	60281444	60544955	263512	1	ENST00000637553	-529338	AC244258.1	transcribed_unprocessed_pseudogene
ENSG00000283453	6	chr6	59760543	59760711	169	*	+	default-103678	12.5	2	6.27	1.36e-06	Distal Intergenic	6	60281444	60544955	263512	1	ENST00000637553	-520733	AC244258.1	transcribed_unprocessed_pseudogene
ENSG00000283453	6	chr6	59770093	59770261	169	*	+	default-103684	18.1	2	9.03	6.19e-12	Distal Intergenic	6	60281444	60544955	263512	1	ENST00000637553	-511183	AC244258.1	transcribed_unprocessed_pseudogene
ENSG00000283453	6	chr6	59776702	59776870	169	*	+	default-103688	198.4	76	2.61	2.02e-31	Distal Intergenic	6	60281444	60544955	263512	1	ENST00000637553	-504574	AC244258.1	transcribed_unprocessed_pseudogene
ENSG00000283453	6	chr6	59798954	59799122	169	*	+	default-103700	52.7	17	3.1	7.24e-12	Distal Intergenic	6	60281444	60544955	263512	1	ENST00000637553	-482322	AC244258.1	transcribed_unprocessed_pseudogene
ENSG00000283453	6	chr6	59799783	59799951	169	*	+	default-103701	52.7	16	3.29	8.19e-13	Distal Intergenic	6	60281444	60544955	263512	1	ENST00000637553	-481493	AC244258.1	transcribed_unprocessed_pseudogene
ENSG00000283453	6	chr6	59805544	59805712	169	*	+	default-103704	12.5	1	12.54	8.32e-10	Distal Intergenic	6	60281444	60544955	263512	1	ENST00000637553	-475732	AC244258.1	transcribed_unprocessed_pseudogene
ENSG00000283453	6	chr6	59810321	59810489	169	*	+	default-103705	11.5	0.5	23.07	7.42e-12	Distal Intergenic	6	60281444	60544955	263512	1	ENST00000637553	-470955	AC244258.1	transcribed_unprocessed_pseudogene
ENSG00000283453	6	chr6	59814061	59814229	169	*	+	default-103706	26.1	9	2.9	2.94e-06	Distal Intergenic	6	60281444	60544955	263512	1	ENST00000637553	-467215	AC244258.1	transcribed_unprocessed_pseudogene
ENSG00000283453	6	chr6	59818811	59819231	421	*	+	default-103707	26.1	6	4.35	1.34e-09	Distal Intergenic	6	60281444	60544955	263512	1	ENST00000637553	-462213	AC244258.1	transcribed_unprocessed_pseudogene
ENSG00000283453	6	chr6	59823807	59823975	169	*	+	default-103708	22.6	1	22.57	3.42e-22	Distal Intergenic	6	60281444	60544955	263512	1	ENST00000637553	-457469	AC244258.1	transcribed_unprocessed_pseudogene
ENSG00000283453	6	chr6	59727344	59727596	253	*	+	default-103664	39.1	12	3.26	5.25e-10	Distal Intergenic	6	60281444	60544955	263512	1	ENST00000637553	-553848	AC244258.1	transcribed_unprocessed_pseudogene
ENSG00000283456	10	chr10	19746748	19746958	211	*	+	default-10107	106.3	38	2.8	1.21e-19	Promoter (<=1kb)	10	19747172	19747435	264	2	ENST00000636562	477	MTND1P37	processed_pseudogene
ENSG00000283544	3	chr3	91589724	91590002	279	*	+	default-86360	258.3	116.5	2.22	1.05e-29	Distal Intergenic	3	91374236	91513775	139540	2	ENST00000637477	-75949	ABBA01000935.2	unprocessed_pseudogene
ENSG00000283544	3	chr3	91640679	91640847	169	*	+	default-86411	89.3	28.5	3.13	1.12e-19	Distal Intergenic	3	91374236	91513775	139540	2	ENST00000637477	-126904	ABBA01000935.2	unprocessed_pseudogene
ENSG00000283544	3	chr3	91686451	91686619	169	*	+	default-86447	85	35	2.43	6.61e-13	Distal Intergenic	3	91374236	91513775	139540	2	ENST00000637477	-172676	ABBA01000935.2	unprocessed_pseudogene
ENSG00000283544	3	chr3	91698367	91698847	481	*	+	default-86457	44.4	15.5	2.86	2.51e-09	Distal Intergenic	3	91374236	91513775	139540	2	ENST00000637477	-184592	ABBA01000935.2	unprocessed_pseudogene
ENSG00000283544	3	chr3	91703606	91703774	169	*	+	default-86462	139.9	62	2.26	3.06e-17	Distal Intergenic	3	91374236	91513775	139540	2	ENST00000637477	-189831	ABBA01000935.2	unprocessed_pseudogene
ENSG00000283544	3	chr3	91658560	91658728	169	*	+	default-86426	77.5	30.5	2.54	1.25e-12	Distal Intergenic	3	91374236	91513775	139540	2	ENST00000637477	-144785	ABBA01000935.2	unprocessed_pseudogene
ENSG00000283544	3	chr3	91747359	91747527	169	*	+	default-86495	33.4	3.5	9.53	3.49e-21	Distal Intergenic	3	91374236	91513775	139540	2	ENST00000637477	-233584	ABBA01000935.2	unprocessed_pseudogene
ENSG00000283544	3	chr3	91754179	91754347	169	*	+	default-86499	71	33.5	2.12	2.5e-08	Distal Intergenic	3	91374236	91513775	139540	2	ENST00000637477	-240404	ABBA01000935.2	unprocessed_pseudogene
ENSG00000283544	3	chr3	91817779	91817947	169	*	+	default-86543	47.4	10	4.74	2.21e-17	Distal Intergenic	3	91374236	91513775	139540	2	ENST00000637477	-304004	ABBA01000935.2	unprocessed_pseudogene
ENSG00000283544	3	chr3	91818669	91818879	211	*	+	default-86544	58.9	8.5	6.93	8.15e-29	Distal Intergenic	3	91374236	91513775	139540	2	ENST00000637477	-304894	ABBA01000935.2	unprocessed_pseudogene
ENSG00000283544	3	chr3	91819283	91819451	169	*	+	default-86545	38.4	11	3.49	1.66e-10	Distal Intergenic	3	91374236	91513775	139540	2	ENST00000637477	-305508	ABBA01000935.2	unprocessed_pseudogene
ENSG00000283544	3	chr3	91847228	91847535	308	*	+	default-86561	46.1	20.5	2.25	8.73e-07	Distal Intergenic	3	91374236	91513775	139540	2	ENST00000637477	-333453	ABBA01000935.2	unprocessed_pseudogene
ENSG00000283544	3	chr3	91849414	91849582	169	*	+	default-86563	72.7	34.5	2.11	1.68e-08	Distal Intergenic	3	91374236	91513775	139540	2	ENST00000637477	-335639	ABBA01000935.2	unprocessed_pseudogene
ENSG00000283544	3	chr3	91866090	91866258	169	*	+	default-86577	45.1	22	2.05	1.13e-05	Distal Intergenic	3	91374236	91513775	139540	2	ENST00000637477	-352315	ABBA01000935.2	unprocessed_pseudogene
ENSG00000283544	3	chr3	91941851	91942019	169	*	+	default-86631	97.3	31	3.14	2.4e-21	Distal Intergenic	3	91374236	91513775	139540	2	ENST00000637477	-428076	ABBA01000935.2	unprocessed_pseudogene
ENSG00000283544	3	chr3	91949665	91949833	169	*	+	default-86639	123.6	47	2.63	2.38e-20	Distal Intergenic	3	91374236	91513775	139540	2	ENST00000637477	-435890	ABBA01000935.2	unprocessed_pseudogene
ENSG00000283544	3	chr3	92010576	92010744	169	*	+	default-86682	51.4	16.5	3.12	7.93e-12	Distal Intergenic	3	91374236	91513775	139540	2	ENST00000637477	-496801	ABBA01000935.2	unprocessed_pseudogene
ENSG00000283544	3	chr3	92011603	92011771	169	*	+	default-86683	29.6	13	2.28	8.94e-05	Distal Intergenic	3	91374236	91513775	139540	2	ENST00000637477	-497828	ABBA01000935.2	unprocessed_pseudogene
ENSG00000283544	3	chr3	91724206	91724374	169	*	+	default-86479	54.2	13.5	4.01	8.58e-17	Distal Intergenic	3	91374236	91513775	139540	2	ENST00000637477	-210431	ABBA01000935.2	unprocessed_pseudogene
ENSG00000283544	3	chr3	92057883	92058051	169	*	+	default-86716	30.1	12	2.51	8.87e-06	Distal Intergenic	3	91374236	91513775	139540	2	ENST00000637477	-544108	ABBA01000935.2	unprocessed_pseudogene
ENSG00000283544	3	chr3	92072339	92072507	169	*	+	default-86725	60.4	9.5	6.36	4.91e-28	Distal Intergenic	3	91374236	91513775	139540	2	ENST00000637477	-558564	ABBA01000935.2	unprocessed_pseudogene
ENSG00000283544	3	chr3	92074718	92074886	169	*	+	default-86726	16.6	5	3.31	6.9e-05	Distal Intergenic	3	91374236	91513775	139540	2	ENST00000637477	-560943	ABBA01000935.2	unprocessed_pseudogene
ENSG00000283544	3	chr3	92128144	92128312	169	*	+	default-86746	35.6	14.5	2.46	3.59e-06	Distal Intergenic	3	91374236	91513775	139540	2	ENST00000637477	-614369	ABBA01000935.2	unprocessed_pseudogene
ENSG00000283544	3	chr3	92221019	92221187	169	*	+	default-86792	52.4	20	2.62	1.84e-09	Distal Intergenic	3	91374236	91513775	139540	2	ENST00000637477	-707244	ABBA01000935.2	unprocessed_pseudogene
ENSG00000283544	3	chr3	92257484	92257987	504	*	+	default-86811	56.2	22	2.55	9.51e-10	Distal Intergenic	3	91374236	91513775	139540	2	ENST00000637477	-743709	ABBA01000935.2	unprocessed_pseudogene
ENSG00000283544	3	chr3	92301562	92301857	296	*	+	default-86837	60.2	24.5	2.46	1.02e-09	Distal Intergenic	3	91374236	91513775	139540	2	ENST00000637477	-787787	ABBA01000935.2	unprocessed_pseudogene
ENSG00000283544	3	chr3	92319227	92319395	169	*	+	default-86852	14.5	0.5	29.09	4.25e-16	Distal Intergenic	3	91374236	91513775	139540	2	ENST00000637477	-805452	ABBA01000935.2	unprocessed_pseudogene
ENSG00000283544	3	chr3	92348845	92349055	211	*	+	default-86866	103.6	43.5	2.38	1.29e-14	Distal Intergenic	3	91374236	91513775	139540	2	ENST00000637477	-835070	ABBA01000935.2	unprocessed_pseudogene
ENSG00000283544	3	chr3	92371807	92371975	169	*	+	default-86878	102.3	50	2.05	7.63e-11	Distal Intergenic	3	91374236	91513775	139540	2	ENST00000637477	-858032	ABBA01000935.2	unprocessed_pseudogene
ENSG00000283544	3	chr3	92382012	92382180	169	*	+	default-86883	27.8	9.5	2.93	2.58e-06	Distal Intergenic	3	91374236	91513775	139540	2	ENST00000637477	-868237	ABBA01000935.2	unprocessed_pseudogene
ENSG00000283544	3	chr3	92401082	92401250	169	*	+	default-86894	12	3	4.01	7.14e-05	Distal Intergenic	3	91374236	91513775	139540	2	ENST00000637477	-887307	ABBA01000935.2	unprocessed_pseudogene
ENSG00000283544	3	chr3	92034416	92034584	169	*	+	default-86695	10.5	2	5.27	4.65e-05	Distal Intergenic	3	91374236	91513775	139540	2	ENST00000637477	-520641	ABBA01000935.2	unprocessed_pseudogene
ENSG00000283544	3	chr3	92454168	92454336	169	*	+	default-86925	32.1	10	3.21	2.46e-08	Distal Intergenic	3	91374236	91513775	139540	2	ENST00000637477	-940393	ABBA01000935.2	unprocessed_pseudogene
ENSG00000283544	3	chr3	92457056	92457224	169	*	+	default-86926	24.1	6	4.01	2.48e-08	Distal Intergenic	3	91374236	91513775	139540	2	ENST00000637477	-943281	ABBA01000935.2	unprocessed_pseudogene
ENSG00000283544	3	chr3	92457568	92457736	169	*	+	default-86927	24.1	5.5	4.38	4.94e-09	Distal Intergenic	3	91374236	91513775	139540	2	ENST00000637477	-943793	ABBA01000935.2	unprocessed_pseudogene
ENSG00000283544	3	chr3	92473564	92473732	169	*	+	default-86932	19.3	6	3.22	1.76e-05	Distal Intergenic	3	91374236	91513775	139540	2	ENST00000637477	-959789	ABBA01000935.2	unprocessed_pseudogene
ENSG00000283544	3	chr3	92520825	92520993	169	*	+	default-86953	32.6	12	2.72	1.24e-06	Distal Intergenic	3	91374236	91513775	139540	2	ENST00000637477	-1007050	ABBA01000935.2	unprocessed_pseudogene
ENSG00000283544	3	chr3	92564751	92564919	169	*	+	default-86976	21.8	6.5	3.36	4.89e-06	Distal Intergenic	3	91374236	91513775	139540	2	ENST00000637477	-1050976	ABBA01000935.2	unprocessed_pseudogene
ENSG00000283544	3	chr3	92582087	92582255	169	*	+	default-86985	18.6	3	6.19	3.57e-09	Distal Intergenic	3	91374236	91513775	139540	2	ENST00000637477	-1068312	ABBA01000935.2	unprocessed_pseudogene
ENSG00000283544	3	chr3	92594696	92594864	169	*	+	default-86994	53.9	15.5	3.48	7.43e-14	Distal Intergenic	3	91374236	91513775	139540	2	ENST00000637477	-1080921	ABBA01000935.2	unprocessed_pseudogene
ENSG00000283544	3	chr3	92675367	92675535	169	*	+	default-87026	60.9	24	2.54	4.83e-10	Distal Intergenic	3	91374236	91513775	139540	2	ENST00000637477	-1161592	ABBA01000935.2	unprocessed_pseudogene
ENSG00000283544	3	chr3	92426481	92427121	641	*	+	default-86910	91.3	38	2.4	2.27e-13	Distal Intergenic	3	91374236	91513775	139540	2	ENST00000637477	-912706	ABBA01000935.2	unprocessed_pseudogene
ENSG00000283566	17	chr17	21890731	21890899	169	*	+	default-45809	87.3	39.5	2.21	4.8e-11	Distal Intergenic	17	21773754	21783465	9712	2	ENST00000637164	-107266	AC243725.1	unprocessed_pseudogene
ENSG00000283566	17	chr17	21895289	21895499	211	*	+	default-45813	87.3	43.5	2.01	4.21e-09	Distal Intergenic	17	21773754	21783465	9712	2	ENST00000637164	-111824	AC243725.1	unprocessed_pseudogene
ENSG00000283566	17	chr17	21907260	21907472	213	*	+	default-45821	92.5	42.5	2.18	3.32e-11	Distal Intergenic	17	21773754	21783465	9712	2	ENST00000637164	-123795	AC243725.1	unprocessed_pseudogene
ENSG00000283566	17	chr17	21910944	21911112	169	*	+	default-45823	61.9	24.5	2.53	4.06e-10	Distal Intergenic	17	21773754	21783465	9712	2	ENST00000637164	-127479	AC243725.1	unprocessed_pseudogene
ENSG00000283566	17	chr17	21889743	21889911	169	*	+	default-45808	99.1	35.5	2.79	1.88e-18	Distal Intergenic	17	21773754	21783465	9712	2	ENST00000637164	-106278	AC243725.1	unprocessed_pseudogene
ENSG00000283776	5	chr5	17632065	17632403	339	*	+	default-95291	91	40.5	2.25	6.42e-12	Promoter (<=1kb)	5	17632088	17632684	597	1	ENST00000639073	0	TAF11L13	protein_coding

## Sheet: T1comparison_Obese_Open
geneId	seqnames	start	end	width	strand	V4	V5	V6	V7	V8	V9	annotation	geneChr	geneStart	geneEnd	geneLength	geneStrand	transcriptId	distanceToTSS	Gene	Type
ENSG00000082805	12	1084707	1086577	1871	*	+	default-3510	113.5	53.8	2.11	1.32e-12	Promoter (1-2kb)	12	1083573	1244956	161384	1	ENST00000536573	1134	ERC1	protein_coding
ENSG00000153982	17	59216288	59218158	1871	*	+	default-8217	110.5	53.8	2.06	1.22e-11	Promoter (2-3kb)	17	59220467	59273738	53272	1	ENST00000578026	-2309	GDPD1	protein_coding
ENSG00000154227	15	100465838	100467708	1871	*	+	default-6202	112.5	55.2	2.04	1.26e-11	Intron (ENST00000284382/ENSG00000154227, intron 11 of 12)	15	100475837	100479496	3660	2	ENST00000560348	11788	CERS3	protein_coding
ENSG00000167281	17	79553426	79555296	1871	*	+	default-8447	130	61.7	2.11	2.56e-14	Distal Intergenic	17	79090816	79516148	425333	2	ENST00000580155	-37278	RBFOX3	protein_coding
ENSG00000214883	11	51078102	51081920	3819	*	+	default-2768	308	130	2.37	3.13e-40	Distal Intergenic	11	50409042	50422316	13275	1	ENST00000532521	669060	AC024405.1	unprocessed_pseudogene
ENSG00000215567	15	17617990	17619860	1871	*	+	default-5601	97	47.2	2.05	1.51e-10	Distal Intergenic	15	19878555	19887814	9260	1	ENST00000524329	-2258695	AC138701.1	unprocessed_pseudogene
ENSG00000242399	8	100765082	100767485	2404	*	+	default-18947	130	64.5	2.02	5.22e-13	Distal Intergenic	8	100776512	100776865	354	2	ENST00000461683	9380	RPS20P23	processed_pseudogene
ENSG00000255327	11	134850100	134853908	3809	*	+	default-3484	308	147.7	2.08	9.18e-31	Distal Intergenic	11	134950708	134951568	861	1	ENST00000528497	-96800	LINC02697	lncRNA
ENSG00000263433	17	26217328	26220379	3052	*	+	default-7768	174.5	85.1	2.05	2.09e-17	Distal Intergenic	17	26981694	26982090	397	1	ENST00000580677	-761315	AC069061.1	processed_pseudogene
ENSG00000264037	12	116439933	116442559	2627	*	+	default-4354	141	68.3	2.07	9.4e-15	Distal Intergenic	12	116428252	116428318	67	2	ENST00000582069	-11615	MIR4472-2	miRNA
ENSG00000264970	17	24445055	24446925	1871	*	+	default-7676	97.5	45.8	2.13	3.21e-11	Distal Intergenic	17	22704415	22705685	1271	1	ENST00000578745	1740640	AC131274.3	transcribed_processed_pseudogene
ENSG00000276241	17	36133172	36142658	9487	*	+	default-7894	436.5	181.4	2.41	1.06e-57	Intron (ENST00000617914/ENSG00000276241, intron 1 of 2)	17	36116177	36177507	61331	1	ENST00000617914	16995	AC243829.2	lncRNA
ENSG00000277737	9	43981828	43984454	2627	*	+	default-19440	164	78.1	2.1	1.67e-17	Distal Intergenic	9	43109866	43125905	16040	2	ENST00000539936	-855923	FP325317.1	unprocessed_pseudogene
ENSG00000277737	9	45272335	45274205	1871	*	+	default-19531	80.5	32.7	2.46	2.21e-12	Distal Intergenic	9	43109866	43125905	16040	2	ENST00000539936	-2146430	FP325317.1	unprocessed_pseudogene

## Sheet: T3comparison_Lean_Open
geneId	seqnames		start	end	width	strand	V4	V5	V6	V7	V8	V9	annotation	geneChr	geneStart	geneEnd	geneLength	geneStrand	transcriptId	distanceToTSS	Gene	Type
ENSG00000003249	16	chr16	90007576	90008971	1396	*	+	default-17364	102.5	50.4	2.03	1.18e-10	Promoter (<=1kb)	16	90004873	90007761	2889	2	ENST00000623401	0	DBNDD1	protein_coding
ENSG00000004846	7	chr7	20607971	20608715	745	*	+	default-41214	53	20	2.65	6.49e-10	Distal Intergenic	7	20615207	20757009	141803	1	ENST00000404938	-6492	ABCB5	protein_coding
ENSG00000006071	11	chr11	17440285	17440878	594	*	+	default-6091	37	12	3.09	5.29e-09	Promoter (1-2kb)	11	17430597	17442791	12195	2	ENST00000528202	1913	ABCC8	protein_coding
ENSG00000006576	7	chr7	77810545	77811138	594	*	+	default-42804	37	12.5	2.96	1.48e-08	Intron (ENST00000416283/ENSG00000006576, intron 1 of 19)	7	77798901	77957225	158325	1	ENST00000275575	11644	PHTF2	protein_coding
ENSG00000009950	7	chr7	73624043	73624636	594	*	+	default-42605	37.5	16.5	2.28	9.3e-06	Promoter (<=1kb)	7	73593194	73624492	31299	2	ENST00000345114	0	MLXIPL	protein_coding
ENSG00000010319	3	chr3	52444520	52445263	744	*	+	default-32525	45	19.5	2.31	5.26e-07	Promoter (<=1kb)	3	52433053	52445027	11975	2	ENST00000231721	0	SEMA3G	protein_coding
ENSG00000014914	1	chr1	149950919	149951512	594	*	+	default-2343	37.5	15.5	2.42	2.39e-06	Intron (ENST00000581312/ENSG00000264522, intron 7 of 11)	1	149928651	149936869	8219	2	ENST00000482025	-14050	MTMR11	protein_coding
ENSG00000015568	2	chr2	109834001	109834594	594	*	+	default-26373	36.5	8.5	4.3	1.95e-12	Intron (ENST00000016946/ENSG00000015568, intron 18 of 22)	2	109837883	109838993	1111	1	ENST00000495582	-3289	RGPD5	protein_coding
ENSG00000021762	11	chr11	3125495	3126088	594	*	+	default-5906	49	24	2.05	4.81e-06	Promoter (<=1kb)	11	3119547	3126594	7048	2	ENST00000459995	506	OSBPL5	protein_coding
ENSG00000023171	11	chr11	123572999	123573592	594	*	+	default-8210	38	15	2.54	4.45e-07	Intron (ENST00000638157/ENSG00000023171, intron 2 of 20)	11	123560277	123609902	49626	1	ENST00000534764	12722	GRAMD1B	protein_coding
ENSG00000023839	10	chr10	99771530	99772123	594	*	+	default-5238	35.5	11.5	3.09	1.83e-08	Distal Intergenic	10	99782732	99852192	69461	1	ENST00000370449	-10609	ABCC2	protein_coding
ENSG00000025423	12	chr12	56788826	56789891	1066	*	+	default-9843	86.5	39.9	2.17	1.78e-10	Promoter (2-3kb)	12	56785929	56787345	1417	1	ENST00000553476	2897	HSD17B6	protein_coding
ENSG00000027001	13	chr13	23701947	23702540	594	*	+	default-11308	37	17	2.18	1.74e-05	Distal Intergenic	13	23730189	23756830	26642	2	ENST00000464194	54290	MIPEP	protein_coding
ENSG00000042062	20	chr20	50697431	50698024	594	*	+	default-29088	41.5	15	2.77	2.24e-08	Distal Intergenic	20	50586108	50691528	105421	2	ENST00000327979	-5903	RIPOR3	protein_coding
ENSG00000048140	5	chr5	176671499	176672092	594	*	+	default-38374	36.5	11.5	3.18	5.78e-09	Distal Intergenic	5	176647620	176657056	9437	1	ENST00000507471	23879	TSPAN17	protein_coding
ENSG00000049759	18	chr18	58063576	58064169	594	*	+	default-21559	37	16.5	2.25	9.3e-06	Intron (ENST00000356462/ENSG00000049759, intron 1 of 28)	18	58054709	58165839	111131	1	ENST00000585594	8867	NEDD4L	protein_coding
ENSG00000049759	18	chr18	58129656	58131809	2154	*	+	default-21560	151.5	72.9	2.08	8.86e-16	Intron (ENST00000356462/ENSG00000049759, intron 1 of 28)	18	58149333	58396551	247219	1	ENST00000435432	-17524	NEDD4L	protein_coding
ENSG00000050438	12	chr12	51466810	51467403	594	*	+	default-9648	35	13	2.7	3.18e-07	Promoter (1-2kb)	12	51469069	51471580	2512	1	ENST00000546663	-1666	SLC4A8	protein_coding
ENSG00000050767	5	chr5	178559472	178560065	594	*	+	default-38449	35.5	10.5	3.39	1.98e-09	Promoter (2-3kb)	5	178523505	178562726	39222	2	ENST00000484750	2661	COL23A1	protein_coding
ENSG00000054118	1	chr1	36217846	36218784	939	*	+	default-1056	58	28	2.07	4.52e-07	Distal Intergenic	1	36224416	36305357	80942	1	ENST00000354618	-5632	THRAP3	protein_coding
ENSG00000054523	1	chr1	10332699	10333292	594	*	+	default-336	36	15	2.4	2.88e-06	Intron (ENST00000263934/ENSG00000054523, intron 25 of 46)	1	10344775	10361825	17051	1	ENST00000465635	-11483	KIF1B	protein_coding
ENSG00000054598	6	chr6	1616568	1617161	594	*	+	default-38599	37.5	18	2.09	5.57e-05	Distal Intergenic	6	1609972	1613897	3926	1	ENST00000380874	6596	FOXC1	protein_coding
ENSG00000054793	20	chr20	51760306	51760899	594	*	+	default-29106	42.5	20.5	2.08	2e-05	Intron (ENST00000311637/ENSG00000054793, intron 1 of 22)	20	51596514	51768328	171815	2	ENST00000311637	7429	ATP9A	protein_coding
ENSG00000056487	22	chr22	45022444	45023037	594	*	+	default-31644	46.5	18.5	2.52	5.11e-08	Distal Intergenic	22	44889773	45009999	120227	2	ENST00000414269	-12445	PHF21B	protein_coding
ENSG00000058056	3	chr3	179731822	179732415	594	*	+	default-34150	34	14.5	2.35	8.54e-06	Intron (ENST00000263966/ENSG00000058056, intron 10 of 20)	3	179721564	179761151	39588	1	ENST00000497155	10258	USP13	protein_coding
ENSG00000058091	7	chr7	90579125	90579882	758	*	+	default-42876	45	22	2.05	1.08e-05	Intron (ENST00000449528/ENSG00000058091, intron 4 of 7)	7	90563774	90790628	226855	1	ENST00000456689	15351	CDK14	protein_coding
ENSG00000058272	12	chr12	79958069	79958662	594	*	+	default-10042	40.5	15.5	2.62	1.43e-07	Distal Intergenic	12	79774406	79935460	161055	2	ENST00000437004	-22609	PPP1R12A	protein_coding
ENSG00000060069	18	chr18	79691350	79692416	1067	*	+	default-21799	98	48.9	2	4.38e-10	Intron (ENST00000613122/ENSG00000060069, intron 1 of 12)	18	79681459	79685591	4133	1	ENST00000587623	9891	CTDP1	protein_coding
ENSG00000060069	18	chr18	79745811	79746557	747	*	+	default-21801	49.5	21.5	2.31	2.44e-07	Intron (ENST00000613122/ENSG00000060069, intron 12 of 12)	18	79736353	79749997	13645	1	ENST00000585951	9458	CTDP1	protein_coding
ENSG00000061936	12	chr12	131701338	131701931	594	*	+	default-10866	36	14	2.58	6.26e-07	Distal Intergenic	12	131711081	131725609	14529	1	ENST00000540469	-9150	SFSWAP	protein_coding
ENSG00000066405	3	chr3	137990072	137990665	594	*	+	default-33787	38.5	17.5	2.2	1.42e-05	Distal Intergenic	3	137998735	138033655	34921	1	ENST00000343735	-8070	CLDN18	protein_coding
ENSG00000066427	14	chr14	92068778	92069572	795	*	+	default-13305	49	19.5	2.52	1.41e-08	Intron (ENST00000558190/ENSG00000066427, intron 10 of 10)	14	92044806	92050646	5841	2	ENST00000568290	-18132	ATXN3	protein_coding
ENSG00000066427	14	chr14	92095085	92095846	762	*	+	default-13307	52	21	2.48	8.35e-09	Promoter (<=1kb)	14	92082343	92096838	14496	2	ENST00000526872	992	ATXN3	protein_coding
ENSG00000067606	1	chr1	2085511	2086104	594	*	+	default-120	39.5	12.5	3.17	1.52e-09	Intron (ENST00000378567/ENSG00000067606, intron 4 of 17)	1	2082248	2150936	68689	1	ENST00000481140	3263	PRKCZ	protein_coding
ENSG00000067715	12	chr12	79014421	79015164	744	*	+	default-10036	46.5	22	2.12	5.09e-06	Intron (ENST00000393240/ENSG00000067715, intron 3 of 11)	12	79045631	79450294	404664	1	ENST00000552744	-30467	SYT1	protein_coding
ENSG00000067900	18	chr18	18524567	18525160	594	*	+	default-20891	40.5	14	2.9	1.03e-08	Distal Intergenic	18	20953290	20954870	1581	2	ENST00000578051	2429710	ROCK1	protein_coding
ENSG00000067900	18	chr18	19921031	19921624	594	*	+	default-21163	57.5	28.5	2.02	1.61e-06	Distal Intergenic	18	20953290	20954870	1581	2	ENST00000578051	1033246	ROCK1	protein_coding
ENSG00000067900	18	chr18	20683851	20684919	1069	*	+	default-21266	66.5	30.4	2.18	1.64e-08	Distal Intergenic	18	20953290	20954870	1581	2	ENST00000578051	269951	ROCK1	protein_coding
ENSG00000068383	10	chr10	132671227	132671820	594	*	+	default-5708	36.5	11	3.32	1.89e-09	Intron (ENST00000368594/ENSG00000068383, intron 4 of 15)	10	132690392	132727349	36958	1	ENST00000487614	-18572	INPP5A	protein_coding
ENSG00000068745	3	chr3	48712166	48712759	594	*	+	default-32342	43	21.5	2	2.78e-05	Promoter (2-3kb)	3	48693984	48715417	21434	2	ENST00000450045	2658	IP6K2	protein_coding
ENSG00000069206	8	chr8	24443387	24443980	594	*	+	default-44424	35.5	17	2.09	8.4e-05	Promoter (2-3kb)	8	24441084	24509548	68465	1	ENST00000380789	2303	ADAM7	protein_coding
ENSG00000069329	16	chr16	46667893	46668486	594	*	+	default-16652	34.5	15	2.3	1.68e-05	Promoter (<=1kb)	16	46661827	46669214	7388	2	ENST00000562420	728	VPS35	protein_coding
ENSG00000070047	11	chr11	589597	590497	901	*	+	default-5812	64	31.9	2	3.92e-07	Intron (ENST00000534320/ENSG00000070047, intron 4 of 17)	11	601657	606842	5186	1	ENST00000532550	-11160	PHRF1	protein_coding
ENSG00000070081	11	chr11	17265621	17266214	594	*	+	default-6085	46	14	3.29	1.07e-11	Promoter (2-3kb)	11	17269198	17296166	26969	1	ENST00000526120	-2984	NUCB2	protein_coding
ENSG00000071462	7	chr7	73677173	73677917	745	*	+	default-42608	53	23	2.31	5.84e-08	Distal Intergenic	7	73683025	73686734	3710	1	ENST00000464615	-5108	BUD23	protein_coding
ENSG00000072803	5	chr5	171971801	171972394	594	*	+	default-38285	34.5	12.5	2.76	3.7e-07	Intron (ENST00000296933/ENSG00000072803, intron 1 of 12)	5	171910672	171977756	67085	2	ENST00000518752	5362	FBXW11	protein_coding
ENSG00000074657	18	chr18	58889635	58890228	594	*	+	default-21574	38	16.5	2.31	3.96e-06	Intron (ENST00000336078/ENSG00000074657, intron 3 of 10)	18	58865554	58918608	53055	1	ENST00000587755	24081	ZNF532	protein_coding
ENSG00000075043	20	chr20	63431894	63433057	1164	*	+	default-29281	70.5	33.9	2.08	4.08e-08	Promoter (<=1kb)	20	63428367	63433476	5110	2	ENST00000636638	419	KCNQ2	protein_coding
ENSG00000077152	1	chr1	202327357	202327950	594	*	+	default-3016	39	18.5	2.11	2.1e-05	Distal Intergenic	1	202333010	202335818	2809	2	ENST00000460852	7868	UBE2T	protein_coding
ENSG00000078328	16	chr16	7325217	7325810	594	*	+	default-15427	38.5	17	2.27	7.63e-06	Intron (ENST00000641259/ENSG00000078328, intron 7 of 19)	16	7332750	7710844	378095	1	ENST00000436368	-6940	RBFOX1	protein_coding
ENSG00000079101	18	chr18	614729	615322	594	*	+	default-20118	37.5	15	2.5	1.15e-06	Promoter (1-2kb)	18	616672	650298	33627	1	ENST00000338387	-1350	CLUL1	protein_coding
ENSG00000079739	1	chr1	63576147	63576740	594	*	+	default-1477	39.5	15	2.64	1.68e-07	Intron (ENST00000478138/ENSG00000142856, intron 1 of 4)	1	63593276	63660245	66970	1	ENST00000371084	-16536	PGM1	protein_coding
ENSG00000079805	19	chr19	10825556	10826328	773	*	+	default-22536	45.5	22.5	2.03	1.85e-05	Promoter (2-3kb)	19	10823224	10833484	10261	1	ENST00000593203	2332	DNM2	protein_coding
ENSG00000080007	6	chr6	73412420	73413013	594	*	+	default-39805	49.5	22	2.25	4.65e-07	Intron (ENST00000370336/ENSG00000080007, intron 11 of 16)	6	73406965	73414007	7043	1	ENST00000479773	5455	DDX43	protein_coding
ENSG00000080493	4	chr4	71157762	71158507	746	*	+	default-35564	48.5	23.5	2.07	5.89e-06	Distal Intergenic	4	71186757	71569717	382961	1	ENST00000264485	-28250	SLC4A4	protein_coding
ENSG00000081138	18	chr18	65779191	65779784	594	*	+	default-21621	38	16	2.38	1.98e-06	Intron (ENST00000323011/ENSG00000081138, intron 2 of 11)	18	65763008	65803810	40803	1	ENST00000581601	16183	CDH7	protein_coding
ENSG00000082781	3	chr3	124758839	124759432	594	*	+	default-33612	41	18.5	2.22	4.22e-06	Downstream (2-3kb)	3	124762948	124770182	7235	2	ENST00000460797	10750	ITGB5	protein_coding
ENSG00000084636	1	chr1	31705985	31706578	594	*	+	default-935	41	20.5	2	4.19e-05	Promoter (1-2kb)	1	31679230	31704319	25090	2	ENST00000373668	-1666	COL16A1	protein_coding
ENSG00000085433	1	chr1	109038428	109039021	594	*	+	default-1796	38	17.5	2.18	1.42e-05	Promoter (2-3kb)	1	109011527	109041547	30021	2	ENST00000530772	2526	WDR47	protein_coding
ENSG00000087116	5	chr5	179174712	179175305	594	*	+	default-38464	37.5	18	2.09	5.57e-05	Intron (ENST00000251582/ENSG00000087116, intron 5 of 21)	5	179114289	179122839	8551	2	ENST00000523450	-51873	ADAMTS2	protein_coding
ENSG00000087258	16	chr16	56344898	56345986	1089	*	+	default-16728	65.5	26	2.52	8.95e-11	3' UTR	16	56340296	56348132	7837	1	ENST00000564798	4602	GNAO1	protein_coding
ENSG00000087301	14	chr14	52465158	52465751	594	*	+	default-12833	43	21.5	2	2.78e-05	Intron (ENST00000281741/ENSG00000087301, intron 16 of 20)	14	52455441	52470674	15234	2	ENST00000555312	4923	TXNDC16	protein_coding
ENSG00000089169	12	chr12	112623290	112623883	594	*	+	default-10425	37	18	2.06	5.57e-05	Intron (ENST00000549736/ENSG00000089169, intron 1 of 6)	12	112591560	112866777	275218	1	ENST00000547840	31730	RPH3A	protein_coding
ENSG00000089876	10	chr10	125894453	125895046	594	*	+	default-5576	38.5	16.5	2.34	3.96e-06	Promoter (1-2kb)	10	125867129	125896436	29308	2	ENST00000415732	1390	DHX32	protein_coding
ENSG00000090020	1	chr1	27125210	27125803	594	*	+	default-780	35.5	16	2.22	2.6e-05	Intron (ENST00000263980/ENSG00000090020, intron 1 of 11)	1	27098815	27104022	5208	2	ENST00000374089	-21188	SLC9A1	protein_coding
ENSG00000090565	16	chr16	504075	504668	594	*	+	default-15204	42	19	2.21	3.46e-06	Promoter (1-2kb)	16	502750	519018	16269	1	ENST00000487899	1325	RAB11FIP3	protein_coding
ENSG00000090857	16	chr16	70152698	70153291	594	*	+	default-16971	40.5	18	2.25	5.14e-06	Intron (ENST00000288050/ENSG00000090857, intron 17 of 18)	16	70145804	70153565	7762	1	ENST00000567896	6894	PDPR	protein_coding
ENSG00000091831	6	chr6	151679300	151679893	594	*	+	default-40491	39	14	2.79	2.99e-08	Intron (ENST00000473497/ENSG00000091831, intron 1 of 2)	6	151690496	151808166	117671	1	ENST00000404742	-10603	ESR1	protein_coding
ENSG00000096433	6	chr6	33615434	33616176	743	*	+	default-39089	50	25	2	6.66e-06	Distal Intergenic	6	33620365	33696574	76210	1	ENST00000374316	-4189	ITPR3	protein_coding
ENSG00000099250	10	chr10	33334972	33335714	743	*	+	default-4077	48	24	2	1e-05	Promoter (<=1kb)	10	33211410	33335078	123669	2	ENST00000432372	0	NRP1	protein_coding
ENSG00000099337	19	chr19	38322529	38323122	594	*	+	default-23536	45.5	22.5	2.03	1.85e-05	Promoter (2-3kb)	19	38320243	38325489	5247	1	ENST00000588137	2286	KCNK6	protein_coding
ENSG00000099338	19	chr19	38368711	38369766	1056	*	+	default-23541	59	26	2.27	1.85e-08	3' UTR	19	38364891	38370941	6051	1	ENST00000492088	3820	CATSPERG	protein_coding
ENSG00000100316	22	chr22	39329658	39330400	743	*	+	default-31434	43	19.5	2.21	2.84e-06	Distal Intergenic	22	39312884	39320389	7506	2	ENST00000465618	-9269	RPL3	protein_coding
ENSG00000100836	14	chr14	23330466	23331216	751	*	+	default-12559	51.5	25	2.06	3.21e-06	Distal Intergenic	14	23323445	23325334	1890	1	ENST00000555295	7021	PABPN1	protein_coding
ENSG00000101204	20	chr20	63353924	63354668	745	*	+	default-29279	47.5	23.5	2.02	1.23e-05	Promoter (<=1kb)	20	63350977	63354566	3590	2	ENST00000637243	0	CHRNA4	protein_coding
ENSG00000101294	20	chr20	31564857	31565450	594	*	+	default-28679	42	17	2.47	2.21e-07	Promoter (<=1kb)	20	31566057	31569252	3196	1	ENST00000493364	-607	HM13	protein_coding
ENSG00000101347	20	chr20	36938190	36938783	594	*	+	default-28876	45	22.5	2	1.85e-05	Intron (ENST00000262878/ENSG00000101347, intron 3 of 15)	20	36890229	36951843	61615	2	ENST00000262878	13060	SAMHD1	protein_coding
ENSG00000101353	20	chr20	37107733	37108326	594	*	+	default-28888	35.5	15	2.37	7.05e-06	Promoter (<=1kb)	20	37101230	37108664	7435	2	ENST00000466091	338	MROH8	protein_coding
ENSG00000101542	18	chr18	61210362	61210955	594	*	+	default-21591	36	11	3.28	1.89e-09	Distal Intergenic	18	61333582	61555773	222192	1	ENST00000262717	-122627	CDH20	protein_coding
ENSG00000102189	12	chr12	92921083	92921676	594	*	+	default-10121	40	13.5	2.97	3.89e-09	Intron (ENST00000322349/ENSG00000102189, intron 1 of 28)	12	92864860	92929262	64403	2	ENST00000553019	7586	EEA1	protein_coding
ENSG00000102755	13	chr13	28280377	28280970	594	*	+	default-11362	37.5	17.5	2.15	3.16e-05	Exon (ENST00000380958/ENSG00000152520, exon 16 of 19)	13	28303126	28308434	5309	2	ENST00000617835	27464	FLT1	protein_coding
ENSG00000103222	16	chr16	16003282	16004178	897	*	+	default-15606	58	28.5	2.04	7.79e-07	Intron (ENST00000399410/ENSG00000103222, intron 1 of 30)	16	16009856	16141525	131670	1	ENST00000572882	-5678	ABCC1	protein_coding
ENSG00000103326	16	chr16	550355	551560	1206	*	+	default-15206	97	35.9	2.7	3.14e-17	Promoter (<=1kb)	16	552297	554636	2340	1	ENST00000565010	-737	CAPN15	protein_coding
ENSG00000104067	15	chr15	29976590	29977183	594	*	+	default-14215	36	13	2.77	1.13e-07	Distal Intergenic	15	29766440	29968865	202426	2	ENST00000558447	-7725	TJP1	protein_coding
ENSG00000104093	15	chr15	51583194	51583787	594	*	+	default-14520	35	10	3.51	5.81e-10	Intron (ENST00000251076/ENSG00000104093, intron 1 of 42)	15	51547332	51603701	56370	2	ENST00000560421	19914	DMXL2	protein_coding
ENSG00000104341	8	chr8	97774843	97775436	594	*	+	default-45404	40	18.5	2.17	9.53e-06	Promoter (<=1kb)	8	97775057	97852598	77542	1	ENST00000619747	0	LAPTM4B	protein_coding
ENSG00000104731	16	chr16	87726125	87726875	751	*	+	default-17244	57.5	25	2.3	2.72e-08	Promoter (<=1kb)	16	87710798	87726917	16120	2	ENST00000562913	42	KLHDC4	protein_coding
ENSG00000104814	19	chr19	38600830	38601423	594	*	+	default-23554	34	14.5	2.35	8.54e-06	Exon (ENST00000589557/ENSG00000267291, exon 3 of 3)	19	38593271	38597093	3823	2	ENST00000588938	-3737	MAP4K1	protein_coding
ENSG00000105173	19	chr19	29860244	29860837	594	*	+	default-23326	40.5	18	2.25	5.14e-06	Distal Intergenic	19	29821732	29824280	2549	1	ENST00000574121	38512	CCNE1	protein_coding
ENSG00000105229	19	chr19	4011604	4012347	744	*	+	default-22144	63	28	2.25	8.59e-09	Intron (ENST00000262971/ENSG00000105229, intron 1 of 10)	19	4007758	4017800	10043	1	ENST00000593518	3846	PIAS4	protein_coding
ENSG00000105289	19	chr19	3707138	3707731	594	*	+	default-22121	36	17	2.12	3.87e-05	Promoter (<=1kb)	19	3708109	3750812	42704	1	ENST00000541714	-378	TJP3	protein_coding
ENSG00000105443	19	chr19	48478465	48479058	594	*	+	default-23989	38	16.5	2.31	3.96e-06	Promoter (<=1kb)	19	48479926	48480879	954	1	ENST00000600597	-868	CYTH2	protein_coding
ENSG00000105662	19	chr19	18728771	18729512	742	*	+	default-22991	41	18.5	2.22	4.22e-06	Intron (ENST00000321949/ENSG00000105662, intron 1 of 13)	19	18735609	18777952	42344	1	ENST00000594658	-6097	CRTC1	protein_coding
ENSG00000105732	19	chr19	42082496	42083089	594	*	+	default-23698	36	17.5	2.06	6.84e-05	Distal Intergenic	19	42076166	42081405	5240	1	ENST00000359044	6330	ZNF574	protein_coding
ENSG00000105810	7	chr7	92645418	92646011	594	*	+	default-42896	40.5	9	4.51	2.71e-14	Intron (ENST00000265734/ENSG00000105810, intron 5 of 7)	7	92614714	92618277	3564	2	ENST00000467166	-27141	CDK6	protein_coding
ENSG00000105953	7	chr7	44703240	44704044	805	*	+	default-41435	55.5	27	2.06	1.43e-06	Intron (ENST00000439616/ENSG00000105953, intron 17 of 19)	7	44666795	44674752	7958	1	ENST00000497326	36445	OGDH	protein_coding
ENSG00000106608	7	chr7	43909420	43910166	747	*	+	default-41399	61	27	2.26	1.26e-08	Promoter (2-3kb)	7	43875915	43907069	31155	2	ENST00000453200	-2351	URGCP	protein_coding
ENSG00000106609	7	chr7	66953430	66954174	745	*	+	default-42483	42.5	18.5	2.3	1.82e-06	Intron (ENST00000341567/ENSG00000106609, intron 6 of 6)	7	66945058	66951335	6278	1	ENST00000484751	8372	TMEM248	protein_coding
ENSG00000106617	7	chr7	151873721	151874664	944	*	+	default-43747	68.5	31.9	2.14	1.99e-08	Promoter (2-3kb)	7	151837268	151876788	39521	2	ENST00000474383	2124	PRKAG2	protein_coding
ENSG00000107147	9	chr9	135751170	135751763	594	*	+	default-48327	39.5	13.5	2.93	1.17e-08	Promoter (<=1kb)	9	135751020	135752129	1110	1	ENST00000636961	150	KCNT1	protein_coding
ENSG00000107554	10	chr10	99873822	99874415	594	*	+	default-5243	35.5	12	2.96	5.04e-08	Downstream (1-2kb)	10	99886404	99889495	3092	2	ENST00000472036	15080	DNMBP	protein_coding
ENSG00000107554	10	chr10	99898936	99899529	594	*	+	default-5245	39	16	2.44	8e-07	Intron (ENST00000543621/ENSG00000107554, intron 4 of 13)	10	99886404	99889495	3092	2	ENST00000472036	-9441	DNMBP	protein_coding
ENSG00000107882	10	chr10	102525066	102525659	594	*	+	default-5314	38	16.5	2.31	3.96e-06	Intron (ENST00000369902/ENSG00000107882, intron 2 of 11)	10	102504079	102618659	114581	1	ENST00000423559	20987	SUFU	protein_coding
ENSG00000108091	10	chr10	59882100	59882847	748	*	+	default-4746	49.5	19.5	2.54	1.41e-08	Intron (ENST00000263102/ENSG00000108091, intron 1 of 8)	10	59788763	59906656	117894	2	ENST00000263102	23809	CCDC6	protein_coding
ENSG00000109118	17	chr17	28924198	28924791	594	*	+	default-18703	37	16.5	2.25	9.3e-06	Promoter (<=1kb)	17	28913202	28923947	10746	2	ENST00000584822	-251	PHF12	protein_coding
ENSG00000109184	4	chr4	50995595	50996188	594	*	+	default-35297	42	20.5	2.05	2e-05	Distal Intergenic	4	51843000	51914294	71295	1	ENST00000509376	-846812	DCUN1D4	protein_coding
ENSG00000110497	11	chr11	46579078	46579671	594	*	+	default-6310	36	16	2.25	1.13e-05	Intron (ENST00000314845/ENSG00000110497, intron 1 of 18)	11	46396414	46591364	194951	2	ENST00000314845	11693	AMBRA1	protein_coding
ENSG00000110768	11	chr11	18327937	18328682	746	*	+	default-6103	49	21.5	2.28	2.44e-07	Intron (ENST00000453096/ENSG00000110768, intron 2 of 15)	11	18332662	18341608	8947	1	ENST00000543932	-3980	GTF2H1	protein_coding
ENSG00000112562	6	chr6	168592143	168592736	594	*	+	default-40717	36.5	17	2.15	3.87e-05	Intron (ENST00000354536/ENSG00000112562, intron 7 of 12)	6	168652959	168667991	15033	1	ENST00000535039	-60223	SMOC2	protein_coding
ENSG00000112584	6	chr6	170394165	170394906	742	*	+	default-40785	57	28.5	2	1.61e-06	Intron (ENST00000630384/ENSG00000112584, intron 8 of 10)	6	170404179	170405078	900	1	ENST00000496635	-9273	FAM120B	protein_coding
ENSG00000112679	6	chr6	299423	300016	594	*	+	default-38574	38.5	18.5	2.08	4.53e-05	Intron (ENST00000603296/ENSG00000112679, intron 1 of 5)	6	292540	350950	58411	1	ENST00000603726	6883	DUSP22	protein_coding
ENSG00000112877	5	chr5	662763	663356	594	*	+	default-36542	33.5	15.5	2.16	7.15e-05	3' UTR	5	655455	667168	11714	1	ENST00000514507	7308	CEP72	protein_coding
ENSG00000113013	5	chr5	138550605	138551379	775	*	+	default-37948	47	22.5	2.09	4.15e-06	Distal Intergenic	5	138555827	138557891	2065	2	ENST00000524109	6512	HSPA9	protein_coding
ENSG00000113396	5	chr5	129005737	129006330	594	*	+	default-37797	43.5	19	2.29	1.5e-06	Intron (ENST00000508645/ENSG00000113396, intron 6 of 6)	5	128965528	129033282	67755	1	ENST00000506176	40209	SLC27A6	protein_coding
ENSG00000114316	3	chr3	49330692	49331434	743	*	+	default-32402	46	22.5	2.05	8.85e-06	Intron (ENST00000351842/ENSG00000114316, intron 2 of 20)	3	49297870	49340029	42160	2	ENST00000486549	8595	USP4	protein_coding
ENSG00000114416	3	chr3	180906749	180907342	594	*	+	default-34157	36.5	14	2.61	6.26e-07	Intron (ENST00000469882/ENSG00000114416, intron 1 of 4)	3	180912302	180982753	70452	1	ENST00000357559	-4960	FXR1	protein_coding
ENSG00000114770	3	chr3	183951568	183952161	594	*	+	default-34203	35.5	17	2.09	8.4e-05	3' UTR	3	183925660	183942780	17121	2	ENST00000443497	-8788	ABCC5	protein_coding
ENSG00000115207	2	chr2	27331240	27331833	594	*	+	default-24805	36	17.5	2.06	6.84e-05	Promoter (1-2kb)	2	27327182	27329460	2279	2	ENST00000415683	-1780	GTF3C2	protein_coding
ENSG00000115252	2	chr2	182537497	182538090	594	*	+	default-27017	40.5	19.5	2.08	3.01e-05	Distal Intergenic	2	182234432	182523192	288761	2	ENST00000495511	-14305	PDE1A	protein_coding
ENSG00000115841	2	chr2	37963718	37964311	594	*	+	default-24956	40.5	14	2.9	1.03e-08	Intron (ENST00000414644/ENSG00000115841, intron 2 of 2)	2	37974691	37989610	14920	1	ENST00000496735	-10380	RMDN2	protein_coding
ENSG00000115944	2	chr2	42342018	42342611	594	*	+	default-24999	36.5	13	2.81	1.13e-07	Intron (ENST00000468711/ENSG00000115944, intron 2 of 2)	2	42350507	42360038	9532	2	ENST00000482463	17427	COX7A2L	protein_coding
ENSG00000116729	1	chr1	68234048	68234641	594	*	+	default-1518	39	16	2.44	8e-07	Promoter (<=1kb)	1	68155172	68233120	77949	2	ENST00000471243	-928	WLS	protein_coding
ENSG00000116957	1	chr1	235438320	235439329	1010	*	+	default-3438	60.5	23.5	2.58	2.09e-10	Promoter (2-3kb)	1	235441704	235448572	6869	1	ENST00000465463	-2375	NA	NA
ENSG00000116962	1	chr1	236076875	236077625	751	*	+	default-3451	57.5	26	2.22	9.66e-08	Distal Intergenic	1	235975830	236065162	89333	2	ENST00000264187	-11713	NID1	protein_coding
ENSG00000117114	1	chr1	81996399	81996992	594	*	+	default-1595	36.5	17	2.15	3.87e-05	Distal Intergenic	1	81988392	81990709	2318	1	ENST00000464551	8007	ADGRL2	protein_coding
ENSG00000117528	1	chr1	94430084	94430829	746	*	+	default-1699	44.5	15.5	2.88	2.39e-09	Intron (ENST00000370214/ENSG00000117528, intron 1 of 22)	1	94418831	94475694	56864	1	ENST00000468860	11253	ABCD3	protein_coding
ENSG00000117528	1	chr1	94510138	94510888	751	*	+	default-1700	50	24	2.09	2.27e-06	Promoter (2-3kb)	1	94513474	94518496	5023	1	ENST00000464165	-2586	ABCD3	protein_coding
ENSG00000117676	1	chr1	26550075	26550861	787	*	+	default-753	51	24	2.13	1.05e-06	Promoter (<=1kb)	1	26551446	26554135	2690	1	ENST00000474934	-585	RPS6KA1	protein_coding
ENSG00000117724	1	chr1	214683118	214683711	594	*	+	default-3190	43	18.5	2.33	7.71e-07	Distal Intergenic	1	214655148	214657410	2263	1	ENST00000469862	27970	CENPF	protein_coding
ENSG00000117859	1	chr1	51711191	51711940	750	*	+	default-1346	58	29	2	1.32e-06	Promoter (2-3kb)	1	51714003	51756657	42655	1	ENST00000484890	-2063	OSBPL9	protein_coding
ENSG00000118412	6	chr6	89832513	89833106	594	*	+	default-39962	41	20.5	2	4.19e-05	Promoter (2-3kb)	6	89829941	89874434	44494	1	ENST00000548224	2572	CASP8AP2	protein_coding
ENSG00000118777	4	chr4	88124984	88125577	594	*	+	default-35703	33.5	15	2.24	3.89e-05	Intron (ENST00000515655/ENSG00000118777, intron 5 of 15)	4	88131844	88158671	26828	2	ENST00000505480	33094	ABCG2	protein_coding
ENSG00000119138	9	chr9	70443173	70443766	594	*	+	default-47393	39.5	17.5	2.26	6.26e-06	Distal Intergenic	9	70384597	70414624	30028	2	ENST00000377126	-28549	KLF9	protein_coding
ENSG00000120217	9	chr9	5449540	5450133	594	*	+	default-45943	33.5	15	2.24	3.89e-05	Promoter (<=1kb)	9	5450503	5470566	20064	1	ENST00000381573	-370	CD274	protein_coding
ENSG00000121774	1	chr1	32004039	32004632	594	*	+	default-948	39.5	19.5	2.03	6.31e-05	Distal Intergenic	1	32013829	32043882	30054	1	ENST00000327300	-9197	KHDRBS1	protein_coding
ENSG00000122591	7	chr7	23040025	23040618	594	*	+	default-41224	39.5	17.5	2.26	6.26e-06	Distal Intergenic	7	22983994	23014130	30137	2	ENST00000465661	-25895	FAM126A	protein_coding
ENSG00000122674	7	chr7	5921550	5922143	594	*	+	default-41056	38	17	2.24	7.63e-06	Promoter (2-3kb)	7	5924741	5925940	1200	1	ENST00000496860	-2598	CCZ1	protein_coding
ENSG00000122872	10	chr10	60641848	60642441	594	*	+	default-4757	38	17.5	2.18	1.42e-05	Intron (ENST00000373827/ENSG00000151150, intron 1 of 43)	10	60684505	60685209	705	1	ENST00000503220	-42064	ARL4AP1	processed_pseudogene
ENSG00000122952	10	chr10	56078785	56079378	594	*	+	default-4721	35.5	12.5	2.84	1.3e-07	Distal Intergenic	10	56357816	56359731	1916	2	ENST00000460654	280353	ZWINT	protein_coding
ENSG00000122952	10	chr10	56270056	56270649	594	*	+	default-4723	37	13	2.85	3.91e-08	Distal Intergenic	10	56357816	56359731	1916	2	ENST00000460654	89082	ZWINT	protein_coding
ENSG00000122952	10	chr10	56319410	56320003	594	*	+	default-4724	37.5	15	2.5	1.15e-06	Distal Intergenic	10	56357816	56359731	1916	2	ENST00000460654	39728	ZWINT	protein_coding
ENSG00000122966	12	chr12	119900054	119900879	826	*	+	default-10513	50.5	23	2.2	7.08e-07	Distal Intergenic	12	119685790	119877291	191502	2	ENST00000392521	-22763	CIT	protein_coding
ENSG00000122970	12	chr12	110140713	110141454	742	*	+	default-10316	55.5	24.5	2.27	7.64e-08	Intron (ENST00000361948/ENSG00000122970, intron 8 of 11)	12	110136807	110163040	26234	1	ENST00000549009	3906	IFT81	protein_coding
ENSG00000123243	10	chr10	7593156	7594052	897	*	+	default-3814	69.5	27.5	2.53	2.1e-11	Intron (ENST00000397146/ENSG00000123243, intron 7 of 13)	10	7572772	7578704	5933	2	ENST00000468389	-14452	ITIH5	protein_coding
ENSG00000123552	6	chr6	99493186	99493779	594	*	+	default-40010	39.5	17	2.33	3.26e-06	Intron (ENST00000500704/ENSG00000123552, intron 5 of 17)	6	99464636	99503773	39138	2	ENST00000507717	9994	USP45	protein_coding
ENSG00000124222	20	chr20	58648195	58648788	594	*	+	default-29192	35	9	3.9	3.8e-11	Promoter (2-3kb)	20	58651253	58679524	28272	1	ENST00000361830	-2465	STX16	protein_coding
ENSG00000124256	20	chr20	57619915	57620508	594	*	+	default-29178	36.5	9.5	3.85	4.07e-11	Promoter (<=1kb)	20	57603846	57620473	16628	2	ENST00000371173	0	ZBP1	protein_coding
ENSG00000124782	6	chr6	7102358	7102951	594	*	+	default-38672	40.5	19	2.14	1.72e-05	Distal Intergenic	6	7107597	7249274	141678	1	ENST00000379933	-4646	RREB1	protein_coding
ENSG00000124787	6	chr6	5004998	5005591	594	*	+	default-38652	39.5	16.5	2.4	1.64e-06	Promoter (<=1kb)	6	5001776	5004063	2288	2	ENST00000483546	-935	RPP40	protein_coding
ENSG00000124831	2	chr2	237620892	237621485	594	*	+	default-27584	36.5	15	2.44	2.88e-06	Intron (ENST00000417947/ENSG00000227107, intron 1 of 1)	2	237627576	237780315	152740	1	ENST00000308482	-6091	LRRFIP1	protein_coding
ENSG00000125207	12	chr12	130338013	130339099	1087	*	+	default-10817	74	36.9	2	5.27e-08	Promoter (<=1kb)	12	130338108	130346548	8441	1	ENST00000546060	0	PIWIL1	protein_coding
ENSG00000125255	13	chr13	103117780	103118373	594	*	+	default-11829	37.5	13.5	2.78	9.79e-08	Distal Intergenic	13	103043998	103066846	22849	2	ENST00000245312	-50934	SLC10A2	protein_coding
ENSG00000125319	17	chr17	44149216	44149809	594	*	+	default-19166	35	15	2.34	7.05e-06	Promoter (1-2kb)	17	44147771	44152767	4997	1	ENST00000588434	1445	C17orf53	protein_coding
ENSG00000125788	20	chr20	148645	149238	594	*	+	default-27718	37	17.5	2.12	3.16e-05	Distal Intergenic	20	142634	145749	3116	1	ENST00000542572	6011	DEFB126	protein_coding
ENSG00000125912	19	chr19	3214367	3214960	594	*	+	default-22091	38	17	2.24	7.63e-06	Distal Intergenic	19	3207466	3209571	2106	1	ENST00000591062	6901	NCLN	protein_coding
ENSG00000127540	19	chr19	1600920	1601513	594	*	+	default-21962	34.5	13	2.66	8.72e-07	Promoter (<=1kb)	19	1598049	1602129	4081	2	ENST00000593264	616	UQCR11	protein_coding
ENSG00000127804	17	chr17	2522877	2523770	894	*	+	default-17554	52.5	26	2.02	4.44e-06	Distal Intergenic	17	2416058	2511891	95834	2	ENST00000571669	-10986	METTL16	protein_coding
ENSG00000127804	17	chr17	2527497	2528090	594	*	+	default-17555	38	9.5	4.01	2.56e-12	Distal Intergenic	17	2416058	2511891	95834	2	ENST00000571669	-15606	METTL16	protein_coding
ENSG00000127947	7	chr7	77533203	77534637	1435	*	+	default-42794	118	46.4	2.54	1.14e-18	Promoter (2-3kb)	7	77537275	77640071	102797	1	ENST00000248594	-2638	PTPN12	protein_coding
ENSG00000127948	7	chr7	75911940	75912533	594	*	+	default-42731	35.5	15.5	2.29	1.38e-05	Promoter (2-3kb)	7	75915079	75986855	71777	1	ENST00000461988	-2546	POR	protein_coding
ENSG00000128833	15	chr15	52290807	52291400	594	*	+	default-14536	34	14.5	2.35	8.54e-06	Intron (ENST00000261839/ENSG00000128833, intron 1 of 40)	15	52192659	52295656	102998	2	ENST00000560809	4256	MYO5C	protein_coding
ENSG00000129925	16	chr16	377991	378736	746	*	+	default-15189	48.5	17	2.86	5.55e-10	Promoter (1-2kb)	16	374809	376475	1667	2	ENST00000475348	-1516	TMEM8A	protein_coding
ENSG00000130158	19	chr19	11248436	11250265	1830	*	+	default-22568	102	47.9	2.13	7.72e-12	Intron (ENST00000294618/ENSG00000130158, intron 6 of 47)	19	11252404	11253667	1264	2	ENST00000586482	3402	DOCK6	protein_coding
ENSG00000130653	9	chr9	137528511	137529104	594	*	+	default-48414	37.5	18	2.09	5.57e-05	Intron (ENST00000277531/ENSG00000130653, intron 7 of 33)	9	137522737	137547374	24638	2	ENST00000491019	18270	PNPLA7	protein_coding
ENSG00000130653	9	chr9	137529777	137530370	594	*	+	default-48415	41.5	18	2.31	2.21e-06	Intron (ENST00000277531/ENSG00000130653, intron 7 of 33)	9	137522737	137547374	24638	2	ENST00000491019	17004	PNPLA7	protein_coding
ENSG00000130695	1	chr1	26231128	26231721	594	*	+	default-732	47	23.5	2	1.23e-05	Promoter (2-3kb)	1	26234153	26279038	44886	1	ENST00000451429	-2432	CEP85	protein_coding
ENSG00000130699	20	chr20	61986019	61986765	747	*	+	default-29238	48	18	2.67	3.28e-09	Intron (ENST00000474089/ENSG00000130699, intron 2 of 2)	20	61975859	61981432	5574	2	ENST00000608458	-4587	TAF4	protein_coding
ENSG00000130703	20	chr20	62229740	62230333	594	*	+	default-29249	39.5	18	2.2	1.16e-05	Promoter (1-2kb)	20	62231922	62236299	4378	1	ENST00000615516	-1589	OSBPL2	protein_coding
ENSG00000130803	19	chr19	9134538	9135131	594	*	+	default-22447	40.5	14.5	2.8	2.59e-08	Distal Intergenic	19	9140380	9163413	23034	1	ENST00000247956	-5249	ZNF317	protein_coding
ENSG00000130881	19	chr19	33195305	33195898	594	*	+	default-23377	36.5	10	3.66	1.6e-10	Promoter (<=1kb)	19	33194584	33208867	14284	1	ENST00000253193	721	LRP3	protein_coding
ENSG00000131165	16	chr16	89647419	89649257	1839	*	+	default-17334	182	74.4	2.45	5.07e-26	Promoter (<=1kb)	16	89646955	89649539	2585	2	ENST00000548650	282	CHMP1A	protein_coding
ENSG00000131238	1	chr1	40108018	40108611	594	*	+	default-1159	33	13.5	2.45	5.01e-06	Distal Intergenic	1	40071461	40097727	26267	2	ENST00000642050	-10291	PPT1	protein_coding
ENSG00000131507	5	chr5	142109964	142110557	594	*	+	default-38041	34	11.5	2.96	5.66e-08	Promoter (1-2kb)	5	142108788	142134068	25281	1	ENST00000509436	1176	NDFIP1	protein_coding
ENSG00000131697	1	chr1	5884565	5885158	594	*	+	default-195	39.5	14.5	2.73	7.26e-08	Promoter (1-2kb)	1	5876879	5882849	5971	2	ENST00000470763	-1716	NPHP4	protein_coding
ENSG00000131941	19	chr19	33008418	33009011	594	*	+	default-23364	36.5	17	2.15	3.87e-05	Intron (ENST00000544458/ENSG00000131941, intron 3 of 11)	19	32994022	32996461	2440	2	ENST00000585641	-11957	RHPN2	protein_coding
ENSG00000131941	19	chr19	33035771	33036364	594	*	+	default-23368	39.5	19.5	2.03	6.31e-05	Intron (ENST00000254260/ENSG00000131941, intron 2 of 14)	19	32978593	33027271	48679	2	ENST00000544458	-8500	RHPN2	protein_coding
ENSG00000132321	2	chr2	236318386	236318979	594	*	+	default-27567	37.5	14.5	2.59	5.28e-07	Distal Intergenic	2	236324691	236332056	7366	2	ENST00000479471	13077	IQCA1	protein_coding
ENSG00000132359	17	chr17	2844945	2845538	594	*	+	default-17577	42.5	18.5	2.3	1.82e-06	Intron (ENST00000637138/ENSG00000132359, intron 3 of 25)	17	2796482	3034771	238290	1	ENST00000542807	48463	RAP1GAP2	protein_coding
ENSG00000132465	4	chr4	70682814	70683407	594	*	+	default-35549	34	14.5	2.35	8.54e-06	Promoter (<=1kb)	4	70657269	70681817	24549	2	ENST00000470866	-997	JCHAIN	protein_coding
ENSG00000132938	13	chr13	28878137	28878730	594	*	+	default-11367	36.5	17.5	2.09	6.84e-05	Intron (ENST00000612955/ENSG00000132938, intron 2 of 15)	13	28820348	29505947	685600	1	ENST00000612955	57789	MTUS2	protein_coding
ENSG00000132938	13	chr13	29025275	29025868	594	*	+	default-11368	37.5	14	2.68	2.33e-07	Exon (ENST00000612955/ENSG00000132938, exon 3 of 16)	13	29071984	29281770	209787	1	ENST00000255289	-46116	MTUS2	protein_coding
ENSG00000133115	13	chr13	39000950	39001850	901	*	+	default-11423	58.5	26.5	2.21	7.93e-08	Distal Intergenic	13	38965925	38991066	25142	2	ENST00000379631	-9884	STOML3	protein_coding
ENSG00000133193	17	chr17	73224417	73225010	594	*	+	default-19719	37.5	10	3.76	4.26e-11	Promoter (2-3kb)	17	73209575	73227700	18126	2	ENST00000579872	2690	FAM104A	protein_coding
ENSG00000133256	4	chr4	663879	664472	594	*	+	default-34533	36.5	11.5	3.18	5.78e-09	Promoter (<=1kb)	4	663770	670193	6424	1	ENST00000471824	109	PDE6B	protein_coding
ENSG00000133392	16	chr16	15828580	15829364	785	*	+	default-15601	46.5	22	2.12	5.09e-06	Intron (ENST00000396324/ENSG00000133392, intron 2 of 41)	16	15703172	15857011	153840	2	ENST00000396324	27647	MYH11	protein_coding
ENSG00000133561	7	chr7	150632045	150632794	750	*	+	default-43714	45.5	20.5	2.22	1.91e-06	Promoter (<=1kb)	7	150625375	150632385	7011	2	ENST00000328902	0	GIMAP6	protein_coding
ENSG00000133597	7	chr7	140675398	140675991	594	*	+	default-43567	36.5	15	2.44	2.88e-06	Promoter (<=1kb)	7	140674484	140687153	12670	1	ENST00000498423	914	ADCK2	protein_coding
ENSG00000134108	3	chr3	5154475	5155068	594	*	+	default-31829	38.5	17	2.27	7.63e-06	Intron (ENST00000256496/ENSG00000134108, intron 1 of 6)	3	5170552	5178969	8418	1	ENST00000468010	-15484	ARL8B	protein_coding
ENSG00000134318	2	chr2	11348392	11348985	594	*	+	default-24648	36	12	3	1.65e-08	Promoter (<=1kb)	2	11235884	11348330	112447	2	ENST00000462366	-62	ROCK2	protein_coding
ENSG00000134532	12	chr12	23735964	23736557	594	*	+	default-8690	34	16	2.13	5.83e-05	Promoter (1-2kb)	12	23603921	23734715	130795	2	ENST00000536911	-1249	SOX5	protein_coding
ENSG00000134539	12	chr12	10244751	10245344	594	*	+	default-8571	38	16	2.38	1.98e-06	Intron (ENST00000544747/ENSG00000134539, intron 1 of 5)	12	10226066	10315009	88944	1	ENST00000540271	18685	KLRD1	protein_coding
ENSG00000134909	11	chr11	129128991	129129732	742	*	+	default-8262	66	31.4	2.1	5.22e-08	Intron (ENST00000310343/ENSG00000134909, intron 2 of 21)	11	128968763	129164345	195583	2	ENST00000524655	34613	ARHGAP32	protein_coding
ENSG00000135049	9	chr9	85743246	85743839	594	*	+	default-47519	42	19	2.21	3.46e-06	Promoter (1-2kb)	9	85546671	85742029	195359	2	ENST00000628899	-1217	AGTPBP1	protein_coding
ENSG00000135297	6	chr6	73468230	73468823	594	*	+	default-39809	51	23	2.22	3.14e-07	Promoter (1-2kb)	6	73466263	73471795	5533	1	ENST00000485082	1967	MTO1	protein_coding
ENSG00000135709	16	chr16	85084127	85084720	594	*	+	default-17206	47.5	22.5	2.11	4.15e-06	Promoter (2-3kb)	16	85086914	85088755	1842	1	ENST00000562388	-2194	KIAA0513	protein_coding
ENSG00000136149	13	chr13	54561266	54561859	594	*	+	default-11570	38	14	2.72	8.44e-08	Distal Intergenic	13	54440704	54441315	612	2	ENST00000484130	-119951	RPL13AP25	processed_pseudogene
ENSG00000136155	13	chr13	77474977	77475570	594	*	+	default-11676	36.5	16.5	2.22	2.13e-05	Distal Intergenic	13	77535674	77645259	109586	1	ENST00000535157	-60104	SCEL	protein_coding
ENSG00000136205	7	chr7	47226859	47227452	594	*	+	default-41481	42	20.5	2.05	2e-05	Distal Intergenic	7	47275154	47280318	5165	2	ENST00000428457	52866	TNS3	protein_coding
ENSG00000136518	3	chr3	179555321	179555914	594	*	+	default-34144	38.5	19	2.03	7.76e-05	Distal Intergenic	3	179562880	179588408	25529	1	ENST00000429709	-6966	ACTL6A	protein_coding
ENSG00000136531	2	chr2	165292306	165292899	594	*	+	default-26873	38	17	2.24	7.63e-06	Promoter (1-2kb)	2	165294031	165392310	98280	1	ENST00000283256	-1132	SCN2A	protein_coding
ENSG00000136877	9	chr9	127799424	127800017	594	*	+	default-48061	39	19.5	2	6.31e-05	Promoter (2-3kb)	9	127802858	127814081	11224	1	ENST00000393706	-2841	FPGS	protein_coding
ENSG00000137628	4	chr4	168242765	168243358	594	*	+	default-36236	38.5	14	2.75	8.44e-08	Intron (ENST00000393743/ENSG00000137628, intron 30 of 37)	4	168236029	168237488	1460	2	ENST00000507815	-5277	DDX60	protein_coding
ENSG00000137869	15	chr15	51175057	51175650	594	*	+	default-14515	39	17	2.3	3.26e-06	Intron (ENST00000559909/ENSG00000259240, intron 1 of 2)	15	51212259	51215224	2966	2	ENST00000559653	39574	CYP19A1	protein_coding
ENSG00000138640	4	chr4	89096837	89097584	748	*	+	default-35711	45.5	16.5	2.76	5.16e-09	Intron (ENST00000502459/ENSG00000138640, intron 1 of 12)	4	88767983	89111398	343416	2	ENST00000502459	13814	FAM13A	protein_coding
ENSG00000138795	4	chr4	108152728	108153321	594	*	+	default-35822	35	12	2.92	5.04e-08	Intron (ENST00000265165/ENSG00000138795, intron 3 of 11)	4	108048597	108165195	116599	2	ENST00000509428	11874	LEF1	protein_coding
ENSG00000139304	12	chr12	80446478	80447071	594	*	+	default-10046	40	17	2.36	1.36e-06	Promoter (2-3kb)	12	80444168	80680234	236067	1	ENST00000614701	2310	PTPRQ	protein_coding
ENSG00000139323	12	chr12	89473432	89474189	758	*	+	default-10099	51.5	21	2.46	2.1e-08	Promoter (<=1kb)	12	89459671	89472695	13025	2	ENST00000549304	-737	POC1B	protein_coding
ENSG00000139977	14	chr14	57377774	57378588	815	*	+	default-12893	52.5	22.5	2.34	7.07e-08	Distal Intergenic	14	57390544	57410330	19787	1	ENST00000555166	-11956	NAA30	protein_coding
ENSG00000140839	16	chr16	74408229	74408980	752	*	+	default-17062	48.5	21.5	2.26	5.65e-07	3' UTR	16	74411353	74412799	1447	2	ENST00000564842	3819	CLEC18B	protein_coding
ENSG00000140943	16	chr16	84077990	84078742	753	*	+	default-17188	49	23.5	2.09	2.77e-06	Promoter (2-3kb)	16	84053766	84075433	21668	2	ENST00000570064	-2557	MBTPS1	protein_coding
ENSG00000141027	17	chr17	16222645	16223590	946	*	+	default-17914	62	29	2.14	6.53e-08	Intron (ENST00000607144/ENSG00000108474, intron 1 of 2)	17	16171863	16218185	46323	2	ENST00000430577	-4460	NCOR1	protein_coding
ENSG00000141052	17	chr17	12745151	12745744	594	*	+	default-17860	41.5	20.5	2.03	4.19e-05	Promoter (<=1kb)	17	12744351	12765329	20979	1	ENST00000443061	800	MYOCD	protein_coding
ENSG00000141337	17	chr17	68335856	68336598	743	*	+	default-19676	53	26.5	2	3.62e-06	Intron (ENST00000448504/ENSG00000141337, intron 2 of 11)	17	68346747	68420525	73779	1	ENST00000582154	-10149	ARSG	protein_coding
ENSG00000141524	17	chr17	78115505	78116098	594	*	+	default-19886	45	18	2.5	6.09e-08	Promoter (1-2kb)	17	78112922	78113959	1038	2	ENST00000590494	-1546	TMC6	protein_coding
ENSG00000141568	17	chr17	82585891	82586816	926	*	+	default-20050	212	105.3	2.01	4.51e-20	Promoter (<=1kb)	17	82586130	82587562	1433	1	ENST00000575578	0	FOXK2	protein_coding
ENSG00000141577	17	chr17	81209581	81210322	742	*	+	default-19963	49	17	2.89	1.9e-10	Intron (ENST00000374782/ENSG00000141577, intron 2 of 24)	17	81199818	81204071	4254	2	ENST00000570482	-5510	CEP131	protein_coding
ENSG00000141837	19	chr19	13658077	13658670	594	*	+	default-22710	43	21.5	2	2.78e-05	Distal Intergenic	19	13371761	13633025	261265	2	ENST00000574974	-25052	CACNA1A	protein_coding
ENSG00000141968	19	chr19	6778738	6779331	594	*	+	default-22325	38.5	17.5	2.2	1.42e-05	Intron (ENST00000304076/ENSG00000141968, intron 1 of 25)	19	6784118	6857366	73249	1	ENST00000599806	-4787	VAV1	protein_coding
ENSG00000142546	19	chr19	49554192	49554785	594	*	+	default-24066	37	11	3.37	5.54e-10	Promoter (2-3kb)	19	49555718	49557295	1578	2	ENST00000596477	2510	NOSIP	protein_coding
ENSG00000143341	1	chr1	185888341	185889266	926	*	+	default-2903	55	24.5	2.25	7.64e-08	Intron (ENST00000271588/ENSG00000143341, intron 4 of 106)	1	185957069	185993437	36369	1	ENST00000485744	-67803	HMCN1	protein_coding
ENSG00000143776	1	chr1	227132480	227133520	1041	*	+	default-3321	67.5	33.4	2.02	2.15e-07	Intron (ENST00000366767/ENSG00000143776, intron 10 of 34)	1	227111984	227112799	816	2	ENST00000466538	-19681	CDC42BPA	protein_coding
ENSG00000143801	1	chr1	226841961	226842554	594	*	+	default-3314	38	16.5	2.31	3.96e-06	Distal Intergenic	1	226870184	226881970	11787	1	ENST00000524196	-27630	PSEN2	protein_coding
ENSG00000143919	2	chr2	44647120	44647713	594	*	+	default-25046	40.5	16.5	2.46	6.66e-07	Intron (ENST00000378494/ENSG00000143919, intron 3 of 10)	2	44676594	44743657	67064	1	ENST00000477830	-28881	CAMKMT	protein_coding
ENSG00000144278	2	chr2	154149908	154150501	594	*	+	default-26810	41	12.5	3.29	1.42e-10	Intron (ENST00000392825/ENSG00000144278, intron 4 of 12)	2	154140341	154409340	269000	1	ENST00000431076	9567	GALNT13	protein_coding
ENSG00000144451	2	chr2	213424881	213425474	594	*	+	default-27304	37.5	12.5	3	1.48e-08	Intron (ENST00000331683/ENSG00000144451, intron 9 of 15)	2	213489963	214410318	920356	1	ENST00000451561	-64489	SPAG16	protein_coding
ENSG00000144647	3	chr3	43180903	43181496	594	*	+	default-32226	35.5	15	2.37	7.05e-06	Distal Intergenic	3	43079234	43106076	26843	2	ENST00000344697	-74827	POMGNT2	protein_coding
ENSG00000144843	3	chr3	119576760	119577353	594	*	+	default-33558	34.5	15.5	2.23	3.18e-05	Promoter (1-2kb)	3	119579268	119589945	10678	1	ENST00000478399	-1915	ADPRH	protein_coding
ENSG00000145431	4	chr4	156824302	156824895	594	*	+	default-36161	38	17.5	2.18	1.42e-05	Intron (ENST00000502773/ENSG00000145431, intron 2 of 5)	4	156770182	156810891	40710	2	ENST00000511985	-13411	PDGFC	protein_coding
ENSG00000146151	6	chr6	55421437	55422030	594	*	+	default-39421	41.5	19.5	2.13	1.4e-05	Distal Intergenic	6	55435419	55439728	4310	2	ENST00000507223	17698	HMGCLL1	protein_coding
ENSG00000146243	6	chr6	78859088	78859681	594	*	+	default-39865	36.5	17.5	2.09	6.84e-05	Distal Intergenic	6	78867472	78903102	35631	1	ENST00000369940	-7791	IRAK1BP1	protein_coding
ENSG00000146463	1	chr1	35264344	35264937	594	*	+	default-1033	39.5	17	2.33	3.26e-06	Distal Intergenic	1	35268967	35421944	152978	1	ENST00000314607	-4030	ZMYM4	protein_coding
ENSG00000146555	7	chr7	4217174	4217915	742	*	+	default-40980	48.5	23	2.11	3.39e-06	Intron (ENST00000404826/ENSG00000146555, intron 38 of 44)	7	4227155	4266408	39254	1	ENST00000466611	-9240	SDK1	protein_coding
ENSG00000146574	7	chr7	6802793	6803386	594	*	+	default-41119	36.5	14	2.61	6.26e-07	Promoter (1-2kb)	7	6799195	6801595	2401	2	ENST00000468078	-1198	CCZ1B	protein_coding
ENSG00000148357	9	chr9	130376753	130377346	594	*	+	default-48193	40	18	2.23	5.14e-06	Intron (ENST00000624552/ENSG00000148357, intron 52 of 97)	9	130384449	130419582	35134	1	ENST00000487727	-7103	HMCN2	protein_coding
ENSG00000148408	9	chr9	138017884	138018477	594	*	+	default-48453	36.5	14.5	2.52	1.37e-06	Intron (ENST00000277549/ENSG00000148408, intron 18 of 45)	9	138075869	138105778	29910	1	ENST00000413253	-57392	CACNA1B	protein_coding
ENSG00000148408	9	chr9	138019116	138019857	742	*	+	default-48454	61	27.5	2.22	2.38e-08	Intron (ENST00000277549/ENSG00000148408, intron 18 of 45)	9	138075869	138105778	29910	1	ENST00000413253	-56012	CACNA1B	protein_coding
ENSG00000148481	10	chr10	15751697	15752290	594	*	+	default-3911	35.5	14	2.54	1.64e-06	Distal Intergenic	10	15778854	15782335	3482	2	ENST00000476912	30045	MINDY3	protein_coding
ENSG00000149133	11	chr11	55989355	55989948	594	*	+	default-7241	37	18	2.06	5.57e-05	Distal Intergenic	11	55993681	55994625	945	2	ENST00000278409	4677	OR5F1	protein_coding
ENSG00000150244	11	chr11	55244782	55245375	594	*	+	default-7232	37	18.5	2	9.53e-05	Distal Intergenic	11	55262182	55271119	8938	1	ENST00000417545	-16807	TRIM48	protein_coding
ENSG00000150722	2	chr2	182025490	182026083	594	*	+	default-27014	34	14.5	2.35	8.54e-06	Intron (ENST00000495820/ENSG00000150722, intron 2 of 4)	2	182030883	182117511	86629	1	ENST00000479855	-4800	PPP1R1C	protein_coding
ENSG00000151239	12	chr12	43790605	43791498	894	*	+	default-9475	72.5	34.4	2.1	1.58e-08	Downstream (2-3kb)	12	43795556	43797851	2296	2	ENST00000551789	6353	TWF1	protein_coding
ENSG00000151789	3	chr3	22350464	22351057	594	*	+	default-32030	37	10.5	3.53	1.6e-10	Intron (ENST00000494118/ENSG00000151789, intron 1 of 6)	3	21437012	22372632	935621	2	ENST00000494118	21575	ZNF385D	protein_coding
ENSG00000151790	4	chr4	155813620	155814213	594	*	+	default-36157	40	15	2.67	6.22e-08	Distal Intergenic	4	155854738	155905156	50419	1	ENST00000503634	-40525	TDO2	protein_coding
ENSG00000151893	10	chr10	118757021	118757614	594	*	+	default-5466	35.5	12	2.96	5.04e-08	Promoter (1-2kb)	10	118684556	118755249	70694	2	ENST00000493518	-1772	CACUL1	protein_coding
ENSG00000152223	18	chr18	45971448	45972041	594	*	+	default-21458	34	16	2.13	5.83e-05	Distal Intergenic	18	45907865	45967274	59410	2	ENST00000587974	-4174	EPG5	protein_coding
ENSG00000152242	18	chr18	46195848	46196740	893	*	+	default-21469	64.5	23.5	2.75	4e-12	Intron (ENST00000587591/ENSG00000152242, intron 1 of 1)	18	46174086	46232936	58851	1	ENST00000615553	21762	C18orf25	protein_coding
ENSG00000152518	2	chr2	43166351	43167114	764	*	+	default-25025	63.5	31.4	2.02	4.8e-07	Distal Intergenic	2	43222402	43226609	4208	2	ENST00000282388	59495	ZFP36L2	protein_coding
ENSG00000152767	13	chr13	98445872	98446465	594	*	+	default-11773	36.5	17.5	2.09	6.84e-05	Promoter (<=1kb)	13	98445153	98447844	2692	1	ENST00000594346	719	FARP1	protein_coding
ENSG00000152822	6	chr6	146050992	146051585	594	*	+	default-40407	36	17	2.12	3.87e-05	Intron (ENST00000507005/ENSG00000152822, intron 2 of 2)	6	146029486	146434885	405400	1	ENST00000507907	21506	GRM1	protein_coding
ENSG00000153046	6	chr6	4831095	4831688	594	*	+	default-38650	35.5	12.5	2.84	1.3e-07	Intron (ENST00000328908/ENSG00000153046, intron 3 of 8)	6	4836098	4954373	118276	1	ENST00000449732	-4410	CDYL	protein_coding
ENSG00000153179	12	chr12	64504363	64504956	594	*	+	default-9931	44.5	20	2.23	2.33e-06	Promoter (2-3kb)	12	64507001	64694912	187912	1	ENST00000637125	-2045	RASSF3	protein_coding
ENSG00000153233	12	chr12	70820230	70820823	594	*	+	default-9991	45	22.5	2	1.85e-05	Intron (ENST00000283228/ENSG00000153233, intron 2 of 13)	12	70638931	70788982	150052	2	ENST00000342084	-31248	PTPRR	protein_coding
ENSG00000153303	6	chr6	168060867	168061460	594	*	+	default-40699	49.5	24.5	2.02	8.16e-06	3' UTR	6	168055784	168065977	10194	2	ENST00000432403	4517	FRMD1	protein_coding
ENSG00000153707	9	chr9	8285647	8286432	786	*	+	default-45972	47	20	2.35	1.82e-07	Distal Intergenic	9	8436647	8484259	47613	2	ENST00000637354	197827	PTPRD	protein_coding
ENSG00000153898	1	chr1	84931407	84932000	594	*	+	default-1610	36.5	17	2.15	3.87e-05	Promoter (1-2kb)	1	84926426	84929844	3419	2	ENST00000530971	-1563	MCOLN2	protein_coding
ENSG00000154240	17	chr17	65963717	65964310	594	*	+	default-19626	37	17	2.18	1.74e-05	Intron (ENST00000535342/ENSG00000154240, intron 17 of 26)	17	65851868	65941566	89699	2	ENST00000584987	-22151	CEP112	protein_coding
ENSG00000154310	3	chr3	171051622	171052215	594	*	+	default-34071	37.5	17.5	2.15	3.16e-05	Distal Intergenic	3	171063552	171064042	491	2	ENST00000464785	11827	TNIK	protein_coding
ENSG00000154529	9	chr9	41853159	41853752	594	*	+	default-46496	39.5	18.5	2.14	2.1e-05	Distal Intergenic	9	41898472	41899944	1473	2	ENST00000467854	46192	CNTNAP3B	protein_coding
ENSG00000154556	4	chr4	185731275	185731868	594	*	+	default-36380	40	18	2.23	5.14e-06	Intron (ENST00000448662/ENSG00000154556, intron 1 of 20)	4	185678423	185740330	61908	2	ENST00000452351	8462	SORBS2	protein_coding
ENSG00000155052	2	chr2	124356455	124357203	749	*	+	default-26542	42.5	16.5	2.58	1.02e-07	Intron (ENST00000431078/ENSG00000155052, intron 3 of 23)	2	124221705	124242441	20737	1	ENST00000470921	134750	CNTNAP5	protein_coding
ENSG00000155249	14	chr14	19941188	19941781	594	*	+	default-12468	40	15	2.67	6.22e-08	Distal Intergenic	14	19935608	19936683	1076	1	ENST00000285600	5580	OR4K1	protein_coding
ENSG00000155890	3	chr3	140737516	140738259	744	*	+	default-33819	48	20.5	2.35	1.51e-07	Distal Intergenic	3	140678039	140701150	23112	1	ENST00000286349	59477	TRIM42	protein_coding
ENSG00000155906	6	chr6	151439559	151440152	594	*	+	default-40486	37	18.5	2	9.53e-05	Intron (ENST00000622845/ENSG00000155906, intron 1 of 10)	6	151404854	151444625	39772	2	ENST00000336451	4473	RMND1	protein_coding
ENSG00000156931	3	chr3	185049318	185049911	594	*	+	default-34241	37	11	3.37	5.54e-10	Intron (ENST00000287546/ENSG00000156931, intron 46 of 46)	3	184982418	184996501	14084	1	ENST00000488255	66900	VPS8	protein_coding
ENSG00000157703	7	chr7	138675567	138676160	594	*	+	default-43499	41.5	17	2.45	5.55e-07	Promoter (2-3kb)	7	138594600	138679079	84480	2	ENST00000419765	2919	SVOPL	protein_coding
ENSG00000159692	4	chr4	1239925	1240995	1071	*	+	default-34564	76	36.9	2.06	1.23e-08	Promoter (<=1kb)	4	1235753	1241463	5711	2	ENST00000515690	468	CTBP1	protein_coding
ENSG00000160190	21	chr21	42476611	42477513	903	*	+	default-30084	73	28.5	2.57	2.25e-12	Exon (ENST00000493019/ENSG00000160188, exon 6 of 8)	21	42496008	42498203	2196	1	ENST00000454800	-18495	SLC37A1	protein_coding
ENSG00000160216	21	chr21	43961259	43961852	594	*	+	default-30118	36.5	14.5	2.52	1.37e-06	Promoter (1-2kb)	21	43959789	43969267	9479	1	ENST00000481319	1470	AGPAT3	protein_coding
ENSG00000160469	19	chr19	55284725	55285318	594	*	+	default-24294	35	17	2.06	8.4e-05	Promoter (<=1kb)	19	55284421	55302921	18501	1	ENST00000585418	304	BRSK1	protein_coding
ENSG00000160695	11	chr11	119072093	119072686	594	*	+	default-8160	36.5	16.5	2.22	2.13e-05	Promoter (<=1kb)	11	119072032	119076928	4897	1	ENST00000526829	61	VPS11	protein_coding
ENSG00000162944	2	chr2	197636644	197637237	594	*	+	default-27115	37	15	2.47	1.15e-06	Intron (ENST00000295049/ENSG00000162944, intron 3 of 8)	2	197571735	197618021	46287	2	ENST00000494346	-18623	RFTN2	protein_coding
ENSG00000163046	2	chr2	132162504	132163246	743	*	+	default-26681	44.5	13.5	3.3	3.79e-11	Promoter (<=1kb)	2	132147909	132161955	14047	2	ENST00000295181	-549	ANKRD30BL	protein_coding
ENSG00000163161	2	chr2	127273703	127274296	594	*	+	default-26568	34.5	15	2.3	1.68e-05	Intron (ENST00000426778/ENSG00000163161, intron 10 of 14)	2	127257297	127262882	5586	2	ENST00000491292	-10821	ERCC3	protein_coding
ENSG00000163297	4	chr4	79967230	79967823	594	*	+	default-35625	36.5	16.5	2.22	2.13e-05	Promoter (2-3kb)	4	79907170	79965097	57928	2	ENST00000491345	-2133	ANTXR2	protein_coding
ENSG00000163440	4	chr4	55594550	55595143	594	*	+	default-35462	37	15.5	2.39	2.39e-06	Promoter (2-3kb)	4	55556525	55592212	35688	2	ENST00000295645	-2338	PDCL2	protein_coding
ENSG00000163491	3	chr3	27325047	27325984	938	*	+	default-32067	54	23	2.35	2.45e-08	Intron (ENST00000429845/ENSG00000163491, intron 6 of 38)	3	27255112	27291557	36446	2	ENST00000424275	-33490	NEK10	protein_coding
ENSG00000163946	3	chr3	56656256	56656849	594	*	+	default-32564	40	13.5	2.97	3.89e-09	Intron (ENST00000431842/ENSG00000163946, intron 4 of 16)	3	56620545	56664331	43787	2	ENST00000431842	7482	TASOR	protein_coding
ENSG00000163947	3	chr3	56908568	56909161	594	*	+	default-32569	37	18	2.06	5.57e-05	Intron (ENST00000338458/ENSG00000163947, intron 3 of 12)	3	56728987	56916471	187485	2	ENST00000496106	7310	ARHGEF3	protein_coding
ENSG00000163995	4	chr4	8011869	8012639	771	*	+	default-34705	49.5	24.5	2.02	8.16e-06	Promoter (1-2kb)	4	8007385	8010728	3344	2	ENST00000504172	-1141	ABLIM2	protein_coding
ENSG00000164080	3	chr3	51545865	51546458	594	*	+	default-32501	41	20.5	2	4.19e-05	Intron (ENST00000487093/ENSG00000164080, intron 1 of 21)	3	51541580	51668667	127088	1	ENST00000409535	4285	RAD54L2	protein_coding
ENSG00000164494	6	chr6	107364293	107364886	594	*	+	default-40089	34	16	2.13	5.83e-05	Intron (ENST00000369037/ENSG00000164494, intron 1 of 7)	6	107152557	107459563	307007	2	ENST00000369037	94677	PDSS2	protein_coding
ENSG00000164669	7	chr7	65169563	65170156	594	*	+	default-42404	38	17	2.24	7.63e-06	Intron (ENST00000641008/ENSG00000164669, intron 3 of 16)	7	65141241	65212794	71554	1	ENST00000438455	28322	INTS4P1	transcribed_unprocessed_pseudogene
ENSG00000164756	8	chr8	116970492	116971085	594	*	+	default-45518	37	16.5	2.25	9.3e-06	Intron (ENST00000521243/ENSG00000164756, intron 2 of 9)	8	116950951	117176714	225764	1	ENST00000427715	19541	SLC30A8	protein_coding
ENSG00000164796	8	chr8	113081297	113082054	758	*	+	default-45501	41	11.5	3.57	1.22e-11	Intron (ENST00000343508/ENSG00000164796, intron 6 of 71)	8	113098525	113173820	75296	2	ENST00000519485	91766	CSMD3	protein_coding
ENSG00000164808	8	chr8	47309768	47310361	594	*	+	default-45016	32.5	13.5	2.41	1.25e-05	Intron (ENST00000297423/ENSG00000164808, intron 5 of 19)	8	47291053	47294428	3376	1	ENST00000521798	18715	SPIDR	protein_coding
ENSG00000165209	9	chr9	123275966	123276721	756	*	+	default-47954	42.5	20.5	2.08	2e-05	Distal Intergenic	9	123125039	123268576	143538	2	ENST00000360998	-7390	STRBP	protein_coding
ENSG00000165215	7	chr7	73765541	73766365	825	*	+	default-42616	45.5	20	2.28	1.02e-06	Downstream (2-3kb)	7	73768997	73770270	1274	2	ENST00000395145	3905	CLDN3	protein_coding
ENSG00000165338	10	chr10	91508507	91509100	594	*	+	default-5101	37	17.5	2.12	3.16e-05	Intron (ENST00000446394/ENSG00000165338, intron 21 of 21)	10	91484108	91514829	30722	1	ENST00000371667	24399	HECTD2	protein_coding
ENSG00000165496	14	chr14	46726795	46727388	594	*	+	default-12771	37	18.5	2	9.53e-05	Distal Intergenic	14	46651010	46651821	812	2	ENST00000298283	-74974	RPL10L	protein_coding
ENSG00000165525	14	chr14	49821256	49821849	594	*	+	default-12799	51.5	23.5	2.2	5.8e-07	Intron (ENST00000298310/ENSG00000165525, intron 16 of 32)	14	49800651	49825938	25288	2	ENST00000555411	4089	NEMF	protein_coding
ENSG00000165661	9	chr9	136220792	136221385	594	*	+	default-48339	39.5	11.5	3.44	1.54e-10	Intron (ENST00000358701/ENSG00000165661, intron 6 of 11)	9	136211264	136224877	13614	2	ENST00000455222	3492	QSOX2	protein_coding
ENSG00000165671	5	chr5	177205914	177206507	594	*	+	default-38393	38	18.5	2.06	4.53e-05	Intron (ENST00000354179/ENSG00000165671, intron 5 of 23)	5	177212111	177239865	27755	1	ENST00000375350	-5604	NSD1	protein_coding
ENSG00000165730	10	chr10	68820633	68821226	594	*	+	default-4833	36	16	2.25	1.13e-05	Distal Intergenic	10	68827541	68893060	65520	1	ENST00000298596	-6315	STOX1	protein_coding
ENSG00000165837	13	chr13	45543112	45543705	594	*	+	default-11495	40.5	14	2.9	1.03e-08	Intron (ENST00000504261/ENSG00000165837, intron 2 of 2)	13	45534522	45550268	15747	2	ENST00000504261	6563	ERICH6B	protein_coding
ENSG00000165895	11	chr11	100733972	100734565	594	*	+	default-7958	47.5	23	2.07	7.22e-06	Intron (ENST00000524892/ENSG00000165895, intron 1 of 22)	11	100738443	100913524	175082	1	ENST00000534060	-3878	ARHGAP42	protein_coding
ENSG00000165970	11	chr11	20624661	20625254	594	*	+	default-6125	40.5	19	2.14	1.72e-05	Intron (ENST00000525748/ENSG00000165970, intron 7 of 15)	11	20629184	20655064	25881	1	ENST00000528440	-3930	SLC6A5	protein_coding
ENSG00000166295	10	chr10	72239950	72240543	594	*	+	default-4893	37.5	17	2.21	1.74e-05	Distal Intergenic	10	72223133	72233829	10697	1	ENST00000470481	16817	ANAPC16	protein_coding
ENSG00000166313	11	chr11	6425254	6425847	594	*	+	default-5952	38.5	19	2.03	7.76e-05	Distal Intergenic	11	6395125	6419414	24290	2	ENST00000311051	-5840	APBB1	protein_coding
ENSG00000166348	10	chr10	73605609	73606202	594	*	+	default-4918	41.5	20	2.08	2.45e-05	Intron (ENST00000339859/ENSG00000166348, intron 1 of 22)	10	73575810	73591540	15731	2	ENST00000498213	-14069	USP54	protein_coding
[truncated: 687 more rows]

## Sheet: T3comparison_Obese_Open
Table S4: Differentially accessible regions with obesity at T1 and T3 (Related to Figure 5)
[truncated: 3,804 more rows]
